# Supplementary material for: Impacts of p97 on Proteome Changes in Human Cells during Coronaviral Replication
Source: Cells. 2021 Oct 29;10(11):2953. doi: 10.3390/cells10112953 (PMC8616207; doi:10.3390/cells10112953)
Supplement: Supplementary file 1 [file cells-10-02953-s001.zip]

Archive with 5 entries (5 files):
- Table S2.xlsx
- Table S3.xlsx
- Table S4.xlsx
- Supplementary materials.pdf
- Table S5.xlsx
