# Supplementary material for: Impacts of p97 on Proteome Changes in Human Cells during Coronaviral Replication
Source: Cells. 2021 Oct 29;10(11):2953. doi: 10.3390/cells10112953 (PMC8616207; doi:10.3390/cells10112953)
Supplement: Supplementary file 1 [file cells-10-02953-s001.zip › Table S2.xlsx]

## Sheet: Proteins
Proteomics of H1299 cells with control shRNA and p97 shRNA after HCoV-229E or mock infection
Checked	Protein FDR Confidence: Combined	Master	Accession	Description	Exp. q-value: Combined	Sum PEP Score	Coverage [%]	# Peptides	# PSMs	# Unique Peptides	# AAs	MW [kDa]	calc. pI	Score Sequest HT: Sequest HT	# Peptides (by Search Engine): Sequest HT	Biological Process	Cellular Component	Molecular Function	Pfam IDs	Entrez Gene ID	Ensembl Gene ID	Gene Symbol	Gene ID	WikiPathways	Reactome Pathways	# Protein Pathway Groups	# Razor Peptides	Abundances (Grouped): control shRNA_0h	Abundances (Grouped): control shRNA_24h	Abundances (Grouped): control shRNA_4h	Abundances (Grouped): control shRNA_8h	Abundances (Grouped): p97 shRNA_0h	Abundances (Grouped): p97 shRNA_24h	Abundances (Grouped): p97 shRNA_4h	Abundances (Grouped): p97 shRNA_8h	Abundances (Grouped): ccontrol shRNA_mock	Abundances (Grouped): cp97 shRNA_mock	Abundances (Grouped): mix	Abundances (Grouped) CV [%]: control shRNA_0h	Abundances (Grouped) CV [%]: control shRNA_24h	Abundances (Grouped) CV [%]: control shRNA_4h	Abundances (Grouped) CV [%]: control shRNA_8h	Abundances (Grouped) CV [%]: p97 shRNA_0h	Abundances (Grouped) CV [%]: p97 shRNA_24h	Abundances (Grouped) CV [%]: p97 shRNA_4h	Abundances (Grouped) CV [%]: p97 shRNA_8h	Abundances (Grouped) CV [%]: ccontrol shRNA_mock	Abundances (Grouped) CV [%]: cp97 shRNA_unifected	Abundances (Grouped) CV [%]: mix
FALSE	High	Master Protein	Q09666	Neuroblast differentiation-associated protein AHNAK OS=Homo sapiens (Human) OX=9606 GN=AHNAK PE=1 SV=2	0	1852.71	80	377	1201	372	5890	628.7	6.15	3160.34	377	other biological processes	non-structural extracellular;plasma membrane;other membranes;cytosol;cytoskeleton;nucleus;other cell component	other molecular function		79026	ENSG00000124942	AHNAK	A1A586; hsa:79026; Q09666			0	5	102.5	94.8	101.8	106	98.6	85.5	96.6	96.6	102.3	89.4	100	2.04	0.99	1.25	6.33	1.3	3.97	3.52	0.68	1.66	0.81	0
FALSE	High	Master Protein	Q15149	Plectin OS=Homo sapiens (Human) OX=9606 GN=PLEC PE=1 SV=3	0	1731.45	70	385	997	368	4684	531.5	5.96	2756.1	385	cell organization and biogenesis;stress response	plasma membrane;other membranes;cytosol;cytoskeleton;other cell component	cytoskeletal activity;other molecular function	Pf00307, Pf00681, Pf03501, Pf17902, Pf18373	5339	ENSG00000178209	PLEC	hsa:5339; Q15148; Q15149; Q16640; Q6S376; Q6S377; Q6S378; Q6S379; Q6S380; Q6S381; Q6S382; Q6S383	Envelope proteins and their potential roles in EDMD physiopathology	Assembly of collagen fibrils and other multimeric structures; Type I hemidesmosome assembly; Caspase-mediated cleavage of cytoskeletal proteins	4	17	108.4	106.6	107.7	108.6	91.7	86.2	91.7	89.1	106.5	83.5	100	2.28	1.2	1.26	0.31	0.71	1.09	1.14	1.16	5.12	2.22	0
FALSE	High	Master Protein	Q14204	Cytoplasmic dynein 1 heavy chain 1 OS=Homo sapiens (Human) OX=9606 GN=DYNC1H1 PE=1 SV=5	0	1420.05	61	302	761	300	4646	532.1	6.4	2189.75	302	cell cycle OR cell proliferation;cell organization and biogenesis;transport;other biological processes	non-structural extracellular;cytosol;cytoskeleton;other cytoplasmic organelle;other cell component	cytoskeletal activity;other molecular function	Pf03028, Pf08385, Pf08393, Pf12774, Pf12775, Pf12777, Pf12780, Pf12781, Pf17852, Pf18198, Pf18199	1778	ENSG00000197102	DYNC1H1	B0I1R0; hsa:1778; Q14204; Q6DKQ7; Q8WU28; Q92814; Q9Y4G5	Ciliary landscape; Intraflagellar transport proteins binding to dynein	HCMV Early Events; Separation of Sister Chromatids; Neutrophil degranulation; COPI-mediated anterograde transport; Regulation of PLK1 Activity at G2/M Transition; AURKA Activation by TPX2; Anchoring of the basal body to the plasma membrane; MHC class II antigen presentation; Resolution of Sister Chromatid Cohesion; HSP90 chaperone cycle for steroid hormone receptors (SHR); RHO GTPases Activate Fo…	22	2	102.1	96.8	96.7	95.4	105.5	106.3	108.3	102.3	100.9	105.3	100	3.02	2.17	3.04	2.49	1.61	0.24	6.41	4.27	0.59	3.12	0
FALSE	High	Master Protein	P35579	Myosin-9 OS=Homo sapiens (Human) OX=9606 GN=MYH9 PE=1 SV=4	0	1001.77	72	189	603	161	1960	226.4	5.6	1844.83	189	cell cycle OR cell proliferation;cell organization and biogenesis;protein metabolism;stress response;transport;developmental processes;signal transduction;other biological processes	plasma membrane;other membranes;cytosol;cytoskeleton;nucleus;other cell component	signal transduction activity or receptor binding;cytoskeletal activity;other molecular function	Pf00063, Pf01576, Pf02736	4627	ENSG00000100345	MYH9	A8K6E4; hsa:4627; O60805; P35579; Q60FE2; Q86T83	Primary Focal Segmental Glomerulosclerosis FSGS; VEGFA-VEGFR2 Signaling Pathway; Nephrotic syndrome	RHO GTPases activate CIT; Sema4D induced cell migration and growth-cone collapse; RHO GTPases activate PKNs; RHO GTPases Activate ROCKs; EPHA-mediated growth cone collapse; Regulation of actin dynamics for phagocytic cup formation; FCGR3A-mediated phagocytosis; Translocation of SLC2A4 (GLUT4) to the plasma membrane; RHO GTPases activate PAKs; CD163 mediating an anti-inflammatory response	13	33	96.6	100.5	99.4	97.2	95.3	98.5	96	92	100.9	102.6	100	2.95	1.03	1.44	3.94	0.78	1.88	1.31	3.45	4.29	3.21	0
FALSE	High	Master Protein	Q14315	Filamin-C OS=Homo sapiens (Human) OX=9606 GN=FLNC PE=1 SV=3	0	1000.69	69	187	814	162	2725	290.8	5.97	2299.92	187	cell organization and biogenesis;other biological processes	plasma membrane;other membranes;cytosol;cytoskeleton;other cell component	cytoskeletal activity;other molecular function	Pf00307, Pf00630	2318	ENSG00000128591	FLNC	B2ZZ88; hsa:2318; O95303; Q07985; Q14315; Q9NS12; Q9NYE5; Q9UMR8; Q9Y503	Focal Adhesion; MAPK Signaling Pathway; Ebola Virus Pathway on Host	Cell-extracellular matrix interactions	4	25	87.6	80.2	87.9	79.6	106.4	114.7	109.1	108.5	77.7	124.1	100	1.74	1.54	3.59	1.68	4.71	1.2	1.96	3.35	6.01	5.43	0
FALSE	High	Master Protein	Q8IVF2	Protein AHNAK2 OS=Homo sapiens (Human) OX=9606 GN=AHNAK2 PE=1 SV=2	0	914.191	66	217	495	215	5795	616.2	5.36	1240.96	217	other biological processes	plasma membrane;other membranes;cytosol;cytoskeleton;nucleus;other cell component			113146	ENSG00000185567	AHNAK2	hsa:113146; Q5BKX7; Q7Z343; Q7Z358; Q7Z394; Q7Z3G0; Q86WQ6; Q8IVF2; Q8IYY1; Q8N3G4; Q96EX9			0	0	108.9	104.8	107.5	113.1	94.5	86.4	93.8	90.6	111.5	85.3	100	2.41	0.97	1.57	3.83	0.46	4.91	1.7	1.66	2.57	0.81	0
FALSE	High	Master Protein	P78527	DNA-dependent protein kinase catalytic subunit OS=Homo sapiens (Human) OX=9606 GN=PRKDC PE=1 SV=3	0	899.82	49	223	535	222	4128	468.8	7.12	1413.97	223	cell cycle OR cell proliferation;cell organization and biogenesis;protein metabolism;DNA metabolism;RNA metabolism OR transcription;other metabolic processes;stress response;developmental processes;signal transduction;other biological processes	cytosol;nucleus;other cell component	nucleic acid binding activity;kinase activity;other molecular function	Pf00454, Pf02259, Pf02260, Pf08163	5591	ENSG00000253729	PRKDC	hsa:5591; P78527; P78528; Q13327; Q13337; Q14175; Q59H99; Q7Z611; Q96SE6; Q9UME3	miRNA Regulation of DNA Damage Response; Cell Cycle; Retinoblastoma Gene in Cancer; Fas Ligand (FasL) pathway and Stress induction of Heat Shock Proteins (HSP) regulation; Pathways Affected in Adenoid Cystic Carcinoma; ATM Signaling Network in Development and Disease ; Non-homologous end joining; Osteoblast differentiation; DNA Repair Pathways Full Network; DNA Damage Response	Nonhomologous End-Joining (NHEJ); E3 ubiquitin ligases ubiquitinate target proteins; Cytosolic sensors of pathogen-associated DNA ; IRF3-mediated induction of type I IFN	14	1	107.7	106	104.4	100.5	94.5	96.7	102.7	92	106.3	95.4	100	5.71	4.31	4.94	3.58	2.52	0.3	2.94	5.71	5.12	6.91	0
FALSE	High	Master Protein	P21333	Filamin-A OS=Homo sapiens (Human) OX=9606 GN=FLNA PE=1 SV=4	0	807.298	61	153	503	133	2647	280.6	6.06	1470.15	153	cell cycle OR cell proliferation;cell organization and biogenesis;protein metabolism;RNA metabolism OR transcription;other metabolic processes;stress response;transport;developmental processes;signal transduction;other biological processes	non-structural extracellular;plasma membrane;other membranes;cytosol;cytoskeleton;nucleus;other cell component	signal transduction activity or receptor binding;cytoskeletal activity;other molecular function	Pf00307, Pf00630	2316	ENSG00000196924	FLNA	E9KL45; hsa:2316; P21333; Q5HY53; Q5HY55; Q8NF52	Androgen receptor signaling pathway; Prolactin Signaling Pathway; Focal Adhesion; Hypothesized Pathways in Pathogenesis of Cardiovascular Disease; MAPK Signaling Pathway; IL-4 Signaling Pathway; Ebola Virus Pathway on Host; Joubert Syndrome	GP1b-IX-V activation signalling; OAS antiviral response; Platelet degranulation ; RHO GTPases activate PAKs; Cell-extracellular matrix interactions	13	2	98.6	94.8	99.6	98.1	96.2	95.2	98.4	97.4	94.4	97.4	100	1.08	0.96	0.4	2.81	1.73	1.69	0.93	2.54	0.31	0.93	0
FALSE	High	Master Protein	Q9Y490	Talin-1 OS=Homo sapiens (Human) OX=9606 GN=TLN1 PE=1 SV=3	0	766.56	67	160	430	134	2541	269.6	6.07	1247.88	160	cell adhesion;cell organization and biogenesis;stress response;transport;signal transduction;other biological processes	non-structural extracellular;plasma membrane;other membranes;cytosol;cytoskeleton;other cell component	signal transduction activity or receptor binding;cytoskeletal activity;other molecular function	Pf00373, Pf01608, Pf08913, Pf09141, Pf16511	7094	ENSG00000137076	TLN1	A6NMY0; hsa:7094; Q86YD0; Q9NZQ2; Q9UHH8; Q9UPX3; Q9Y490	Integrin-mediated Cell Adhesion; Primary Focal Segmental Glomerulosclerosis FSGS; Focal Adhesion	Signaling by BRAF and RAF fusions; Signaling by moderate kinase activity BRAF mutants; Paradoxical activation of RAF signaling by kinase inactive BRAF; Signaling downstream of RAS mutants; Signaling by RAF1 mutants; MAP2K and MAPK activation; Signaling by high-kinase activity BRAF mutants; Platelet degranulation ; p130Cas linkage to MAPK signaling for integrins; XBP1(S) activates chaperone genes;…	17	28	104.3	96.6	101	98.3	104	97	104.8	97.8	102.9	100.5	100	1.59	0.63	1.19	0.54	0.62	1.72	1.67	1.23	3.08	2.21	0
FALSE	High	Master Protein	P49327	Fatty acid synthase OS=Homo sapiens (Human) OX=9606 GN=FASN PE=1 SV=3	0	748.599	58	140	520	138	2511	273.3	6.44	1538.9	140	other metabolic processes;developmental processes;other biological processes	plasma membrane;other membranes;cytosol;ER/Golgi;other cell component	other molecular function	Pf00107, Pf00109, Pf00550, Pf00698, Pf00975, Pf02801, Pf08242, Pf08659, Pf14765, Pf16197	2194	ENSG00000169710	FASN	hsa:2194; P49327; Q13479; Q16702; Q4LE83; Q6P4U5; Q6SS02; Q969R1; Q96C68; Q96IT0	AMP-activated Protein Kinase (AMPK) Signaling; Sterol Regulatory Element-Binding Proteins (SREBP) signalling; SREBF and miR33 in cholesterol and lipid homeostasis; Liver X Receptor Pathway; Nuclear Receptors Meta-Pathway; Fatty Acid Biosynthesis; Angiopoietin Like Protein 8 Regulatory Pathway; Lipid Metabolism Pathway; Pathways in clear cell renal cell carcinoma; Metabolic reprogramming in colon …	Vitamin B5 (pantothenate) metabolism; Activation of gene expression by SREBF (SREBP); ChREBP activates metabolic gene expression; Fatty acyl-CoA biosynthesis; NR1H2 & NR1H3 regulate gene expression linked to lipogenesis	17	2	95.4	97.6	91.2	89.3	103.9	101.1	100.7	102.8	105.7	103.8	100	3.2	1.11	2.42	1.11	3.45	0.4	5.02	3.09	0.48	2.54	0
FALSE	High	Master Protein	Q13813	Spectrin alpha chain, non-erythrocytic 1 OS=Homo sapiens (Human) OX=9606 GN=SPTAN1 PE=1 SV=3	0	669.502	65	155	325	153	2472	284.4	5.35	897.61	155	cell organization and biogenesis;protein metabolism;other metabolic processes;transport;developmental processes;signal transduction	non-structural extracellular;other membranes;cytosol;cytoskeleton;other cell component	cytoskeletal activity;other molecular function	Pf00018, Pf00435, Pf08726, Pf13499	6709	ENSG00000197694	SPTAN1	hsa:6709; Q13186; Q13813; Q15324; Q16606; Q59EF1; Q5VXV5; Q5VXV6; Q7Z6M5; Q9P0V0	Fas Ligand (FasL) pathway and Stress induction of Heat Shock Proteins (HSP) regulation	Neutrophil degranulation; RAF/MAP kinase cascade; Nephrin family interactions; Caspase-mediated cleavage of cytoskeletal proteins; COPI-mediated anterograde transport; NCAM signaling for neurite out-growth; Interaction between L1 and Ankyrins	8	2	98.6	96.5	95.6	95.3	94.4	98.7	98.4	96.2	97.3	101.8	100	1.06	1.35	1.18	2.41	1.39	3.27	2.44	2.5	0.63	0.36	0
FALSE	High	Master Protein	Q9UPN3	Microtubule-actin cross-linking factor 1, isoforms 1/2/3/5 OS=Homo sapiens (Human) OX=9606 GN=MACF1 PE=1 SV=4	0	631.564	26	173	319	161	7388	837.8	5.39	817.6	173	cell-cell signaling;cell organization and biogenesis;stress response;transport;developmental processes;signal transduction;other biological processes	plasma membrane;other membranes;cytoskeleton;ER/Golgi;other cell component	cytoskeletal activity;other molecular function	Pf00307, Pf00435, Pf00681, Pf02187, Pf13499, Pf17902, Pf18373	23499	ENSG00000127603	MACF1	B1ALC5; E9PJT0; hsa:23499; O75053; Q5VW20; Q8WXY1; Q8WXY2; Q96PK2; Q9H540; Q9UKP0; Q9ULG9; Q9UPN3	Mesodermal Commitment Pathway; Mesodermal Commitment Pathway		2	11	99.1	95.8	96.6	95.6	105.5	107.5	111.8	103.4	97.9	107.3	100	1.43	1.56	0.34	0.65	2.04	1.14	1.58	1.86	0.45	1.64	0
FALSE	High	Master Protein	O75369	Filamin-B OS=Homo sapiens (Human) OX=9606 GN=FLNB PE=1 SV=2	0	631.042	54	127	365	110	2602	278	5.73	1046.92	127	cell organization and biogenesis;stress response;developmental processes;signal transduction;other biological processes	plasma membrane;other membranes;cytosol;cytoskeleton;nucleus;other cell component	cytoskeletal activity;other molecular function	Pf00307, Pf00630	2317	ENSG00000136068	FLNB	B2ZZ83; B2ZZ84; B2ZZ85; C9JKE6; C9JMC4; hsa:2317; O75369; Q13706; Q59EC2; Q60FE7; Q6MZJ1; Q8WXS9; Q8WXT0; Q8WXT1; Q8WXT2; Q8WXT3; Q9NRB5; Q9NT26; Q9UEV9	Focal Adhesion; MAPK Signaling Pathway; VEGFA-VEGFR2 Signaling Pathway; Ebola Virus Pathway on Host	ISG15 antiviral mechanism	5	1	101.3	95.2	101.3	97.3	99.9	103.4	105.3	102	95.1	103.2	100	2.66	1.07	1.14	2.64	2.12	4.03	0.87	1.8	1	1.89	0
FALSE	High	Master Protein	O43707	Alpha-actinin-4 OS=Homo sapiens (Human) OX=9606 GN=ACTN4 PE=1 SV=2	0	625.909	86	96	512	64	911	104.8	5.44	1487.39	96	cell organization and biogenesis;stress response;transport;signal transduction;other biological processes	non-structural extracellular;cytosol;cytoskeleton;nucleus;other cell component	signal transduction activity or receptor binding;cytoskeletal activity;nucleic acid binding activity;other molecular function	Pf00307, Pf00435, Pf08726	81	ENSG00000130402; ENSG00000282844	ACTN4	A4K467; D6PXK4; hsa:81; O43707; O76048	Arrhythmogenic Right Ventricular Cardiomyopathy; Primary Focal Segmental Glomerulosclerosis FSGS; Focal Adhesion; Striated Muscle Contraction Pathway; Ebola Virus Pathway on Host; Nephrotic syndrome	Platelet degranulation ; Nephrin family interactions	8	34	99.9	103.5	100	101.8	100.8	96.3	97.8	98.5	101.1	94.4	100	1.83	0.79	1.86	3.37	0.32	4.44	1.94	1.52	5.53	2.74	0
FALSE	High	Master Protein	Q92616	eIF-2-alpha kinase activator GCN1 OS=Homo sapiens (Human) OX=9606 GN=GCN1 PE=1 SV=6	0	612.222	53	138	293	138	2671	292.6	7.47	843.66	138	protein metabolism;other metabolic processes;stress response;other biological processes	cytosol;translational apparatus;other cell component	enzyme regulator activity;translation activity;nucleic acid binding activity;other molecular function		10985	ENSG00000089154	GCN1	A8KAY1; hsa:10985; O95001; O95651; Q6P2S3; Q86X65; Q8N5I5; Q8WU80; Q92616; Q99736; Q9UE60		Response of EIF2AK4 (GCN2) to amino acid deficiency	1	0	109.3	105.9	105.7	101	97.3	98.3	103.8	97.3	107.6	99.4	100	1.95	0.98	2.49	0.91	1.58	1.66	5.92	2.01	0.61	5.41	0
FALSE	High	Master Protein	P08670	Vimentin OS=Homo sapiens (Human) OX=9606 GN=VIM PE=1 SV=4	0	594.007	96	85	1184	76	466	53.6	5.12	3867.52	85	cell organization and biogenesis;stress response;developmental processes;signal transduction;other biological processes	plasma membrane;other membranes;cytosol;cytoskeleton;nucleus;other cytoplasmic organelle;other cell component	cytoskeletal activity;nucleic acid binding activity;other molecular function	Pf00038, Pf04732	7431	ENSG00000026025	VIM	B0YJC2; D3DRU4; hsa:7431; P08670; Q15867; Q15868; Q15869; Q548L2; Q6LER9; Q8N850; Q96ML2; Q9NTM3	Allograft Rejection; Spinal Cord Injury; Primary Focal Segmental Glomerulosclerosis FSGS; Mammary gland development pathway - Puberty (Stage 2 of 4); Apoptosis-related network due to altered Notch3 in ovarian cancer; Striated Muscle Contraction Pathway; TGF-B Signaling in Thyroid Cells for Epithelial-Mesenchymal Transition; Ciliary landscape; T-Cell antigen Receptor (TCR) Signaling Pathway	Interleukin-4 and Interleukin-13 signaling; Aggrephagy; Chaperone Mediated Autophagy; Late endosomal microautophagy; Striated Muscle Contraction; Caspase-mediated cleavage of cytoskeletal proteins	15	9	104.5	104.5	111.2	112.3	99.4	89	100.4	97.1	103.5	83.4	100	2.46	1.31	2.25	1.2	1.15	5.52	3.51	1.58	1.69	1.72	0
FALSE	High	Master Protein	Q00610	Clathrin heavy chain 1 OS=Homo sapiens (Human) OX=9606 GN=CLTC PE=1 SV=5	0	567.4	61	106	361	82	1675	191.5	5.69	1136.32	106	cell-cell signaling;cell cycle OR cell proliferation;cell organization and biogenesis;protein metabolism;other metabolic processes;transport;signal transduction;other biological processes	plasma membrane;other membranes;cytosol;cytoskeleton;ER/Golgi;other cytoplasmic organelle;other cell component	signal transduction activity or receptor binding;nucleic acid binding activity;other molecular function	Pf00637, Pf01394, Pf09268, Pf13838	1213	ENSG00000141367	CLTC	D3DU00; hsa:1213; Q00610; Q6N0A0; Q86TF2	Synaptic Vesicle Pathway; VEGFA-VEGFR2 Signaling Pathway; Ebola Virus Pathway on Host; Fragile X Syndrome ; Complement and Coagulation Cascades	Lysosome Vesicle Biogenesis; MHC class II antigen presentation; Recycling pathway of L1; Cargo recognition for clathrin-mediated endocytosis; WNT5A-dependent internalization of FZD4; EPH-ephrin mediated repulsion of cells; WNT5A-dependent internalization of FZD2, FZD5 and ROR2; Formation of annular gap junctions; LDL clearance; Retrograde neurotrophin signalling; VLDLR internalisation and degrada…	19	27	93.9	100.4	91.9	94.8	97.2	107.8	97.9	103.4	95	104.2	100	4.45	2.76	1.32	1.11	2.56	1.49	3.26	1.22	2.02	1.21	0
FALSE	High	Master Protein	P07900	Heat shock protein HSP 90-alpha OS=Homo sapiens (Human) OX=9606 GN=HSP90AA1 PE=1 SV=5	0	564.872	81	91	1005	53	732	84.6	5.02	3050.38	91	cell cycle OR cell proliferation;cell organization and biogenesis;protein metabolism;DNA metabolism;other metabolic processes;stress response;transport;developmental processes;signal transduction;other biological processes	non-structural extracellular;plasma membrane;other membranes;cytosol;mitochondrion;nucleus;other cytoplasmic organelle;other cell component	enzyme regulator activity;cytoskeletal activity;other molecular function	Pf00183, Pf02518	3320	ENSG00000080824	HSP90AA1	A8K500; B3KPJ9; hsa:3320; P07900; Q2PP14; Q5CAQ6; Q5CAQ7; Q9BVQ5	Nucleotide-binding Oligomerization Domain (NOD) pathway; TNF alpha Signaling Pathway; Corticotropin-releasing hormone signaling pathway; Aryl Hydrocarbon Receptor Netpath; EBV LMP1 signaling; Aryl Hydrocarbon Receptor Pathway; Constitutive Androstane Receptor Pathway; Pregnane X Receptor pathway; Glucocorticoid Receptor Pathway; Nuclear Receptors Meta-Pathway; NRF2 pathway; VEGFA-VEGFR2 Signaling…	Neutrophil degranulation; Regulation of actin dynamics for phagocytic cup formation; Interleukin-4 and Interleukin-13 signaling; Potential therapeutics for SARS; Sema3A PAK dependent Axon repulsion; VEGFR2 mediated vascular permeability; Estrogen-dependent gene expression; Extra-nuclear estrogen signaling; The role of GTSE1 in G2/M progression after G2 checkpoint; HSP90 chaperone cycle for steroi…	64	2	99.9	103.6	106.1	86.9	101.5	81.8	94.4	99.5	87.2	97.7	100	9.21	6.53	5.07	10.72	0.94	18.21	7.99	4.6	8.5	5.39	0
FALSE	High	Master Protein	P18206	Vinculin OS=Homo sapiens (Human) OX=9606 GN=VCL PE=1 SV=4	0	547.264	74	94	328	94	1134	123.7	5.66	939.26	94	cell adhesion;cell organization and biogenesis;transport;developmental processes;other biological processes	non-structural extracellular;plasma membrane;other membranes;cytosol;cytoskeleton;other cell component	cytoskeletal activity;other molecular function	Pf01044	7414	ENSG00000035403	VCL	hsa:7414; P18206; Q16450; Q5SWX2; Q7Z3B8; Q8IXU7	Integrin-mediated Cell Adhesion; Primary Focal Segmental Glomerulosclerosis FSGS; Focal Adhesion; VEGFA-VEGFR2 Signaling Pathway; MFAP5 effect on permeability and motility of endothelial cells via cytoskeleton rearrangement; Melanoma; Regulation of Actin Cytoskeleton	Neutrophil degranulation; Signaling by BRAF and RAF fusions; Platelet degranulation ; Smooth Muscle Contraction; Signaling by moderate kinase activity BRAF mutants; Paradoxical activation of RAF signaling by kinase inactive BRAF; Signaling downstream of RAS mutants; Signaling by RAF1 mutants; MAP2K and MAPK activation; Signaling by high-kinase activity BRAF mutants	17	0	100.6	100.2	98.4	90.2	95.6	90.1	95.3	96.8	104.1	98.7	100	1.89	3.48	4.1	5.17	1.63	4.8	3.21	0.92	4.56	2.08	0
FALSE	High	Master Protein	P08238	Heat shock protein HSP 90-beta OS=Homo sapiens (Human) OX=9606 GN=HSP90AB1 PE=1 SV=4	0	546.642	86	92	907	52	724	83.2	5.03	2726.87	92	cell organization and biogenesis;DNA metabolism;other metabolic processes;stress response;transport;developmental processes;signal transduction;other biological processes	non-structural extracellular;plasma membrane;other membranes;cytosol;nucleus;other cytoplasmic organelle;other cell component	signal transduction activity or receptor binding;enzyme regulator activity;cytoskeletal activity;nucleic acid binding activity;other molecular function	Pf00183, Pf02518	3326	ENSG00000096384	HSP90AB1	B2R5P0; hsa:3326; P08238; Q5T9W7; Q9NQW0; Q9NTK6	Nuclear Receptors Meta-Pathway; NRF2 pathway; Focal Adhesion-PI3K-Akt-mTOR-signaling pathway; PI3K-Akt Signaling Pathway	Aryl hydrocarbon receptor signalling; The role of GTSE1 in G2/M progression after G2 checkpoint; Neutrophil degranulation; Regulation of actin dynamics for phagocytic cup formation; HSP90 chaperone cycle for steroid hormone receptors (SHR); Estrogen-dependent gene expression; Potential therapeutics for SARS; Sema3A PAK dependent Axon repulsion; The NLRP3 inflammasome; Purinergic signaling in leis…	21	43	99.6	92.2	97.7	87.2	103.6	93.7	97.1	101.2	88.5	101.1	100	3.32	0.41	1.67	2.52	0.56	7.49	4.12	3.49	2.32	0.75	0
FALSE	High	Master Protein	P13639	Elongation factor 2 OS=Homo sapiens (Human) OX=9606 GN=EEF2 PE=1 SV=4	0	522.886	83	90	517	86	858	95.3	6.83	1415.53	90	cell cycle OR cell proliferation;protein metabolism;other metabolic processes;stress response;transport;developmental processes;other biological processes	non-structural extracellular;plasma membrane;other membranes;cytosol;translational apparatus;other cell component	cytoskeletal activity;translation activity;nucleic acid binding activity;other molecular function	Pf00009, Pf00679, Pf03144, Pf03764, Pf14492	1938	ENSG00000167658	EEF2	B2RMP5; D6W618; hsa:1938; P13639; Q58J86	Translation Factors; AMP-activated Protein Kinase (AMPK) Signaling; Brain-Derived Neurotrophic Factor (BDNF) signaling pathway; IL-18 signaling pathway	Neutrophil degranulation; Protein methylation; Uptake and function of diphtheria toxin; Peptide chain elongation; Synthesis of diphthamide-EEF2	9	4	102.2	98	102.2	100.3	102.2	96.6	96.6	104	92.7	96.8	100	4.19	2.22	4.88	1.28	0.92	3.2	4.38	1.83	3.52	1.88	0
FALSE	High	Master Protein	P46940	Ras GTPase-activating-like protein IQGAP1 OS=Homo sapiens (Human) OX=9606 GN=IQGAP1 PE=1 SV=1	0	520.925	64	106	255	101	1657	189.1	6.48	791.18	106	cell organization and biogenesis;transport;developmental processes;signal transduction;other biological processes	plasma membrane;other membranes;cytosol;cytoskeleton;nucleus;other cell component	enzyme regulator activity;cytoskeletal activity;other molecular function	Pf00307, Pf00612, Pf00616, Pf03836	8826	ENSG00000140575	IQGAP1	A7MBM3; hsa:8826; P46940	VEGFA-VEGFR2 Signaling Pathway; Ebola Virus Pathway on Host; Ciliary landscape; EGF/EGFR Signaling Pathway; Regulation of Actin Cytoskeleton; G13 Signaling Pathway	Neutrophil degranulation; Signaling by BRAF and RAF fusions; Glucagon-like Peptide-1 (GLP1) regulates insulin secretion; RHO GTPases activate IQGAPs; Nephrin family interactions; Signaling by moderate kinase activity BRAF mutants; Paradoxical activation of RAF signaling by kinase inactive BRAF; Signaling downstream of RAS mutants; Signaling by RAF1 mutants; MAP2K and MAPK activation; Signaling by…	17	6	101.7	99.9	96.5	96.5	98.1	98.7	102	104.8	106.1	103.6	100	2.88	4.04	3.98	4.59	4.67	0.82	4.98	5.7	3.17	3.39	0
FALSE	High	Master Protein	O75643	U5 small nuclear ribonucleoprotein 200 kDa helicase OS=Homo sapiens (Human) OX=9606 GN=SNRNP200 PE=1 SV=2	0	519.998	55	108	261	107	2136	244.4	6.06	806.55	108	cell organization and biogenesis;RNA metabolism OR transcription;other metabolic processes	nucleus	other molecular function	Pf00270, Pf00271, Pf02889, Pf18149	23020	ENSG00000144028	SNRNP200	hsa:23020; O75643; O94884; Q6NZY0; Q6PX59; Q8NBE6; Q96IF2; Q9H7S0		mRNA Splicing - Major Pathway; mRNA Splicing - Minor Pathway	2	1	102.7	106.3	105	105.8	96.7	107	102.4	101.3	102.7	101	100	1.43	2.26	1.31	3.25	1.61	1.84	0.63	0.49	1.48	0.5	0
FALSE	High	Master Protein	P12270	Nucleoprotein TPR OS=Homo sapiens (Human) OX=9606 GN=TPR PE=1 SV=3	0	516.556	53	136	301	131	2363	267.1	5.02	781.55	136	cell cycle OR cell proliferation;cell organization and biogenesis;protein metabolism;other metabolic processes;stress response;transport;other biological processes	other membranes;cytoskeleton;nucleus;other cell component	cytoskeletal activity;nucleic acid binding activity;other molecular function	Pf07926	7175	ENSG00000047410	TPR	hsa:7175; P12270; Q15624; Q15655; Q5SWY0; Q99968		HCMV Early Events; HCMV Late Events; ISG15 antiviral mechanism; Transport of the SLBP independent Mature mRNA; Transport of the SLBP Dependant Mature mRNA; Transport of Mature mRNA Derived from an Intronless Transcript; Transport of Mature mRNA derived from an Intron-Containing Transcript; Rev-mediated nuclear export of HIV RNA; Transport of Ribonucleoproteins into the Host Nucleus; NS1 Mediated …	27	5	92.6	94.9	99.2	96.3	94.2	109.3	101.1	95.8	89.5	111.1	100	1.33	0.37	2.76	4.07	2.58	1.58	2.95	2.07	2.11	3.67	0
FALSE	High	Master Protein	Q01082	Spectrin beta chain, non-erythrocytic 1 OS=Homo sapiens (Human) OX=9606 GN=SPTBN1 PE=1 SV=2	0	512.539	54	129	273	116	2364	274.4	5.57	718.9	129	cell cycle OR cell proliferation;cell organization and biogenesis;protein metabolism;other metabolic processes;transport;developmental processes;signal transduction;other biological processes	plasma membrane;other membranes;cytosol;cytoskeleton;nucleus;other cell component	cytoskeletal activity;other molecular function	Pf00169, Pf00307, Pf00435	6711	ENSG00000115306	SPTBN1	B2RP63; hsa:6711; O60837; Q01082; Q16057; Q53R99; Q59ER3; Q8IX99	TGF-beta Signaling Pathway; Sudden Infant Death Syndrome (SIDS) Susceptibility Pathways	RAF/MAP kinase cascade; NCAM signaling for neurite out-growth; Signaling by FLT3 fusion proteins; COPI-mediated anterograde transport; Nephrin family interactions; Interaction between L1 and Ankyrins	8	13	99.6	98.8	99.5	94.6	97.7	97.8	100	93.6	101.6	99.9	100	2.2	1.61	2.35	0.19	0.65	2.57	1.18	1.59	2.39	0.76	0
FALSE	High	Master Protein	P12814	Alpha-actinin-1 OS=Homo sapiens (Human) OX=9606 GN=ACTN1 PE=1 SV=2	0	495.379	85	83	315	51	892	103	5.41	940.27	83	cell adhesion;cell organization and biogenesis;transport;developmental processes;other biological processes	non-structural extracellular;plasma membrane;other membranes;cytosol;cytoskeleton;other cell component	signal transduction activity or receptor binding;cytoskeletal activity;nucleic acid binding activity;other molecular function	Pf00307, Pf00435, Pf08726	87	ENSG00000072110	ACTN1	B3V8S3; B4DHH3; B7TY16; hsa:87; P12814; Q1HE25; Q9BTN1	Arrhythmogenic Right Ventricular Cardiomyopathy; Focal Adhesion; Ebola Virus Pathway on Host; MFAP5 effect on permeability and motility of endothelial cells via cytoskeleton rearrangement; Regulation of Actin Cytoskeleton	Nephrin family interactions; Platelet degranulation ; Syndecan interactions; Regulation of cytoskeletal remodeling and cell spreading by IPP complex components	9	1	99.2	102.2	99.2	100.3	101.3	107.5	101.6	103.8	97.8	101.9	100	0.36	0.85	2.51	2.02	1.18	1.62	2.54	1.09	3.13	2.3	0
FALSE	High	Master Protein	Q02952	A-kinase anchor protein 12 OS=Homo sapiens (Human) OX=9606 GN=AKAP12 PE=1 SV=4	0	490.439	57	101	262	101	1782	191.4	4.41	730.86	101	signal transduction;other biological processes	plasma membrane;other membranes;cytosol;cytoskeleton;other cell component	other molecular function	Pf03832, Pf10522	9590	ENSG00000131016	AKAP12	hsa:9590; O00310; O00498; Q02952; Q4LE68; Q5SZ80; Q5TGN1; Q68D82; Q99970	G Protein Signaling Pathways		1	0	93.2	84.6	87	90.7	109	106.4	107.8	117.4	84.5	104	100	6.8	0.08	2.78	6.44	7.09	4.88	4.08	1.08	6.51	9.26	0
FALSE	High	Master Protein	P14618	Pyruvate kinase PKM OS=Homo sapiens (Human) OX=9606 GN=PKM PE=1 SV=4	0	484.658	90	65	626	65	531	57.9	7.84	1779.63	65	other metabolic processes;stress response;transport;developmental processes;other biological processes	non-structural extracellular;cytosol;ER/Golgi;nucleus;other cell component	nucleic acid binding activity;kinase activity;other molecular function	Pf00224, Pf02887	5315	ENSG00000067225	PKM	A6NFK3; B2R5N8; B3KRY0; B4DFX8; B4DUU6; hsa:5315; P14618; P14786; Q53GK4; Q96E76; Q9BWB5; Q9UCV6; Q9UPF2	Photodynamic therapy-induced HIF-1 survival signaling; Amino Acid metabolism; Pathways in clear cell renal cell carcinoma; Metabolic reprogramming in colon cancer; Computational Model of Aerobic Glycolysis; Glycolysis and Gluconeogenesis	Neutrophil degranulation	7	0	98.3	99.2	101.9	101.8	99.1	95.3	96	100.1	103.3	95.8	100	3.31	1.88	0.79	1.81	2.49	3.32	3.35	0.98	4.51	1.45	0
FALSE	High	Master Protein	P10809	60 kDa heat shock protein, mitochondrial OS=Homo sapiens (Human) OX=9606 GN=HSPD1 PE=1 SV=2	0	483.271	87	69	715	68	573	61	5.87	2351.68	69	cell cycle OR cell proliferation;cell organization and biogenesis;protein metabolism;DNA metabolism;other metabolic processes;stress response;transport;developmental processes;signal transduction;other biological processes	non-structural extracellular;plasma membrane;other membranes;cytosol;mitochondrion;ER/Golgi;other cytoplasmic organelle;other cell component	nucleic acid binding activity;other molecular function	Pf00118	3329	ENSG00000144381	HSPD1	B2R5M6; B7Z712; hsa:3329; P10809; Q38L19; Q9UCR6	Apoptosis-related network due to altered Notch3 in ovarian cancer; Sudden Infant Death Syndrome (SIDS) Susceptibility Pathways	TFAP2A acts as a transcriptional repressor during retinoic acid induced cell differentiation; Mitochondrial protein import	4	1	100.8	96.2	91.9	103.6	110.4	106.3	93.2	97.5	104.1	100.2	100	3.05	4.45	7.48	2.53	5	9.64	2.28	8.97	9.09	6.78	0
FALSE	High	Master Protein	Q9NZM1	Myoferlin OS=Homo sapiens (Human) OX=9606 GN=MYOF PE=1 SV=1	0	466.598	51	103	269	98	2061	234.6	6.18	727.59	103	cell organization and biogenesis;other metabolic processes;stress response;other biological processes	plasma membrane;other membranes;nucleus;other cell component	other molecular function	Pf00168, Pf08150, Pf08151, Pf08165, Pf16165	26509	ENSG00000138119	MYOF	B3KQN5; hsa:26509; Q5VWW2; Q5VWW3; Q5VWW4; Q5VWW5; Q7Z642; Q8IWH0; Q9HBU3; Q9NZM0; Q9NZM1; Q9ULL3; Q9Y4U4	Aryl Hydrocarbon Receptor Pathway; Nuclear Receptors Meta-Pathway; Hepatitis C and Hepatocellular Carcinoma		3	4	98.7	103.9	97	99.9	101.5	110.6	104.5	102.1	108.1	115.6	100	7.11	1.74	2.2	6.71	3.17	1.25	3.04	2.82	10.08	5.31	0
FALSE	High	Master Protein	P02545	Prelamin-A/C OS=Homo sapiens (Human) OX=9606 GN=LMNA PE=1 SV=1	0	447.435	75	78	318	75	664	74.1	7.02	899.01	78	cell cycle OR cell proliferation;cell organization and biogenesis;stress response;transport;developmental processes;signal transduction;other biological processes	cytosol;cytoskeleton;nucleus;other cell component	other molecular function	Pf00038, Pf00932	4000	ENSG00000160789	LMNA	B4DI32; D3DVB0; D6RAQ3; E7EUI9; hsa:4000; P02545; P02546; Q5I6Y4; Q5I6Y6; Q5TCJ2; Q5TCJ3; Q6UYC3; Q969I8; Q96JA2	Arrhythmogenic Right Ventricular Cardiomyopathy; Adipogenesis; Fas Ligand (FasL) pathway and Stress induction of Heat Shock Proteins (HSP) regulation; Lamin A-processing pathway; Nephrotic syndrome; The influence of laminopathies on Wnt signaling; The Overlap Between Signal Transduction Pathways that Contribute to a Range of LMNA Laminopathies	Signaling by BRAF and RAF fusions; XBP1(S) activates chaperone genes	9	3	96.2	97	102.8	99.5	95.9	87.3	95.1	94.1	100.3	83.9	100	2.45	1.13	5.57	1.03	0.89	3.73	5.96	2.92	0.94	1.07	0
FALSE	High	Master Protein	P55072	Transitional endoplasmic reticulum ATPase OS=Homo sapiens (Human) OX=9606 GN=VCP PE=1 SV=4	0	444.851	78	74	306	74	806	89.3	5.26	903.12	74	cell cycle OR cell proliferation;cell organization and biogenesis;protein metabolism;DNA metabolism;other metabolic processes;stress response;transport;signal transduction;other biological processes	non-structural extracellular;other membranes;cytosol;ER/Golgi;nucleus;other cytoplasmic organelle;other cell component	signal transduction activity or receptor binding;enzyme regulator activity;other molecular function	Pf00004, Pf02359, Pf02933, Pf09336, Pf17862	7415	ENSG00000165280	VCP	B2R5T8; hsa:7415; P55072; Q0V924; Q2TAI5; Q969G7; Q9UCD5		Neutrophil degranulation; Ovarian tumor domain proteases; Aggrephagy; HSF1 activation; ABC-family proteins mediated transport; Hedgehog ligand biogenesis; Hh mutants are degraded by ERAD; Defective CFTR causes cystic fibrosis; E3 ubiquitin ligases ubiquitinate target proteins; Attachment and Entry; Attachment and Entry; Josephin domain DUBs; Protein methylation; Translesion Synthesis by POLH; N-g…	15	0	147.6	150.7	152.7	154.5	46.9	44.9	46.9	48.2	150.1	42.2	100	6.28	0.2	4.42	4.2	2.54	4.11	1.12	2.28	4.44	5.51	0
FALSE	High	Master Protein	P35580	Myosin-10 OS=Homo sapiens (Human) OX=9606 GN=MYH10 PE=1 SV=3	0	431.329	51	112	262	83	1976	228.9	5.54	734.2	112	cell adhesion;cell cycle OR cell proliferation;cell organization and biogenesis;stress response;transport;developmental processes;other biological processes	plasma membrane;other membranes;cytosol;cytoskeleton;other cell component	cytoskeletal activity;nucleic acid binding activity;other molecular function	Pf00063, Pf00612, Pf01576, Pf02736	4628	ENSG00000133026	MYH10	B2RWP9; D3DTS1; F8VTL3; hsa:4628; P35580; Q12989; Q149N3; Q149N4; Q16087; Q4LE45; Q6PK16; Q9BWG0	Regulation of Actin Cytoskeleton	Sema4D induced cell migration and growth-cone collapse; EPHA-mediated growth cone collapse; RHO GTPases activate PAKs; RHO GTPases activate PKNs; RHO GTPases activate CIT; RHO GTPases Activate ROCKs	7	7	96.3	98.5	95.4	95.3	95.3	102.8	96.1	94.2	102.6	108.8	100	2.86	2.04	2.23	2.98	1.03	2.15	4.13	4.21	2.2	0.82	0
FALSE	High	Master Protein	P78371	T-complex protein 1 subunit beta OS=Homo sapiens (Human) OX=9606 GN=CCT2 PE=1 SV=4	0	424.553	92	57	449	57	535	57.5	6.46	1491.2	57	cell organization and biogenesis;transport;other biological processes	non-structural extracellular;cytosol;cytoskeleton;other cytoplasmic organelle;other cell component	other molecular function	Pf00118	10576	ENSG00000166226	CCT2	A8K402; B5BTY7; B7Z243; B7Z7K4; B7ZAT2; hsa:10576; P78371; Q14D36; Q6IAT3	16p11.2 proximal deletion syndrome	Neutrophil degranulation; Association of TriC/CCT with target proteins during biosynthesis; Formation of tubulin folding intermediates by CCT/TriC; Cooperation of PDCL (PhLP1) and TRiC/CCT in G-protein beta folding; Prefoldin mediated transfer of substrate to CCT/TriC; Folding of actin by CCT/TriC; BBSome-mediated cargo-targeting to cilium	8	0	101.4	98.3	106	100.8	100.9	91.2	96	95.8	98.6	88.9	100	1.21	0.89	3.13	1.56	2.11	5.22	3.24	2.92	1.47	1.68	0
FALSE	High	Master Protein	P11142	Heat shock cognate 71 kDa protein OS=Homo sapiens (Human) OX=9606 GN=HSPA8 PE=1 SV=1	0	421.613	85	62	599	41	646	70.9	5.52	1796.62	62	cell-cell signaling;cell organization and biogenesis;protein metabolism;RNA metabolism OR transcription;other metabolic processes;stress response;transport;signal transduction;other biological processes	non-structural extracellular;plasma membrane;other membranes;cytosol;nucleus;other cytoplasmic organelle;other cell component	signal transduction activity or receptor binding;other molecular function	Pf00012	3312	ENSG00000109971	HSPA8	hsa:3312; P11142; Q9H3R6	Parkin-Ubiquitin Proteasomal System pathway; MAPK Signaling Pathway; Exercise-induced Circadian Regulation	AUF1 (hnRNP D0) binds and destabilizes mRNA; Neutrophil degranulation; CHL1 interactions; mRNA Splicing - Major Pathway; Late endosomal microautophagy; Lysosome Vesicle Biogenesis; Lipophagy; Chaperone Mediated Autophagy; Golgi Associated Vesicle Biogenesis; Attenuation phase; Clathrin-mediated endocytosis; Interleukin-4 and Interleukin-13 signaling; HSP90 chaperone cycle for steroid hormone rece…	20	22	103.6	89.8	103.5	98	111.9	96.4	107.2	103.1	88.6	89.6	100	1.47	0.63	2.22	0.68	2.21	1.39	4.77	1.49	0.64	3.07	0
FALSE	High	Master Protein	P04406	Glyceraldehyde-3-phosphate dehydrogenase OS=Homo sapiens (Human) OX=9606 GN=GAPDH PE=1 SV=3	0	420.465	96	44	866	43	335	36	8.46	2586.06	44	cell organization and biogenesis;protein metabolism;other metabolic processes;stress response;other biological processes	plasma membrane;other membranes;cytosol;cytoskeleton;nucleus;other cell component	enzyme regulator activity;cytoskeletal activity;other molecular function	Pf00044, Pf02800	2597	ENSG00000111640	GAPDH	E7EUT4; hsa:2597; P00354; P04406; Q53X65	Cori Cycle; Alzheimers Disease; HIF1A and PPARG regulation of glycolysis; VEGFA-VEGFR2 Signaling Pathway; Pathways in clear cell renal cell carcinoma; Metabolic reprogramming in colon cancer; Computational Model of Aerobic Glycolysis; Glycolysis and Gluconeogenesis; Sudden Infant Death Syndrome (SIDS) Susceptibility Pathways	Glycolysis; Gluconeogenesis	11	1	99.4	99.7	101.3	99.3	99.3	98.4	100.5	97.9	103.3	101.7	100	3.19	0.6	1.49	2.95	2.41	1.97	1.01	1.19	7.09	2.47	0
FALSE	High	Master Protein	Q5T4S7	E3 ubiquitin-protein ligase UBR4 OS=Homo sapiens (Human) OX=9606 GN=UBR4 PE=1 SV=1	0	411.662	23	107	213	106	5183	573.5	6.04	521.06	107	protein metabolism;other metabolic processes;transport;other biological processes	plasma membrane;other membranes;cytosol;cytoskeleton;nucleus	other molecular function	Pf02207, Pf13764	23352	ENSG00000127481	UBR4	A8MPT2; A8MQ33; A8MQB1; hsa:23352; O60646; O75050; Q4QRK5; Q5T4S7; Q5T4S8; Q5T4S9; Q5TBN8; Q5TBP2; Q6DKH8; Q6P4A4; Q7L8P7; Q8IXJ4; Q8TDN5; Q8WV67; Q9HA46; Q9P2N9; Q9UG82		Neutrophil degranulation; Antigen processing: Ubiquitination & Proteasome degradation	2	1	93.9	95.1	90.6	90.5	101.3	108.9	105.9	103	95.3	112.1	100	0.83	1.89	0.81	3.25	1.05	2.99	3.05	2.78	2.13	1.45	0
FALSE	High	Master Protein	Q14980	Nuclear mitotic apparatus protein 1 OS=Homo sapiens (Human) OX=9606 GN=NUMA1 PE=1 SV=2	0	410.059	53	105	212	104	2115	238.1	5.78	542.5	105	cell cycle OR cell proliferation;cell organization and biogenesis;transport;other biological processes	plasma membrane;other membranes;cytosol;cytoskeleton;ER/Golgi;nucleus;other cell component	cytoskeletal activity;other molecular function		4926	ENSG00000137497	NUMA1	H0YH75; hsa:4926; Q14980; Q14981; Q9BTE9	Ectoderm Differentiation; Ectoderm Differentiation	Recruitment of NuMA to mitotic centrosomes; Mitotic Prophase	4	1	94.9	97.6	96.4	96.5	97.2	99.4	104.4	98.7	101.1	103.5	100	1.93	1.85	1.32	3.48	1.49	3.23	6.07	3.19	1.7	1.32	0
FALSE	High	Master Protein	P34932	Heat shock 70 kDa protein 4 OS=Homo sapiens (Human) OX=9606 GN=HSPA4 PE=1 SV=4	0	400.637	83	73	253	66	840	94.3	5.19	653.18	73	cell organization and biogenesis;stress response;transport	non-structural extracellular;cytosol;mitochondrion;nucleus	other molecular function	Pf00012	3308	ENSG00000170606	HSPA4	hsa:3308; O95756; P34932; Q2TAL4; Q9BUK9	Parkin-Ubiquitin Proteasomal System pathway	Regulation of HSF1-mediated heat shock response	2	8	96.9	97.4	99.4	95.6	100.4	95	97	96.9	97.6	96.3	100	3.31	0.93	0.54	1.31	1.11	3.14	2.56	1.02	5.57	1.81	0
FALSE	High	Master Protein	P27708	CAD protein OS=Homo sapiens (Human) OX=9606 GN=CAD PE=1 SV=3	0	399.377	47	87	204	86	2225	242.8	6.46	584.75	87	protein metabolism;other metabolic processes;stress response;transport;developmental processes;other biological processes	cytosol;nucleus;other cell component	kinase activity;other molecular function	Pf00117, Pf00185, Pf00988, Pf01979, Pf02142, Pf02729, Pf02786, Pf02787	790	ENSG00000084774	CAD	D6W552; hsa:790; P27708; Q6P0Q0; Q96CK3	Endothelin Pathways; Amino Acid metabolism; Pyrimidine metabolism	Pyrimidine biosynthesis	4	1	113.4	111.2	106.6	105	98.9	97.7	100.5	97.9	107.7	96.8	100	2.64	0.83	5.29	0.47	1.9	1.86	5.7	1.7	0.96	1.35	0
FALSE	High	Master Protein	P06733	Alpha-enolase OS=Homo sapiens (Human) OX=9606 GN=ENO1 PE=1 SV=2	0	389.45	89	51	898	46	434	47.1	7.39	2645.07	51	other metabolic processes;other biological processes	plasma membrane;other membranes;cytosol;cytoskeleton;other cell component	nucleic acid binding activity;other molecular function	Pf00113, Pf03952	2023	ENSG00000074800	ENO1	B2RD59; hsa:2023; P06733; P22712; Q16704; Q4TUS4; Q53FT9; Q53HR3; Q658M5; Q6GMP2; Q71V37; Q7Z3V6; Q8WU71; Q96GV1; Q9BT62; Q9UCH6; Q9UM55	Pathways in clear cell renal cell carcinoma; Metabolic reprogramming in colon cancer; Computational Model of Aerobic Glycolysis; IL-18 signaling pathway; Glycolysis and Gluconeogenesis	Glycolysis; Gluconeogenesis; Manipulation of host energy metabolism	8	5	99.7	100.7	104.1	103.5	104.6	94.4	104.5	98.9	113.2	97.7	100	2.42	3.05	1.83	3.28	4.98	2.17	1.88	6.37	4.8	2.82	0
FALSE	High	Master Protein	Q14152	Eukaryotic translation initiation factor 3 subunit A OS=Homo sapiens (Human) OX=9606 GN=EIF3A PE=1 SV=1	0	389.273	61	105	256	105	1382	166.5	6.79	632.7	105	cell organization and biogenesis;protein metabolism;other metabolic processes;other biological processes	cytosol;cytoskeleton;translational apparatus;nucleus;other cell component	signal transduction activity or receptor binding;nucleic acid binding activity;other molecular function	Pf01399	8661	ENSG00000107581	EIF3A	B1AMV5; B4DYS1; F5H335; hsa:8661; O00653; Q14152; Q15778	Translation Factors	L13a-mediated translational silencing of Ceruloplasmin expression; Translation initiation complex formation; Formation of a pool of free 40S subunits; Formation of the ternary complex, and subsequently, the 43S complex; Ribosomal scanning and start codon recognition; GTP hydrolysis and joining of the 60S ribosomal subunit	7	0	103.3	100.3	103.1	100.4	100.2	98	103.4	96.9	99	96.6	100	1.93	2.9	0.22	1.21	1.82	2.1	1.07	2.66	2.74	3.26	0
FALSE	High	Master Protein	P05787	Keratin, type II cytoskeletal 8 OS=Homo sapiens (Human) OX=9606 GN=KRT8 PE=1 SV=7	0	387.119	88	62	309	52	483	53.7	5.59	894.76	62	cell organization and biogenesis;stress response;developmental processes;signal transduction;other biological processes	plasma membrane;other membranes;cytosol;cytoskeleton;nucleus;other cell component	other molecular function	Pf00038, Pf16208	3856	ENSG00000170421	KRT8	A8K4H3; B0AZN5; F8VXB4; hsa:3856; P05787; Q14099; Q14716; Q14717; Q53GJ0; Q6DHW5; Q6GMY0; Q6P4C7; Q96J60	Primary Focal Segmental Glomerulosclerosis FSGS; Viral Acute Myocarditis	Formation of the cornified envelope	4	6	103.4	106.4	113.5	112.5	96.8	83.3	96.7	93.1	108.7	81.7	100	3.13	2.33	5.01	1.5	2.94	3.73	2.29	2.07	2.05	1.53	0
FALSE	High	Master Protein	P26038	Moesin OS=Homo sapiens (Human) OX=9606 GN=MSN PE=1 SV=3	0	374.879	80	77	381	58	577	67.8	6.4	907.37	77	cell adhesion;cell cycle OR cell proliferation;cell organization and biogenesis;developmental processes;signal transduction;other biological processes	plasma membrane;other membranes;cytosol;cytoskeleton;other cell component	signal transduction activity or receptor binding;cytoskeletal activity;nucleic acid binding activity;other molecular function	Pf00373, Pf00769, Pf09379, Pf09380	4478	ENSG00000147065	MSN	hsa:4478; P26038	Glial Cell Differentiation; AGE/RAGE pathway; 16p11.2 proximal deletion syndrome; Regulation of Actin Cytoskeleton	Recycling pathway of L1; Gene and protein expression by JAK-STAT signaling after Interleukin-12 stimulation	6	24	94.1	94.9	93.3	93.5	101.7	100.9	95.4	102.1	98.1	103.4	100	2.83	1.73	3.27	2.49	2.02	3.51	4.69	1.65	1.2	1.67	0
FALSE	High	Master Protein	P49792	E3 SUMO-protein ligase RanBP2 OS=Homo sapiens (Human) OX=9606 GN=RANBP2 PE=1 SV=2	0	372.253	37	108	226	69	3224	358	6.2	515.58	108	protein metabolism;other metabolic processes;transport;other biological processes	other membranes;cytosol;mitochondrion;nucleus;other cell component	nucleic acid binding activity;other molecular function	Pf00160, Pf00638, Pf00641, Pf12185	5903	ENSG00000153201	RANBP2	hsa:5903; P49792; Q13074; Q15280; Q53TE2; Q59FH7		Separation of Sister Chromatids; Transport of Mature mRNA derived from an Intron-Containing Transcript; Resolution of Sister Chromatid Cohesion; RHO GTPases Activate Formins; EML4 and NUDC in mitotic spindle formation; SUMOylation of DNA replication proteins; Amplification of signal from unattached kinetochores via a MAD2 inhibitory signal; ISG15 antiviral mechanism; HCMV Late Events; HCMV Early …	33	39	106.4	101	106.5	102.3	104.3	104.1	110.4	102.1	101.1	100.7	100	1.73	2.12	0.9	0.98	0.85	2.56	2.24	2.01	2.67	1.31	0
FALSE	High	Master Protein	P68104	Elongation factor 1-alpha 1 OS=Homo sapiens (Human) OX=9606 GN=EEF1A1 PE=1 SV=1	0	372.196	75	48	681	30	462	50.1	9.01	1829.88	48	protein metabolism;other metabolic processes;transport;other biological processes	non-structural extracellular;plasma membrane;other membranes;cytosol;cytoskeleton;nucleus;other cytoplasmic organelle;other cell component	nucleic acid binding activity;other molecular function	Pf00009, Pf03143, Pf03144	1915	ENSG00000156508	EEF1A1	hsa:1915; P04719; P04720; P68104; Q6IQ15	Translation Factors; Fragile X Syndrome	Neutrophil degranulation; Chaperone Mediated Autophagy; HSF1 activation; Protein methylation; Peptide chain elongation	8	22	99.4	95.4	104.9	95.3	103.8	92.6	96.6	99.5	94.6	92.7	100	2.02	2.54	1.22	3.47	3.07	3.56	3.23	2.86	1.29	1.61	0
FALSE	High	Master Protein	P07814	Bifunctional glutamate/proline--tRNA ligase OS=Homo sapiens (Human) OX=9606 GN=EPRS1 PE=1 SV=5	0	371.674	57	93	215	91	1512	170.5	7.33	594.87	93	cell organization and biogenesis;protein metabolism;RNA metabolism OR transcription;other metabolic processes;stress response;other biological processes	plasma membrane;other membranes;cytosol;other cell component	nucleic acid binding activity;other molecular function	Pf00043, Pf00458, Pf00587, Pf00749, Pf03129, Pf03950, Pf09180	2058	ENSG00000136628	EPRS1	A0AVA9; B9EGH3; hsa:2058; P07814; Q05BP6; Q05DF8; Q5DSM1; Q5H9S5; Q6PD57; Q86X73	Parkinsons Disease Pathway; VEGFA-VEGFR2 Signaling Pathway; Amino Acid metabolism	Cytosolic tRNA aminoacylation; tRNA modification in the nucleus and cytosol; Selenoamino acid metabolism	6	2	97.1	97	95.7	95.7	97.7	105.9	100.6	102	97.3	105	100	1.45	2.55	0.71	3.68	3	1.15	1.77	2.99	1.19	4.48	0
FALSE	High	Master Protein	P27816	Microtubule-associated protein 4 OS=Homo sapiens (Human) OX=9606 GN=MAP4 PE=1 SV=3	0	360.736	68	78	236	76	1152	120.9	5.43	583.67	78	cell cycle OR cell proliferation;cell organization and biogenesis;developmental processes;other biological processes	plasma membrane;other membranes;cytosol;cytoskeleton;other cell component	cytoskeletal activity;other molecular function	Pf00418	4134	ENSG00000047849	MAP4	hsa:4134; P27816; Q13082; Q59FT2; Q68D74; Q6ZUW9; Q86V26; Q96A76; Q96NS9	Splicing factor NOVA regulated synaptic proteins		1	2	93.5	94.8	92.3	96.9	104.5	98.9	102.5	105.6	100.4	103.3	100	2.89	1.23	2.24	1.7	2.39	1.82	1.96	3.48	3.94	2.37	0
FALSE	High	Master Protein	Q6P2Q9	Pre-mRNA-processing-splicing factor 8 OS=Homo sapiens (Human) OX=9606 GN=PRPF8 PE=1 SV=2	0	359.383	42	97	217	96	2335	273.4	8.84	605.25	97	cell organization and biogenesis;protein metabolism;RNA metabolism OR transcription;other metabolic processes;other biological processes	nucleus	nucleic acid binding activity;other molecular function	Pf01398, Pf08082, Pf08083, Pf08084, Pf10596, Pf10597, Pf10598, Pf12134	10594	ENSG00000174231; ENSG00000274442	PRPF8	hsa:10594; O14547; O75965; Q6P2Q9	mRNA Processing	mRNA Splicing - Major Pathway; mRNA Splicing - Minor Pathway	3	1	102.9	104.1	105.4	98.6	96.3	103.4	104.2	97.1	101.3	96.6	100	2.8	3.54	2.25	0.29	2.43	2.37	0.54	5.01	2	2.87	0
FALSE	High	Master Protein	P60709	Actin, cytoplasmic 1 OS=Homo sapiens (Human) OX=9606 GN=ACTB PE=1 SV=1	0	347.573	93	37	765	13	375	41.7	5.48	2450.57	37	cell organization and biogenesis;protein metabolism;other metabolic processes;transport;developmental processes;signal transduction;other biological processes	plasma membrane;other membranes;cytosol;cytoskeleton;nucleus;other cell component	cytoskeletal activity;other molecular function	Pf00022	60	ENSG00000075624	ACTB	hsa:60; P02570; P60709; P70514; P99021; Q11211; Q64316; Q75MN2; Q96B34; Q96HG5	Arrhythmogenic Right Ventricular Cardiomyopathy; Pathogenic Escherichia coli infection; Common Pathways Underlying Drug Addiction; Myometrial Relaxation and Contraction Pathways; Focal Adhesion; Fas Ligand (FasL) pathway and Stress induction of Heat Shock Proteins (HSP) regulation; Ebola Virus Pathway on Host; Viral Acute Myocarditis; Thermogenesis; Mechanoregulation and pathology of YAP/TAZ via …	RHO GTPases Activate Formins; UCH proteinases; RHO GTPases activate IQGAPs; Translocation of SLC2A4 (GLUT4) to the plasma membrane; VEGFA-VEGFR2 Pathway; EPHB-mediated forward signaling; B-WICH complex positively regulates rRNA expression; HATs acetylate histones; Prefoldin mediated transfer of substrate to CCT/TriC; Factors involved in megakaryocyte development and platelet production; Recycling…	42	30	98.9	95.6	102.4	97.8	100.2	98.1	101.3	99	99.8	96.9	100	2.13	1.64	1.4	0.93	1.37	3.41	3.43	0.69	3.23	6.25	0
FALSE	High	Master Protein	P42704	Leucine-rich PPR motif-containing protein, mitochondrial OS=Homo sapiens (Human) OX=9606 GN=LRPPRC PE=1 SV=3	0	347.028	55	84	200	84	1394	157.8	6.13	547.68	84	transport;other biological processes	other membranes;cytoskeleton;mitochondrion;nucleus;other cell component	cytoskeletal activity;nucleic acid binding activity;other molecular function	Pf01535	10128	ENSG00000138095	LRPPRC	A0PJE3; A8K1V1; hsa:10128; P42704; Q53PC0; Q53QN7; Q6ZUD8; Q7Z7A6; Q96D84	Ciliary landscape	Respiratory electron transport; TP53 Regulates Metabolic Genes	3	0	107.4	107.6	88.5	100.5	107.7	95.9	87.5	98.7	108.8	104.4	100	4.53	7.28	3.14	7.12	8.03	5.01	9.03	11.96	14.64	1.34	0
FALSE	High	Master Protein	P11021	Endoplasmic reticulum chaperone BiP OS=Homo sapiens (Human) OX=9606 GN=HSPA5 PE=1 SV=2	0	346.728	69	58	366	55	654	72.3	5.16	1000.64	58	protein metabolism;other metabolic processes;stress response;transport;developmental processes;signal transduction;other biological processes	plasma membrane;other membranes;cytosol;mitochondrion;ER/Golgi;nucleus;other cell component	translation activity;other molecular function	Pf00012	3309	ENSG00000044574	HSPA5	B0QZ61; hsa:3309; P11021; Q2EF78; Q9NPF1; Q9UK02	Parkin-Ubiquitin Proteasomal System pathway; Apoptosis-related network due to altered Notch3 in ovarian cancer; Photodynamic therapy-induced unfolded protein response; Prion disease pathway; Unfolded protein response	Platelet degranulation ; Antigen Presentation: Folding, assembly and peptide loading of class I MHC; PERK regulates gene expression; Regulation of HSF1-mediated heat shock response; IRE1alpha activates chaperones; ATF6 (ATF6-alpha) activates chaperone genes	12	0	66	70.8	67.4	62.5	113	140.8	117.5	116.2	79.2	157.5	100	5.66	2.29	1.87	1.39	3.77	1.57	2.17	6.63	7.49	3.1	0
FALSE	High	Master Protein	P19338	Nucleolin OS=Homo sapiens (Human) OX=9606 GN=NCL PE=1 SV=3	0	345.921	59	81	462	80	710	76.6	4.7	1191.13	81	developmental processes;other biological processes	nucleus;other cell component	nucleic acid binding activity;other molecular function	Pf00076	4691	ENSG00000115053	NCL	hsa:4691; P19338; Q53SK1; Q8NB06; Q9UCF0; Q9UDG1	Pathogenic Escherichia coli infection; VEGFA-VEGFR2 Signaling Pathway	Major pathway of rRNA processing in the nucleolus and cytosol	3	1	94.4	96.4	101	104.7	98.1	95	96.8	98	88	91.6	100	4.09	2.07	8.16	2.49	1.35	2.94	4.21	4.8	8.99	2.14	0
FALSE	High	Master Protein	P22314	Ubiquitin-like modifier-activating enzyme 1 OS=Homo sapiens (Human) OX=9606 GN=UBA1 PE=1 SV=3	0	344.006	57	60	230	60	1058	117.8	5.76	681.61	60	protein metabolism;other metabolic processes;stress response	cytosol;mitochondrion;nucleus;other cell component	other molecular function	Pf00899, Pf09358, Pf10585, Pf16190, Pf16191	7317	ENSG00000130985	UBA1	hsa:7317; P22314; Q5JRR8; Q96E13	Proteasome Degradation; Parkin-Ubiquitin Proteasomal System pathway; Parkinsons Disease Pathway	Synthesis of active ubiquitin: roles of E1 and E2 enzymes; Antigen processing: Ubiquitination & Proteasome degradation	5	0	101.8	98.7	99.8	97.7	102.5	100.6	97.6	99	99.5	97.5	100	1.35	2.71	1.36	2	1.66	2.02	1.74	1.75	1.3	1.72	0
FALSE	High	Master Protein	P05783	Keratin, type I cytoskeletal 18 OS=Homo sapiens (Human) OX=9606 GN=KRT18 PE=1 SV=2	0	335.315	93	56	281	55	430	48	5.45	797	56	cell cycle OR cell proliferation;cell organization and biogenesis;transport;developmental processes;signal transduction;other biological processes	cytosol;cytoskeleton;nucleus;other cell component	other molecular function	Pf00038	3875	ENSG00000111057	KRT18	hsa:3875; P05783; Q53G38; Q5U0N8; Q9BW26	Pathogenic Escherichia coli infection	Formation of the cornified envelope	3	1	107.7	100.1	111.4	106.1	99.1	79.9	96	90.9	106.7	78.3	100	1.62	2.86	2.24	6.59	1.65	1.7	2.25	0.85	2.12	4.03	0
FALSE	High	Master Protein	Q99832	T-complex protein 1 subunit eta OS=Homo sapiens (Human) OX=9606 GN=CCT7 PE=1 SV=2	0	327.188	76	51	213	51	543	59.3	7.65	578.86	51	transport;other biological processes	cytosol;cytoskeleton;other cell component	other molecular function	Pf00118	10574	ENSG00000135624	CCT7	A8K7E6; A8MWI8; B7WNW9; B7Z4T9; B7Z4Z7; hsa:10574; O14871; Q6FI26; Q99832	VEGFA-VEGFR2 Signaling Pathway; 16p11.2 proximal deletion syndrome	Formation of tubulin folding intermediates by CCT/TriC; Cooperation of PDCL (PhLP1) and TRiC/CCT in G-protein beta folding; Association of TriC/CCT with target proteins during biosynthesis; Prefoldin mediated transfer of substrate to CCT/TriC; Folding of actin by CCT/TriC	7	0	103.9	103.3	104.3	101	98.5	94.4	94.4	98	98.5	93.8	100	2.28	2.54	2.33	3.01	1.61	0.94	3.27	1	2.16	1.87	0
FALSE	High	Master Protein	P07437	Tubulin beta chain OS=Homo sapiens (Human) OX=9606 GN=TUBB PE=1 SV=2	0	324.974	77	34	439	6	444	49.6	4.89	1218.14	34	cell cycle OR cell proliferation;cell organization and biogenesis;stress response;transport;other biological processes	non-structural extracellular;other membranes;cytoskeleton;nucleus;other cytoplasmic organelle;other cell component	signal transduction activity or receptor binding;cytoskeletal activity;other molecular function	Pf00091, Pf03953	203068	ENSG00000183311; ENSG00000196230; ENSG00000224156; ENSG00000227739; ENSG00000229684; ENSG00000232421; ENSG00000232575; ENSG00000235067	TUBB	hsa:203068; P05218; P07437; Q8WUC1; Q9CY33	Pathogenic Escherichia coli infection; Parkin-Ubiquitin Proteasomal System pathway	Neutrophil degranulation; Recruitment of NuMA to mitotic centrosomes; Regulation of PLK1 Activity at G2/M Transition; Loss of Nlp from mitotic centrosomes; Recruitment of mitotic centrosome proteins and complexes; Anchoring of the basal body to the plasma membrane; AURKA Activation by TPX2; Potential therapeutics for SARS	11	39	106.3	115.1	106.8	111.5	95.8	107.5	96.1	106.6	104.2	98.4	100	2.63	6.44	2.92	2.08	2.61	4.13	1.31	2.61	9.64	6.63	0
FALSE	High	Master Protein	Q15075	Early endosome antigen 1 OS=Homo sapiens (Human) OX=9606 GN=EEA1 PE=1 SV=2	0	324.89	60	94	179	88	1411	162.4	5.68	432.35	94	cell organization and biogenesis;transport;other biological processes	plasma membrane;other membranes;cytosol;other cytoplasmic organelle;other cell component	other molecular function	Pf01363	8411	ENSG00000102189	EEA1	hsa:8411; Q14221; Q15075	VEGFA-VEGFR2 Signaling Pathway	Toll Like Receptor 9 (TLR9) Cascade	2	6	104.4	99.9	106.6	102.3	104.7	100.4	110	100.7	102.4	101.8	100	3.92	0.84	1.33	1.82	0.93	3.57	2.56	1.12	2.99	0.64	0
FALSE	High	Master Protein	Q08211	ATP-dependent RNA helicase A OS=Homo sapiens (Human) OX=9606 GN=DHX9 PE=1 SV=4	0	322.698	53	69	188	68	1270	140.9	6.84	551.18	69	cell organization and biogenesis;RNA metabolism OR transcription;other metabolic processes;stress response;transport;other biological processes	cytosol;cytoskeleton;translational apparatus;nucleus;other cell component	nucleic acid binding activity;other molecular function	Pf00035, Pf00270, Pf00271, Pf04408, Pf07717	1660	ENSG00000135829	DHX9	B2RNV4; hsa:1660; Q05CI5; Q08211; Q12803; Q32Q22; Q5VY62; Q6PD69; Q99556	MECP2 and Associated Rett Syndrome; mRNA Processing	mRNA Splicing - Major Pathway; RIP-mediated NFkB activation via ZBP1; DEx/H-box helicases activate type I IFN and inflammatory cytokines production	5	1	102.1	102.7	104	103.6	98	99.7	101.9	97.6	98.5	93.2	100	2.23	2.16	2.95	2.94	0.72	2.07	3.39	0.54	1.61	2.52	0
FALSE	High	Master Protein	P38646	Stress-70 protein, mitochondrial OS=Homo sapiens (Human) OX=9606 GN=HSPA9 PE=1 SV=2	0	321.616	71	58	251	57	679	73.6	6.16	682.53	58	cell organization and biogenesis;other metabolic processes;stress response;transport;developmental processes;signal transduction;other biological processes	mitochondrion;nucleus;other cell component	other molecular function	Pf00012	3313	ENSG00000113013	HSPA9	B2RCM1; hsa:3313; P30036; P31932; P38646; Q1HB43; Q53H23; Q6GU03; Q9BWB7; Q9UC56	Parkin-Ubiquitin Proteasomal System pathway	Gene and protein expression by JAK-STAT signaling after Interleukin-12 stimulation; Mitochondrial protein import; Regulation of HSF1-mediated heat shock response; Cristae formation	5	0	90.6	87.4	77.8	91.7	116.2	105.2	92.4	103.1	92.9	116.4	100	5.17	6.39	5.24	3.11	7.09	9.83	3	10.07	12.82	1.26	0
FALSE	High	Master Protein	P33176	Kinesin-1 heavy chain OS=Homo sapiens (Human) OX=9606 GN=KIF5B PE=1 SV=1	0	319.803	66	64	166	46	963	109.6	6.51	494.46	64	cell organization and biogenesis;stress response;transport;developmental processes;other biological processes	cytosol;cytoskeleton;other cell component	cytoskeletal activity;other molecular function	Pf00225	3799	ENSG00000170759	KIF5B	A0AVB2; hsa:3799; P33176; Q5VZ85	Envelope proteins and their potential roles in EDMD physiopathology; Insulin Signaling	MHC class II antigen presentation; COPI-dependent Golgi-to-ER retrograde traffic; Kinesins; Insulin processing; RHO GTPases activate KTN1	7	19	99.7	103.2	100	102.5	101.4	104.5	100.9	103.2	101.1	102.1	100	0.82	1.81	3.45	2.8	2.28	3.09	1.37	3.88	2.08	3.99	0
FALSE	High	Master Protein	P15311	Ezrin OS=Homo sapiens (Human) OX=9606 GN=EZR PE=1 SV=4	0	317.818	77	74	324	55	586	69.4	6.27	822.99	74	cell adhesion;cell cycle OR cell proliferation;cell organization and biogenesis;other metabolic processes;transport;developmental processes;signal transduction;other biological processes	plasma membrane;other membranes;cytosol;cytoskeleton;nucleus;other cytoplasmic organelle;other cell component	cytoskeletal activity;other molecular function	Pf00373, Pf00769, Pf09379, Pf09380	7430	ENSG00000092820	EZR	E1P5A8; hsa:7430; P15311; P23714; Q4VX75; Q96CU8; Q9NSJ4	Pathogenic Escherichia coli infection; AGE/RAGE pathway; VEGFA-VEGFR2 Signaling Pathway; 16p11.2 proximal deletion syndrome; Regulation of Actin Cytoskeleton	Recycling pathway of L1; Netrin-1 signaling	7	4	94.7	101	95.9	95.6	102.2	106.5	96	103.8	96.6	104.8	100	1.06	0.74	4.37	1.34	3.66	3.84	3.54	1.86	3.04	10.43	0
FALSE	High	Master Protein	P68371	Tubulin beta-4B chain OS=Homo sapiens (Human) OX=9606 GN=TUBB4B PE=1 SV=1	0	316.042	76	33	386	1	445	49.8	4.89	1075.89	33	cell cycle OR cell proliferation;cell organization and biogenesis;stress response;transport;other biological processes	non-structural extracellular;cytosol;cytoskeleton;other cytoplasmic organelle;other cell component	signal transduction activity or receptor binding;cytoskeletal activity;nucleic acid binding activity;other molecular function	Pf00091, Pf03953	10383	ENSG00000188229	TUBB4B	A2BFA2; hsa:10383; P05217; P68371	Pathogenic Escherichia coli infection; Parkin-Ubiquitin Proteasomal System pathway	Translocation of SLC2A4 (GLUT4) to the plasma membrane; Neutrophil degranulation; Separation of Sister Chromatids; MHC class II antigen presentation; Resolution of Sister Chromatid Cohesion; HSP90 chaperone cycle for steroid hormone receptors (SHR); RHO GTPases Activate Formins; COPI-mediated anterograde transport; COPI-independent Golgi-to-ER retrograde traffic; HCMV Early Events; Aggrephagy; EM…	39	9	107.4	108.1	107.4	107	100.8	97.2	104.5	102.5	105.5	103.4	100	5.4	3.92	4.94	4.58	2.37	3.4	7.09	2.63	3.22	6.19	0
FALSE	High	Master Protein	P50990	T-complex protein 1 subunit theta OS=Homo sapiens (Human) OX=9606 GN=CCT8 PE=1 SV=4	0	311.605	81	51	214	51	548	59.6	5.6	606.6	51	cell organization and biogenesis;transport;other biological processes	non-structural extracellular;cytosol;cytoskeleton;nucleus;other cytoplasmic organelle;other cell component	other molecular function	Pf00118	10694	ENSG00000156261	CCT8	A6NN54; B4DEM7; B4DQH4; hsa:10694; P50990; Q4VBP8	16p11.2 proximal deletion syndrome	Neutrophil degranulation; Association of TriC/CCT with target proteins during biosynthesis; Prefoldin mediated transfer of substrate to CCT/TriC; Formation of tubulin folding intermediates by CCT/TriC; Cooperation of PDCL (PhLP1) and TRiC/CCT in G-protein beta folding; BBSome-mediated cargo-targeting to cilium; Folding of actin by CCT/TriC	8	0	105.7	101.1	104	96.4	98.3	89.8	94	95.5	102.7	93.7	100	0.83	1.71	4.38	2.45	0.7	5.29	4.31	1.07	5.68	1.01	0
FALSE	High	Master Protein	P52272	Heterogeneous nuclear ribonucleoprotein M OS=Homo sapiens (Human) OX=9606 GN=HNRNPM PE=1 SV=3	0	311.3	78	63	262	62	730	77.5	8.7	674.22	63	RNA metabolism OR transcription;other metabolic processes;stress response;signal transduction	nucleus;other cell component	nucleic acid binding activity;other molecular function	Pf00076, Pf11532	4670	ENSG00000099783	HNRNPM	hsa:4670; P52272; Q15584; Q8WZ44; Q96H56; Q9BWL9; Q9Y492	mRNA Processing	mRNA Splicing - Major Pathway; FGFR2 alternative splicing; Processing of Capped Intron-Containing Pre-mRNA	4	1	101.9	99.5	107.1	106	103.4	103.3	107.3	97.4	102	93.3	100	0.85	3.85	3.23	2.57	7.33	3.74	5.3	1.9	3.83	1.93	0
FALSE	High	Master Protein	P14625	Endoplasmin OS=Homo sapiens (Human) OX=9606 GN=HSP90B1 PE=1 SV=1	0	310.356	68	68	405	66	803	92.4	4.84	968.19	68	cell organization and biogenesis;protein metabolism;other metabolic processes;stress response;transport;signal transduction;other biological processes	non-structural extracellular;plasma membrane;other membranes;cytosol;ER/Golgi;other cell component	signal transduction activity or receptor binding;nucleic acid binding activity;other molecular function	Pf00183, Pf02518	7184	ENSG00000166598	HSP90B1	hsa:7184; P14625; Q96A97	Photodynamic therapy-induced unfolded protein response; Focal Adhesion-PI3K-Akt-mTOR-signaling pathway; Prion disease pathway; PI3K-Akt Signaling Pathway; Sudden Infant Death Syndrome (SIDS) Susceptibility Pathways	Trafficking and processing of endosomal TLR; Regulation of Insulin-like Growth Factor (IGF) transport and uptake by Insulin-like Growth Factor Binding Proteins (IGFBPs); Post-translational protein phosphorylation; Interleukin-4 and Interleukin-13 signaling; Scavenging by Class A Receptors; ATF6 (ATF6-alpha) activates chaperone genes	11	0	83.3	93.6	83	75.2	108.7	112.3	101.5	101.7	92.7	129.5	100	5.05	3.66	4.93	5.76	4.11	5.87	4.92	4.86	11.13	1.84	0
FALSE	High	Master Protein	P11586	C-1-tetrahydrofolate synthase, cytoplasmic OS=Homo sapiens (Human) OX=9606 GN=MTHFD1 PE=1 SV=3	0	309.933	74	65	230	63	935	101.5	7.3	604.57	65	other metabolic processes;developmental processes	cytosol;mitochondrion	other molecular function	Pf00763, Pf01268, Pf02882	4522	ENSG00000100714	MTHFD1	B2R5Y2; G3V2B8; hsa:4522; P11586; Q86VC9; Q9BVP5	Folate Metabolism; One Carbon Metabolism; Trans-sulfuration and one carbon metabolism; Disorders of Folate Metabolism and Transport; Genes involved in male infertility	Metabolism of folate and pterines	6	2	102.7	100.6	101.5	101.8	95.6	94	96.1	97.9	101.2	94.7	100	1.71	1.72	1.61	2.49	1.28	1.97	1.45	3.3	2.3	3.16	0
FALSE	High	Master Protein	P48643	T-complex protein 1 subunit epsilon OS=Homo sapiens (Human) OX=9606 GN=CCT5 PE=1 SV=1	0	309.768	88	53	269	52	541	59.6	5.66	735.37	53	transport;other biological processes	cytosol;cytoskeleton;other cell component	cytoskeletal activity;nucleic acid binding activity;other molecular function	Pf00118	22948	ENSG00000150753	CCT5	A8JZY8; A8K2X8; B4DYD8; hsa:22948; P48643	16p11.2 proximal deletion syndrome	Prefoldin mediated transfer of substrate to CCT/TriC; Cooperation of PDCL (PhLP1) and TRiC/CCT in G-protein beta folding; Formation of tubulin folding intermediates by CCT/TriC; BBSome-mediated cargo-targeting to cilium; Association of TriC/CCT with target proteins during biosynthesis; Folding of actin by CCT/TriC	7	1	103.8	102.2	104.7	103.2	98.6	92	93.7	97.6	100.7	91.4	100	2.54	1.44	1.56	1.64	1.7	1.9	3.43	1.98	0.36	2.59	0
FALSE	High	Master Protein	O95347	Structural maintenance of chromosomes protein 2 OS=Homo sapiens (Human) OX=9606 GN=SMC2 PE=1 SV=2	0	308.775	58	78	164	78	1197	135.6	8.43	418.07	78	cell cycle OR cell proliferation;cell organization and biogenesis;other biological processes	cytosol;nucleus;other cell component	other molecular function	Pf02463, Pf06470	10592	ENSG00000136824	SMC2	hsa:10592; O95347; Q6IEE0; Q9P1P2	Retinoblastoma Gene in Cancer	Condensation of Prophase Chromosomes; Condensation of Prometaphase Chromosomes	3	0	98.3	95.5	100.6	102.3	97.2	95.6	99.6	98.8	95.7	95.8	100	0.39	1.99	0.88	2.07	1.53	2.04	0.18	1.8	1	1.22	0
FALSE	High	Master Protein	Q92598	Heat shock protein 105 kDa OS=Homo sapiens (Human) OX=9606 GN=HSPH1 PE=1 SV=1	0	305.233	69	61	190	54	858	96.8	5.39	592.11	61	stress response;transport;other biological processes	non-structural extracellular;cytosol;cytoskeleton;nucleus;other cell component	enzyme regulator activity;cytoskeletal activity;other molecular function	Pf00012	10808	ENSG00000120694	HSPH1	B4DYH1; hsa:10808; O95739; Q5TBM6; Q5TBM7; Q5TBM8; Q92598; Q9UPC4		Regulation of HSF1-mediated heat shock response; Scavenging by Class F Receptors	2	3	112.7	96.2	105	101.4	107.2	99.4	105	100.9	95.4	95.6	100	2.42	4.77	5.85	1.74	1.07	2.33	2.54	0.71	2.68	3.32	0
FALSE	High	Master Protein	Q13885	Tubulin beta-2A chain OS=Homo sapiens (Human) OX=9606 GN=TUBB2A PE=1 SV=1	0	304.719	69	32	345	5	445	49.9	4.89	994.19	32	cell cycle OR cell proliferation;cell organization and biogenesis;developmental processes;other biological processes	cytoskeleton;other cell component	cytoskeletal activity;other molecular function	Pf00091, Pf03953	7280	ENSG00000137267	TUBB2A	hsa:7280; Q13885; Q6FGZ8; Q8IWR2	Pathogenic Escherichia coli infection; Parkin-Ubiquitin Proteasomal System pathway	Translocation of SLC2A4 (GLUT4) to the plasma membrane; Separation of Sister Chromatids; Resolution of Sister Chromatid Cohesion; RHO GTPases Activate Formins; EML4 and NUDC in mitotic spindle formation; Recycling pathway of L1; HCMV Early Events; MHC class II antigen presentation; Carboxyterminal post-translational modifications of tubulin; The role of GTSE1 in G2/M progression after G2 checkpoi…	32	2	90	95.1	97.5	96.4	98.2	99.8	98.7	99.5	97.1	99.6	100	1.92	5.38	3.16	5.02	2.47	7.34	6.11	3.17	8.86	1.04	0
FALSE	High	Master Protein	Q14203	Dynactin subunit 1 OS=Homo sapiens (Human) OX=9606 GN=DCTN1 PE=1 SV=3	0	301.55	52	64	157	64	1278	141.6	5.81	442.05	64	cell cycle OR cell proliferation;cell organization and biogenesis;stress response;transport;developmental processes;signal transduction;other biological processes	non-structural extracellular;cytosol;cytoskeleton;nucleus;other cell component	cytoskeletal activity;other molecular function	Pf01302, Pf12455	1639	ENSG00000204843	DCTN1	A8MY36; B4DM45; E9PFS5; E9PGE1; G5E9H4; hsa:1639; O95296; Q14203; Q6IQ37; Q9BRM9; Q9UIU1; Q9UIU2		MHC class II antigen presentation; HSP90 chaperone cycle for steroid hormone receptors (SHR); COPI-mediated anterograde transport; COPI-independent Golgi-to-ER retrograde traffic; XBP1(S) activates chaperone genes	5	0	101.7	102.8	98.1	99.4	101	102.2	99.3	97.7	105.9	103	100	3.98	1.14	2.44	3.41	5.48	4.1	2.4	2.3	1.54	2.58	0
FALSE	High	Master Protein	P53396	ATP-citrate synthase OS=Homo sapiens (Human) OX=9606 GN=ACLY PE=1 SV=3	0	297.73	60	66	189	66	1101	120.8	7.33	513.23	66	other metabolic processes;transport;other biological processes	non-structural extracellular;plasma membrane;other membranes;cytosol;nucleus;other cytoplasmic organelle;other cell component	other molecular function	Pf00285, Pf00549, Pf02629, Pf16114	47	ENSG00000131473	ACLY	B4DIM0; B4E3P0; hsa:47; P53396; Q13037; Q9BRL0	Sterol Regulatory Element-Binding Proteins (SREBP) signalling; TCA Cycle and Deficiency of Pyruvate Dehydrogenase complex (PDHc); Fatty Acid Biosynthesis; Amino Acid metabolism; Lipid Metabolism Pathway; Pathways in clear cell renal cell carcinoma; Metabolic reprogramming in colon cancer	Neutrophil degranulation; ChREBP activates metabolic gene expression; Fatty acyl-CoA biosynthesis	10	0	98.5	101.3	93.7	93.7	100.6	102.5	99.1	101.9	102.1	102.2	100	3.21	1.49	1.33	1.97	2.67	1.11	2.33	2.34	1.05	3.28	0
FALSE	High	Master Protein	P17987	T-complex protein 1 subunit alpha OS=Homo sapiens (Human) OX=9606 GN=TCP1 PE=1 SV=1	0	294.069	91	54	326	54	556	60.3	6.11	939.59	54	cell organization and biogenesis;transport;signal transduction;other biological processes	cytosol;cytoskeleton;ER/Golgi;other cell component	other molecular function	Pf00118	6950	ENSG00000120438	TCP1	E1P5B2; hsa:6950; P17987; Q15556; Q5TCM3	16p11.2 proximal deletion syndrome	Formation of tubulin folding intermediates by CCT/TriC; Prefoldin mediated transfer of substrate to CCT/TriC; Cooperation of PDCL (PhLP1) and TRiC/CCT in G-protein beta folding; Gene and protein expression by JAK-STAT signaling after Interleukin-12 stimulation; BBSome-mediated cargo-targeting to cilium; Association of TriC/CCT with target proteins during biosynthesis; Folding of actin by CCT/TriC	8	0	106.9	104.1	103.5	103.6	97	96.3	97.1	99	101.7	97	100	2.14	2.28	3.35	1.24	1.51	1.57	1.01	2.28	1.11	2.39	0
FALSE	High	Master Protein	A6NHR9	Structural maintenance of chromosomes flexible hinge domain-containing protein 1 OS=Homo sapiens (Human) OX=9606 GN=SMCHD1 PE=1 SV=2	0	293.681	40	83	181	81	2005	226.2	7.3	409.2	83	cell organization and biogenesis;DNA metabolism;other metabolic processes;stress response;developmental processes;other biological processes	nucleus;other cell component	nucleic acid binding activity;other molecular function	Pf06470, Pf13589	23347	ENSG00000101596	SMCHD1	A6NHR9; hsa:23347; O75141; Q6AHX6; Q6ZTQ8; Q9H6Q2; Q9UG39			0	2	102.9	101.4	101.4	105.1	98.8	101.7	105	103.8	97.7	103.7	100	0.98	0.94	3.5	3.45	1.77	2.49	3.62	3.14	2.76	1.55	0
FALSE	High	Master Protein	P00558	Phosphoglycerate kinase 1 OS=Homo sapiens (Human) OX=9606 GN=PGK1 PE=1 SV=3	0	293.296	90	49	259	42	417	44.6	8.1	676.91	49	protein metabolism;other metabolic processes;stress response;other biological processes	non-structural extracellular;other membranes;cytosol	kinase activity;other molecular function	Pf00162	5230	ENSG00000102144	PGK1	A8K4W6; B7Z7A9; hsa:5230; P00558; Q5J7W1; Q6IBT6; Q8NI87	Cori Cycle; Photodynamic therapy-induced HIF-1 survival signaling; VEGFA-VEGFR2 Signaling Pathway; Pathways in clear cell renal cell carcinoma; Metabolic reprogramming in colon cancer; Computational Model of Aerobic Glycolysis; Glycolysis and Gluconeogenesis	Glycolysis; Gluconeogenesis; Manipulation of host energy metabolism	10	8	91.9	98.5	94.9	92.6	101.4	89.7	92.5	98.9	106.9	92.5	100	6.54	2.99	2.11	3.14	1.8	6.47	4.95	2.57	11.23	5.13	0
FALSE	High	Master Protein	Q9P2J5	Leucine--tRNA ligase, cytoplasmic OS=Homo sapiens (Human) OX=9606 GN=LARS1 PE=1 SV=2	0	292.038	46	62	158	62	1176	134.4	7.3	471.35	62	cell organization and biogenesis;protein metabolism;RNA metabolism OR transcription;other metabolic processes;stress response;other biological processes	cytosol;ER/Golgi;nucleus;other cytoplasmic organelle;other cell component	enzyme regulator activity;other molecular function	Pf00133, Pf08264	51520	ENSG00000133706	LARS1	A2RRR4; A7E266; B4DJ10; hsa:51520; Q2TU79; Q9NSE1; Q9P2J5		Selenoamino acid metabolism; Cytosolic tRNA aminoacylation	2	0	100.2	101.6	99.6	97.5	101.8	108.4	104.8	102	100.6	105.9	100	0.78	2.03	2.11	2.41	1.91	3.26	2.03	1.28	1.01	1.44	0
FALSE	High	Master Protein	P25205	DNA replication licensing factor MCM3 OS=Homo sapiens (Human) OX=9606 GN=MCM3 PE=1 SV=3	0	285.881	71	61	166	61	808	90.9	5.77	444.51	61	cell cycle OR cell proliferation;cell organization and biogenesis;DNA metabolism;other metabolic processes;stress response	cytoskeleton;nucleus;other cell component	nucleic acid binding activity;other molecular function	Pf00493, Pf14551, Pf17207, Pf17855	4172	ENSG00000112118	MCM3	B4DWW4; hsa:4172; P25205; Q92660; Q9BTR3; Q9NUE7	Cell Cycle; Retinoblastoma Gene in Cancer; Ciliary landscape; G1 to S cell cycle control; DNA Replication	Orc1 removal from chromatin; Activation of ATR in response to replication stress; Activation of the pre-replicative complex; Assembly of the pre-replicative complex; Unwinding of DNA	11	0	100.6	104.2	103.3	100.3	97.3	98.3	101.2	94.5	102.2	94	100	0.33	4.51	0.88	2.81	2.52	4.2	4.65	0.57	1.55	0.17	0
FALSE	High	Master Protein	P30101	Protein disulfide-isomerase A3 OS=Homo sapiens (Human) OX=9606 GN=PDIA3 PE=1 SV=4	0	281.904	74	49	182	48	505	56.7	6.35	502.23	49	protein metabolism;other metabolic processes;stress response;other biological processes	non-structural extracellular;other membranes;ER/Golgi;other cytoplasmic organelle;other cell component	other molecular function	Pf00085, Pf13848	2923	ENSG00000167004	PDIA3	hsa:2923; P30101; Q13453; Q14255; Q8IYF8; Q9UMU7	Prion disease pathway	ER-Phagosome pathway; Antigen Presentation: Folding, assembly and peptide loading of class I MHC; Calnexin/calreticulin cycle	4	1	87.1	96	86.8	87	99.4	105.4	93.4	94.5	105.6	110.3	100	4.87	2.07	1.67	3.34	4.51	1.25	0.72	3.41	4.52	1.77	0
FALSE	High	Master Protein	Q00839	Heterogeneous nuclear ribonucleoprotein U OS=Homo sapiens (Human) OX=9606 GN=HNRNPU PE=1 SV=6	0	277.028	55	63	218	62	825	90.5	6	540.82	63	cell cycle OR cell proliferation;cell organization and biogenesis;RNA metabolism OR transcription;other metabolic processes;transport;developmental processes;other biological processes	cytoskeleton;nucleus;other cell component	cytoskeletal activity;nucleic acid binding activity;other molecular function	Pf00622, Pf02037, Pf13671	3192	ENSG00000153187	HNRNPU	hsa:3192; O75507; Q00839; Q8N174; Q96HY9; Q9BQ09	mRNA Processing; LncRNA involvement in canonical Wnt signaling and colorectal cancer	mRNA Splicing - Major Pathway; Processing of Capped Intron-Containing Pre-mRNA	4	1	101.1	100.9	104.2	104.7	102.5	102.2	103.1	100.3	98.9	85.6	100	3.36	4.1	3.35	6.17	1.77	12.55	5.32	1.68	2.27	5.39	0
FALSE	High	Master Protein	P46939	Utrophin OS=Homo sapiens (Human) OX=9606 GN=UTRN PE=1 SV=2	0	274.541	31	88	123	86	3433	394.2	5.33	283.85	88	cell organization and biogenesis;developmental processes;other biological processes	plasma membrane;other membranes;cytoskeleton;nucleus;other cell component	signal transduction activity or receptor binding;cytoskeletal activity;other molecular function	Pf00307, Pf00397, Pf00435, Pf00569, Pf09068, Pf09069	7402	ENSG00000152818	UTRN	hsa:7402; P46939; Q5SYY1; Q5SZ57; Q9UJ40	Primary Focal Segmental Glomerulosclerosis FSGS	EGR2 and SOX10-mediated initiation of Schwann cell myelination	2	2	99.3	103.3	101.9	105.1	98.8	106.5	107.5	107.4	103.4	106.8	100	3.55	1.01	3.37	2.14	2.62	0.74	2.82	0.25	5.24	2.91	0
FALSE	High	Master Protein	P50991	T-complex protein 1 subunit delta OS=Homo sapiens (Human) OX=9606 GN=CCT4 PE=1 SV=4	0	274.24	85	45	195	44	539	57.9	7.83	545.86	45	transport;other biological processes	cytosol;cytoskeleton;nucleus;other cell component	other molecular function	Pf00118	10575	ENSG00000115484	CCT4	B2R6I3; B7Z8B1; F5H5W3; hsa:10575; O14870; P50991; Q53QP9; Q96C51	16p11.2 proximal deletion syndrome	Formation of tubulin folding intermediates by CCT/TriC; Cooperation of PDCL (PhLP1) and TRiC/CCT in G-protein beta folding; BBSome-mediated cargo-targeting to cilium; Association of TriC/CCT with target proteins during biosynthesis; Prefoldin mediated transfer of substrate to CCT/TriC; Folding of actin by CCT/TriC	7	0	106.1	105	105.6	106.1	99.3	95.4	96.1	96	105.7	94.4	100	4.08	1.61	2.1	3.64	2.11	0.71	1.56	3.42	4.9	2.94	0
FALSE	High	Master Protein	Q03252	Lamin-B2 OS=Homo sapiens (Human) OX=9606 GN=LMNB2 PE=1 SV=4	0	273.032	73	66	170	57	620	69.9	5.59	438.81	66		other membranes;cytoskeleton;nucleus	other molecular function	Pf00038, Pf00932	84823	ENSG00000176619	LMNB2	hsa:84823; O75292; Q03252; Q14734; Q96DF6	Gastric Cancer Network 2; Fas Ligand (FasL) pathway and Stress induction of Heat Shock Proteins (HSP) regulation; IL-18 signaling pathway		3	7	98.1	95.7	106.4	103	95.6	90.1	100.4	96.5	90.8	87.4	100	1.78	0.81	5.05	3.62	1.1	0.8	5.83	2.38	1.35	1.49	0
FALSE	High	Master Protein	O60506	Heterogeneous nuclear ribonucleoprotein Q OS=Homo sapiens (Human) OX=9606 GN=SYNCRIP PE=1 SV=2	0	272.241	56	47	167	36	623	69.6	8.59	504.72	47	RNA metabolism OR transcription;other metabolic processes;stress response;other biological processes	ER/Golgi;nucleus;other cell component	nucleic acid binding activity	Pf00076, Pf18360	10492	ENSG00000135316	SYNCRIP	E1P501; E1P502; hsa:10492; O60506; Q53H05; Q5TCG2; Q5TCG3; Q8IW78; Q8N599; Q96LC1; Q96LC2; Q9Y583			0	12	101.3	98.2	99.9	94.3	99.7	91.9	97.3	95.7	95.7	90.4	100	3.8	1.26	1.83	2.09	2.58	1.72	1.96	2.18	4.1	1.24	0
FALSE	High	Master Protein	P12956	X-ray repair cross-complementing protein 6 OS=Homo sapiens (Human) OX=9606 GN=XRCC6 PE=1 SV=2	0	271.959	73	59	183	59	609	69.8	6.64	508.27	59	cell organization and biogenesis;DNA metabolism;other metabolic processes;stress response;transport;developmental processes;other biological processes	non-structural extracellular;cytosol;nucleus;other cell component	nucleic acid binding activity;other molecular function	Pf02037, Pf02735, Pf03730, Pf03731	2547	ENSG00000196419	XRCC6	B1AHC8; hsa:2547; P12956; Q6FG89; Q9UCQ2; Q9UCQ3	Non-homologous end joining; DNA Repair Pathways Full Network	Neutrophil degranulation; Cytosolic sensors of pathogen-associated DNA ; 2-LTR circle formation; Nonhomologous End-Joining (NHEJ); IRF3-mediated induction of type I IFN	7	0	102.9	103.9	106.1	103.8	98.8	99.9	102.5	100.7	103.6	100.9	100	1.75	2.1	1.31	1	2.16	6.18	1.31	2	3.24	1.24	0
FALSE	High	Master Protein	Q14008	Cytoskeleton-associated protein 5 OS=Homo sapiens (Human) OX=9606 GN=CKAP5 PE=1 SV=3	0	270.926	34	73	139	73	2032	225.4	7.8	352.32	73	cell cycle OR cell proliferation;cell organization and biogenesis;protein metabolism;other metabolic processes;transport;other biological processes	plasma membrane;other membranes;cytosol;cytoskeleton;nucleus;other cell component	cytoskeletal activity;other molecular function	Pf02985, Pf12348	9793	ENSG00000175216	CKAP5	hsa:9793; Q05D70; Q0VAX7; Q0VAX8; Q14008; Q14668; Q2TA89; Q6NSH4		Separation of Sister Chromatids; Resolution of Sister Chromatid Cohesion; RHO GTPases Activate Formins; EML4 and NUDC in mitotic spindle formation; Amplification of signal from unattached kinetochores via a MAD2 inhibitory signal; Recruitment of NuMA to mitotic centrosomes; Regulation of PLK1 Activity at G2/M Transition; Loss of Nlp from mitotic centrosomes; Recruitment of mitotic centrosome prot…	13	0	111.6	99.3	105	97.8	104.7	104.6	112.6	93.4	101.7	105.9	100	3.67	3.4	2.73	4.32	5.48	2.45	7.24	9.21	3.19	6.4	0
FALSE	High	Master Protein	P0DMV9	Heat shock 70 kDa protein 1B OS=Homo sapiens (Human) OX=9606 GN=HSPA1B PE=1 SV=1	0	270.407	76	53	207	38	641	70	5.66	570.65	53	RNA metabolism OR transcription;other metabolic processes;stress response;transport;other biological processes	non-structural extracellular;plasma membrane;other membranes;cytosol;cytoskeleton;mitochondrion;ER/Golgi;nucleus;other cell component	signal transduction activity or receptor binding;other molecular function	Pf00012	3303; 3304	ENSG00000204388; ENSG00000212866; ENSG00000224501; ENSG00000231555; ENSG00000232804	HSPA1B	B4E3B6; hsa:3303; hsa:3304; P08107; P0DMV9; P19790; Q5JQI4; Q5SP17; Q9UQL9; Q9UQM0	Apoptosis Modulation and Signaling; Parkin-Ubiquitin Proteasomal System pathway; MAPK Signaling Pathway; Apoptosis Modulation by HSP70; VEGFA-VEGFR2 Signaling Pathway	Neutrophil degranulation; Regulation of HSF1-mediated heat shock response; HSP90 chaperone cycle for steroid hormone receptors (SHR); Attenuation phase	10	7	107.1	98.5	110	95.7	111.9	100.6	111.3	102.4	103.1	98.8	100	2.15	1.21	2.47	1.19	0.46	1.11	1.92	1.8	4.58	3.35	0
FALSE	High	Master Protein	Q13509	Tubulin beta-3 chain OS=Homo sapiens (Human) OX=9606 GN=TUBB3 PE=1 SV=2	0	270.238	68	32	282	11	450	50.4	4.93	824.81	32	cell cycle OR cell proliferation;cell organization and biogenesis;developmental processes;signal transduction;other biological processes	cytoskeleton;other cell component	signal transduction activity or receptor binding;cytoskeletal activity;other molecular function	Pf00091, Pf03953	10381	ENSG00000258947	TUBB3	A8K854; hsa:10381; Q13509; Q9BTZ0; Q9BW10	Pathogenic Escherichia coli infection; Parkin-Ubiquitin Proteasomal System pathway; Exercise-induced Circadian Regulation	Translocation of SLC2A4 (GLUT4) to the plasma membrane; Separation of Sister Chromatids; Resolution of Sister Chromatid Cohesion; RHO GTPases Activate Formins; EML4 and NUDC in mitotic spindle formation; Recycling pathway of L1; HCMV Early Events; MHC class II antigen presentation; Carboxyterminal post-translational modifications of tubulin; The role of GTSE1 in G2/M progression after G2 checkpoi…	33	4	101.7	114.5	104.6	115.5	97.5	106.3	92.5	110.1	99.6	105.6	100	1.16	2.47	3.19	4.41	0.72	3.56	2.42	1.69	16.82	11.68	0
FALSE	High	Master Protein	Q13428	Treacle protein OS=Homo sapiens (Human) OX=9606 GN=TCOF1 PE=1 SV=3	0	269.005	38	66	154	65	1488	152	9.04	368.85	66	RNA metabolism OR transcription;other metabolic processes;developmental processes;other biological processes	cytosol;nucleus	transporter activity;other molecular function	Pf03546	6949	ENSG00000070814	TCOF1	A0JLU0; B4E111; hsa:6949; Q13428; Q6SC72; Q7Z5W9; Q96A52; Q99408; Q99860			0	1	93.9	102.6	98.7	107	94.7	98.6	96.9	97.8	96.2	93.9	100	1.49	2.65	1.04	1.69	6.06	1.38	2.87	1.79	2.22	0.64	0
FALSE	High	Master Protein	P22102	Trifunctional purine biosynthetic protein adenosine-3 OS=Homo sapiens (Human) OX=9606 GN=GART PE=1 SV=1	0	267.558	53	57	137	57	1010	107.7	6.7	355.68	57	other metabolic processes;developmental processes;other biological processes	cytosol	other molecular function	Pf00551, Pf00586, Pf01071, Pf02769, Pf02843, Pf02844	2618	ENSG00000159131; ENSG00000262473	GART	A8K945; A8KA32; D3DSF3; D3DSF4; hsa:2618; O14659; P22102; Q52M77	Folate Metabolism; One Carbon Metabolism; Metabolic reprogramming in colon cancer	Purine ribonucleoside monophosphate biosynthesis	4	0	100.4	108.4	97.9	109.7	100.9	112.4	98.2	113.8	99.3	116.7	100	2.02	0.17	3.09	5.35	0.87	2.17	3.29	2.9	7.83	9.08	0
FALSE	High	Master Protein	P33991	DNA replication licensing factor MCM4 OS=Homo sapiens (Human) OX=9606 GN=MCM4 PE=1 SV=5	0	267.497	61	55	165	53	863	96.5	6.74	422.63	55	cell cycle OR cell proliferation;cell organization and biogenesis;DNA metabolism;other metabolic processes;stress response	nucleus;other cell component	nucleic acid binding activity;other molecular function	Pf00493, Pf14551, Pf17207, Pf17855	4173	ENSG00000104738	MCM4	hsa:4173; P33991; Q8NEH1; Q99658	Cell Cycle; Gastric Cancer Network 1; Retinoblastoma Gene in Cancer; Ciliary landscape; G1 to S cell cycle control; DNA Replication	Orc1 removal from chromatin; Activation of ATR in response to replication stress; Activation of the pre-replicative complex; Assembly of the pre-replicative complex; Unwinding of DNA	12	2	102.4	99.2	104.8	97.9	97.2	92.7	101.7	93.8	99.6	92.6	100	1.87	1.17	0.87	0.52	1.67	2.16	2.2	1.29	3.24	2.8	0
FALSE	High	Master Protein	P31948	Stress-induced-phosphoprotein 1 OS=Homo sapiens (Human) OX=9606 GN=STIP1 PE=1 SV=1	0	265.697	71	59	204	59	543	62.6	6.8	449.51	59	other biological processes	cytosol;ER/Golgi;nucleus;other cell component	other molecular function	Pf00515, Pf13181, Pf17830	10963	ENSG00000168439	STIP1	B4DM70; F5H0T1; G3XAD8; hsa:10963; P31948; Q3ZCU9; Q5TZU9	VEGFA-VEGFR2 Signaling Pathway	HSP90 chaperone cycle for steroid hormone receptors (SHR)	2	0	103.6	97.8	101	99.3	95.4	91.2	93.8	93.9	96.4	87.7	100	5.12	2	1.72	2.2	5.1	7.26	2.37	0.54	5.58	3.21	0
FALSE	High	Master Protein	P07355	Annexin A2 OS=Homo sapiens (Human) OX=9606 GN=ANXA2 PE=1 SV=2	0	264.493	90	47	250	47	339	38.6	7.75	647.97	47	cell organization and biogenesis;protein metabolism;other metabolic processes;transport;developmental processes;signal transduction;other biological processes	non-structural extracellular;extracellular matrix;plasma membrane;other membranes;cytosol;other cytoplasmic organelle;other cell component	transporter activity;enzyme regulator activity;cytoskeletal activity;other molecular function	Pf00191	302	ENSG00000182718	ANXA2	hsa:302; P07355; Q567R4; Q6N0B3; Q8TBV2; Q96DD5; Q9UDH8	Gastrin Signaling Pathway; Prostaglandin Synthesis and Regulation	Neutrophil degranulation; Smooth Muscle Contraction; Dissolution of Fibrin Clot; Gene and protein expression by JAK-STAT signaling after Interleukin-12 stimulation	6	0	95	94.2	93.1	90.9	96.7	96.6	92.8	96.4	107.3	107.3	100	3.41	5.81	0.45	5.01	1.45	2.96	1.47	2.77	1.91	4.18	0
FALSE	High	Master Protein	P50395	Rab GDP dissociation inhibitor beta OS=Homo sapiens (Human) OX=9606 GN=GDI2 PE=1 SV=2	0	264.337	80	41	119	32	445	50.6	6.47	385.45	41	transport;signal transduction;other biological processes	non-structural extracellular;other membranes;cytosol;ER/Golgi;other cytoplasmic organelle;other cell component	enzyme regulator activity;other molecular function	Pf00996	2665	ENSG00000057608	GDI2	hsa:2665; O43928; P50395; Q5SX88; Q9UQM6		Neutrophil degranulation; RAB GEFs exchange GTP for GDP on RABs	2	9	106.4	106.8	102.5	98.9	99.6	100.4	95.4	100.3	104.4	102.1	100	2.4	4.61	7.91	0.5	3.4	1.45	3.14	1.61	3.52	2.34	0
FALSE	High	Master Protein	Q03001	Dystonin OS=Homo sapiens (Human) OX=9606 GN=DST PE=1 SV=4	0	263.814	12	84	136	74	7570	860.1	5.25	289.08	84	cell adhesion;cell organization and biogenesis;stress response;transport;signal transduction;other biological processes	extracellular matrix;plasma membrane;other membranes;cytosol;cytoskeleton;ER/Golgi;nucleus;other cell component	signal transduction activity or receptor binding;cytoskeletal activity;other molecular function	Pf00307, Pf00435, Pf00681, Pf02187, Pf13499, Pf17902, Pf18373	667	ENSG00000151914	DST	B7Z3H1; E7ERU0; hsa:667; O94833; Q03001; Q12825; Q13266; Q13267; Q13775; Q5TBT0; Q5TBT2; Q5TF23; Q5TF24; Q8N1T8; Q8N8J3; Q8WXK8; Q8WXK9; Q96AK9; Q96DQ5; Q96J76; Q96QT5; Q9H555; Q9UGD7; Q9UGD8; Q9UN10		Type I hemidesmosome assembly	1	4	102.8	102	102.6	102.4	102.3	107.1	105.2	101.9	96.8	101.5	100	2.69	4.17	5.35	5.09	2.27	3.65	3.84	3.12	1.08	4.62	0
FALSE	High	Master Protein	P13010	X-ray repair cross-complementing protein 5 OS=Homo sapiens (Human) OX=9606 GN=XRCC5 PE=1 SV=3	0	263.504	74	52	152	51	732	82.7	5.81	459.92	52	cell cycle OR cell proliferation;cell organization and biogenesis;DNA metabolism;other metabolic processes;stress response;transport;developmental processes;other biological processes	non-structural extracellular;plasma membrane;other membranes;cytosol;nucleus;other cell component	enzyme regulator activity;nucleic acid binding activity;other molecular function	Pf02735, Pf03730, Pf03731, Pf08785	7520	ENSG00000079246	XRCC5	A8K3X5; hsa:7520; P13010; Q0Z7V0; Q4VBQ5; Q53HH7; Q7M4N0; Q9UCQ0; Q9UCQ1	Non-homologous end joining; Genes involved in male infertility; DNA Repair Pathways Full Network; p53 transcriptional gene network	Neutrophil degranulation; Cytosolic sensors of pathogen-associated DNA ; Nonhomologous End-Joining (NHEJ); 2-LTR circle formation; IRF3-mediated induction of type I IFN	9	1	101.4	111	102.5	92	93.7	96.5	96.6	94.8	105	94.9	100	4.24	2.72	3.91	4.87	5.43	9.94	2.41	2.09	8.25	2.74	0
FALSE	High	Master Protein	P49368	T-complex protein 1 subunit gamma OS=Homo sapiens (Human) OX=9606 GN=CCT3 PE=1 SV=4	0	262.418	77	48	216	48	545	60.5	6.49	544.95	48	cell organization and biogenesis;transport;other biological processes	plasma membrane;other membranes;cytosol;cytoskeleton;other cell component	other molecular function	Pf00118	7203	ENSG00000163468	CCT3	A6NE14; hsa:7203; P49368; Q5SZY1; Q9BR64	16p11.2 proximal deletion syndrome	Prefoldin mediated transfer of substrate to CCT/TriC; Cooperation of PDCL (PhLP1) and TRiC/CCT in G-protein beta folding; Formation of tubulin folding intermediates by CCT/TriC; BBSome-mediated cargo-targeting to cilium; Association of TriC/CCT with target proteins during biosynthesis; Folding of actin by CCT/TriC	7	0	103	97.9	101.9	99.5	98.5	91.7	94.7	94.6	96.5	87.8	100	2.64	3.33	3.29	3.52	3.51	24.77	1.33	2.48	1.68	1.45	0
FALSE	High	Master Protein	P04350	Tubulin beta-4A chain OS=Homo sapiens (Human) OX=9606 GN=TUBB4A PE=1 SV=2	0	262.234	70	30	308	3	444	49.6	4.88	812.65	30	cell cycle OR cell proliferation;cell organization and biogenesis;other biological processes	cytosol;cytoskeleton;other cell component	cytoskeletal activity;other molecular function	Pf00091, Pf03953	10382	ENSG00000104833	TUBB4A	B3KQP4; hsa:10382; P04350; Q969E5	Pathogenic Escherichia coli infection; Parkin-Ubiquitin Proteasomal System pathway	COPI-dependent Golgi-to-ER retrograde traffic; Recycling pathway of L1; Separation of Sister Chromatids; The role of GTSE1 in G2/M progression after G2 checkpoint; Translocation of SLC2A4 (GLUT4) to the plasma membrane; Microtubule-dependent trafficking of connexons from Golgi to the plasma membrane; Gap junction assembly; MHC class II antigen presentation; Resolution of Sister Chromatid Cohesion…	38	0	115.8	101.9	121.1	111.4	105.7	105.6	124.8	114.8	129.7	97.1	100	2.58	14.07	13.81	17.23	9.43	5.52	6.4	11.8	3.19	30.97	0
FALSE	High	Master Protein	P31939	Bifunctional purine biosynthesis protein PURH OS=Homo sapiens (Human) OX=9606 GN=ATIC PE=1 SV=3	0	261.976	83	48	152	47	592	64.6	6.71	439.53	48	other metabolic processes;developmental processes;other biological processes	plasma membrane;other membranes;cytosol	other molecular function	Pf01808, Pf02142	471	ENSG00000138363	ATIC	A8K202; E9PBU3; hsa:471; P31939; Q13856; Q53S28	One Carbon Metabolism	Purine ribonucleoside monophosphate biosynthesis	2	1	109.7	105	104.5	100.8	98	93.4	99.3	96.4	109.9	93.3	100	3.88	1.58	6.57	1.46	1.16	0.45	3.05	0.28	3.75	2.97	0
FALSE	High	Master Protein	Q71U36	Tubulin alpha-1A chain OS=Homo sapiens (Human) OX=9606 GN=TUBA1A PE=1 SV=1	0	261.798	76	40	578	3	451	50.1	5.06	1576.05	40	cell cycle OR cell proliferation;cell organization and biogenesis;transport;other biological processes	other membranes;cytosol;cytoskeleton;other cytoplasmic organelle;other cell component	cytoskeletal activity;other molecular function	Pf00091, Pf03953	7846	ENSG00000167552	TUBA1A	A8K0B8; G3V1U9; hsa:7846; P04687; P05209; Q71U36	Pathogenic Escherichia coli infection; Parkin-Ubiquitin Proteasomal System pathway	COPI-dependent Golgi-to-ER retrograde traffic; Separation of Sister Chromatids; MHC class II antigen presentation; Resolution of Sister Chromatid Cohesion; RHO GTPases Activate Formins; EML4 and NUDC in mitotic spindle formation; Kinesins; The role of GTSE1 in G2/M progression after G2 checkpoint; RHO GTPases activate IQGAPs; Translocation of SLC2A4 (GLUT4) to the plasma membrane; Sealing of the …	38	3	114.3	129.2	113.2	111.9	109.4	113	102.3	119.8	110.8	109.2	100	1.05	8.14	11.13	13.4	2.51	2.84	6.13	5.7	15.08	2.98	0
FALSE	High	Master Protein	P07237	Protein disulfide-isomerase OS=Homo sapiens (Human) OX=9606 GN=P4HB PE=1 SV=3	0	260.73	81	47	166	46	508	57.1	4.87	466.85	47	cell organization and biogenesis;protein metabolism;other metabolic processes;stress response;signal transduction;other biological processes	non-structural extracellular;plasma membrane;other membranes;cytosol;cytoskeleton;ER/Golgi;other cell component	signal transduction activity or receptor binding;cytoskeletal activity;other molecular function	Pf00085, Pf13848	5034	ENSG00000185624	P4HB	B2RDQ2; hsa:5034; P07237; P30037; P32079; Q15205; Q6LDE5	VEGFA-VEGFR2 Signaling Pathway; Type I collagen synthesis in the context of Osteogenesis imperfecta	Hedgehog ligand biogenesis; Regulation of Insulin-like Growth Factor (IGF) transport and uptake by Insulin-like Growth Factor Binding Proteins (IGFBPs); Post-translational protein phosphorylation; Detoxification of Reactive Oxygen Species; Collagen biosynthesis and modifying enzymes; Interleukin-12 signaling; Interleukin-23 signaling; Chylomicron assembly; VLDL assembly	11	1	96.2	106.6	95.3	92.1	96.8	104.2	94.5	97.5	111.3	111.3	100	4.45	1.56	3.64	4.76	3.31	4.16	1.47	5.11	1.86	3.79	0
FALSE	High	Master Protein	Q9BQE3	Tubulin alpha-1C chain OS=Homo sapiens (Human) OX=9606 GN=TUBA1C PE=1 SV=1	0	260.665	76	40	472	4	449	49.9	5.1	1274.18	40	cell cycle OR cell proliferation;cell organization and biogenesis;transport;other biological processes	cytoskeleton;nucleus;other cell component	cytoskeletal activity;other molecular function	Pf00091, Pf03953	84790	ENSG00000167553	TUBA1C	hsa:84790; Q9BQE3	Pathogenic Escherichia coli infection; Parkin-Ubiquitin Proteasomal System pathway; VEGFA-VEGFR2 Signaling Pathway	Translocation of SLC2A4 (GLUT4) to the plasma membrane; Separation of Sister Chromatids; MHC class II antigen presentation; Resolution of Sister Chromatid Cohesion; HSP90 chaperone cycle for steroid hormone receptors (SHR); RHO GTPases Activate Formins; COPI-mediated anterograde transport; COPI-independent Golgi-to-ER retrograde traffic; HCMV Early Events; Aggrephagy; EML4 and NUDC in mitotic spi…	33	41	99	102	103.7	101.6	96.4	89	91.7	96.9	97.5	90.7	100	7.55	3.64	5.43	3.49	1.95	5.44	6.35	0.98	9.1	0.77	0
FALSE	High	Master Protein	P26640	Valine--tRNA ligase OS=Homo sapiens (Human) OX=9606 GN=VARS1 PE=1 SV=4	0	260.438	45	66	171	64	1264	140.4	7.59	467.82	66	protein metabolism;RNA metabolism OR transcription;other metabolic processes	cytosol	other molecular function	Pf00043, Pf00133, Pf08264	7407	ENSG00000096171; ENSG00000204394; ENSG00000224264; ENSG00000226589; ENSG00000231116	VARS1	B0V1N1; B4DZ61; hsa:7407; P26640; Q5JQ90; Q96E77; Q9UQM2	Amino Acid metabolism	Cytosolic tRNA aminoacylation	2	2	92	108.3	89.7	103.4	83.3	95.5	85.9	88.4	93.6	90.8	100	3.43	3.87	3.57	8.44	2.64	2.34	3.98	5.93	10.61	9.87	0
FALSE	High	Master Protein	Q7Z6Z7	E3 ubiquitin-protein ligase HUWE1 OS=Homo sapiens (Human) OX=9606 GN=HUWE1 PE=1 SV=3	0	258.925	20	71	126	71	4374	481.6	5.22	332.19	71	cell organization and biogenesis;protein metabolism;DNA metabolism;other metabolic processes;stress response;transport;other biological processes	non-structural extracellular;other membranes;cytosol;ER/Golgi;nucleus;other cell component	nucleic acid binding activity;other molecular function	Pf00627, Pf00632, Pf02825, Pf06012, Pf06025, Pf14377	10075	ENSG00000086758	HUWE1	hsa:10075; O15029; Q4G2Z2; Q5H961; Q6P4D0; Q7Z6Z7; Q8NG67; Q9BUI0; Q9HCJ4; Q9NSL6; Q9P0A9		Neutrophil degranulation; Antigen processing: Ubiquitination & Proteasome degradation	2	0	113.7	108.5	110	108.5	101.5	96.9	106.6	99.3	111.5	94.7	100	2.5	2.15	3.26	2.79	2.51	2.55	4.37	2.75	2.92	7.5	0
FALSE	High	Master Protein	P06576	ATP synthase subunit beta, mitochondrial OS=Homo sapiens (Human) OX=9606 GN=ATP5F1B PE=1 SV=3	0	256.43	83	33	192	33	529	56.5	5.4	630.34	33	cell organization and biogenesis;other metabolic processes;transport;developmental processes;other biological processes	plasma membrane;other membranes;mitochondrion;ER/Golgi;other cell component	signal transduction activity or receptor binding;transporter activity;other molecular function	Pf00006, Pf02874	506	ENSG00000110955	ATP5F1B	A8K4X0; hsa:506; P06576; Q14283	Electron Transport Chain (OXPHOS system in mitochondria); Oxidative phosphorylation	Mitochondrial protein import; Transcriptional activation of mitochondrial biogenesis; Cristae formation; Formation of ATP by chemiosmotic coupling	6	0	95.2	97.3	86	104.1	106.2	100.1	87.7	108	101.7	106.8	100	3.94	8.98	7.29	5.5	2.87	6.14	1.95	7.74	10.24	1.31	0
FALSE	High	Master Protein	P17844	Probable ATP-dependent RNA helicase DDX5 OS=Homo sapiens (Human) OX=9606 GN=DDX5 PE=1 SV=1	0	256.22	68	60	175	50	614	69.1	8.92	413.76	60	RNA metabolism OR transcription;other metabolic processes;developmental processes;signal transduction;other biological processes	nucleus;other cell component	signal transduction activity or receptor binding;nucleic acid binding activity;other molecular function	Pf00270, Pf00271, Pf08061	1655	ENSG00000108654	DDX5	B4DLW8; B5BU21; D3DU32; E7ETL9; hsa:1655; O75681; P17844; Q53Y61	Ciliary landscape	Estrogen-dependent gene expression; mRNA Splicing - Major Pathway; Replication of the SARS-CoV-1 genome; Replication of the SARS-CoV-2 genome; SUMOylation of transcription cofactors	6	12	90.9	91.9	102.4	105.8	92	102.9	98.5	105.9	92	92.2	100	3.18	2.76	4.29	3.44	4.36	8.47	8.2	8.38	3.3	3.07	0
FALSE	High	Master Protein	Q14683	Structural maintenance of chromosomes protein 1A OS=Homo sapiens (Human) OX=9606 GN=SMC1A PE=1 SV=2	0	255.901	53	74	161	73	1233	143.1	7.64	391.8	74	cell cycle OR cell proliferation;cell organization and biogenesis;DNA metabolism;other metabolic processes;stress response;other biological processes	cytosol;cytoskeleton;nucleus;other cell component	other molecular function	Pf02463, Pf06470	8243	ENSG00000072501	SMC1A	hsa:8243; O14995; Q14683; Q16351; Q2M228	miRNA Regulation of DNA Damage Response; Cell Cycle; Retinoblastoma Gene in Cancer; Constitutive Androstane Receptor Pathway; Nuclear Receptors Meta-Pathway; Pathways Affected in Adenoid Cystic Carcinoma; ATM Signaling Network in Development and Disease ; mRNA Processing; Regulation of sister chromatid separation at the metaphase-anaphase transition; Rett syndrome causing genes; CAMKK2 Pathway; D…	Separation of Sister Chromatids; Resolution of Sister Chromatid Cohesion; Meiotic synapsis; Estrogen-dependent gene expression; SUMOylation of DNA damage response and repair proteins; Establishment of Sister Chromatid Cohesion; Cohesin Loading onto Chromatin	19	1	95.3	88.4	100.5	95.5	106.1	105.8	116.9	104	92.8	102.5	100	3.91	1.82	0.57	3.15	1.53	2	6.1	1.77	3.22	3.31	0
FALSE	High	Master Protein	Q00341	Vigilin OS=Homo sapiens (Human) OX=9606 GN=HDLBP PE=1 SV=2	0	255.402	51	72	164	70	1268	141.4	6.87	410.5	72	other metabolic processes;transport;other biological processes	non-structural extracellular;plasma membrane;other membranes;cytosol;nucleus;other cell component	nucleic acid binding activity;other molecular function	Pf00013	3069	ENSG00000115677	HDLBP	B4DTQ2; E7EM71; hsa:3069; Q00341; Q53QU2; Q9UCY3		HDL clearance	1	1	109.7	98.5	107.9	104.8	103.2	84.9	99	91.5	100.8	85.5	100	1.8	1.49	0.63	0.87	1.34	0.74	0.45	1.72	3.3	2.19	0
FALSE	High	Master Protein	O00267	Transcription elongation factor SPT5 OS=Homo sapiens (Human) OX=9606 GN=SUPT5H PE=1 SV=1	0	255.354	53	58	161	58	1087	120.9	5.06	454.91	58	RNA metabolism OR transcription;other metabolic processes;other biological processes	nucleus	nucleic acid binding activity;other molecular function	Pf00467, Pf03439, Pf11942	6829	ENSG00000196235	SUPT5H	hsa:6829; O00267; O43279; Q59G52; Q99639	Initiation of transcription and translation elongation at the HIV-1 LTR; mRNA Processing	Formation of RNA Pol II elongation complex ; Formation of HIV elongation complex in the absence of HIV Tat; Formation of HIV-1 elongation complex containing HIV-1 Tat; Pausing and recovery of Tat-mediated HIV elongation; Tat-mediated HIV elongation arrest and recovery; HIV elongation arrest and recovery; Pausing and recovery of HIV elongation; RNA Polymerase II Pre-transcription Events; TP53 Regu…	20	0	93.7	85	94	89.4	106.4	111.8	108.4	105.5	84.3	116.9	100	3.87	1.11	4.67	1.51	3.02	1.42	0.89	2.77	2.97	1.6	0
FALSE	High	Master Protein	P40227	T-complex protein 1 subunit zeta OS=Homo sapiens (Human) OX=9606 GN=CCT6A PE=1 SV=3	0	255.311	78	52	250	52	531	58	6.68	718.66	52	other biological processes	cytosol;cytoskeleton;other cell component	other molecular function	Pf00118	908	ENSG00000146731	CCT6A	A6NCD2; hsa:908; P40227; Q3KP28; Q75LP4; Q96S46	16p11.2 proximal deletion syndrome	Association of TriC/CCT with target proteins during biosynthesis; Formation of tubulin folding intermediates by CCT/TriC; Cooperation of PDCL (PhLP1) and TRiC/CCT in G-protein beta folding; Prefoldin mediated transfer of substrate to CCT/TriC; Folding of actin by CCT/TriC	6	0	102.5	102.2	100.4	105.2	101.9	98.7	97.3	94.6	100.1	89.1	100	2.62	5.81	2.2	8.06	0.47	30.46	1.94	2.97	9.56	2.03	0
FALSE	High	Master Protein	P04075	Fructose-bisphosphate aldolase A OS=Homo sapiens (Human) OX=9606 GN=ALDOA PE=1 SV=2	0	252.579	93	40	320	34	364	39.4	8.09	950.06	40	cell organization and biogenesis;other metabolic processes;transport;other biological processes	non-structural extracellular;cytosol;cytoskeleton;other cell component	cytoskeletal activity;other molecular function	Pf00274	226	ENSG00000149925	ALDOA	B4DXI7; hsa:226; P04075; Q6FH76; Q6FI10; Q96B15; Q9BWD9; Q9UCN2	VEGFA-VEGFR2 Signaling Pathway; Pathways in clear cell renal cell carcinoma; Computational Model of Aerobic Glycolysis; 16p11.2 proximal deletion syndrome; Glycolysis and Gluconeogenesis; Sudden Infant Death Syndrome (SIDS) Susceptibility Pathways	Neutrophil degranulation; Platelet degranulation ; Glycolysis; Gluconeogenesis	10	6	90.7	94.3	91.3	91.8	106	100.9	99.8	101.5	95.7	100.2	100	2.3	2.28	2.76	0.89	1.99	1.84	2.22	2.81	1.19	1.9	0
FALSE	High	Master Protein	Q13200	26S proteasome non-ATPase regulatory subunit 2 OS=Homo sapiens (Human) OX=9606 GN=PSMD2 PE=1 SV=3	0	252.356	55	52	153	52	908	100.1	5.2	452.58	52	cell-cell signaling;protein metabolism;other metabolic processes;stress response;transport;signal transduction;other biological processes	non-structural extracellular;cytosol;nucleus;other cell component	enzyme regulator activity	Pf01851, Pf17781, Pf18051	5708	ENSG00000175166	PSMD2	B4DX07; B4DXY1; E7EW34; E9PCS3; hsa:5708; Q12932; Q13200; Q15321; Q53XQ4; Q96I12	Proteasome Degradation; TNF alpha Signaling Pathway; Parkin-Ubiquitin Proteasomal System pathway	ER-Phagosome pathway; Neutrophil degranulation; Antigen processing: Ubiquitination & Proteasome degradation; APC/C:Cdc20 mediated degradation of Securin; APC/C:Cdh1 mediated degradation of Cdc20 and other APC/C:Cdh1 targeted proteins in late mitosis/early G1; Cdc20:Phospho-APC/C mediated degradation of Cyclin A; Separation of Sister Chromatids; CDK-mediated phosphorylation and removal of Cdc6; Au…	60	0	90.9	89	86.6	81.9	104.8	122.8	108.5	107.2	87.6	123.1	100	4	2.23	3.81	1.04	1.65	2.85	4.95	0.73	1.42	2.64	0
FALSE	High	Master Protein	P49588	Alanine--tRNA ligase, cytoplasmic OS=Homo sapiens (Human) OX=9606 GN=AARS1 PE=1 SV=2	0	250.381	46	50	144	50	968	106.7	5.53	425.52	50	protein metabolism;RNA metabolism OR transcription;other metabolic processes	cytosol;mitochondrion;other cell component	nucleic acid binding activity;other molecular function	Pf01411, Pf02272, Pf07973	16	ENSG00000090861	AARS1	A6NF14; B4DR45; hsa:16; P49588; Q53GV7; Q96FA0	IL-18 signaling pathway	Cytosolic tRNA aminoacylation	2	0	88	86.4	87.5	86.8	109.1	103.8	108.5	108.4	87.2	114.5	100	3.84	1.16	2.02	2.18	1.65	2.9	1.81	3.49	5.29	6.68	0
FALSE	High	Master Protein	Q5VYK3	Proteasome adapter and scaffold protein ECM29 OS=Homo sapiens (Human) OX=9606 GN=ECPAS PE=1 SV=2	0	250.242	34	56	116	55	1845	204.2	7.12	314	56	cell organization and biogenesis;protein metabolism;other metabolic processes;stress response	cytoskeleton;ER/Golgi;nucleus;other cytoplasmic organelle;other cell component	other molecular function	Pf13001		ENSG00000136813	ECPAS	O15074; Q5VYK3; Q8WU82			0	1	104.5	105.3	101.7	98.1	101.1	108.6	104.3	103.3	102.5	106.6	100	1.01	1.83	2.4	2.25	2.19	1.95	3.61	4.88	0.91	3.39	0
FALSE	High	Master Protein	P20700	Lamin-B1 OS=Homo sapiens (Human) OX=9606 GN=LMNB1 PE=1 SV=2	0	248.141	69	59	172	50	586	66.4	5.16	435.29	59	signal transduction	other membranes;cytoskeleton;nucleus	nucleic acid binding activity;other molecular function	Pf00038, Pf00932	4001	ENSG00000113368	LMNB1	B2R6J6; hsa:4001; P20700; Q3SYN7; Q96EI6	Fas Ligand (FasL) pathway and Stress induction of Heat Shock Proteins (HSP) regulation	Deregulated CDK5 triggers multiple neurodegenerative pathways in Alzheimer's disease models; Gene and protein expression by JAK-STAT signaling after Interleukin-12 stimulation; Depolymerisation of the Nuclear Lamina; Meiotic synapsis; Initiation of Nuclear Envelope (NE) Reformation; Breakdown of the nuclear lamina; Formation of Senescence-Associated Heterochromatin Foci (SAHF)	9	0	102.3	101.8	109.4	105.6	96.9	89.8	101.4	93.2	100.7	87.5	100	2.66	1.43	5.26	2.41	0.81	1.07	4.11	2.5	0.29	1.93	0
FALSE	High	Master Protein	Q04637	Eukaryotic translation initiation factor 4 gamma 1 OS=Homo sapiens (Human) OX=9606 GN=EIF4G1 PE=1 SV=4	0	247.191	38	60	162	51	1599	175.4	5.33	384.94	60	protein metabolism;RNA metabolism OR transcription;other metabolic processes;stress response;other biological processes	cytosol;translational apparatus;nucleus;other cell component	nucleic acid binding activity;other molecular function	Pf02020, Pf02847, Pf02854	1981	ENSG00000114867	EIF4G1	D3DNT2; D3DNT4; D3DNT5; E9PFM1; G5E9S1; hsa:1981; O43177; O95066; Q04637; Q5HYG0; Q6ZN21; Q8N102	Translation Factors; VEGFA-VEGFR2 Signaling Pathway; Viral Acute Myocarditis; Fragile X Syndrome ; Translation inhibitors in chronically activated PDGFRA cells	Regulation of expression of SLITs and ROBOs; Nonsense Mediated Decay (NMD) enhanced by the Exon Junction Complex (EJC); ISG15 antiviral mechanism; AUF1 (hnRNP D0) binds and destabilizes mRNA; mTORC1-mediated signalling; L13a-mediated translational silencing of Ceruloplasmin expression; Translation initiation complex formation; Ribosomal scanning and start codon recognition; GTP hydrolysis and joi…	17	10	107.1	96.5	103.9	97.1	100.8	90.2	103.3	98.1	99.8	93.3	100	2.87	2.82	1.46	3.18	0.82	4.97	5.41	4.89	3.53	3.13	0
FALSE	High	Master Protein	Q15029	116 kDa U5 small nuclear ribonucleoprotein component OS=Homo sapiens (Human) OX=9606 GN=EFTUD2 PE=1 SV=1	0	247.188	64	54	153	52	972	109.4	5	439.94	54	RNA metabolism OR transcription;other metabolic processes;other biological processes	cytosol;nucleus;other cell component	nucleic acid binding activity;other molecular function	Pf00009, Pf00679, Pf03144, Pf03764, Pf14492, Pf16004	9343	ENSG00000108883	EFTUD2	B4DK30; B4DMC0; D3DX58; hsa:9343; K7EJ81; Q15029; Q9BUR0	mRNA Processing; Ciliary landscape	mRNA Splicing - Major Pathway; mRNA Splicing - Minor Pathway	4	1	103.4	106.3	108.4	105.5	98.6	107.2	105.4	103.3	101.2	105.2	100	2.12	3.6	2.52	3.99	3.17	3.74	0.86	1.78	0.94	5.17	0
FALSE	High	Master Protein	P40939	Trifunctional enzyme subunit alpha, mitochondrial OS=Homo sapiens (Human) OX=9606 GN=HADHA PE=1 SV=2	0	247.058	66	54	149	54	763	82.9	9.04	430.51	54	other metabolic processes;other biological processes	other membranes;mitochondrion	other molecular function	Pf00378, Pf00725, Pf02737	3030	ENSG00000084754	HADHA	B2R7L4; B4DYP2; hsa:3030; P40939; Q16679; Q53T69; Q53TA2; Q96GT7; Q9UQC5	Fatty Acid Beta Oxidation; Mitochondrial LC-Fatty Acid Beta-Oxidation; Valproic acid pathway; Sudden Infant Death Syndrome (SIDS) Susceptibility Pathways	Acyl chain remodeling of CL; mitochondrial fatty acid beta-oxidation of unsaturated fatty acids; Beta oxidation of decanoyl-CoA to octanoyl-CoA-CoA; Beta oxidation of octanoyl-CoA to hexanoyl-CoA; Beta oxidation of hexanoyl-CoA to butanoyl-CoA; Beta oxidation of myristoyl-CoA to lauroyl-CoA; Beta oxidation of lauroyl-CoA to decanoyl-CoA-CoA; Beta oxidation of palmitoyl-CoA to myristoyl-CoA	12	0	92.2	96.9	83.8	101.8	105.3	111.4	94.1	107.2	100.9	112.4	100	5.15	5.22	8.23	6.59	3.47	6.07	3.5	9.99	11.43	3.69	0
FALSE	High	Master Protein	Q02790	Peptidyl-prolyl cis-trans isomerase FKBP4 OS=Homo sapiens (Human) OX=9606 GN=FKBP4 PE=1 SV=3	0	246.804	84	49	134	48	459	51.8	5.43	354.05	49	cell organization and biogenesis;protein metabolism;other metabolic processes;transport;developmental processes;signal transduction;other biological processes	cytosol;cytoskeleton;mitochondrion;nucleus;other cell component	signal transduction activity or receptor binding;cytoskeletal activity;other molecular function	Pf00254, Pf00515	2288	ENSG00000004478	FKBP4	D3DUQ1; hsa:2288; Q02790; Q9UCP1; Q9UCV7	Androgen receptor signaling pathway	Estrogen-dependent gene expression; HSP90 chaperone cycle for steroid hormone receptors (SHR); Attenuation phase; Potential therapeutics for SARS	6	1	114.2	96.2	105.6	100.6	105.1	94.5	103.8	99.3	93.8	93.4	100	3.67	1.8	9.98	0.42	1.39	5.09	7.27	1.49	2.52	2.13	0
FALSE	High	Master Protein	Q99460	26S proteasome non-ATPase regulatory subunit 1 OS=Homo sapiens (Human) OX=9606 GN=PSMD1 PE=1 SV=2	0	244.599	52	45	125	45	953	105.8	5.39	347.48	45	cell-cell signaling;protein metabolism;other metabolic processes;stress response;transport;signal transduction;other biological processes	non-structural extracellular;cytosol;nucleus;other cytoplasmic organelle;other cell component	enzyme regulator activity;other molecular function	Pf01851, Pf13646, Pf18004	5707	ENSG00000173692	PSMD1	B8ZZH9; hsa:5707; Q24JU0; Q53TI2; Q6GMU5; Q6P2P4; Q6PJM7; Q6PKG9; Q86VU1; Q8IV79; Q99460	Proteasome Degradation; Parkin-Ubiquitin Proteasomal System pathway	Separation of Sister Chromatids; The role of GTSE1 in G2/M progression after G2 checkpoint; FCERI mediated NF-kB activation; Downstream TCR signaling; Antigen processing: Ubiquitination & Proteasome degradation; Activation of NF-kappaB in B cells; Oxygen-dependent proline hydroxylation of Hypoxia-inducible Factor Alpha; ER-Phagosome pathway; Cross-presentation of soluble exogenous antigens (endos…	59	0	91	99	94.1	93.5	101.9	110.6	104.1	109.8	95.3	110.6	100	3.06	1.42	2.49	2.2	0.85	5.43	5.77	3.12	2.35	3.45	0
FALSE	High	Master Protein	P35241	Radixin OS=Homo sapiens (Human) OX=9606 GN=RDX PE=1 SV=1	0	244.12	71	59	226	35	583	68.5	6.37	561.98	59	cell organization and biogenesis;signal transduction;other biological processes	plasma membrane;other membranes;cytoskeleton;other cell component	cytoskeletal activity;other molecular function	Pf00373, Pf00769, Pf09379, Pf09380	5962	ENSG00000137710	RDX	A7YIJ8; A7YIK0; A7YIK3; B7Z9U6; F5H1A7; hsa:5962; P35241; Q86Y61	Regulation of Actin Cytoskeleton	Recycling pathway of L1	2	2	97.3	90.9	93.8	92.6	102.3	100.2	105	98.2	95.8	103	100	2.73	0.99	2.83	2.88	3.63	4.55	2.23	4.22	4.82	0.78	0
FALSE	High	Master Protein	Q13435	Splicing factor 3B subunit 2 OS=Homo sapiens (Human) OX=9606 GN=SF3B2 PE=1 SV=2	0	242.443	62	61	150	61	895	100.2	5.67	376.66	61	RNA metabolism OR transcription;other metabolic processes;other biological processes	nucleus		Pf02037, Pf04037, Pf04046	10992	ENSG00000087365	SF3B2	A8K485; B4DT19; hsa:10992; Q13435; Q7L4T5; Q7Z627; Q969K1; Q96CM6; Q9BWD2	mRNA Processing	mRNA Splicing - Major Pathway; mRNA Splicing - Minor Pathway	3	0	101	98.5	106.4	102.5	102.7	99.4	105.3	98.2	98.8	98.3	100	3.52	1.7	1.45	1.28	3.34	1.51	3.79	1.75	0.38	0.92	0
FALSE	High	Master Protein	Q9UQE7	Structural maintenance of chromosomes protein 3 OS=Homo sapiens (Human) OX=9606 GN=SMC3 PE=1 SV=2	0	242.175	54	70	125	69	1217	141.5	7.18	304.39	70	cell cycle OR cell proliferation;cell organization and biogenesis;DNA metabolism;other metabolic processes;stress response;other biological processes	cytosol;cytoskeleton;nucleus;other cell component	cytoskeletal activity;other molecular function	Pf02463, Pf06470	9126	ENSG00000108055	SMC3	A8K156; hsa:9126; O60464; Q5T482; Q9UQE7	Cell Cycle; Retinoblastoma Gene in Cancer; MECP2 and Associated Rett Syndrome; Prion disease pathway; Regulation of sister chromatid separation at the metaphase-anaphase transition	Separation of Sister Chromatids; Resolution of Sister Chromatid Cohesion; SUMOylation of DNA damage response and repair proteins; Meiotic synapsis; Estrogen-dependent gene expression; Establishment of Sister Chromatid Cohesion; Cohesin Loading onto Chromatin	12	1	89.5	95.1	95.2	96.1	97.4	115.6	108.3	104.4	90.4	111.7	100	0.91	2.3	3.87	2.27	1.23	0.75	4.06	2.08	3.45	0.5	0
FALSE	High	Master Protein	Q86UP2	Kinectin OS=Homo sapiens (Human) OX=9606 GN=KTN1 PE=1 SV=1	0	242.071	52	66	138	65	1357	156.2	5.64	339.29	66	protein metabolism;other metabolic processes;transport;other biological processes	plasma membrane;other membranes;ER/Golgi	cytoskeletal activity	Pf05104	3895	ENSG00000126777	KTN1	B4DZ88; hsa:3895; Q13999; Q14707; Q15387; Q17RZ5; Q5GGW3; Q86UP2; Q86W57	Glucocorticoid Receptor Pathway; Nuclear Receptors Meta-Pathway	Regulation of Insulin-like Growth Factor (IGF) transport and uptake by Insulin-like Growth Factor Binding Proteins (IGFBPs); Post-translational protein phosphorylation; RHO GTPases activate KTN1	5	1	110.4	90.2	104.3	100.5	105.5	93.3	112.1	96	95.2	99.6	100	5.9	0.98	2.5	0.43	3.7	7.56	3.38	1.92	7.07	4	0
FALSE	High	Master Protein	P22626	Heterogeneous nuclear ribonucleoproteins A2/B1 OS=Homo sapiens (Human) OX=9606 GN=HNRNPA2B1 PE=1 SV=2	0	241.659	77	35	370	31	353	37.4	8.95	1197.23	35	cell organization and biogenesis;RNA metabolism OR transcription;other metabolic processes;transport;signal transduction;other biological processes	non-structural extracellular;nucleus;other cell component	nucleic acid binding activity;other molecular function	Pf00076	3181	ENSG00000122566	HNRNPA2B1	A0A024RA27; A0A024RA61; A8K064; hsa:3181; P22626; P22627; Q9UC98; Q9UDJ2	mRNA Processing	mRNA Splicing - Major Pathway; Gene and protein expression by JAK-STAT signaling after Interleukin-12 stimulation; Processing of Capped Intron-Containing Pre-mRNA	4	4	101.4	97.6	107.9	102.3	100.9	96.9	105	95.8	98.6	92.5	100	1.01	1.61	3.6	1.35	4.92	5.08	6.04	2.31	2.53	0.28	0
FALSE	High	Master Protein	Q92900	Regulator of nonsense transcripts 1 OS=Homo sapiens (Human) OX=9606 GN=UPF1 PE=1 SV=2	0	240.447	55	54	135	53	1129	124.3	6.61	391.09	54	cell cycle OR cell proliferation;cell organization and biogenesis;DNA metabolism;RNA metabolism OR transcription;other metabolic processes;stress response;transport;other biological processes	cytosol;nucleus;other cell component	nucleic acid binding activity;other molecular function	Pf09416, Pf13086, Pf13087, Pf18141	5976	ENSG00000005007	UPF1	hsa:5976; O00239; O43343; Q86Z25; Q92842; Q92900		Nonsense Mediated Decay (NMD) enhanced by the Exon Junction Complex (EJC); Nonsense Mediated Decay (NMD) independent of the Exon Junction Complex (EJC)	2	1	109	102.4	107.2	105.5	99.7	90.8	97.6	95.9	96.4	93.6	100	6.4	1.55	4.92	2.64	11.23	2.97	1.27	0.86	2.2	5.74	0
FALSE	High	Master Protein	O43491	Band 4.1-like protein 2 OS=Homo sapiens (Human) OX=9606 GN=EPB41L2 PE=1 SV=1	0	239.478	60	56	126	53	1005	112.5	5.44	335.26	56	cell cycle OR cell proliferation;cell organization and biogenesis;other biological processes	plasma membrane;other membranes;cytosol;cytoskeleton;nucleus;other cell component	cytoskeletal activity;other molecular function	Pf00373, Pf04382, Pf05902, Pf08736, Pf09379, Pf09380	2037	ENSG00000079819	EPB41L2	B4DHI8; E9PPD9; hsa:2037; O43491; Q5T4F0; Q68DV2	Splicing factor NOVA regulated synaptic proteins	Neurexins and neuroligins	2	3	99.7	104	99	103	96.4	96.8	98.9	97.3	103.6	96.2	100	2.64	1.33	1.21	2.24	0.63	3.93	0.4	2.37	5.41	1.39	0
FALSE	High	Master Protein	P06748	Nucleophosmin OS=Homo sapiens (Human) OX=9606 GN=NPM1 PE=1 SV=2	0	239.285	73	37	402	36	294	32.6	4.78	1153.98	37	cell cycle OR cell proliferation;cell organization and biogenesis;DNA metabolism;other metabolic processes;stress response;transport;signal transduction;other biological processes	cytosol;cytoskeleton;nucleus;other cell component	enzyme regulator activity;translation activity;nucleic acid binding activity;other molecular function	Pf03066, Pf16276	4869	ENSG00000181163	NPM1	A8K3N7; B5BU00; D3DQL6; hsa:4869; P06748; P08693; Q12826; Q13440; Q13441; Q14115; Q5EU94; Q5EU95; Q5EU96; Q5EU97; Q5EU98; Q5EU99; Q6V962; Q8WTW5; Q96AT6; Q96DC4; Q96EA5; Q9BYG9; Q9UDJ7		TP53 regulates transcription of additional cell cycle genes whose exact role in the p53 pathway remain uncertain; Nuclear import of Rev protein; Deposition of new CENPA-containing nucleosomes at the centromere; SUMOylation of transcription cofactors; TFAP2A acts as a transcriptional repressor during retinoic acid induced cell differentiation	5	1	93.8	97.5	106.1	104.3	101.7	92.8	98.6	97.6	90.8	92.4	100	1.92	0.6	4.65	1.91	1.67	2.05	8.02	6.69	6.03	3.98	0
FALSE	High	Master Protein	P33993	DNA replication licensing factor MCM7 OS=Homo sapiens (Human) OX=9606 GN=MCM7 PE=1 SV=4	0	239.119	69	55	166	55	719	81.3	6.46	482.33	55	cell cycle OR cell proliferation;cell organization and biogenesis;DNA metabolism;other metabolic processes;stress response;other biological processes	cytosol;nucleus;other cell component	nucleic acid binding activity;other molecular function	Pf00493, Pf14551, Pf17207, Pf17855	4176	ENSG00000166508	MCM7	A4D2A1; A4D2A2; E9PGN9; hsa:4176; P33993; Q15076; Q96D34; Q96GL1	miRNA Regulation of DNA Damage Response; Cell Cycle; Retinoblastoma Gene in Cancer; Ciliary landscape; G1 to S cell cycle control; DNA Replication	Orc1 removal from chromatin; Activation of ATR in response to replication stress; Activation of the pre-replicative complex; Assembly of the pre-replicative complex; Unwinding of DNA	12	0	104.6	101	109	105.5	101.1	91.4	102.1	97.8	102	92.1	100	1.69	0.58	0.81	2	0.46	1.47	1.12	2.12	2.39	1.19	0
FALSE	High	Master Protein	O60271	C-Jun-amino-terminal kinase-interacting protein 4 OS=Homo sapiens (Human) OX=9606 GN=SPAG9 PE=1 SV=4	0	238.825	44	55	120	54	1321	146.1	5.15	323.08	55	protein metabolism;other metabolic processes;stress response;transport;signal transduction;other biological processes	other membranes;cytosol;cytoskeleton;other cytoplasmic organelle;other cell component	cytoskeletal activity;other molecular function	Pf09744, Pf16471, Pf19056	9043	ENSG00000008294	SPAG9	A6H8U5; A8MSX0; B4DHH2; hsa:9043; O60271; O60905; Q3KQU8; Q3MKM7; Q86WC7; Q86WC8; Q8IZX7; Q96II0; Q9H811		Myogenesis	1	1	98.1	104	94.2	99.9	104.7	121.8	108.4	116.6	92.1	119.3	100	4.66	1.7	3.52	4.26	1.73	8.32	4.05	3.58	3.37	6.64	0
FALSE	High	Master Protein	O75533	Splicing factor 3B subunit 1 OS=Homo sapiens (Human) OX=9606 GN=SF3B1 PE=1 SV=3	0	237.351	45	51	117	51	1304	145.7	7.09	339.45	51	cell organization and biogenesis;RNA metabolism OR transcription;other metabolic processes;other biological processes	nucleus	nucleic acid binding activity;other molecular function	Pf08920	23451	ENSG00000115524	SF3B1	E9PCH3; hsa:23451; O75533	mRNA Processing	mRNA Splicing - Major Pathway; B-WICH complex positively regulates rRNA expression; mRNA Splicing - Minor Pathway	4	0	103.4	109.3	107.3	104.4	93.3	100.1	98.1	94	107.3	95.3	100	1.39	2	4.95	2.17	1.29	4.37	3.63	1.52	0.12	3.4	0
FALSE	High	Master Protein	P49736	DNA replication licensing factor MCM2 OS=Homo sapiens (Human) OX=9606 GN=MCM2 PE=1 SV=4	0	236.234	58	50	152	50	904	101.8	5.52	424.01	50	cell cycle OR cell proliferation;cell organization and biogenesis;DNA metabolism;other metabolic processes;stress response;developmental processes;other biological processes	cytoskeleton;nucleus;other cell component	nucleic acid binding activity;other molecular function	Pf00493, Pf12619, Pf14551, Pf17207, Pf17855	4171	ENSG00000073111	MCM2	hsa:4171; P49736; Q14577; Q15023; Q8N2V1; Q969W7; Q96AE1; Q9BRM7	Cell Cycle; Ciliary landscape; G1 to S cell cycle control; DNA Replication	Orc1 removal from chromatin; Activation of ATR in response to replication stress; Activation of the pre-replicative complex; Assembly of the pre-replicative complex; Unwinding of DNA	10	0	100.1	102.8	102.4	101.6	99.7	94.7	100.1	97.1	102.9	93.6	100	1.9	1.26	1.25	3.02	1.12	1.67	2.28	2.21	0.69	2.28	0
FALSE	High	Master Protein	Q9BUF5	Tubulin beta-6 chain OS=Homo sapiens (Human) OX=9606 GN=TUBB6 PE=1 SV=1	0	235.154	69	30	230	15	446	49.8	4.88	639.02	30	cell cycle OR cell proliferation;cell organization and biogenesis;other biological processes	cytoskeleton;other cell component	cytoskeletal activity;other molecular function	Pf00091, Pf03953	84617	ENSG00000176014	TUBB6	B3KM76; hsa:84617; Q9BUF5; Q9HA42	Pathogenic Escherichia coli infection; Parkin-Ubiquitin Proteasomal System pathway	COPI-dependent Golgi-to-ER retrograde traffic; Separation of Sister Chromatids; MHC class II antigen presentation; Resolution of Sister Chromatid Cohesion; RHO GTPases Activate Formins; EML4 and NUDC in mitotic spindle formation; Kinesins; The role of GTSE1 in G2/M progression after G2 checkpoint; RHO GTPases activate IQGAPs; Translocation of SLC2A4 (GLUT4) to the plasma membrane; Sealing of the …	32	3	99.6	107.6	100.6	104.2	92.5	96.3	90.7	98.8	100.4	100.9	100	4.09	3.42	0.66	2.75	3.58	8.9	3.2	4.59	0.58	5.57	0
FALSE	High	Master Protein	Q16222	UDP-N-acetylhexosamine pyrophosphorylase OS=Homo sapiens (Human) OX=9606 GN=UAP1 PE=1 SV=3	0	233.071	75	42	156	40	522	58.7	6.33	428.49	42	other metabolic processes	plasma membrane;other membranes;cytosol;nucleus	other molecular function	Pf01704	6675	ENSG00000117143	UAP1	B2R6R8; hsa:6675; Q16222; Q5VTA9; Q5VTB0; Q5VTB1; Q96GM2		Synthesis of UDP-N-acetyl-glucosamine	1	2	91.2	79.4	88.7	86.6	113.5	125.1	111.9	116.4	77.2	126.1	100	4.25	2.83	5.25	4.98	3.04	2.72	4.97	2.08	2.29	1.71	0
FALSE	High	Master Protein	Q92878	DNA repair protein RAD50 OS=Homo sapiens (Human) OX=9606 GN=RAD50 PE=1 SV=1	0	232.601	45	68	141	67	1312	153.8	6.89	333.43	68	cell cycle OR cell proliferation;cell organization and biogenesis;DNA metabolism;other metabolic processes;stress response;other biological processes	nucleus;other cell component	nucleic acid binding activity;kinase activity;other molecular function	Pf04423, Pf13476, Pf13558	10111	ENSG00000113522	RAD50	B9EGF5; hsa:10111; O43254; Q6GMT7; Q6P5X3; Q92878; Q9UP86	miRNA Regulation of DNA Damage Response; Homologous recombination; DDX1 as a regulatory component of the Drosha microprocessor; ATM Signaling Network in Development and Disease ; Breast cancer pathway; Joubert Syndrome; DNA Repair Pathways Full Network; DNA Damage Response	Regulation of TP53 Activity through Phosphorylation; Processing of DNA double-strand break ends; Presynaptic phase of homologous DNA pairing and strand exchange; G2/M DNA damage checkpoint; Recruitment and ATM-mediated phosphorylation of repair and signaling proteins at DNA double strand breaks; Meiotic recombination; HDR through Single Strand Annealing (SSA); Sensing of DNA Double Strand Breaks;…	23	1	100.9	99.5	101.9	100.7	96.4	100.2	102.2	96.4	99.6	99.7	100	2.23	2.95	0.59	2.58	1.24	2.28	3.5	0.94	1.32	3.66	0
FALSE	High	Master Protein	P46821	Microtubule-associated protein 1B OS=Homo sapiens (Human) OX=9606 GN=MAP1B PE=1 SV=2	0	232.112	29	56	121	54	2468	270.5	4.81	314.85	56	cell organization and biogenesis;stress response;transport;developmental processes;other biological processes	plasma membrane;other membranes;cytosol;cytoskeleton;other cell component	cytoskeletal activity;other molecular function	Pf00414	4131	ENSG00000131711	MAP1B	A2BDK5; hsa:4131; P46821	Regulation of Microtubule Cytoskeleton; Fragile X Syndrome		2	2	88.4	80.6	80.5	88.4	113.4	120.5	120.5	119.8	79.5	124.5	100	7.19	1.33	3.11	4.88	0.85	3.2	1.92	0.16	6.35	2.82	0
FALSE	High	Master Protein	Q9NTJ3	Structural maintenance of chromosomes protein 4 OS=Homo sapiens (Human) OX=9606 GN=SMC4 PE=1 SV=2	0	232.083	49	65	132	65	1288	147.1	6.79	337.29	65	cell cycle OR cell proliferation;cell organization and biogenesis;other biological processes	cytosol;nucleus;other cell component	other molecular function	Pf02463, Pf06470	10051	ENSG00000113810	SMC4	A6NLT9; D3DNL8; hsa:10051; O95752; Q8NDL4; Q9NTJ3; Q9UNT9	Ciliary landscape	Condensation of Prophase Chromosomes; Condensation of Prometaphase Chromosomes	3	0	103.4	103.3	106.2	109.8	93.1	92.3	99.5	97.2	100.4	92.8	100	1.23	2.07	1.74	2.31	1.74	2.95	2.38	1.77	1.24	2.94	0
FALSE	High	Master Protein	P09874	Poly [ADP-ribose] polymerase 1 OS=Homo sapiens (Human) OX=9606 GN=PARP1 PE=1 SV=4	0	232.075	54	61	130	61	1014	113	8.88	351.58	61	cell organization and biogenesis;protein metabolism;DNA metabolism;RNA metabolism OR transcription;other metabolic processes;stress response;developmental processes;signal transduction;other biological processes	mitochondrion;nucleus;other cell component	signal transduction activity or receptor binding;nucleic acid binding activity;other molecular function	Pf00533, Pf00644, Pf00645, Pf02877, Pf05406, Pf08063	142	ENSG00000143799	PARP1	B1ANJ4; hsa:142; P09874; Q8IUZ9	Corticotropin-releasing hormone signaling pathway; Nanoparticle triggered regulated necrosis; Fas Ligand (FasL) pathway and Stress induction of Heat Shock Proteins (HSP) regulation; NAD metabolism, sirtuins and aging; NAD+ metabolism; NAD+ biosynthetic pathways; Breast cancer pathway; Viral Acute Myocarditis; Joubert Syndrome; Genes involved in male infertility; Base Excision Repair; IL-18 signal…	SUMOylation of DNA damage response and repair proteins; Formation of Incision Complex in GG-NER; HDR through MMEJ (alt-NHEJ); Downregulation of SMAD2/3:SMAD4 transcriptional activity; DNA Damage Recognition in GG-NER; vRNA Synthesis; POLB-Dependent Long Patch Base Excision Repair; Dual Incision in GG-NER	21	0	97.6	97.2	96.1	96.3	95.7	102.1	106.3	96.9	104.7	106.5	100	3.86	3.12	3.93	1.95	1.03	0.5	1.63	4.64	5.66	4.55	0
FALSE	High	Master Protein	Q12906	Interleukin enhancer-binding factor 3 OS=Homo sapiens (Human) OX=9606 GN=ILF3 PE=1 SV=3	0	231.841	50	42	160	33	894	95.3	8.76	442.63	42	protein metabolism;other metabolic processes;stress response;other biological processes	mitochondrion;nucleus;other cell component	nucleic acid binding activity	Pf00035, Pf07528	3609	ENSG00000129351	ILF3	A8K6F2; G5E9M5; hsa:3609; O43409; Q12906; Q6P1X1; Q86XY7; Q99544; Q99545; Q9BZH4; Q9BZH5; Q9NQ95; Q9NQ96; Q9NQ97; Q9NQ98; Q9NQ99; Q9NQA0; Q9NQA1; Q9NQA2; Q9NRN2; Q9NRN3; Q9NRN4; Q9UMZ9; Q9UN00; Q9UN84; Q9UNA2			0	9	98	96.7	102	95	98.5	90	99.9	94.1	98.1	93.1	100	0.8	2.49	0.85	3.38	2.5	3.89	1.94	5.22	2.43	1.97	0
FALSE	High	Master Protein	P11940	Polyadenylate-binding protein 1 OS=Homo sapiens (Human) OX=9606 GN=PABPC1 PE=1 SV=2	0	231.258	60	47	183	34	636	70.6	9.5	514.74	47	protein metabolism;RNA metabolism OR transcription;other metabolic processes;other biological processes	cytosol;nucleus;other cell component	nucleic acid binding activity;other molecular function	Pf00076, Pf00658	26986	ENSG00000070756	PABPC1	hsa:26986; P11940; Q15097; Q93004	Translation Factors; Endoderm Differentiation; VEGFA-VEGFR2 Signaling Pathway; Viral Acute Myocarditis	L13a-mediated translational silencing of Ceruloplasmin expression; Translation initiation complex formation; AUF1 (hnRNP D0) binds and destabilizes mRNA; Regulation of expression of SLITs and ROBOs; Deadenylation of mRNA; Nonsense Mediated Decay (NMD) enhanced by the Exon Junction Complex (EJC); Nonsense Mediated Decay (NMD) independent of the Exon Junction Complex (EJC)	11	15	101.5	102.1	101.6	105.3	98.9	93.6	98.7	97.8	93.2	87.6	100	1.66	1.77	1.02	1.21	1.8	2.23	2.99	1.44	1.96	1.02	0
FALSE	High	Master Protein	Q14764	Major vault protein OS=Homo sapiens (Human) OX=9606 GN=MVP PE=1 SV=4	0	230.076	54	46	116	46	893	99.3	5.48	340.49	46	transport;signal transduction;other biological processes	non-structural extracellular;cytosol;cytoskeleton;nucleus;other cell component	other molecular function	Pf01505, Pf11978, Pf17794, Pf17795, Pf17796	9961	ENSG00000013364	MVP	hsa:9961; Q14764; Q96BG4; Q9BPW6; Q9BQT1; Q9UBD1	16p11.2 proximal deletion syndrome	Neutrophil degranulation	2	0	99.8	97.5	100.5	96.5	100.9	96.9	100.5	97.5	106.3	98.6	100	3.02	2.66	2.26	1.71	2.52	11.16	2.69	0.89	1.31	3.28	0
FALSE	High	Master Protein	Q7KZF4	Staphylococcal nuclease domain-containing protein 1 OS=Homo sapiens (Human) OX=9606 GN=SND1 PE=1 SV=1	0	230.054	58	56	140	56	910	101.9	7.17	409.09	56	RNA metabolism OR transcription;other metabolic processes;other biological processes	cytosol;nucleus;other cell component	nucleic acid binding activity;other molecular function	Pf00565, Pf00567	27044	ENSG00000197157	SND1	hsa:27044; Q13122; Q7KZF4; Q96AG0	VEGFA-VEGFR2 Signaling Pathway	Signaling by BRAF and RAF fusions	2	0	94.7	97.4	91.9	98.5	96.7	106.7	96.1	98.5	97.1	102.7	100	1.57	1.88	3	4.55	1.82	2.77	2.67	0.56	1.01	0.27	0
FALSE	High	Master Protein	Q86VP6	Cullin-associated NEDD8-dissociated protein 1 OS=Homo sapiens (Human) OX=9606 GN=CAND1 PE=1 SV=2	0	229.894	47	53	135	49	1230	136.3	5.78	375.51	53	cell organization and biogenesis;protein metabolism;other metabolic processes;transport;other biological processes	non-structural extracellular;cytosol;ER/Golgi;nucleus;other cell component	other molecular function	Pf08623	55832	ENSG00000111530	CAND1	B2RAU3; hsa:55832; O94918; Q6PIY4; Q86VP6; Q8NDJ4; Q96JZ9; Q96T19; Q9BTC4; Q9H0G2; Q9P0H7; Q9UF85	Endoderm Differentiation	Neutrophil degranulation; Neddylation; Iron uptake and transport	4	4	109	114.8	104.1	102.4	99.2	103.7	103.5	102.6	105.1	104	100	1.24	0.94	1.13	0.21	0.82	6.3	2.87	3.05	3.31	3.21	0
FALSE	High	Master Protein	Q8WUM4	Programmed cell death 6-interacting protein OS=Homo sapiens (Human) OX=9606 GN=PDCD6IP PE=1 SV=1	0	229.433	60	55	129	55	868	96	6.52	320.55	55	cell cycle OR cell proliferation;cell organization and biogenesis;protein metabolism;other metabolic processes;transport;other biological processes	non-structural extracellular;plasma membrane;cytosol;cytoskeleton;ER/Golgi;other cell component	signal transduction activity or receptor binding;other molecular function	Pf03097, Pf13949	10015	ENSG00000170248	PDCD6IP	C5MQH7; E9PFU1; hsa:10015; Q6NUS1; Q8WUM4; Q9BX86; Q9NUN0; Q9P2H2; Q9UKL5	Inhibition of exosome biogenesis and secretion by Manumycin A in CRPC cells	Budding and maturation of HIV virion; Regulation of necroptotic cell death; Uptake and function of anthrax toxins	5	0	107.5	97.8	105.6	97	96.6	85.1	98.3	90	106.6	90.1	100	1.86	1.43	2.33	1.7	1.93	3.8	4.36	0.87	4.93	1.96	0
FALSE	High	Master Protein	O43143	Pre-mRNA-splicing factor ATP-dependent RNA helicase DHX15 OS=Homo sapiens (Human) OX=9606 GN=DHX15 PE=1 SV=2	0	227.635	56	52	148	51	795	90.9	7.46	372.16	52	RNA metabolism OR transcription;other metabolic processes;other biological processes	nucleus	nucleic acid binding activity;other molecular function	Pf00270, Pf00271, Pf04408, Pf07717	1665	ENSG00000109606	DHX15	hsa:1665; O43143; Q9NQT7	mRNA Processing	mRNA Splicing - Major Pathway	2	1	108.5	101.3	108.1	97.7	100.5	97.5	106.3	97.3	97.1	97	100	2.76	2.02	2.69	2.93	2.29	3.6	0.83	0.06	1.83	2.49	0
FALSE	High	Master Protein	P25705	ATP synthase subunit alpha, mitochondrial OS=Homo sapiens (Human) OX=9606 GN=ATP5F1A PE=1 SV=1	0	227.302	68	46	280	46	553	59.7	9.13	695.15	46	cell organization and biogenesis;other metabolic processes;transport;other biological processes	plasma membrane;other membranes;mitochondrion	signal transduction activity or receptor binding;transporter activity;other molecular function	Pf00006, Pf00306, Pf02874	498	ENSG00000152234	ATP5F1A	A8K092; B4DY56; hsa:498; K7ENP3; P25705; Q53XX6; Q8IXV2; Q96FB4; Q96HW2; Q96IR6; Q9BTV8	Electron Transport Chain (OXPHOS system in mitochondria); Oxidative phosphorylation	Mitochondrial protein import; Cristae formation; Formation of ATP by chemiosmotic coupling	5	0	94.6	94.2	82.6	97.6	104.7	96.4	85.2	101.4	97.2	107.6	100	5.22	10.48	7.45	9.32	3.49	6.41	3.77	10.06	14.1	4.04	0
FALSE	High	Master Protein	P55786	Puromycin-sensitive aminopeptidase OS=Homo sapiens (Human) OX=9606 GN=NPEPPS PE=1 SV=2	0	226.001	57	50	170	50	919	103.2	5.72	428.96	50	protein metabolism;other metabolic processes;stress response	cytosol;nucleus;other cell component	other molecular function	Pf01433, Pf11838, Pf17900	9520	ENSG00000141279	NPEPPS	B7Z463; hsa:9520; P55786; Q6P145; Q9NP16; Q9UEM2		Antigen processing: Ubiquitination & Proteasome degradation	1	0	101.5	95.3	98.7	95.1	100.3	91.6	98.3	100.1	101.6	97.9	100	1.79	1.51	2.4	1.69	2.24	4.06	4.97	2.51	1.67	1.99	0
FALSE	High	Master Protein	P54577	Tyrosine--tRNA ligase, cytoplasmic OS=Homo sapiens (Human) OX=9606 GN=YARS1 PE=1 SV=4	0	225.774	77	53	135	53	528	59.1	7.05	357.46	53	protein metabolism;RNA metabolism OR transcription;other metabolic processes;other biological processes	non-structural extracellular;cytosol;nucleus;other cell component	signal transduction activity or receptor binding;nucleic acid binding activity;other molecular function	Pf00579, Pf01588	8565	ENSG00000134684	YARS1	B3KWK4; D3DPQ4; hsa:8565; O43276; P54577; Q53EN1	Nephrotic syndrome	Cytosolic tRNA aminoacylation	2	0	92.3	99.4	93.4	96.3	106.6	111.2	102.9	106.3	96.4	110.7	100	2.22	2.68	2.79	2.08	4.05	0.78	4.61	0.65	2.06	2.35	0
FALSE	High	Master Protein	Q01518	Adenylyl cyclase-associated protein 1 OS=Homo sapiens (Human) OX=9606 GN=CAP1 PE=1 SV=5	0	224.815	73	42	164	40	475	51.9	8.06	387.2	42	cell organization and biogenesis;transport;signal transduction;other biological processes	non-structural extracellular;plasma membrane;other membranes;cytoskeleton;other cytoplasmic organelle	cytoskeletal activity;other molecular function	Pf01213, Pf08603	10487	ENSG00000131236	CAP1	hsa:10487; Q01518; Q53HR7; Q5T0S1; Q5T0S2; Q6I9U6	Angiopoietin Like Protein 8 Regulatory Pathway; Insulin Signaling	Platelet degranulation ; Neutrophil degranulation; Role of ABL in ROBO-SLIT signaling	5	2	101.5	93.1	99.4	92.9	97.8	91.8	94.9	96.2	99.8	93.7	100	1.75	4.71	5.23	3.57	3.67	3.89	2.81	1.13	4.33	1.63	0
FALSE	High	Master Protein	O00571	ATP-dependent RNA helicase DDX3X OS=Homo sapiens (Human) OX=9606 GN=DDX3X PE=1 SV=3	0	224.727	61	47	155	46	662	73.2	7.18	423.74	47	cell-cell signaling;cell organization and biogenesis;protein metabolism;RNA metabolism OR transcription;other metabolic processes;stress response;transport;signal transduction;other biological processes	non-structural extracellular;plasma membrane;other membranes;cytosol;cytoskeleton;nucleus;other cell component	enzyme regulator activity;cytoskeletal activity;translation activity;nucleic acid binding activity;other molecular function	Pf00270, Pf00271	1654	ENSG00000215301	DDX3X	A8K538; B4E3E8; hsa:1654; O00571; O15536	Novel intracellular components of RIG-I-like receptor (RLR) pathway; Hepatitis B infection	Neutrophil degranulation	3	0	108.3	111.5	107	114.2	100.6	98.8	100.8	105.2	102	97.4	100	1.34	1.38	1.84	3.59	0.99	3.71	5.19	3.05	6.09	4.54	0
FALSE	High	Master Protein	P63104	14-3-3 protein zeta/delta OS=Homo sapiens (Human) OX=9606 GN=YWHAZ PE=1 SV=1	0	224.356	91	35	243	22	245	27.7	4.79	688.17	35	cell organization and biogenesis;protein metabolism;other metabolic processes;stress response;transport;developmental processes;signal transduction;other biological processes	cytosol;mitochondrion;nucleus;other cell component	other molecular function	Pf00244	7534	ENSG00000164924	YWHAZ	A8K1N0; B7Z465; hsa:7534; P29213; P29312; P63104; Q32P43; Q5XJ08; Q6GPI2; Q6IN74; Q6NUR9; Q6P3U9; Q86V33	Cell Cycle; Prolactin Signaling Pathway; Pathogenic Escherichia coli infection; Myometrial Relaxation and Contraction Pathways; Hepatitis B infection; Calcium Regulation in the Cardiac Cell; Sudden Infant Death Syndrome (SIDS) Susceptibility Pathways	Translocation of SLC2A4 (GLUT4) to the plasma membrane; Deactivation of the beta-catenin transactivating complex; RHO GTPases activate PKNs; Negative regulation of NOTCH4 signaling; Rap1 signalling; TP53 Regulates Metabolic Genes; Chk1/Chk2(Cds1) mediated inactivation of Cyclin B:Cdk1 complex; Regulation of localization of FOXO transcription factors; Activation of BAD and translocation to mitocho…	20	15	106.8	113.1	113.4	102.6	107.9	101.1	104	110.6	114.1	106.2	100	3.5	4.16	3.04	4.8	1.55	8.64	4.16	5.95	8.38	5.53	0
FALSE	High	Master Protein	P41252	Isoleucine--tRNA ligase, cytoplasmic OS=Homo sapiens (Human) OX=9606 GN=IARS1 PE=1 SV=2	0	223.949	44	62	142	61	1262	144.4	6.15	380.56	62	protein metabolism;RNA metabolism OR transcription;other metabolic processes	cytosol;other cell component	nucleic acid binding activity;other molecular function	Pf00133, Pf08264	3376	ENSG00000196305	IARS1	A8KAE9; hsa:3376; P41252; Q5TCD0; Q7Z3T4; Q9H588	Amino Acid metabolism	Selenoamino acid metabolism; Cytosolic tRNA aminoacylation	3	1	98.7	95.4	99	88.6	98.9	102.8	100.7	98.7	95	108.2	100	2.03	0.3	4.91	2.98	2.21	2.18	5.78	1.83	2.4	2.96	0
FALSE	High	Master Protein	P13667	Protein disulfide-isomerase A4 OS=Homo sapiens (Human) OX=9606 GN=PDIA4 PE=1 SV=2	0	223.922	64	53	158	51	645	72.9	5.07	387.56	53	protein metabolism;other metabolic processes;stress response;transport;other biological processes	non-structural extracellular;ER/Golgi;other cell component	other molecular function	Pf00085, Pf13848	9601	ENSG00000155660	PDIA4	A8K4K6; hsa:9601; P13667; Q549T6			0	2	85.5	98.5	90.8	86.6	100.1	105.6	98.6	98	97.3	112.6	100	8.25	1.17	4.23	3.62	2.88	3.36	3.26	6.17	5.44	2.92	0
FALSE	High	Master Protein	O60841	Eukaryotic translation initiation factor 5B OS=Homo sapiens (Human) OX=9606 GN=EIF5B PE=1 SV=4	0	223.247	43	59	123	57	1220	138.7	5.49	294.17	59	protein metabolism;other metabolic processes;other biological processes	cytosol;other cell component	nucleic acid binding activity;other molecular function	Pf00009, Pf03144, Pf11987	9669	ENSG00000158417	EIF5B	hsa:9669; O60841; O95805; Q53RV7; Q53SI8; Q9UF81; Q9UMN7	Translation Factors; Ciliary landscape	GTP hydrolysis and joining of the 60S ribosomal subunit	3	2	101.1	95.7	96.9	96.4	102	101.8	102.3	99.8	98.2	103.9	100	1.67	3.17	4.68	0.74	1.35	2.3	2.68	0.69	3.54	0.12	0
FALSE	High	Master Protein	P49915	GMP synthase [glutamine-hydrolyzing] OS=Homo sapiens (Human) OX=9606 GN=GMPS PE=1 SV=1	0	223.227	71	45	112	45	693	76.7	6.87	311.57	45	other metabolic processes	cytosol	other molecular function	Pf00117, Pf00958, Pf02540	8833	ENSG00000163655	GMPS	A8K639; B4DXV7; F8W720; hsa:8833; P49915		Purine ribonucleoside monophosphate biosynthesis	1	0	95.9	97.5	94.6	95.7	98.7	102.3	95.5	95.8	97.2	101.9	100	3.04	2.05	3.43	2.72	1.48	3.45	4.45	0.83	0.89	2.4	0
FALSE	High	Master Protein	P39023	60S ribosomal protein L3 OS=Homo sapiens (Human) OX=9606 GN=RPL3 PE=1 SV=2	0	223.072	71	43	236	43	403	46.1	10.18	521.43	43	cell organization and biogenesis;protein metabolism;RNA metabolism OR transcription;other metabolic processes;transport;other biological processes	cytosol;nucleus;other cell component	nucleic acid binding activity;other molecular function	Pf00297	6122	ENSG00000100316	RPL3	B2RDV9; hsa:6122; P39023; Q15548; Q5I0G0	Cytoplasmic Ribosomal Proteins	Regulation of expression of SLITs and ROBOs; L13a-mediated translational silencing of Ceruloplasmin expression; Formation of a pool of free 40S subunits; GTP hydrolysis and joining of the 60S ribosomal subunit; Major pathway of rRNA processing in the nucleolus and cytosol; Nonsense Mediated Decay (NMD) enhanced by the Exon Junction Complex (EJC); SRP-dependent cotranslational protein targeting to…	14	0	97.4	100	99.6	99	98.8	93	91.8	94.9	95.3	91.6	100	3.02	2.1	2.48	4.2	1.25	1.92	4.47	4.14	2.01	1.01	0
FALSE	High	Master Protein	P78347	General transcription factor II-I OS=Homo sapiens (Human) OX=9606 GN=GTF2I PE=1 SV=2	0	222.808	55	60	123	60	998	112.3	6.39	311.73	60	RNA metabolism OR transcription;other metabolic processes;other biological processes	nucleus;other cell component	nucleic acid binding activity;other molecular function	Pf02946	2969	ENSG00000263001	GTF2I	hsa:2969; O14743; O15359; O43546; O43588; O43589; P78347; Q75M85; Q75M86; Q75M87; Q75M88; Q86U51; Q9BSZ4	B Cell Receptor Signaling Pathway		1	0	92.5	88.6	92.6	89.9	102	98.4	106.8	101.2	89.8	102	100	1.49	1.63	4.03	2.43	3.86	1.87	2.32	3.28	0.61	1.6	0
FALSE	High	Master Protein	O00429	Dynamin-1-like protein OS=Homo sapiens (Human) OX=9606 GN=DNM1L PE=1 SV=2	0	221.396	72	51	123	51	736	81.8	6.81	352.93	51	cell organization and biogenesis;stress response;transport;developmental processes;signal transduction;other biological processes	plasma membrane;other membranes;cytosol;cytoskeleton;mitochondrion;ER/Golgi;other cytoplasmic organelle;other cell component	enzyme regulator activity;cytoskeletal activity;other molecular function	Pf00350, Pf01031, Pf02212	10059	ENSG00000087470	DNM1L	A8K4X9; B4DGC9; B4DSU8; G8JLD5; hsa:10059; J3KPI2; O00429; O14541; O60709; Q59GN9; Q7L6B3; Q8TBT7; Q9BWM1; Q9Y5J2	Synaptic Vesicle Pathway; CAMKK2 Pathway	Apoptotic execution phase	3	0	103.7	100.1	101.2	97	100.2	97.9	101.2	99.6	100	104	100	2.16	1.33	4.03	2.39	1.74	2.83	2.52	0.59	2.55	2.62	0
FALSE	High	Master Protein	P08133	Annexin A6 OS=Homo sapiens (Human) OX=9606 GN=ANXA6 PE=1 SV=3	0	221.29	67	53	135	52	673	75.8	5.6	355.24	53	cell organization and biogenesis;stress response;transport;developmental processes;signal transduction;other biological processes	other membranes;mitochondrion;other cytoplasmic organelle;other cell component	transporter activity;cytoskeletal activity;other molecular function	Pf00191	309	ENSG00000197043	ANXA6	B7Z8A7; D3DQH4; E9PGK1; hsa:309; P08133; Q6ZT79	Calcium Regulation in the Cardiac Cell; Prostaglandin Synthesis and Regulation	Smooth Muscle Contraction	3	1	95.9	94.1	88.1	86.8	101.1	106.3	98.8	97.2	110.1	119.2	100	4.22	2.61	4.32	1.94	4.28	2.89	4.19	4.83	3.74	2.13	0
FALSE	High	Master Protein	P55884	Eukaryotic translation initiation factor 3 subunit B OS=Homo sapiens (Human) OX=9606 GN=EIF3B PE=1 SV=3	0	220.233	58	43	139	43	814	92.4	5	387.79	43	cell organization and biogenesis;protein metabolism;other metabolic processes;other biological processes	cytosol;translational apparatus;other cell component	nucleic acid binding activity;other molecular function	Pf00076, Pf08662	8662	ENSG00000106263	EIF3B	A4D208; hsa:8662; P55884; Q2NL77; Q9UMF9	Translation Factors	L13a-mediated translational silencing of Ceruloplasmin expression; Translation initiation complex formation; Formation of a pool of free 40S subunits; Formation of the ternary complex, and subsequently, the 43S complex; Ribosomal scanning and start codon recognition; GTP hydrolysis and joining of the 60S ribosomal subunit	7	0	97.6	99.7	97.5	95.8	98	106.9	98.2	101.1	93.7	102.4	100	1.46	3.01	5.52	1.36	1.32	4.58	3.98	1.17	1.41	5	0
FALSE	High	Master Protein	P60842	Eukaryotic initiation factor 4A-I OS=Homo sapiens (Human) OX=9606 GN=EIF4A1 PE=1 SV=1	0	219.962	80	38	192	21	406	46.1	5.48	547.45	38	protein metabolism;other metabolic processes;other biological processes	cytosol;translational apparatus;other cell component	nucleic acid binding activity;other molecular function	Pf00270, Pf00271	1973	ENSG00000161960	EIF4A1	B2R6L8; D3DTP9; hsa:1973; J3QLC4; P04765; P60842; Q5U018; Q61516	Translation Factors; Fragile X Syndrome ; Translation inhibitors in chronically activated PDGFRA cells; Interferon type I signaling pathways	Deadenylation of mRNA; ISG15 antiviral mechanism; L13a-mediated translational silencing of Ceruloplasmin expression; GTP hydrolysis and joining of the 60S ribosomal subunit; Translation initiation complex formation; Ribosomal scanning and start codon recognition	11	18	102.2	95.2	101.2	88	102.3	97.7	102.4	101.2	92.6	105.3	100	4.22	1.53	3.37	4.19	1.8	8.93	4.06	1.37	2.98	0.89	0
FALSE	High	Master Protein	Q92945	Far upstream element-binding protein 2 OS=Homo sapiens (Human) OX=9606 GN=KHSRP PE=1 SV=4	0	219.266	59	45	126	39	711	73.1	7.3	357.48	45	RNA metabolism OR transcription;other metabolic processes;transport;other biological processes	cytosol;nucleus;other cell component	nucleic acid binding activity	Pf00013, Pf09005	8570	ENSG00000088247	KHSRP	hsa:8570; O00301; Q59EZ9; Q5U4P6; Q92945; Q9UNT5; Q9UQH5	Preimplantation Embryo	ATF4 activates genes in response to endoplasmic reticulum stress; KSRP (KHSRP) binds and destabilizes mRNA	3	6	101.2	103.6	103.9	103.9	95	97.4	93.4	95	97	89	100	1.42	2.31	2.55	4.97	2.91	3.82	6.34	3.63	1.99	3.45	0
FALSE	High	Master Protein	P61978	Heterogeneous nuclear ribonucleoprotein K OS=Homo sapiens (Human) OX=9606 GN=HNRNPK PE=1 SV=1	0	218.559	66	33	294	33	463	50.9	5.54	735.6	33	RNA metabolism OR transcription;other metabolic processes;signal transduction;other biological processes	cytoskeleton;nucleus;other cell component	nucleic acid binding activity;other molecular function	Pf00013, Pf08067	3190	ENSG00000165119	HNRNPK	hsa:3190; P61978; Q07244; Q15671; Q59F98; Q5T6W4; Q60577; Q6IBN1; Q922Y7; Q96J62	mRNA Processing; LncRNA involvement in canonical Wnt signaling and colorectal cancer	mRNA Splicing - Major Pathway; SUMOylation of RNA binding proteins; Processing of Capped Intron-Containing Pre-mRNA; HCMV Late Events	6	0	99.2	107.8	103.8	108.3	95.8	105.4	98.1	105	98.9	100.8	100	4.16	2.45	5.24	2.21	2.26	0.54	4.79	1.64	4.71	1.95	0
FALSE	High	Master Protein	P54136	Arginine--tRNA ligase, cytoplasmic OS=Homo sapiens (Human) OX=9606 GN=RARS1 PE=1 SV=2	0	218.289	64	50	120	50	660	75.3	6.68	331.57	50	protein metabolism;RNA metabolism OR transcription;other metabolic processes	cytosol;nucleus;other cell component	nucleic acid binding activity;other molecular function	Pf00750, Pf03485, Pf05746	5917	ENSG00000113643	RARS1	B2RBS9; hsa:5917; P54136; Q53GY4; Q9BWA1	Amino Acid metabolism	Cytosolic tRNA aminoacylation; Selenoamino acid metabolism	3	0	106.7	106.2	103.4	94.2	99.6	93.2	98.7	93.9	105	96.2	100	3.96	2.22	4.18	3.43	3.83	4	4.81	3.03	3.18	0.58	0
FALSE	High	Master Protein	Q14789	Golgin subfamily B member 1 OS=Homo sapiens (Human) OX=9606 GN=GOLGB1 PE=1 SV=2	0	218.173	26	68	107	63	3259	375.8	5	225.66	68	cell organization and biogenesis;transport;other biological processes	other membranes;ER/Golgi	nucleic acid binding activity		2804	ENSG00000173230	GOLGB1	B2ZZ91; D3DN92; E7EP74; F1T0J2; hsa:2804; Q14398; Q14789		Golgi Associated Vesicle Biogenesis; COPI-mediated anterograde transport; Signaling by FLT3 fusion proteins	3	5	100.1	92.5	98.9	94.3	105.2	106.6	112.1	105.9	95.2	106.8	100	4.12	2.07	2.33	3.33	2.17	1.58	3.28	1.61	3.49	1.66	0
FALSE	High	Master Protein	O95757	Heat shock 70 kDa protein 4L OS=Homo sapiens (Human) OX=9606 GN=HSPA4L PE=1 SV=3	0	217.945	62	52	139	43	839	94.5	5.88	348.74	52	stress response;other biological processes	cytosol;nucleus;other cell component	other molecular function	Pf00012	22824	ENSG00000164070	HSPA4L	A2ICT2; hsa:22824; O95757; Q4W5M5; Q8IWA2		Regulation of HSF1-mediated heat shock response	1	3	102.1	99.7	103.7	99.8	102.5	93.6	103.5	99.6	97	97.4	100	0.31	1.81	2.96	1.73	3.58	3.91	2.1	1.59	1.13	1.97	0
FALSE	High	Master Protein	P26599	Polypyrimidine tract-binding protein 1 OS=Homo sapiens (Human) OX=9606 GN=PTBP1 PE=1 SV=1	0	217.652	67	27	162	21	531	57.2	9.17	522.05	27	RNA metabolism OR transcription;other metabolic processes;signal transduction;other biological processes	nucleus	nucleic acid binding activity	Pf00076, Pf13893	5725	ENSG00000011304	PTBP1	hsa:5725; P26599; Q9BUQ0	mir-124 predicted interactions with cell cycle and differentiation ; mRNA Processing	mRNA Splicing - Major Pathway; FGFR2 alternative splicing; Processing of Capped Intron-Containing Pre-mRNA	5	7	106.3	107	110.9	108.7	101.6	99.7	107.1	101.9	99.5	94.2	100	6.54	5.67	6.97	3.69	2.05	4.02	5.16	3.46	11.7	3.68	0
FALSE	High	Master Protein	Q9Y4L1	Hypoxia up-regulated protein 1 OS=Homo sapiens (Human) OX=9606 GN=HYOU1 PE=1 SV=1	0	217.379	42	44	118	43	999	111.3	5.22	363.56	44	stress response;transport;signal transduction;other biological processes	non-structural extracellular;ER/Golgi;other cell component	other molecular function	Pf00012	10525	ENSG00000149428; ENSG00000280682	HYOU1	A8C1Z0; B7Z909; hsa:10525; Q2I204; Q53H25; Q9Y4L1	VEGFA-VEGFR2 Signaling Pathway	XBP1(S) activates chaperone genes; Scavenging by Class F Receptors	3	0	85.1	97.4	92.6	85.6	98	114.4	94	99.1	95	121.5	100	16.69	2.07	4.92	2.2	4.08	1.77	2.3	4.26	11.52	11.79	0
FALSE	High	Master Protein	P11216	Glycogen phosphorylase, brain form OS=Homo sapiens (Human) OX=9606 GN=PYGB PE=1 SV=5	0	216.594	53	53	124	40	843	96.6	6.86	319.23	53	other metabolic processes;transport	non-structural extracellular;other cytoplasmic organelle;other cell component	other molecular function	Pf00343	5834	ENSG00000100994	PYGB	hsa:5834; P11216; Q96AK1; Q9NPX8	IL-18 signaling pathway; Glycogen Synthesis and Degradation	Neutrophil degranulation; Glycogen breakdown (glycogenolysis)	4	12	109.2	103.5	106	100.3	98.2	94.1	101	96.2	110.6	98	100	2.6	2.7	2.48	3.23	3.65	2.8	6.18	3.33	4.17	0.71	0
FALSE	High	Master Protein	P17980	26S proteasome regulatory subunit 6A OS=Homo sapiens (Human) OX=9606 GN=PSMC3 PE=1 SV=3	0	216.536	71	33	133	33	439	49.2	5.24	389.77	33	cell-cell signaling;protein metabolism;other metabolic processes;stress response;transport;developmental processes;signal transduction;other biological processes	non-structural extracellular;cytosol;nucleus;other cell component	other molecular function	Pf00004, Pf16450, Pf17862	5702	ENSG00000165916	PSMC3	B2R8V1; hsa:5702; P17980; Q3B757; Q3B865; Q53HU5; Q6GPG8; Q6IBS1; Q96HD3	Proteasome Degradation; Parkin-Ubiquitin Proteasomal System pathway	Separation of Sister Chromatids; The role of GTSE1 in G2/M progression after G2 checkpoint; Regulation of PTEN stability and activity; Neutrophil degranulation; Asymmetric localization of PCP proteins; Degradation of DVL; FCERI mediated NF-kB activation; Downstream TCR signaling; Cdc20:Phospho-APC/C mediated degradation of Cyclin A; Hedgehog 'on' state; Antigen processing: Ubiquitination & Protea…	59	0	90.6	92.3	93.5	92.1	109	107	106.4	105.1	89.4	103.8	100	2.56	1.13	1.31	2.66	1.36	2.52	2.78	1.31	1.91	0.39	0
FALSE	High	Master Protein	Q9H2G2	STE20-like serine/threonine-protein kinase OS=Homo sapiens (Human) OX=9606 GN=SLK PE=1 SV=1	0	215.371	44	51	109	48	1235	142.6	5.15	301.12	51	cell organization and biogenesis;protein metabolism;other metabolic processes;other biological processes	other cell component	kinase activity;other molecular function	Pf00069, Pf12474	9748	ENSG00000065613	SLK	D3DRA0; D3DRA1; hsa:9748; O00211; Q6P1Z4; Q86WU7; Q86WW1; Q92603; Q9H2G2; Q9NQL0; Q9NQL1			0	3	106.7	99	101	99.3	100.4	95.1	101.4	97.1	101	98.7	100	3.35	2.71	2.87	1.23	1.41	4.42	1.22	3.2	1.18	1.51	0
FALSE	High	Master Protein	P23246	Splicing factor, proline- and glutamine-rich OS=Homo sapiens (Human) OX=9606 GN=SFPQ PE=1 SV=2	0	213.768	57	46	162	45	707	76.1	9.44	442.03	46	cell organization and biogenesis;protein metabolism;DNA metabolism;RNA metabolism OR transcription;other metabolic processes;stress response;other biological processes	nucleus;other cell component	nucleic acid binding activity;other molecular function	Pf00076, Pf08075	6421	ENSG00000116560	SFPQ	hsa:6421; P23246; P30808; Q5SZ71	mRNA Processing; Type 2 papillary renal cell carcinoma	Suppression of apoptosis; PTK6 Regulates Proteins Involved in RNA Processing	4	1	97.9	93.7	104.6	105.5	102.1	95.6	101.7	96.6	90.2	86.8	100	0.58	1.27	3.78	1.47	3.15	7.43	7.71	3.35	1.03	1.54	0
FALSE	High	Master Protein	Q9NU22	Midasin OS=Homo sapiens (Human) OX=9606 GN=MDN1 PE=1 SV=2	0	213.587	14	66	103	65	5596	632.4	5.68	240.55	66	cell organization and biogenesis;RNA metabolism OR transcription;other metabolic processes	cytosol;cytoskeleton;nucleus;other cell component	other molecular function	Pf07728, Pf17865, Pf17867	23195	ENSG00000112159; ENSG00000288121	MDN1	hsa:23195; O15019; Q5T794; Q9NU22			0	1	100.1	106.7	104.7	101.1	94.8	108.6	103.9	97.2	95.3	102.4	100	1.21	0.77	1.34	1.4	1.94	2.88	2.32	1.95	1.82	5.49	0
FALSE	High	Master Protein	Q15233	Non-POU domain-containing octamer-binding protein OS=Homo sapiens (Human) OX=9606 GN=NONO PE=1 SV=4	0	213.304	65	43	173	40	471	54.2	8.95	429.76	43	DNA metabolism;RNA metabolism OR transcription;other metabolic processes;stress response;other biological processes	nucleus	nucleic acid binding activity;other molecular function	Pf00076, Pf08075	4841	ENSG00000147140	NONO	B7Z4C2; D3DVV4; F5GYZ3; hsa:4841; O00201; P30807; Q12786; Q15233; Q9BQC5	mRNA Processing		1	2	97.5	90.3	104.5	103.5	101.7	93.7	101.7	95.2	94.7	89.3	100	1.75	4.06	1.52	2.79	0.71	2.26	4.65	3.65	3.27	2.43	0
FALSE	High	Master Protein	Q9UQ80	Proliferation-associated protein 2G4 OS=Homo sapiens (Human) OX=9606 GN=PA2G4 PE=1 SV=3	0	213.105	79	33	218	33	394	43.8	6.55	659.85	33	RNA metabolism OR transcription;other metabolic processes;transport;other biological processes	non-structural extracellular;nucleus;other cytoplasmic organelle;other cell component	nucleic acid binding activity;other molecular function	Pf00557	5036	ENSG00000170515	PA2G4	hsa:5036; O43846; Q9UM59; Q9UQ80		Neutrophil degranulation	1	0	101.6	99	101.3	98.9	103	91.7	94.5	94.9	99.7	94.5	100	1.54	2.54	5.84	2.21	6.4	4.45	3.33	4.06	3.28	1.38	0
FALSE	High	Master Protein	P02786	Transferrin receptor protein 1 OS=Homo sapiens (Human) OX=9606 GN=TFRC PE=1 SV=2	0	212.135	59	48	127	48	760	84.8	6.61	367.73	48	cell organization and biogenesis;other metabolic processes;transport;developmental processes;signal transduction;other biological processes	non-structural extracellular;plasma membrane;other membranes;other cytoplasmic organelle;other cell component	nucleic acid binding activity;other molecular function	Pf02225, Pf04253, Pf04389	7037	ENSG00000072274	TFRC	D3DXB0; hsa:7037; P02786; Q1HE24; Q59G55; Q9UCN0; Q9UCU5; Q9UDF9; Q9UK21	Iron metabolism in placenta; Ferroptosis; 3q29 copy number variation syndrome	Cargo recognition for clathrin-mediated endocytosis; Golgi Associated Vesicle Biogenesis; Transferrin endocytosis and recycling	7	0	115.5	100.9	107.9	102.9	98.6	85.4	100.9	95.7	116.7	94.6	100	0.68	3.74	4.32	9.1	0.53	3.13	7.31	1.6	6.8	0.92	0
FALSE	High	Master Protein	P30622	CAP-Gly domain-containing linker protein 1 OS=Homo sapiens (Human) OX=9606 GN=CLIP1 PE=1 SV=2	0	212.091	42	57	111	54	1438	162.1	5.36	266.73	57	cell cycle OR cell proliferation;cell organization and biogenesis;transport;other biological processes	other membranes;cytosol;cytoskeleton;nucleus;other cell component	cytoskeletal activity;other molecular function	Pf01302, Pf16641	6249	ENSG00000130779	CLIP1	A0AVD3; hsa:6249; P30622; Q17RS4; Q29RG0	Regulation of Microtubule Cytoskeleton	Separation of Sister Chromatids; RHO GTPases Activate Formins; Resolution of Sister Chromatid Cohesion; RHO GTPases activate IQGAPs; EML4 and NUDC in mitotic spindle formation; Amplification of signal from unattached kinetochores via a MAD2 inhibitory signal	8	3	96.9	82.5	92.1	84.7	107	105.9	110	107.2	88.1	113.6	100	5.55	1.3	0.9	5.63	0.43	3.98	2.71	1.45	2.42	1.23	0
FALSE	High	Master Protein	Q16531	DNA damage-binding protein 1 OS=Homo sapiens (Human) OX=9606 GN=DDB1 PE=1 SV=1	0	211.752	42	52	121	52	1140	126.9	5.26	321.03	52	cell-cell signaling;cell organization and biogenesis;protein metabolism;DNA metabolism;other metabolic processes;stress response;signal transduction;other biological processes	nucleus;other cell component	nucleic acid binding activity;other molecular function	Pf03178, Pf10433	1642	ENSG00000167986	DDB1	A6NG77; B2R648; B4DG00; hsa:1642; O15176; Q13289; Q16531; Q58F96	Hippo-Merlin Signaling Dysregulation; Hepatitis B infection; Nucleotide Excision Repair; DNA Repair Pathways Full Network	Neddylation; Gap-filling DNA repair synthesis and ligation in TC-NER; Formation of TC-NER Pre-Incision Complex; Dual incision in TC-NER; Formation of Incision Complex in GG-NER; Dual Incision in GG-NER; Recognition of DNA damage by PCNA-containing replication complex; DNA Damage Recognition in GG-NER	13	0	94.5	98.6	92.9	85.5	97.6	105.1	101.3	102.5	94.1	114.7	100	3.75	0.4	4.29	5.13	0.43	12.1	1.8	0.64	4.44	2.24	0
FALSE	High	Master Protein	P29401	Transketolase OS=Homo sapiens (Human) OX=9606 GN=TKT PE=1 SV=3	0	211.409	65	39	162	39	623	67.8	7.66	395.4	39	other metabolic processes;other biological processes	other membranes;cytosol;ER/Golgi;nucleus;other cytoplasmic organelle	other molecular function	Pf00456, Pf02779, Pf02780	7086	ENSG00000163931	TKT	A8K089; B4DE31; E7EPA7; hsa:7086; P29401; Q8TBA3; Q96HH3	Pentose Phosphate Metabolism; VEGFA-VEGFR2 Signaling Pathway; Metabolic reprogramming in colon cancer; Thiamine metabolic pathways	Pentose phosphate pathway; Insulin effects increased synthesis of Xylulose-5-Phosphate	6	0	102.9	101.9	99	98.1	101.4	99.7	97.7	100.4	101	97.4	100	3.37	2.58	1	2.78	3.01	4.21	4.88	0.47	1.39	3.96	0
FALSE	High	Master Protein	Q16891	MICOS complex subunit MIC60 OS=Homo sapiens (Human) OX=9606 GN=IMMT PE=1 SV=1	0	210.999	62	52	128	52	758	83.6	6.48	311.55	52	cell organization and biogenesis;other biological processes	other membranes;mitochondrion		Pf09731	10989	ENSG00000132305	IMMT	B1H0U5; B2R5N6; hsa:10989; Q14539; Q15092; Q16891; Q68D41; Q69HW5; Q6IBL0; Q7Z3X1; Q8TAJ5; Q9P0V2		Cristae formation	1	0	101.9	93.2	84.3	100	111.1	104.1	96.6	100.2	99.9	102.5	100	5.55	6.83	13.29	4.74	6.81	8.75	6.49	16.97	14.72	4.61	0
FALSE	High	Master Protein	P62191	26S proteasome regulatory subunit 4 OS=Homo sapiens (Human) OX=9606 GN=PSMC1 PE=1 SV=1	0	210.249	76	45	143	43	440	49.2	6.21	339.37	45	cell-cell signaling;protein metabolism;other metabolic processes;stress response;transport;signal transduction;other biological processes	cytosol;nucleus;other cell component	other molecular function	Pf00004, Pf16450, Pf17862	5700	ENSG00000100764	PSMC1	B4DR63; hsa:5700; P49014; P62191; Q03527; Q6IAW0; Q6NW36; Q96AZ3	Proteasome Degradation; Parkin-Ubiquitin Proteasomal System pathway	Separation of Sister Chromatids; FCERI mediated NF-kB activation; Downstream TCR signaling; Antigen processing: Ubiquitination & Proteasome degradation; Activation of NF-kappaB in B cells; Oxygen-dependent proline hydroxylation of Hypoxia-inducible Factor Alpha; ER-Phagosome pathway; Cross-presentation of soluble exogenous antigens (endosomes); SCF-beta-TrCP mediated degradation of Emi1; APC/C:Cd…	59	3	89.6	81.1	88.3	85.3	112.1	103.8	114	111	84.2	107.7	100	3.49	0.62	2.17	1.23	1.87	7.35	1.37	2.76	2.52	3.01	0
FALSE	High	Master Protein	Q15643	Thyroid receptor-interacting protein 11 OS=Homo sapiens (Human) OX=9606 GN=TRIP11 PE=1 SV=3	0	209.479	34	58	97	56	1979	227.4	5.26	248.43	58	cell organization and biogenesis;protein metabolism;RNA metabolism OR transcription;other metabolic processes;transport;developmental processes;other biological processes	other membranes;cytoskeleton;ER/Golgi;nucleus;other cell component	other molecular function		9321	ENSG00000100815	TRIP11	B2RUT2; hsa:9321; O14689; O15154; O95949; Q15643; Q6MZL5		Intra-Golgi traffic; Intraflagellar transport; Signaling by FLT3 fusion proteins	3	2	101.1	87.1	100.7	94.5	109.2	102.4	120.2	108	90.5	105.4	100	5.18	2.38	0.7	0.65	3.25	1.32	4.15	0.5	1.61	0.66	0
FALSE	High	Master Protein	P62195	26S proteasome regulatory subunit 8 OS=Homo sapiens (Human) OX=9606 GN=PSMC5 PE=1 SV=1	0	209.084	83	45	144	42	406	45.6	7.55	379.74	45	cell-cell signaling;protein metabolism;other metabolic processes;stress response;transport;signal transduction;other biological processes	cytosol;nucleus;other cell component	signal transduction activity or receptor binding;other molecular function	Pf00004, Pf16450, Pf17862	5705	ENSG00000087191	PSMC5	A8K3Z3; A8K763; hsa:5705; O35051; O43208; P47210; P52915; P52916; P62195	Proteasome Degradation; Parkin-Ubiquitin Proteasomal System pathway; Pregnane X Receptor pathway; Nuclear Receptors Meta-Pathway	Separation of Sister Chromatids; FCERI mediated NF-kB activation; Downstream TCR signaling; Antigen processing: Ubiquitination & Proteasome degradation; Activation of NF-kappaB in B cells; Oxygen-dependent proline hydroxylation of Hypoxia-inducible Factor Alpha; ER-Phagosome pathway; Cross-presentation of soluble exogenous antigens (endosomes); SCF-beta-TrCP mediated degradation of Emi1; APC/C:Cd…	60	1	90.8	90.1	89.4	88.6	109.2	112.8	108.9	111.4	85	115	100	5.03	0.77	4.37	0.97	1.96	5.19	2.22	1.55	2.23	4.39	0
FALSE	High	Master Protein	P14868	Aspartate--tRNA ligase, cytoplasmic OS=Homo sapiens (Human) OX=9606 GN=DARS1 PE=1 SV=2	0	206.344	76	45	168	45	501	57.1	6.55	475.88	45	cell organization and biogenesis;protein metabolism;RNA metabolism OR transcription;other metabolic processes	cytosol;other cell component	other molecular function	Pf00152, Pf01336	1615	ENSG00000115866	DARS1	A8K3J2; D3DP77; hsa:1615; P14868; Q2TNI3; Q32Q69; Q53HV4; Q53YC5; Q68CR9; Q9BW52	Alanine and aspartate metabolism	Selenoamino acid metabolism; Cytosolic tRNA aminoacylation	3	0	105.4	106.4	102.8	99.2	99.3	97	96.6	101.2	101.6	100.8	100	3.38	3.95	6.09	5.72	1.93	5.48	2.67	0.77	2.38	0.99	0
FALSE	High	Master Protein	P06744	Glucose-6-phosphate isomerase OS=Homo sapiens (Human) OX=9606 GN=GPI PE=1 SV=4	0	206.29	66	43	231	41	558	63.1	8.32	619.49	43	other metabolic processes;transport;signal transduction;other biological processes	non-structural extracellular;plasma membrane;other membranes;cytosol;nucleus;other cell component	signal transduction activity or receptor binding;other molecular function	Pf00342	2821	ENSG00000105220	GPI	B4DG39; hsa:2821; P06744; Q9BRD3; Q9BSK5; Q9UHE6	Cori Cycle; Pathways in clear cell renal cell carcinoma; Metabolic reprogramming in colon cancer; Computational Model of Aerobic Glycolysis; Glycolysis and Gluconeogenesis	Neutrophil degranulation; TP53 Regulates Metabolic Genes; Glycolysis; Gluconeogenesis	9	1	100.5	98.5	99.2	96	104.6	87.4	98.5	100.2	103.2	95.5	100	3.95	1.69	2.83	1.36	2.16	5.55	5.82	3.58	0.93	1.01	0
FALSE	High	Master Protein	P04083	Annexin A1 OS=Homo sapiens (Human) OX=9606 GN=ANXA1 PE=1 SV=2	0	206.223	83	38	198	38	346	38.7	7.02	543.56	38	cell-cell signaling;cell organization and biogenesis;protein metabolism;other metabolic processes;stress response;transport;developmental processes;signal transduction;other biological processes	non-structural extracellular;plasma membrane;other membranes;cytosol;cytoskeleton;mitochondrion;nucleus;other cytoplasmic organelle;other cell component	signal transduction activity or receptor binding;enzyme regulator activity;nucleic acid binding activity;other molecular function	Pf00191	301	ENSG00000135046	ANXA1	B5BU38; hsa:301; P04083	Integrated Breast Cancer Pathway; Spinal Cord Injury; VEGFA-VEGFR2 Signaling Pathway; Prostaglandin Synthesis and Regulation	Smooth Muscle Contraction; G alpha (q) signalling events; G alpha (i) signalling events; Interleukin-4 and Interleukin-13 signaling; Formyl peptide receptors bind formyl peptides and many other ligands	9	0	94.7	106.6	90.4	95.1	91.5	105	90.3	95	111.8	111.1	100	3.54	3.81	4.89	1.32	3.84	1.82	4.07	1.39	2.71	4.13	0
FALSE	High	Master Protein	P41250	Glycine--tRNA ligase OS=Homo sapiens (Human) OX=9606 GN=GARS1 PE=1 SV=3	0	205.493	58	53	170	52	739	83.1	7.03	421.69	53	protein metabolism;RNA metabolism OR transcription;other metabolic processes	non-structural extracellular;cytosol;mitochondrion;other cell component	other molecular function	Pf00458, Pf00587, Pf03129	2617	ENSG00000106105	GARS1	B3KQA2; B4DIA0; hsa:2617; P41250; Q969Y1		Cytosolic tRNA aminoacylation; Mitochondrial tRNA aminoacylation	2	1	90.1	86.7	86.8	84.8	103.8	114.2	103.5	106.6	90.9	127.3	100	3.38	1.71	3.89	2.6	0.9	7.05	6.54	2.01	3.87	1.06	0
FALSE	High	Master Protein	Q7L014	Probable ATP-dependent RNA helicase DDX46 OS=Homo sapiens (Human) OX=9606 GN=DDX46 PE=1 SV=2	0	204.747	46	60	121	59	1031	117.3	9.29	297.63	60	RNA metabolism OR transcription;other metabolic processes	other membranes;nucleus	other molecular function	Pf00270, Pf00271	9879	ENSG00000145833	DDX46	hsa:9879; O94894; Q7L014; Q96EI0; Q9Y658		mRNA Splicing - Major Pathway	1	1	96.4	109.1	100.7	103.6	89	99.2	91.3	94.5	106	98.5	100	0.99	1.56	0.72	0.65	1.1	2.84	2.86	0.86	0.91	3.04	0
FALSE	High	Master Protein	P51610	Host cell factor 1 OS=Homo sapiens (Human) OX=9606 GN=HCFC1 PE=1 SV=2	0	203.703	33	43	98	43	2035	208.6	7.46	248.16	43	cell cycle OR cell proliferation;cell organization and biogenesis;protein metabolism;other metabolic processes;developmental processes;other biological processes	nucleus;other cell component	nucleic acid binding activity;other molecular function	Pf01344, Pf13415	3054	ENSG00000172534	HCFC1	hsa:3054; P51610; Q6P4G5	Mitochondrial Gene Expression	HATs acetylate histones; UCH proteinases; Transcriptional activation of mitochondrial biogenesis	4	0	101.3	106.1	103.6	106.9	98.5	106.2	105	103	103.7	97.5	100	2.42	2.43	3.47	3.86	3.35	3.79	3.41	4.4	1.38	4.38	0
FALSE	High	Master Protein	P46060	Ran GTPase-activating protein 1 OS=Homo sapiens (Human) OX=9606 GN=RANGAP1 PE=1 SV=1	0	203.083	65	39	102	39	587	63.5	4.68	306.24	39	protein metabolism;other metabolic processes;stress response;signal transduction;other biological processes	other membranes;cytosol;cytoskeleton;nucleus;other cell component	enzyme regulator activity;nucleic acid binding activity;other molecular function	Pf07834, Pf13516	5905	ENSG00000100401	RANGAP1	hsa:5905; P46060; Q96JJ2	22q11.2 copy number variation syndrome; IL-18 signaling pathway	Rev-mediated nuclear export of HIV RNA; SUMOylation of DNA replication proteins; Separation of Sister Chromatids; Resolution of Sister Chromatid Cohesion; RHO GTPases Activate Formins; EML4 and NUDC in mitotic spindle formation; Amplification of signal from unattached kinetochores via a MAD2 inhibitory signal; Postmitotic nuclear pore complex (NPC) reformation	12	0	104.4	103.7	104.3	104.6	101.1	100.2	101.5	105.5	96.5	101.5	100	1.74	3.07	2.95	1.3	1.27	5.89	2.22	0.99	2.87	3.69	0
FALSE	High	Master Protein	P43243	Matrin-3 OS=Homo sapiens (Human) OX=9606 GN=MATR3 PE=1 SV=2	0	202.363	53	51	175	50	847	94.6	6.25	485	51	stress response;developmental processes;other biological processes	other membranes;nucleus	nucleic acid binding activity;other molecular function	Pf13893	9782	ENSG00000015479	MATR3	B7ZAV5; D3DQC3; hsa:9782; P43243; Q9UHW0; Q9UQ27			0	1	101.9	100.2	109.7	108	100.9	97.2	104.4	101.4	96.5	96.8	100	1.32	1.41	3.18	3.42	1.35	5.01	5.91	0.72	3.71	2.58	0
FALSE	High	Master Protein	Q01813	ATP-dependent 6-phosphofructokinase, platelet type OS=Homo sapiens (Human) OX=9606 GN=PFKP PE=1 SV=2	0	201.884	52	48	110	40	784	85.5	7.55	277.96	48	cell organization and biogenesis;other metabolic processes;other biological processes	cytosol;other cell component	kinase activity;other molecular function	Pf00365	5214	ENSG00000067057	PFKP	B3KS15; hsa:5214; Q01813; Q5VSR7; Q5VSR8	Cori Cycle; Pathways in clear cell renal cell carcinoma; Glycolysis and Gluconeogenesis	Glycolysis	4	9	105	98.7	101.1	97.9	102.6	95.8	99.9	94.6	104.9	93.1	100	3.85	1.96	4.39	4.94	1.34	12.08	2.98	2.43	1.84	2.93	0
FALSE	High	Master Protein	O00159	Unconventional myosin-Ic OS=Homo sapiens (Human) OX=9606 GN=MYO1C PE=1 SV=4	0	201.864	46	54	124	51	1063	121.6	9.41	313.72	54	cell organization and biogenesis;stress response;transport;signal transduction;other biological processes	plasma membrane;other membranes;cytosol;cytoskeleton;nucleus;other cell component	signal transduction activity or receptor binding;cytoskeletal activity;other molecular function	Pf00063, Pf00612, Pf06017	4641	ENSG00000197879	MYO1C	hsa:4641; O00159; Q4LE56; Q6NVJ7; Q86Y95	VEGFA-VEGFR2 Signaling Pathway; Insulin Signaling	Translocation of SLC2A4 (GLUT4) to the plasma membrane; Regulation of actin dynamics for phagocytic cup formation; FCGR3A-mediated phagocytosis	5	3	98.7	111.3	95.7	102.5	95.2	99.5	96.2	97.7	109	102	100	0.83	2.76	2.09	3.42	1.61	1.27	2.28	1.71	2.87	1.88	0
FALSE	High	Master Protein	Q9NR30	Nucleolar RNA helicase 2 OS=Homo sapiens (Human) OX=9606 GN=DDX21 PE=1 SV=5	0	200.336	54	49	122	47	783	87.3	9.28	298.71	49	DNA metabolism;RNA metabolism OR transcription;other metabolic processes;stress response;other biological processes	cytosol;mitochondrion;nucleus	nucleic acid binding activity;other molecular function	Pf00270, Pf00271, Pf08152	9188	ENSG00000165732	DDX21	B2RDL0; hsa:9188; Q13436; Q5VX41; Q68D35; Q9NR30		B-WICH complex positively regulates rRNA expression; Major pathway of rRNA processing in the nucleolus and cytosol	2	2	102.4	90.4	116.1	96.2	106.4	103.5	113.7	102.2	92.9	98.8	100	3.68	1.44	5.86	3.42	1.08	0.92	6.02	1.32	12.76	7.45	0
FALSE	High	Master Protein	P09651	Heterogeneous nuclear ribonucleoprotein A1 OS=Homo sapiens (Human) OX=9606 GN=HNRNPA1 PE=1 SV=5	0	199.259	55	33	306	26	372	38.7	9.13	809.04	33	RNA metabolism OR transcription;other metabolic processes;stress response;transport;signal transduction;other biological processes	nucleus;other cell component	nucleic acid binding activity;other molecular function	Pf00076, Pf11627	3178	ENSG00000135486	HNRNPA1	A8K4Z8; hsa:3178; P09651; Q3MIB7; Q6PJZ7	mRNA Processing	mRNA Splicing - Major Pathway; FGFR2 alternative splicing; Processing of Capped Intron-Containing Pre-mRNA	4	3	102.7	97.9	113.2	102.6	96.9	93.5	102.9	98	95.5	92.3	100	1.18	3.41	4.47	3.61	2.17	0.65	2.87	4.96	1.5	5.37	0
FALSE	High	Master Protein	Q9P2E9	Ribosome-binding protein 1 OS=Homo sapiens (Human) OX=9606 GN=RRBP1 PE=1 SV=5	0	198.437	55	51	111	51	1410	152.4	8.6	279.95	51	protein metabolism;other metabolic processes;transport	other membranes;ER/Golgi;translational apparatus	other molecular function	Pf05104	6238	ENSG00000125844	RRBP1	A0A0A0MRV0; A2A2S6; A6NCN6; hsa:6238; O75300; O75301; Q5W165; Q96SB2; Q9BWP1; Q9H476; Q9P2E9	Ectoderm Differentiation		1	0	103.3	85.9	101	96.6	111.2	87.3	115	101	89.2	93.6	100	3.61	3.95	5.46	3.04	3.71	3.16	6.22	5.2	7.43	4.36	0
FALSE	High	Master Protein	Q13310	Polyadenylate-binding protein 4 OS=Homo sapiens (Human) OX=9606 GN=PABPC4 PE=1 SV=1	0	198.387	53	42	127	28	644	70.7	9.26	365.2	42	protein metabolism;RNA metabolism OR transcription;other metabolic processes;stress response;developmental processes;other biological processes	cytosol;nucleus;other cell component	nucleic acid binding activity	Pf00076, Pf00658	8761	ENSG00000090621	PABPC4	B1ANQ8; hsa:8761; Q13310; Q4VC03; Q6P0N3			0	1	102.4	103.2	103.4	103.3	95.1	91.9	91.7	93.8	94.4	86.1	100	2.36	1.98	2.01	4.37	1.04	7.44	1.94	2.77	5.92	0.61	0
FALSE	High	Master Protein	Q9BUJ2	Heterogeneous nuclear ribonucleoprotein U-like protein 1 OS=Homo sapiens (Human) OX=9606 GN=HNRNPUL1 PE=1 SV=2	0	197.104	43	47	126	46	856	95.7	6.92	304.35	47	RNA metabolism OR transcription;other metabolic processes;other biological processes	nucleus	other molecular function	Pf00622, Pf02037, Pf13671	11100	ENSG00000105323	HNRNPUL1	B3KMW7; hsa:11100; O76022; Q6ZSZ0; Q7L8P4; Q8N6Z4; Q96G37; Q9BUJ2; Q9HAL3; Q9UG75		mRNA Splicing - Major Pathway	1	0	99.9	104.5	104.6	104.8	94.4	98.6	96.2	96.7	102.6	93.7	100	1.76	2.41	1.39	3.19	0.66	2.11	5.23	1.82	0.46	2.85	0
FALSE	High	Master Protein	P08758	Annexin A5 OS=Homo sapiens (Human) OX=9606 GN=ANXA5 PE=1 SV=2	0	196.279	84	34	141	32	320	35.9	5.05	378.33	34	stress response;transport;signal transduction;other biological processes	non-structural extracellular;plasma membrane;other membranes;cytosol;other cell component	enzyme regulator activity;other molecular function	Pf00191	308	ENSG00000164111	ANXA5	D3DNW7; hsa:308; P08758; Q6FHB3; Q6FI16; Q8WV69; Q9UDH9	Apoptosis-related network due to altered Notch3 in ovarian cancer; Simplified Interaction Map Between LOXL4 and Oxidative Stress Pathway; Prostaglandin Synthesis and Regulation	Platelet degranulation	4	2	96.6	98.2	93.9	84.1	91.4	94.8	91.1	94.9	112.4	116.4	100	3.96	4.97	7.05	4.87	3.69	8.34	9.07	4.11	4.98	4.03	0
FALSE	High	Master Protein	P14866	Heterogeneous nuclear ribonucleoprotein L OS=Homo sapiens (Human) OX=9606 GN=HNRNPL PE=1 SV=2	0	196.014	74	33	144	31	589	64.1	8.22	367.08	33	RNA metabolism OR transcription;other metabolic processes;other biological processes	nucleus;other cell component	nucleic acid binding activity	Pf00076, Pf11835, Pf13893	3191	ENSG00000104824; ENSG00000282947	HNRNPL	A6ND69; A6NIT8; hsa:3191; P14866; Q9H3P3	mRNA Processing	mRNA Splicing - Major Pathway; Processing of Capped Intron-Containing Pre-mRNA	3	2	98.1	103.3	108.1	108.3	101.3	104.9	110	104.5	97.8	94.6	100	5.18	4.16	3.97	1.32	3.44	2.8	8.79	1.54	2.66	3.31	0
FALSE	High	Master Protein	O43390	Heterogeneous nuclear ribonucleoprotein R OS=Homo sapiens (Human) OX=9606 GN=HNRNPR PE=1 SV=1	0	195.21	51	38	106	26	633	70.9	8.13	343.2	38	RNA metabolism OR transcription;other metabolic processes;other biological processes	ER/Golgi;nucleus;other cell component	nucleic acid binding activity	Pf00076, Pf18360	10236	ENSG00000125944; ENSG00000282958	HNRNPR	hsa:10236; O43390; Q2L7G6; Q5TEH1; Q9BV64; S4R3J4	mRNA Processing	mRNA Splicing - Major Pathway; Processing of Capped Intron-Containing Pre-mRNA	3	1	103.5	101.8	109	99.8	108.3	98.8	108.5	100.6	99	92.6	100	3.96	6.88	2.72	4.71	1.53	6.68	3.41	5	8.74	6.56	0
FALSE	High	Master Protein	P45974	Ubiquitin carboxyl-terminal hydrolase 5 OS=Homo sapiens (Human) OX=9606 GN=USP5 PE=1 SV=2	0	194.932	51	38	107	36	858	95.7	5.03	296.76	38	protein metabolism;other metabolic processes;other biological processes	cytosol;nucleus;other cytoplasmic organelle	other molecular function	Pf00443, Pf00627, Pf02148, Pf17807	8078	ENSG00000111667	USP5	D3DUS7; D3DUS8; hsa:8078; P45974; Q96J22	IL-18 signaling pathway	Ub-specific processing proteases; Synthesis of active ubiquitin: roles of E1 and E2 enzymes	3	2	105	107.1	101.4	98.9	101.7	109.6	101.7	106.9	108	122.1	100	4.33	2.06	1.96	1.92	2.19	2.66	1.55	3.28	6.75	11.12	0
FALSE	High	Master Protein	Q9H4M9	EH domain-containing protein 1 OS=Homo sapiens (Human) OX=9606 GN=EHD1 PE=1 SV=2	0	194.924	76	43	99	26	534	60.6	6.83	285.18	43	cell organization and biogenesis;stress response;transport;developmental processes;other biological processes	plasma membrane;other membranes;other cytoplasmic organelle;other cell component	other molecular function	Pf00350, Pf12763, Pf16880, Pf18150	10938	ENSG00000110047	EHD1	hsa:10938; O14611; Q2M3Q4; Q9H4M9; Q9UNR3	Insulin Signaling	Factors involved in megakaryocyte development and platelet production	2	17	108.2	100.8	108	106.3	97.1	89.1	89.2	93.3	97.5	87.3	100	2.24	0.82	2.72	0.2	4.33	2.39	3.99	2.49	3.16	1.3	0
FALSE	High	Master Protein	P28838	Cytosol aminopeptidase OS=Homo sapiens (Human) OX=9606 GN=LAP3 PE=1 SV=3	0	194.514	71	34	99	34	519	56.1	7.93	303.73	34	protein metabolism;other metabolic processes	cytosol;ER/Golgi;nucleus;other cell component	other molecular function	Pf00883, Pf02789	51056	ENSG00000002549	LAP3	B3KMQ3; hsa:51056; P28838; Q6IAM6; Q6P0L6; Q9UQE3			0	0	97.1	103.3	93.5	104.3	96.2	109.1	88.7	101.4	105.1	97.1	100	3.04	1.77	2.69	7.28	1.25	32.7	0.57	2.02	6.31	1.25	0
FALSE	High	Master Protein	P05455	Lupus La protein OS=Homo sapiens (Human) OX=9606 GN=SSB PE=1 SV=2	0	193.914	75	47	151	47	408	46.8	7.12	382.72	47	RNA metabolism OR transcription;other metabolic processes;transport;other biological processes	nucleus;other cell component	nucleic acid binding activity	Pf00076, Pf05383, Pf08777	6741	ENSG00000138385	SSB	hsa:6741; P05455; Q15367; Q53XJ4		RNA Polymerase III Abortive And Retractive Initiation; RNA Polymerase III Transcription Termination	2	0	97.1	100.3	97.8	95.4	104	99.9	97.3	98.2	93.9	98.5	100	5.5	1.64	3.63	1.75	3.88	2.11	6.04	3.26	10.16	8.06	0
FALSE	High	Master Protein	Q14697	Neutral alpha-glucosidase AB OS=Homo sapiens (Human) OX=9606 GN=GANAB PE=1 SV=3	0	193.609	54	49	124	48	944	106.8	6.14	329.15	49	protein metabolism;other metabolic processes;other biological processes	ER/Golgi;other cell component	other molecular function	Pf01055, Pf13802	23193	ENSG00000089597	GANAB	A6NC20; hsa:23193; Q14697; Q8WTS9; Q9P0X0		Maturation of spike protein; Calnexin/calreticulin cycle; Maturation of spike protein	4	1	104	114.2	99.7	102.5	94.1	100.5	92.5	90.5	123.4	110.6	100	6.08	1.26	3.83	4.11	3.44	2.69	1.91	5.6	3.68	6.33	0
FALSE	High	Master Protein	P26639	Threonine--tRNA ligase 1, cytoplasmic OS=Homo sapiens (Human) OX=9606 GN=TARS1 PE=1 SV=3	0	193.015	61	45	115	45	723	83.4	6.67	318.96	45	protein metabolism;RNA metabolism OR transcription;other metabolic processes	cytosol;cytoskeleton	nucleic acid binding activity;other molecular function	Pf00587, Pf02824, Pf03129, Pf07973	6897	ENSG00000113407	TARS1	A8K8I1; B4DEG8; hsa:6897; P26639; Q96FP5; Q9BWA6		Cytosolic tRNA aminoacylation	1	0	107.8	108.6	100.9	91.7	98.4	96.6	100.1	101.1	99.4	114.4	100	2.63	2.31	8.17	4.07	4.36	13.79	6.37	2.83	2.49	9.06	0
FALSE	High	Master Protein	P07195	L-lactate dehydrogenase B chain OS=Homo sapiens (Human) OX=9606 GN=LDHB PE=1 SV=2	0	192.943	66	28	211	25	334	36.6	6.05	556.94	28	other metabolic processes	other membranes;cytosol;other cell component	other molecular function	Pf00056, Pf02866	3945	ENSG00000111716	LDHB	hsa:3945; P07195	Pathways in clear cell renal cell carcinoma; Glycolysis and Gluconeogenesis	Pyruvate metabolism	3	0	107.3	122.3	102.9	103.1	96.5	109.3	90.7	102	110.3	104.6	100	6.03	4.56	3.53	0.44	2.23	7.66	7.65	3.89	23.16	10.64	0
FALSE	High	Master Protein	P36578	60S ribosomal protein L4 OS=Homo sapiens (Human) OX=9606 GN=RPL4 PE=1 SV=5	0	192.82	71	55	175	54	427	47.7	11.06	372.07	55	protein metabolism;RNA metabolism OR transcription;other metabolic processes;transport;other biological processes	cytosol;ER/Golgi;nucleus;other cell component	other molecular function	Pf00573, Pf14374	6124	ENSG00000174444	RPL4	A8K502; hsa:6124; P36578; P39029; Q4VBR0; Q969Z9	Cytoplasmic Ribosomal Proteins	Regulation of expression of SLITs and ROBOs; L13a-mediated translational silencing of Ceruloplasmin expression; Formation of a pool of free 40S subunits; GTP hydrolysis and joining of the 60S ribosomal subunit; Major pathway of rRNA processing in the nucleolus and cytosol; Nonsense Mediated Decay (NMD) enhanced by the Exon Junction Complex (EJC); SRP-dependent cotranslational protein targeting to…	14	1	98.1	97.1	100	99.7	96.8	93.5	94.3	96.2	96.6	87.4	100	5.33	1.06	1.52	4.95	0.74	19.92	0.67	2.25	5.26	1.66	0
FALSE	High	Master Protein	Q92841	Probable ATP-dependent RNA helicase DDX17 OS=Homo sapiens (Human) OX=9606 GN=DDX17 PE=1 SV=2	0	192.326	50	39	124	29	729	80.2	8.27	346.18	39	RNA metabolism OR transcription;other metabolic processes;stress response;developmental processes;signal transduction;other biological processes	cytosol;nucleus;other cell component	other molecular function	Pf00270, Pf00271	10521	ENSG00000100201	DDX17	B1AHM0; H3BLZ8; hsa:10521; Q69YT1; Q6ICD6; Q92841	Novel intracellular components of RIG-I-like receptor (RLR) pathway	SUMOylation of transcription cofactors	2	0	99	95.2	106.6	104.9	99.6	91.3	105	97.1	97	85.3	100	4.98	1.03	4.95	3.2	2.01	10.11	2.61	0.76	10.87	6.88	0
FALSE	High	Master Protein	O14980	Exportin-1 OS=Homo sapiens (Human) OX=9606 GN=XPO1 PE=1 SV=1	0	190.757	39	39	95	39	1071	123.3	6.06	307.48	39	transport;other biological processes	other membranes;cytosol;nucleus;other cell component	nucleic acid binding activity;other molecular function	Pf03810, Pf08389, Pf08767, Pf18777, Pf18784, Pf18787	7514	ENSG00000082898	XPO1	A6NL14; A8K1K5; D6W5E2; hsa:7514; O14980; Q63HP8; Q68CP3; Q99433	eIF5A regulation in response to inhibition of the nuclear export system; 22q11.2 copy number variation syndrome	Separation of Sister Chromatids; Resolution of Sister Chromatid Cohesion; RHO GTPases Activate Formins; EML4 and NUDC in mitotic spindle formation; Amplification of signal from unattached kinetochores via a MAD2 inhibitory signal; MAPK6/MAPK4 signaling; Deactivation of the beta-catenin transactivating complex; Rev-mediated nuclear export of HIV RNA; NEP/NS2 Interacts with the Cellular Export Mach…	16	0	106.2	116.6	98.5	98	95.4	99.5	97.2	98.8	110	107.4	100	4.76	1.53	8.25	4.53	1.13	9.3	10.94	2.6	2.91	3.43	0
FALSE	High	Master Protein	Q14566	DNA replication licensing factor MCM6 OS=Homo sapiens (Human) OX=9606 GN=MCM6 PE=1 SV=1	0	190.365	49	47	130	47	821	92.8	5.41	330.47	47	cell cycle OR cell proliferation;cell organization and biogenesis;DNA metabolism;other metabolic processes;stress response	nucleus;other cell component	nucleic acid binding activity;other molecular function	Pf00493, Pf14551, Pf17207, Pf17855, Pf18263	4175	ENSG00000076003	MCM6	B2R6H2; hsa:4175; Q13504; Q14566; Q99859	Cell Cycle; Retinoblastoma Gene in Cancer; Ciliary landscape; G1 to S cell cycle control; DNA Replication	Orc1 removal from chromatin; Activation of ATR in response to replication stress; Activation of the pre-replicative complex; Assembly of the pre-replicative complex; Unwinding of DNA	11	0	99.8	105.3	97.9	97	95.8	95	93.3	95.5	96.4	93.8	100	3.24	3.31	0.75	1.65	1.77	4.67	0.42	0.75	2.59	3.29	0
FALSE	High	Master Protein	P35221	Catenin alpha-1 OS=Homo sapiens (Human) OX=9606 GN=CTNNA1 PE=1 SV=1	0	189.707	50	40	78	33	906	100	6.29	248.57	40	cell adhesion;cell organization and biogenesis;stress response;developmental processes;other biological processes	plasma membrane;other membranes;cytosol;cytoskeleton;other cell component	cytoskeletal activity;other molecular function	Pf01044	1495	ENSG00000044115	CTNNA1	hsa:1495; P35221; Q12795; Q8N1C0	Arrhythmogenic Right Ventricular Cardiomyopathy; Apoptosis-related network due to altered Notch3 in ovarian cancer; VEGFA-VEGFR2 Signaling Pathway; White fat cell differentiation; Endometrial cancer; Mechanoregulation and pathology of YAP/TAZ via Hippo and non-Hippo mechanisms; Hippo-Merlin Signaling Dysregulation	RHO GTPases activate IQGAPs; VEGFR2 mediated vascular permeability; Adherens junctions interactions; Myogenesis	11	7	99.7	108.4	102.1	111.7	96.3	108.7	106.7	102.1	108	105.9	100	1.85	0.82	0.98	3.72	2.26	3.45	1.38	2.5	4.02	2.28	0
FALSE	High	Master Protein	Q9NZI8	Insulin-like growth factor 2 mRNA-binding protein 1 OS=Homo sapiens (Human) OX=9606 GN=IGF2BP1 PE=1 SV=2	0	189.488	54	40	134	35	577	63.4	9.2	354.2	40	cell cycle OR cell proliferation;stress response;transport;developmental processes;other biological processes	cytosol;nucleus;other cell component	nucleic acid binding activity;other molecular function	Pf00013, Pf00076	10642	ENSG00000159217	IGF2BP1	C9JT33; hsa:10642; Q9NZI8	Brain-Derived Neurotrophic Factor (BDNF) signaling pathway; eIF5A regulation in response to inhibition of the nuclear export system	MAPK6/MAPK4 signaling; Insulin-like Growth Factor-2 mRNA Binding Proteins (IGF2BPs/IMPs/VICKZs) bind RNA	4	6	97.2	98.7	95.9	95.9	94.3	93.2	88.5	92.3	100	93.8	100	1.39	0.34	1.47	4.16	2.87	2	4.58	2.73	1.02	1.88	0
FALSE	High	Master Protein	Q9UQ35	Serine/arginine repetitive matrix protein 2 OS=Homo sapiens (Human) OX=9606 GN=SRRM2 PE=1 SV=2	0	189.094	22	47	107	47	2752	299.4	12.06	278.72	47	RNA metabolism OR transcription;other metabolic processes	nucleus	nucleic acid binding activity;other molecular function	Pf08312	23524	ENSG00000167978	SRRM2	A6NKB9; D3DU97; hsa:23524; O15038; O94803; Q6NSL3; Q6PIM3; Q6PK40; Q8IW17; Q96GY7; Q9P0G1; Q9UHA8; Q9UQ35; Q9UQ36; Q9UQ37; Q9UQ38; Q9UQ40		mRNA Splicing - Major Pathway	1	0	105.4	99.5	108.8	114	103.9	97.3	110	104.1	95.2	95.1	100	4.88	1.03	5.92	3.06	2.62	4.77	6.29	1.67	2.42	1.34	0
FALSE	High	Master Protein	Q9Y520	Protein PRRC2C OS=Homo sapiens (Human) OX=9606 GN=PRRC2C PE=1 SV=4	0	188.68	22	54	95	51	2896	316.7	9.13	229.77	54	cell organization and biogenesis;developmental processes;other biological processes	cytosol;other cell component	other molecular function	Pf07001	23215	ENSG00000117523	PRRC2C	hsa:23215; Q05DM8; Q49A39; Q6PD54; Q9H2N2; Q9HA05; Q9NSM8; Q9NXL3; Q9UF29; Q9UPQ6; Q9Y520	VEGFA-VEGFR2 Signaling Pathway		1	3	100.5	108.5	101.6	122.4	105.7	111.6	107.4	108.7	94.3	98.3	100	1.77	3.6	4.74	11.31	6.1	7.26	3.56	6.66	6.65	1.79	0
FALSE	High	Master Protein	P05023	Sodium/potassium-transporting ATPase subunit alpha-1 OS=Homo sapiens (Human) OX=9606 GN=ATP1A1 PE=1 SV=1	0	188.441	41	39	101	31	1023	112.8	5.49	285.02	39	other metabolic processes;transport;other biological processes	plasma membrane;other membranes;cytoskeleton;ER/Golgi;other cytoplasmic organelle;other cell component	transporter activity;cytoskeletal activity;other molecular function	Pf00122, Pf00689, Pf00690, Pf13246	476	ENSG00000163399	ATP1A1	B2RBR6; B7Z2T5; B7Z3U6; F5H3A1; hsa:476; P05023; Q16689; Q6LDM4; Q9UCN1; Q9UJ20; Q9UJ21	Preimplantation Embryo; Proximal tubule transport	Ion homeostasis; Ion transport by P-type ATPases; Potential therapeutics for SARS	5	9	101	105.1	103.3	104	94.4	92.9	96	98.2	120.1	100.2	100	3.1	3.4	4.44	5	3.35	5.92	1.97	4.36	4.98	3.69	0
FALSE	High	Master Protein	Q15021	Condensin complex subunit 1 OS=Homo sapiens (Human) OX=9606 GN=NCAPD2 PE=1 SV=3	0	188.342	39	45	84	45	1401	157.1	6.61	242	45	cell cycle OR cell proliferation;cell organization and biogenesis;other biological processes	cytosol;nucleus;other cell component	other molecular function	Pf12717, Pf12922	9918	ENSG00000010292	NCAPD2	D3DUR4; hsa:9918; Q15021; Q8N6U3		Condensation of Prometaphase Chromosomes	1	0	117	111.9	118	108.9	95	91.3	104	90.5	117	87.6	100	1.42	0.48	3.04	2.42	2.93	3.03	5.4	0.95	2.82	13.24	0
FALSE	High	Master Protein	P15130	Nucleoprotein OS=Human coronavirus 229E OX=11137 GN=N PE=1 SV=2	0	188.113	78	42	148	41	389	43.4	9.72	358.27	42		other cell component	nucleic acid binding activity;other molecular function	Pf00937	918763		N	P15130; Q66175; vg:918763			0	1	1.9	447.4	1.7	30.8	1.8	198.6	1.8	37.8	1.7	28.7	100	58.86	25.35	4.54	14.01	0.63	13.33	6.18	24.59	149.35	79.65	0
FALSE	High	Master Protein	P12268	Inosine-5'-monophosphate dehydrogenase 2 OS=Homo sapiens (Human) OX=9606 GN=IMPDH2 PE=1 SV=2	0	187.653	56	34	127	31	514	55.8	6.9	357.39	34	cell cycle OR cell proliferation;other metabolic processes;transport;developmental processes;other biological processes	non-structural extracellular;cytosol;nucleus;other cell component	nucleic acid binding activity;other molecular function	Pf00478, Pf00571	3615	ENSG00000178035	IMPDH2	hsa:3615; P12268; Q6LEF3	Rett syndrome causing genes	Neutrophil degranulation; Potential therapeutics for SARS; Purine ribonucleoside monophosphate biosynthesis	4	3	104.7	101.9	105.8	105.2	98.1	89.7	98.4	94.6	99.5	88.3	100	1.9	1.13	2.6	1.45	0.7	2.05	2.89	2.08	3.26	1.96	0
FALSE	High	Master Protein	O60313	Dynamin-like 120 kDa protein, mitochondrial OS=Homo sapiens (Human) OX=9606 GN=OPA1 PE=1 SV=3	0	186.669	46	46	99	46	960	111.6	7.87	237.96	46	cell organization and biogenesis;other metabolic processes;stress response;transport;developmental processes;other biological processes	other membranes;cytosol;mitochondrion;nucleus;other cell component	cytoskeletal activity;other molecular function	Pf00350	4976	ENSG00000198836	OPA1	D3DNW4; E5KLJ5; E5KLJ6; E5KLJ7; E5KLK1; E5KLK2; hsa:4976; O60313		Regulation of Apoptosis	1	0	93.9	105.7	97.9	101	89.4	100.8	94.7	99.8	104.7	104.9	100	2.69	2.39	1.8	3.38	1.52	2.36	2.32	4.36	1.84	2.41	0
FALSE	High	Master Protein	P33992	DNA replication licensing factor MCM5 OS=Homo sapiens (Human) OX=9606 GN=MCM5 PE=1 SV=5	0	186.375	51	43	121	43	734	82.2	8.37	301.98	43	cell cycle OR cell proliferation;cell organization and biogenesis;DNA metabolism;other metabolic processes;stress response	cytosol;nucleus;other cell component	nucleic acid binding activity;other molecular function	Pf00493, Pf14551, Pf17207, Pf17855	4174	ENSG00000100297	MCM5	hsa:4174; O60785; P33992; Q14578; Q9BTJ4; Q9BWL8	Cell Cycle; Ciliary landscape; G1 to S cell cycle control; DNA Replication	Orc1 removal from chromatin; Activation of ATR in response to replication stress; Activation of the pre-replicative complex; Assembly of the pre-replicative complex; Unwinding of DNA	10	0	103.2	106.2	99.9	99.1	96.8	98.8	99.2	95.6	100.4	96.3	100	2.05	1.18	1.57	1.05	2.53	0.56	1.23	1.5	2.03	0.86	0
FALSE	High	Master Protein	Q14974	Importin subunit beta-1 OS=Homo sapiens (Human) OX=9606 GN=KPNB1 PE=1 SV=2	0	186.258	46	36	122	36	876	97.1	4.78	345.82	36	cell cycle OR cell proliferation;cell organization and biogenesis;DNA metabolism;other metabolic processes;transport;signal transduction;other biological processes	non-structural extracellular;other membranes;cytosol;ER/Golgi;nucleus;other cell component	other molecular function	Pf00514, Pf03810	3837	ENSG00000108424	KPNB1	B7ZAV6; D3DTT3; hsa:3837; Q14637; Q14974; Q53XN2; Q96J27	Sterol Regulatory Element-Binding Proteins (SREBP) signalling; 22q11.2 copy number variation syndrome	Neutrophil degranulation; ISG15 antiviral mechanism; Transport of Ribonucleoproteins into the Host Nucleus; NS1 Mediated Effects on Host Pathways; Nuclear import of Rev protein; Postmitotic nuclear pore complex (NPC) reformation; Regulation of cholesterol biosynthesis by SREBP (SREBF); Apoptosis induced DNA fragmentation; Initiation of Nuclear Envelope (NE) Reformation; Inhibition of nitric oxide…	12	0	93	110	101.8	101.3	95.1	100.8	93.4	97.4	103.6	103.8	100	6.07	1.39	5.49	6.27	0.85	6.32	3.78	4.13	3.67	3.01	0
FALSE	High	Master Protein	P63010	AP-2 complex subunit beta OS=Homo sapiens (Human) OX=9606 GN=AP2B1 PE=1 SV=1	0	186.217	36	39	94	22	937	104.5	5.38	295.88	39	cell-cell signaling;cell organization and biogenesis;protein metabolism;other metabolic processes;transport;developmental processes;signal transduction;other biological processes	plasma membrane;other membranes;cytosol;other cytoplasmic organelle;other cell component	other molecular function	Pf01602, Pf02883, Pf09066	163	ENSG00000006125	AP2B1	A6NJP3; hsa:163; P21851; P63010; Q7Z451; Q96J19	Synaptic Vesicle Pathway; GABA receptor Signaling; EGF/EGFR Signaling Pathway; Fragile X Syndrome ; mBDNF and proBDNF regulation of GABA neurotransmission	Recycling pathway of L1; MHC class II antigen presentation; Potential therapeutics for SARS; Cargo recognition for clathrin-mediated endocytosis; WNT5A-dependent internalization of FZD4; EPH-ephrin mediated repulsion of cells; Retrograde neurotrophin signalling; LDL clearance; Nef Mediated CD4 Down-regulation; Nef Mediated CD8 Down-regulation; WNT5A-dependent internalization of FZD2, FZD5 and ROR…	18	18	106.8	95	100.1	94.1	97.6	101	104.9	100.4	101.4	101	100	4.43	3.62	6.18	2.12	2.72	3.76	6.57	1.25	5.98	3.76	0
FALSE	High	Master Protein	P24928	DNA-directed RNA polymerase II subunit RPB1 OS=Homo sapiens (Human) OX=9606 GN=POLR2A PE=1 SV=2	0	185.905	30	54	106	54	1970	217	7.37	253.99	54	DNA metabolism;RNA metabolism OR transcription;other metabolic processes;stress response;signal transduction;other biological processes	nucleus;other cell component	nucleic acid binding activity;other molecular function	Pf00623, Pf04983, Pf04990, Pf04992, Pf04997, Pf04998, Pf05000, Pf05001	5430	ENSG00000181222	POLR2A	A6NN93; B9EH88; hsa:5430; P24928; Q6NX41	Pyrimidine metabolism; Eukaryotic Transcription Initiation; mRNA Processing; 22q11.2 copy number variation syndrome	RNA Polymerase II Pre-transcription Events; HIV Transcription Initiation; RNA Polymerase II HIV Promoter Escape; RNA Polymerase II Promoter Escape; RNA Polymerase II Transcription Pre-Initiation And Promoter Opening; RNA Polymerase II Transcription Initiation; mRNA Splicing - Major Pathway; Transcriptional regulation by small RNAs; Activation of anterior HOX genes in hindbrain development during …	45	0	101.8	98.7	106.6	108.3	101.7	98	103.5	102.6	99	96.5	100	5.46	1.93	3.91	2.64	2.73	4.96	2.19	2	3.31	3.1	0
FALSE	High	Master Protein	Q15459	Splicing factor 3A subunit 1 OS=Homo sapiens (Human) OX=9606 GN=SF3A1 PE=1 SV=1	0	185.411	47	41	114	41	793	88.8	5.22	286.38	41	cell organization and biogenesis;RNA metabolism OR transcription;other metabolic processes	nucleus	nucleic acid binding activity	Pf00240, Pf01805, Pf12230	10291	ENSG00000099995	SF3A1	E9PAW1; hsa:10291; Q15459	mRNA Processing	mRNA Splicing - Major Pathway	2	0	102	100.9	109.1	103.6	98.4	98.5	100.2	97.3	98.8	95.5	100	1.17	1.03	3.8	0.85	2.09	4.23	4.87	2.21	1.21	1.69	0
FALSE	High	Master Protein	Q9Y5B9	FACT complex subunit SPT16 OS=Homo sapiens (Human) OX=9606 GN=SUPT16H PE=1 SV=1	0	184.484	39	50	116	49	1047	119.8	5.66	280.57	50	cell organization and biogenesis;DNA metabolism;RNA metabolism OR transcription;other metabolic processes;stress response;other biological processes	nucleus	other molecular function	Pf00557, Pf08512, Pf08644, Pf14826	11198	ENSG00000092201	SUPT16H	hsa:11198; Q6GMT8; Q6P2F1; Q6PJM1; Q9NRX0; Q9Y5B9		TP53 Regulates Transcription of DNA Repair Genes; Regulation of TP53 Activity through Phosphorylation; Formation of RNA Pol II elongation complex ; Formation of HIV elongation complex in the absence of HIV Tat; Formation of HIV-1 elongation complex containing HIV-1 Tat; Pausing and recovery of Tat-mediated HIV elongation; Tat-mediated HIV elongation arrest and recovery; HIV elongation arrest and …	12	1	97.3	101.1	106.3	98.5	96.7	103.2	101.7	97.6	103.5	97.8	100	2.8	2.52	3.59	5.15	3.72	3.68	1.47	2.03	5.13	2.84	0
FALSE	High	Master Protein	O60610	Protein diaphanous homolog 1 OS=Homo sapiens (Human) OX=9606 GN=DIAPH1 PE=1 SV=2	0	184.249	42	55	118	53	1272	141.3	5.41	293.11	55	cell organization and biogenesis;transport;other biological processes	plasma membrane;other membranes;cytosol;cytoskeleton;nucleus;other cell component	signal transduction activity or receptor binding;cytoskeletal activity;other molecular function	Pf02181, Pf06345, Pf06346, Pf06367, Pf06371	1729	ENSG00000131504	DIAPH1	A6NF18; B7ZKW2; E9PEZ2; hsa:1729; O60610; Q17RN4; Q59FH8; Q9UC76	Regulation of Microtubule Cytoskeleton; AGE/RAGE pathway; Focal Adhesion; Type 2 papillary renal cell carcinoma; Regulation of Actin Cytoskeleton; G13 Signaling Pathway	RHO GTPases Activate Formins; Neutrophil degranulation; ERBB2 Regulates Cell Motility	9	2	94.7	95.6	95.5	91	103.6	104	104.3	102	92.2	106.6	100	1.87	1.56	2.72	0.26	4.01	5.13	3.08	0.69	2.01	3.21	0
FALSE	High	Master Protein	P42166	Lamina-associated polypeptide 2, isoform alpha OS=Homo sapiens (Human) OX=9606 GN=TMPO PE=1 SV=2	0	184.21	65	36	91	36	694	75.4	7.66	272.34	36	other biological processes	nucleus;other cell component	nucleic acid binding activity;other molecular function	Pf03020, Pf08198, Pf11560	7112	ENSG00000120802	TMPO	P08918; P08919; P42166; Q14860; Q16295	Envelope proteins and their potential roles in EDMD physiopathology; The Overlap Between Signal Transduction Pathways that Contribute to a Range of LMNA Laminopathies		2	0	109.9	110	110	115.6	103.9	103.2	107.7	102.1	107.4	98.4	100	2.19	4.11	3.62	2.99	0.86	4.99	4.51	5.12	5.5	3.11	0
FALSE	High	Master Protein	P68366	Tubulin alpha-4A chain OS=Homo sapiens (Human) OX=9606 GN=TUBA4A PE=1 SV=1	0	182.642	53	28	340	3	448	49.9	5.06	984.73	28	cell cycle OR cell proliferation;cell organization and biogenesis;transport;other biological processes	non-structural extracellular;cytosol;cytoskeleton;other cell component	cytoskeletal activity;other molecular function	Pf00091, Pf03953	7277	ENSG00000127824	TUBA4A	A8MUB1; B3KNQ6; hsa:7277; P05215; P68366	Pathogenic Escherichia coli infection; Parkin-Ubiquitin Proteasomal System pathway	RHO GTPases Activate Formins; HCMV Early Events; Recruitment of NuMA to mitotic centrosomes; Regulation of PLK1 Activity at G2/M Transition; Loss of Nlp from mitotic centrosomes; Recruitment of mitotic centrosome proteins and complexes; Anchoring of the basal body to the plasma membrane; AURKA Activation by TPX2; COPI-dependent Golgi-to-ER retrograde traffic; Kinesins; Separation of Sister Chroma…	39	0	97.2	100.5	82.7	111.5	86.1	104.3	90.4	105.6	93.9	89.5	100	18.68	13.49	17.72	12.06	11.99	2.96	17.77	10.43	4.75	3.59	0
FALSE	High	Master Protein	P09493	Tropomyosin alpha-1 chain OS=Homo sapiens (Human) OX=9606 GN=TPM1 PE=1 SV=2	0	182.444	75	42	136	11	284	32.7	4.74	309.43	42	cell organization and biogenesis;stress response;developmental processes;other biological processes	plasma membrane;other membranes;cytosol;cytoskeleton;other cell component	cytoskeletal activity;other molecular function	Pf00261	7168	ENSG00000140416	TPM1	B7Z5T7; D9YZV2; D9YZV3; D9YZV8; hsa:7168; P09493; P09494; P10469; Q6DV89; Q6DV90; Q7Z6L8; Q86W64; Q96IK2; Q9UCI1; Q9UCI2; Q9UCY9; Q9Y427	Vitamin D Receptor Pathway; Striated Muscle Contraction Pathway	Smooth Muscle Contraction; Striated Muscle Contraction	4	0	117.7	88.5	118.1	106.4	92	71.7	96.8	85.3	86.9	75.6	100	6.86	5.43	0.49	15.97	4.86	7.16	3.8	0.69	6.44	6.85	0
FALSE	High	Master Protein	P35998	26S proteasome regulatory subunit 7 OS=Homo sapiens (Human) OX=9606 GN=PSMC2 PE=1 SV=3	0	182.331	81	41	123	40	433	48.6	5.95	348.16	41	cell-cell signaling;protein metabolism;other metabolic processes;stress response;transport;signal transduction;other biological processes	non-structural extracellular;cytosol;nucleus;other cell component	other molecular function	Pf00004, Pf17862	5701	ENSG00000161057	PSMC2	A4D0Q1; B7Z5E2; hsa:5701; P35998; Q3LIA5; Q9UDI3	Proteasome Degradation; Parkin-Ubiquitin Proteasomal System pathway	ER-Phagosome pathway; Neutrophil degranulation; Antigen processing: Ubiquitination & Proteasome degradation; APC/C:Cdc20 mediated degradation of Securin; APC/C:Cdh1 mediated degradation of Cdc20 and other APC/C:Cdh1 targeted proteins in late mitosis/early G1; Cdc20:Phospho-APC/C mediated degradation of Cyclin A; Separation of Sister Chromatids; CDK-mediated phosphorylation and removal of Cdc6; Au…	59	1	85.5	86.3	86.6	86.3	105.8	109.1	105.9	105.8	82.5	110.1	100	3.55	1.51	2.73	4.42	2.4	3.53	2.54	0.67	2.61	1.37	0
FALSE	High	Master Protein	P60174	Triosephosphate isomerase OS=Homo sapiens (Human) OX=9606 GN=TPI1 PE=1 SV=3	0	182.264	80	24	156	24	286	30.8	5.92	534.57	24	other metabolic processes		other molecular function	Pf00121		ENSPTRG00000004595	TPI1	A0A2J8JEI5; A0A2J8JEJ3; A0A2J8TBG7; A0A6D2X563			0	0	98.2	97.6	95.5	96.1	94	95.3	91.3	97.1	100.8	94.8	100	10.01	2.98	3.47	1.62	2.51	1.36	2.84	0.15	1.06	1.22	0
FALSE	High	Master Protein	P18669	Phosphoglycerate mutase 1 OS=Homo sapiens (Human) OX=9606 GN=PGAM1 PE=1 SV=2	0	181.981	80	25	157	15	254	28.8	7.18	456.34	25	other metabolic processes;transport;other biological processes	non-structural extracellular;cytosol;nucleus;other cell component	other molecular function	Pf00300	5223	ENSG00000171314	PGAM1	hsa:5223; P18669; Q9BWC0	Cori Cycle; Metabolic reprogramming in colon cancer; Glycolysis and Gluconeogenesis	Neutrophil degranulation; Glycolysis; Gluconeogenesis	6	12	103.9	101	101.2	99.2	95.3	88.2	95.5	95.1	102.8	91.7	100	3.05	2.13	1.35	4.76	2.69	3.98	1.33	0.85	0.98	3.08	0
FALSE	High	Master Protein	P04264	Keratin, type II cytoskeletal 1 OS=Homo sapiens (Human) OX=9606 GN=KRT1 PE=1 SV=6	0	181.806	55	40	105	35	644	66	8.12	259.26	40	cell organization and biogenesis;protein metabolism;other metabolic processes;stress response;transport;developmental processes;other biological processes	non-structural extracellular;plasma membrane;other membranes;cytosol;cytoskeleton;other cell component	bone, tooth or skin structural activity;other molecular function	Pf00038, Pf16208, Pf16210	3848	ENSG00000167768	KRT1	B2RA01; hsa:3848; P04264; P85925; P86104; Q14720; Q6GSJ0; Q9H298	Corticotropin-releasing hormone signaling pathway	Neutrophil degranulation; Formation of the cornified envelope	4	3	123.3	152.6	95.2	111	104.1	79	56.2	66.5	57	80.9	100	40.94	49.15	47.37	11.63	23.21	17.81	90.84	17.13	27.37	12.11	0
FALSE	High	Master Protein	Q9Y230	RuvB-like 2 OS=Homo sapiens (Human) OX=9606 GN=RUVBL2 PE=1 SV=3	0	181.277	70	35	110	35	463	51.1	5.64	296.26	35	cell organization and biogenesis;protein metabolism;DNA metabolism;other metabolic processes;stress response;other biological processes	other membranes;cytosol;cytoskeleton;nucleus;other cell component	nucleic acid binding activity;other molecular function	Pf06068, Pf17856	10856	ENSG00000183207	RUVBL2	B3KQ59; E7ETE5; hsa:10856; Q6FIB9; Q6PK27; Q9Y230; Q9Y361		HATs acetylate histones; Telomere Extension By Telomerase	2	0	97.2	98	96.7	100.1	96.4	93.8	91	95.1	99.4	92.8	100	0.23	1.85	7.48	2.96	1.64	5.66	1.61	2.71	2.73	1.1	0
FALSE	High	Master Protein	O75083	WD repeat-containing protein 1 OS=Homo sapiens (Human) OX=9606 GN=WDR1 PE=1 SV=4	0	180.174	67	38	122	38	606	66.2	6.65	317.41	38	cell organization and biogenesis;transport;developmental processes;other biological processes	non-structural extracellular;plasma membrane;other membranes;cytosol;cytoskeleton;other cell component	cytoskeletal activity	Pf00400	9948	ENSG00000071127	WDR1	A8K6E9; A8MPU4; hsa:9948; O75083; O75313; Q8N6E5; Q9UG05; Q9UG78; Q9UQE0	Hypertrophy Model	Platelet degranulation	2	0	97.4	97.5	100.2	101.6	99.2	100.5	99.7	102.3	92.8	95.5	100	11.22	6.42	2.69	3.84	0.97	3.11	2.92	2.21	7.1	2.74	0
FALSE	High	Master Protein	Q15393	Splicing factor 3B subunit 3 OS=Homo sapiens (Human) OX=9606 GN=SF3B3 PE=1 SV=4	0	179.613	37	42	109	41	1217	135.5	5.26	312.71	42	RNA metabolism OR transcription;other metabolic processes;other biological processes	nucleus	nucleic acid binding activity;other molecular function	Pf03178, Pf10433	23450	ENSG00000189091	SF3B3	hsa:23450; Q15393; Q6NTI8; Q96GC0; Q9BPY2; Q9UFX7; Q9UJ29	mRNA Processing	mRNA Splicing - Major Pathway; mRNA Splicing - Minor Pathway	3	0	102	104.1	104.1	101.5	95	92.9	95.4	94.6	98.5	92.2	100	1.68	2.32	2.49	2.27	3.8	4.62	0.69	1.15	4.24	1.33	0
FALSE	High	Master Protein	P23396	40S ribosomal protein S3 OS=Homo sapiens (Human) OX=9606 GN=RPS3 PE=1 SV=2	0	179.279	86	31	166	31	243	26.7	9.66	423.65	31	cell cycle OR cell proliferation;cell organization and biogenesis;protein metabolism;DNA metabolism;RNA metabolism OR transcription;other metabolic processes;stress response;transport;other biological processes	plasma membrane;other membranes;cytosol;cytoskeleton;mitochondrion;ER/Golgi;translational apparatus;nucleus;other cell component	cytoskeletal activity;nucleic acid binding activity;other molecular function	Pf00189, Pf07650	6188	ENSG00000149273	RPS3	B2R7N5; hsa:6188; J3KN86; P23396; Q498B5; Q8NI95	Cytoplasmic Ribosomal Proteins	Regulation of expression of SLITs and ROBOs; Major pathway of rRNA processing in the nucleolus and cytosol; Nonsense Mediated Decay (NMD) enhanced by the Exon Junction Complex (EJC); Eukaryotic Translation Termination; Nonsense Mediated Decay (NMD) independent of the Exon Junction Complex (EJC); L13a-mediated translational silencing of Ceruloplasmin expression; Translation initiation complex form…	17	0	104.8	100.8	103.7	103.6	91	95.1	93.6	97	100.6	92.7	100	3.84	3.64	4.43	1.45	4.78	6.21	4.32	6.66	0.96	2.11	0
FALSE	High	Master Protein	P53621	Coatomer subunit alpha OS=Homo sapiens (Human) OX=9606 GN=COPA PE=1 SV=2	0	178.792	40	47	118	46	1224	138.3	7.66	291.59	47	transport;signal transduction;other biological processes	non-structural extracellular;other membranes;cytosol;ER/Golgi;other cell component	signal transduction activity or receptor binding;nucleic acid binding activity;other molecular function	Pf00400, Pf04053, Pf06957, Pf12894	1314	ENSG00000122218	COPA	hsa:1314; P53621; Q5T201; Q8IXZ9		COPI-mediated anterograde transport; COPI-dependent Golgi-to-ER retrograde traffic	2	1	97.7	98	90.3	93.3	98	109.7	98.2	86.1	104.2	113.5	100	1.92	5.83	2.6	1.86	1.81	2.61	4.65	9.07	1.78	7.2	0
FALSE	High	Master Protein	Q9Y266	Nuclear migration protein nudC OS=Homo sapiens (Human) OX=9606 GN=NUDC PE=1 SV=1	0	178.748	68	35	135	34	331	38.2	5.38	341.71	35	cell cycle OR cell proliferation;other biological processes	cytosol;cytoskeleton;nucleus;other cell component	other molecular function	Pf04969, Pf14050, Pf16273	10726	ENSG00000090273	NUDC	hsa:10726; Q5QP31; Q5QP35; Q9H0N2; Q9Y266; Q9Y2B6	Ciliary landscape	Separation of Sister Chromatids; Resolution of Sister Chromatid Cohesion; RHO GTPases Activate Formins; EML4 and NUDC in mitotic spindle formation; Amplification of signal from unattached kinetochores via a MAD2 inhibitory signal	7	1	103.2	96.2	101.4	98	97.8	82.8	91.6	95.8	95.5	87.9	100	2.06	2.41	3.23	6.18	2.85	6.99	2.73	2.66	1.74	2.34	0
FALSE	High	Master Protein	O60664	Perilipin-3 OS=Homo sapiens (Human) OX=9606 GN=PLIN3 PE=1 SV=3	0	177.882	83	31	117	31	434	47	5.44	318.12	31	transport;other biological processes	other membranes;cytosol;ER/Golgi;other cytoplasmic organelle;other cell component		Pf03036	10226	ENSG00000105355	PLIN3	A8K4Y9; hsa:10226; K7EQF4; O60664; Q53G77; Q9BS03; Q9UBD7; Q9UP92		Late endosomal microautophagy; Triglyceride catabolism; Retrograde transport at the Trans-Golgi-Network; RHOBTB3 ATPase cycle; Lipophagy; Chaperone Mediated Autophagy	6	0	94.6	95.1	91.8	92.6	102.3	95.5	99.3	98.4	97.6	98.7	100	2.14	3.13	3.75	3.02	3.02	4.06	3.01	1.98	0.74	1.34	0
FALSE	High	Master Protein	P68032	Actin, alpha cardiac muscle 1 OS=Homo sapiens (Human) OX=9606 GN=ACTC1 PE=1 SV=1	0	177.814	52	25	333	5	377	42	5.39	803.05	25	cell organization and biogenesis;developmental processes;other biological processes	cytosol;cytoskeleton;other cell component	cytoskeletal activity;other molecular function	Pf00022	70	ENSG00000159251	ACTC1	hsa:70; P04270; P68032	Cardiac Progenitor Differentiation; Myometrial Relaxation and Contraction Pathways; Striated Muscle Contraction Pathway; Mechanoregulation and pathology of YAP/TAZ via Hippo and non-Hippo mechanisms; 22q11.2 copy number variation syndrome	Striated Muscle Contraction	6	0	101.1	95	101.2	117.3	100.6	104.5	100.8	112.4	93.8	96.8	100	2.3	4.54	5.98	7.56	5.37	9.14	0.87	8.93	10.35	4.11	0
FALSE	High	Master Protein	P47897	Glutamine--tRNA ligase OS=Homo sapiens (Human) OX=9606 GN=QARS1 PE=1 SV=1	0	177.58	49	42	117	41	775	87.7	7.15	321.49	42	protein metabolism;RNA metabolism OR transcription;other metabolic processes;developmental processes;other biological processes	cytosol;mitochondrion;other cell component	enzyme regulator activity;other molecular function	Pf00749, Pf03950, Pf04557, Pf04558	5859	ENSG00000172053	QARS1	B4DWJ2; hsa:5859; P47897		Selenoamino acid metabolism; Cytosolic tRNA aminoacylation; Mitochondrial tRNA aminoacylation	3	0	103.6	107.3	103.6	102.2	96.8	101.8	102.9	96.9	104	102.8	100	1.02	2.87	0.83	2.44	3.87	0.9	3.31	2.14	2.3	3.89	0
FALSE	High	Master Protein	Q9UBT2	SUMO-activating enzyme subunit 2 OS=Homo sapiens (Human) OX=9606 GN=UBA2 PE=1 SV=2	0	177.487	64	43	142	43	640	71.2	5.29	373.01	43	protein metabolism;other metabolic processes;other biological processes	nucleus;other cell component	other molecular function	Pf00899, Pf14732, Pf16195	10054	ENSG00000126261	UBA2	B3KWB9; hsa:10054; O95605; Q59H87; Q6IBP6; Q9NTJ1; Q9UBT2; Q9UED2		SUMO is conjugated to E1 (UBA2:SAE1); SUMO is transferred from E1 to E2 (UBE2I, UBC9)	2	0	99.8	103.7	99	99.6	99.1	97.8	94.5	97.9	103.3	102	100	1.49	2.53	4.86	1.93	2.02	1.07	5.97	4.32	0.4	5.07	0
FALSE	High	Master Protein	P13797	Plastin-3 OS=Homo sapiens (Human) OX=9606 GN=PLS3 PE=1 SV=4	0	176.587	55	34	84	31	630	70.8	5.6	239.95	34	cell organization and biogenesis;developmental processes	plasma membrane;other membranes;cytosol;cytoskeleton;other cell component	cytoskeletal activity;other molecular function	Pf00307, Pf13499	5358	ENSG00000102024	PLS3	A8K579; B1AQ09; B4DGB4; B7Z6M1; hsa:5358; P13797; Q86YI6			0	3	88.1	90.5	83.9	87.9	106.1	115.5	103.8	109.4	91.7	114.6	100	3.25	2.35	6.47	2.55	2.02	0.3	8.06	2.05	3.41	3.02	0
FALSE	High	Master Protein	P35658	Nuclear pore complex protein Nup214 OS=Homo sapiens (Human) OX=9606 GN=NUP214 PE=1 SV=2	0	176.162	29	45	78	45	2090	213.5	7.47	202.55	45	cell cycle OR cell proliferation;protein metabolism;other metabolic processes;transport;other biological processes	cytosol;nucleus;other cell component	other molecular function	Pf18617	8021	ENSG00000126883	NUP214	A6NFQ0; hsa:8021; P35658; Q15010; Q3KQZ0; Q5JUP7; Q75R47; Q86XD3	TGF-beta Signaling Pathway	HCMV Early Events; ISG15 antiviral mechanism; NS1 Mediated Effects on Host Pathways; tRNA processing in the nucleus; HCMV Late Events; Transcriptional regulation by small RNAs; SUMOylation of DNA replication proteins; Viral Messenger RNA Synthesis; Rev-mediated nuclear export of HIV RNA; Nuclear import of Rev protein; SUMOylation of DNA damage response and repair proteins; Regulation of Glucokina…	29	0	105.8	103.1	108.1	109.4	102.4	105.9	104.4	105.9	102.4	100.2	100	3.7	1.59	2.48	3.1	2.16	0.92	4.31	3.27	2.11	3.99	0
FALSE	High	Master Protein	Q16352	Alpha-internexin OS=Homo sapiens (Human) OX=9606 GN=INA PE=1 SV=2	0	175.846	74	40	116	35	499	55.4	5.4	312.56	40	cell organization and biogenesis;other biological processes	cytoskeleton;other cell component	cytoskeletal activity	Pf00038, Pf04732	9118	ENSG00000148798	INA	B1AQK0; hsa:9118; Q16352; Q9BRC5			0	3	92.7	91.2	97.2	95	107.7	99.2	110.8	104.3	91	99	100	1.82	1.71	2.26	2.54	3.83	0.93	1.97	0.31	1.63	1.31	0
FALSE	High	Master Protein	O43242	26S proteasome non-ATPase regulatory subunit 3 OS=Homo sapiens (Human) OX=9606 GN=PSMD3 PE=1 SV=2	0	175.685	64	43	113	43	534	60.9	8.44	292.09	43	cell-cell signaling;protein metabolism;other metabolic processes;stress response;transport;signal transduction;other biological processes	non-structural extracellular;cytosol;nucleus;other cell component	enzyme regulator activity	Pf01399, Pf08375	5709	ENSG00000108344	PSMD3	B3KMW9; B4DT72; hsa:5709; O43242; Q96EI2; Q9BQA4	Proteasome Degradation; Parkin-Ubiquitin Proteasomal System pathway	Antigen processing: Ubiquitination & Proteasome degradation; FCERI mediated NF-kB activation; Downstream TCR signaling; Activation of NF-kappaB in B cells; Oxygen-dependent proline hydroxylation of Hypoxia-inducible Factor Alpha; ER-Phagosome pathway; Cross-presentation of soluble exogenous antigens (endosomes); SCF-beta-TrCP mediated degradation of Emi1; APC/C:Cdc20 mediated degradation of Secur…	59	0	92.5	94.6	91.6	88.3	101.2	101	106.9	103.9	94.4	106.4	100	0.62	3.54	0.95	2.95	2.04	5.57	2.76	2.75	1.11	5.38	0
FALSE	High	Master Protein	P00338	L-lactate dehydrogenase A chain OS=Homo sapiens (Human) OX=9606 GN=LDHA PE=1 SV=2	0	175.395	75	34	182	30	332	36.7	8.27	422.84	34	other metabolic processes;stress response;developmental processes;other biological processes	cytosol	other molecular function	Pf00056, Pf02866	3939	ENSG00000134333; ENSG00000288299	LDHA	B4DKQ2; B7Z5E3; D3DQY3; F8W819; hsa:3939; P00338; Q53G53; Q6IBM7; Q6ZNV1; Q9UDE8; Q9UDE9	Cori Cycle; HIF1A and PPARG regulation of glycolysis; Photodynamic therapy-induced HIF-1 survival signaling; VEGFA-VEGFR2 Signaling Pathway; Amino Acid metabolism; Pathways in clear cell renal cell carcinoma; PI3K/AKT/mTOR - VitD3 Signalling; Metabolic reprogramming in colon cancer; Computational Model of Aerobic Glycolysis; Glycolysis and Gluconeogenesis	Pyruvate metabolism	11	4	104.1	109.8	106.9	102	97.6	90.1	97.1	96.2	102.2	96	100	4.5	2.85	4.41	1.65	3.14	6.15	4.2	3.29	12.76	1.66	0
FALSE	High	Master Protein	Q13263	Transcription intermediary factor 1-beta OS=Homo sapiens (Human) OX=9606 GN=TRIM28 PE=1 SV=5	0	175.228	52	43	125	43	835	88.5	5.77	301.63	43	cell organization and biogenesis;protein metabolism;DNA metabolism;RNA metabolism OR transcription;other metabolic processes;stress response;developmental processes;signal transduction;other biological processes	nucleus;other cell component	nucleic acid binding activity;kinase activity;other molecular function	Pf00628, Pf00643, Pf14634	10155	ENSG00000130726	TRIM28	hsa:10155; O00677; Q13263; Q7Z632; Q93040; Q96IM1	Corticotropin-releasing hormone signaling pathway; Mesodermal Commitment Pathway; ATM Signaling Network in Development and Disease	Generic Transcription Pathway; HCMV Early Events; SUMOylation of transcription cofactors	6	0	100.6	99.1	105.8	102.6	97	94.3	98.7	94.9	97.1	89.9	100	2.19	1.94	2.8	1.34	2.82	2.22	3.39	1.83	4.93	1.51	0
FALSE	High	Master Protein	Q16881	Thioredoxin reductase 1, cytoplasmic OS=Homo sapiens (Human) OX=9606 GN=TXNRD1 PE=1 SV=3	0	174.736	53	32	82	31	649	70.9	7.39	276.55	32	cell cycle OR cell proliferation;other metabolic processes;stress response;developmental processes;signal transduction;other biological processes	cytosol;mitochondrion;nucleus;other cell component	other molecular function	Pf00462, Pf02852, Pf07992	7296	ENSG00000198431	TXNRD1	B7Z1F4; B7Z3Y8; B7Z904; E9PMY9; F5H780; hsa:7296; Q16881; Q6FI31; Q6VB40; Q6VB41; Q6VB42; Q6VBP2; Q6VBP3; Q6VBP4; Q6VBP5; Q6VBP9; Q6VBQ0; Q6YNQ1; Q76P53; Q7LA96; Q8WVC8; Q99475; Q9UES8; Q9UH79	Selenium Micronutrient Network; Selenium Micronutrient Network ; Selenium Micronutrient Network; Nuclear Receptors Meta-Pathway; NRF2 pathway; Oxidative Stress	Detoxification of Reactive Oxygen Species; Interconversion of nucleotide di- and triphosphates; PPARA activates gene expression; TP53 Regulates Metabolic Genes; Metabolism of ingested H2SeO4 and H2SeO3 into H2Se; Uptake and function of diphtheria toxin; Metabolism of ingested MeSeO2H into MeSeH	13	1	95.1	82.8	96.4	86.8	111.3	107.7	114	112.3	87.1	113.6	100	3.08	1.43	5.62	4.19	1.29	4.35	7.53	1.22	7.49	1.4	0
FALSE	High	Master Protein	P04843	Dolichyl-diphosphooligosaccharide--protein glycosyltransferase subunit 1 OS=Homo sapiens (Human) OX=9606 GN=RPN1 PE=1 SV=1	0	174.078	64	37	98	37	607	68.5	6.38	285.23	37	protein metabolism;other metabolic processes	other membranes;cytosol;ER/Golgi;other cell component		Pf04597	6184	ENSG00000163902	RPN1	B2R5Z0; D3DNB6; hsa:6184; P04843; Q68DT1	Proteasome Degradation	SRP-dependent cotranslational protein targeting to membrane; Asparagine N-linked glycosylation; Maturation of spike protein	4	0	95.7	107.3	90.1	103.8	101.7	112.9	95.1	102.2	115.3	119.2	100	5.71	2.49	0.85	4.26	4	1.36	4.73	13.59	5.95	1.23	0
FALSE	High	Master Protein	Q07157	Tight junction protein ZO-1 OS=Homo sapiens (Human) OX=9606 GN=TJP1 PE=1 SV=3	0	174.041	35	51	98	50	1748	195.3	6.7	230.49	51	cell adhesion;cell organization and biogenesis;signal transduction;other biological processes	plasma membrane;other membranes;cytosol;cytoskeleton;other cell component	other molecular function	Pf00595, Pf00625, Pf00791, Pf07653	7082	ENSG00000104067; ENSG00000277401	TJP1	B4E3K1; hsa:7082; Q07157; Q2NKP3; Q4ZGJ6	Epithelial to mesenchymal transition in colorectal cancer; MFAP5 effect on permeability and motility of endothelial cells via cytoskeleton rearrangement; Gastrin Signaling Pathway; Disruption of postsynaptic signalling by CNV; 1q21.1 copy number variation syndrome	RUNX1 regulates expression of components of tight junctions; Signaling by Hippo; Apoptotic cleavage of cell adhesion proteins; Regulation of gap junction activity	9	1	91.2	93.3	95.3	95.2	103.9	104.6	107.1	110.9	89.5	102.3	100	2.49	5.11	2.12	9.21	2.5	2.13	2.01	2.25	2.39	2.24	0
FALSE	High	Master Protein	Q13177	Serine/threonine-protein kinase PAK 2 OS=Homo sapiens (Human) OX=9606 GN=PAK2 PE=1 SV=3	0	173.626	61	32	90	25	524	58	5.96	270.43	32	cell organization and biogenesis;protein metabolism;other metabolic processes;stress response;developmental processes;signal transduction;other biological processes	plasma membrane;other membranes;cytosol;nucleus;other cell component	enzyme regulator activity;kinase activity;other molecular function	Pf00069, Pf00786	5062	ENSG00000180370	PAK2	hsa:5062; Q13154; Q13177; Q6ISC3	Integrin-mediated Cell Adhesion; Apoptosis-related network due to altered Notch3 in ovarian cancer; Focal Adhesion; Fas Ligand (FasL) pathway and Stress induction of Heat Shock Proteins (HSP) regulation; TGF-beta Signaling Pathway; MAPK Signaling Pathway; VEGFA-VEGFR2 Signaling Pathway; Ras Signaling; Pancreatic adenocarcinoma pathway; Mechanoregulation and pathology of YAP/TAZ via Hippo and non-…	FCERI mediated MAPK activation; Regulation of activated PAK-2p34 by proteasome mediated degradation; MAPK6/MAPK4 signaling; CD209 (DC-SIGN) signaling; Smooth Muscle Contraction; Nef and signal transduction; VEGFR2 mediated vascular permeability; CD28 dependent Vav1 pathway; Stimulation of the cell death response by PAK-2p34; Generation of second messenger molecules; Gene and protein expression by…	33	8	97.3	93.5	97.7	93	104.8	94.1	94.4	99.4	95.7	95.5	100	1.46	1.59	0.96	2.31	2.03	3.36	5.08	2.83	0.76	1.53	0
FALSE	High	Master Protein	P62258	14-3-3 protein epsilon OS=Homo sapiens (Human) OX=9606 GN=YWHAE PE=1 SV=1	0	173.57	89	31	188	28	255	29.2	4.74	437.94	31	cell cycle OR cell proliferation;cell organization and biogenesis;protein metabolism;other metabolic processes;stress response;transport;developmental processes;signal transduction;other biological processes	cytosol;cytoskeleton;mitochondrion;nucleus;other cell component	other molecular function	Pf00244	7531	ENSG00000108953; ENSG00000274474	YWHAE	B3KY71; D3DTH5; hsa:7531; P29360; P42655; P62258; Q4VJB6; Q53XZ5; Q63631; Q7M4R4	Cell Cycle; Myometrial Relaxation and Contraction Pathways; VEGFA-VEGFR2 Signaling Pathway; Calcium Regulation in the Cardiac Cell; Sudden Infant Death Syndrome (SIDS) Susceptibility Pathways	TP53 Regulates Metabolic Genes; Recruitment of NuMA to mitotic centrosomes; Regulation of PLK1 Activity at G2/M Transition; Loss of Nlp from mitotic centrosomes; Recruitment of mitotic centrosome proteins and complexes; Anchoring of the basal body to the plasma membrane; AURKA Activation by TPX2; RAB GEFs exchange GTP for GDP on RABs; Regulation of HSF1-mediated heat shock response; HSF1 activati…	23	0	108.6	100.6	104.2	99.3	103.6	93.8	101.4	97.6	112.6	101.1	100	3.64	2.65	4.67	4.84	2.54	3.76	6.42	3.36	7.09	0.47	0
FALSE	High	Master Protein	P50570	Dynamin-2 OS=Homo sapiens (Human) OX=9606 GN=DNM2 PE=1 SV=2	0	172.198	54	50	123	33	870	98	7.44	283.41	50	cell cycle OR cell proliferation;cell organization and biogenesis;other metabolic processes;stress response;transport;developmental processes;signal transduction;other biological processes	plasma membrane;other membranes;cytosol;cytoskeleton;mitochondrion;ER/Golgi;nucleus;other cytoplasmic organelle;other cell component	signal transduction activity or receptor binding;cytoskeletal activity;other molecular function	Pf00169, Pf00350, Pf01031, Pf02212	1785	ENSG00000079805	DNM2	A8K1B6; E7EV30; E9PEQ4; hsa:1785; K7ESI9; P50570; Q5I0Y0; Q7Z5S3; Q9UPH4	Synaptic Vesicle Pathway; Fragile X Syndrome ; Intracellular trafficking proteins involved in CMT neuropathy	Recycling pathway of L1; NGF-stimulated transcription; MHC class II antigen presentation; Lysosome Vesicle Biogenesis; Golgi Associated Vesicle Biogenesis; Clathrin-mediated endocytosis; Toll Like Receptor 4 (TLR4) Cascade; NOSTRIN mediated eNOS trafficking; Retrograde neurotrophin signalling; Formation of annular gap junctions	14	17	107	105.5	104.3	104.3	98.4	95	98.2	96.6	107.5	98	100	1.39	1.99	1.4	0.38	0.61	0.96	3.09	2.46	1.24	2.72	0
FALSE	High	Master Protein	P49321	Nuclear autoantigenic sperm protein OS=Homo sapiens (Human) OX=9606 GN=NASP PE=1 SV=2	0	172.155	45	28	91	28	788	85.2	4.3	237.58	28	cell cycle OR cell proliferation;cell organization and biogenesis;other metabolic processes;transport;developmental processes;other biological processes	nucleus;other cell component	other molecular function	Pf10516	4678	ENSG00000132780	NASP	A8K6H2; B4DQP3; D3DQ07; F5H3J2; hsa:4678; P49321; Q53GW5; Q5T622; Q5T625; Q96A69; Q9BTW2			0	0	99.8	95.2	99.6	99	101.5	89.8	93.8	93.7	97	89.8	100	3.13	0.99	2.76	3.38	2.2	3.84	2.29	1.13	0.67	1.14	0
FALSE	High	Master Protein	Q9Y3I0	RNA-splicing ligase RtcB homolog OS=Homo sapiens (Human) OX=9606 GN=RTCB PE=1 SV=1	0	172.001	59	31	100	31	505	55.2	7.23	275.73	31	RNA metabolism OR transcription;other metabolic processes;developmental processes	other membranes;cytosol;ER/Golgi;nucleus;other cell component	cytoskeletal activity;other molecular function	Pf01139	51493	ENSG00000100220	RTCB	B2R6A8; hsa:51493; Q6IAI0; Q9BWL4; Q9NTH1; Q9P037; Q9P0J3; Q9Y3I0	Unfolded protein response	tRNA processing in the nucleus	2	0	96.7	95.7	97.6	97.7	97	100.7	97.1	95.4	96.9	97.5	100	1.07	2.06	3.53	0.4	1.47	2.53	2.37	2.44	0.6	1.65	0
FALSE	High	Master Protein	P30153	Serine/threonine-protein phosphatase 2A 65 kDa regulatory subunit A alpha isoform OS=Homo sapiens (Human) OX=9606 GN=PPP2R1A PE=1 SV=4	0	171.702	53	34	87	26	589	65.3	5.11	270.3	34	cell cycle OR cell proliferation;cell organization and biogenesis;protein metabolism;RNA metabolism OR transcription;other metabolic processes;signal transduction;other biological processes	plasma membrane;other membranes;cytosol;cytoskeleton;mitochondrion;nucleus;other cell component	enzyme regulator activity;other molecular function	Pf02985	5518	ENSG00000105568	PPP2R1A	hsa:5518; P30153; Q13773; Q6ICQ3; Q96DH3	Focal Adhesion-PI3K-Akt-mTOR-signaling pathway; Wnt Signaling Pathway and Pluripotency; PI3K-Akt Signaling Pathway; 16p11.2 proximal deletion syndrome; Glycogen Synthesis and Degradation	Separation of Sister Chromatids; Resolution of Sister Chromatid Cohesion; RHO GTPases Activate Formins; EML4 and NUDC in mitotic spindle formation; Amplification of signal from unattached kinetochores via a MAD2 inhibitory signal; Cyclin A/B1/B2 associated events during G2/M transition; PI5P, PP2A and IER3 Regulate PI3K/AKT Signaling; Recruitment of NuMA to mitotic centrosomes; Regulation of PLK1…	48	8	100.5	106	98.3	102.1	99	103.6	101.4	103.1	102.2	102.1	100	3.65	1.12	8.21	1.71	2.85	4.87	9.38	3.44	4.49	6.66	0
FALSE	High	Master Protein	P23528	Cofilin-1 OS=Homo sapiens (Human) OX=9606 GN=CFL1 PE=1 SV=3	0	171.427	98	34	144	26	166	18.5	8.09	369.64	34	cell cycle OR cell proliferation;cell organization and biogenesis;protein metabolism;other metabolic processes;developmental processes;signal transduction;other biological processes	plasma membrane;other membranes;cytosol;cytoskeleton;nucleus;other cell component	signal transduction activity or receptor binding;cytoskeletal activity	Pf00241	1072	ENSG00000172757	CFL1	B3KUQ1; hsa:1072; P23528; Q53Y87; Q9UCA2	Brain-Derived Neurotrophic Factor (BDNF) signaling pathway; VEGFA-VEGFR2 Signaling Pathway; EGF/EGFR Signaling Pathway; Envelope proteins and their potential roles in EDMD physiopathology; Regulation of Actin Cytoskeleton; G13 Signaling Pathway	EPHB-mediated forward signaling; Platelet degranulation ; Regulation of actin dynamics for phagocytic cup formation; Gene and protein expression by JAK-STAT signaling after Interleukin-12 stimulation; Sema3A PAK dependent Axon repulsion; RHO GTPases Activate ROCKs	12	9	98.9	99.2	99	100.4	96.8	101.5	94.2	102	104.8	95.6	100	8.32	5.24	7.73	2.64	3.22	4.64	3.93	0.38	7.38	7.12	0
FALSE	High	Master Protein	P51659	Peroxisomal multifunctional enzyme type 2 OS=Homo sapiens (Human) OX=9606 GN=HSD17B4 PE=1 SV=3	0	171.193	54	41	98	41	736	79.6	8.84	269.99	41	cell organization and biogenesis;other metabolic processes;transport;developmental processes	cytosol;other cytoplasmic organelle	other molecular function	Pf00106, Pf01575, Pf02036	3295	ENSG00000133835	HSD17B4	B4DNV1; B4DVS5; E9PB82; F5HE57; hsa:3295; P51659	Steroid Biosynthesis	TYSND1 cleaves peroxisomal proteins; Synthesis of bile acids and bile salts via 7alpha-hydroxycholesterol; alpha-linolenic acid (ALA) metabolism; Beta-oxidation of pristanoyl-CoA; Beta-oxidation of very long chain fatty acids	7	0	95.2	92.5	94.4	89.8	102.8	100.5	104.1	98	98.8	103.2	100	5.17	0.75	2.16	2.13	1.35	1.46	2.25	2.84	3.34	3.03	0
FALSE	High	Master Protein	O00410	Importin-5 OS=Homo sapiens (Human) OX=9606 GN=IPO5 PE=1 SV=4	0	170.771	38	36	84	32	1097	123.6	4.94	279.57	36	transport;other biological processes	nucleus;other cell component	enzyme regulator activity;other molecular function	Pf02985, Pf18808, Pf18816, Pf18829	3843	ENSG00000065150	IPO5	B4DZA0; hsa:3843; O00410; O15257; Q5T578; Q86XC7		vRNP Assembly	1	5	108.6	110.6	106.4	103.2	95.4	97.8	100.2	103.2	100.1	97.9	100	5.34	1.55	1.6	3.09	1.76	4	6.97	6.1	2.59	2.41	0
FALSE	High	Master Protein	P06753	Tropomyosin alpha-3 chain OS=Homo sapiens (Human) OX=9606 GN=TPM3 PE=1 SV=2	0	170.563	73	42	152	12	285	32.9	4.72	328.74	42	cell organization and biogenesis;other biological processes	cytosol;cytoskeleton	cytoskeletal activity	Pf00261	7170	ENSG00000143549	TPM3	D3DV71; hsa:7170; P06753; P12324; Q2QD06; Q5VU58; Q5VU63; Q5VU66; Q5VU71; Q5VU72; Q8TCG3; Q969Q2; Q9NQH8	Mammary gland development pathway - Pregnancy and lactation (Stage 3 of 4); Striated Muscle Contraction Pathway; VEGFA-VEGFR2 Signaling Pathway	Smooth Muscle Contraction; Striated Muscle Contraction	5	15	107.5	88.5	104.7	91.6	96.1	88.7	93.1	91.6	91.2	84	100	4.25	3.47	2.1	16.44	3.89	6.68	0.87	5.81	2.04	5.53	0
FALSE	High	Master Protein	P46063	ATP-dependent DNA helicase Q1 OS=Homo sapiens (Human) OX=9606 GN=RECQL PE=1 SV=3	0	170.447	53	37	95	35	649	73.4	7.88	266.6	37	cell organization and biogenesis;DNA metabolism;other metabolic processes;stress response	nucleus;other cell component	nucleic acid binding activity;other molecular function	Pf00270, Pf00271, Pf16124	5965	ENSG00000004700	RECQL	A8K6G2; hsa:5965; P46063			0	2	94.2	104.2	96.9	93.8	91	99.1	90.6	93.9	101.4	103	100	0.6	3.45	1.03	3.49	1.53	4.34	0.75	1.46	0.4	0.65	0
FALSE	High	Master Protein	O75534	Cold shock domain-containing protein E1 OS=Homo sapiens (Human) OX=9606 GN=CSDE1 PE=1 SV=2	0	170.384	51	45	113	44	798	88.8	6.25	291.87	45	cell organization and biogenesis;RNA metabolism OR transcription;other metabolic processes;developmental processes	plasma membrane;other membranes;cytosol;ER/Golgi;other cell component		Pf00313, Pf12901	7812	ENSG00000009307	CSDE1	A8K281; E9PGZ0; G5E9Q2; hsa:7812; O75534; O94961; Q5TF04; Q5TF05; Q68DF1; Q68DI9; Q9Y2S4			0	1	103.6	97.5	103.7	105.1	106.1	104.2	104.9	110	96	101.7	100	2.8	1.18	2.59	2.04	1.93	1.14	1.9	1.6	2.08	4.37	0
FALSE	High	Master Protein	P55196	Afadin OS=Homo sapiens (Human) OX=9606 GN=AFDN PE=1 SV=3	0	170.278	33	50	89	50	1824	206.7	6.47	199.03	50	cell adhesion;cell-cell signaling;cell organization and biogenesis;signal transduction;other biological processes	plasma membrane;other membranes;cytosol;nucleus;other cell component	cytoskeletal activity;other molecular function	Pf00498, Pf00595, Pf00788, Pf01843	4301	ENSG00000130396	AFDN	hsa:4301; O75087; O75088; O75089; P55196; Q59FP0; Q5TIG6; Q5TIG7; Q9NSN7; Q9NU92	VEGFA-VEGFR2 Signaling Pathway; Ras Signaling; 1q21.1 copy number variation syndrome		3	0	104.9	95.7	99.1	99.5	104.8	103.9	111.2	100.1	97.9	103.4	100	6.91	1.08	4.95	1.4	3.66	3.06	2.95	3.38	6.88	2.97	0
FALSE	High	Master Protein	P07951	Tropomyosin beta chain OS=Homo sapiens (Human) OX=9606 GN=TPM2 PE=1 SV=1	0	169.994	84	44	151	17	284	32.8	4.7	326.13	44	cell organization and biogenesis;other biological processes	cytosol;cytoskeleton	cytoskeletal activity;other molecular function	Pf00261	7169	ENSG00000198467	TPM2	A6NM85; hsa:7169; P06468; P07951; Q13894; Q53FM4; Q5TCU4; Q5TCU7; Q9UH67	Striated Muscle Contraction Pathway	Smooth Muscle Contraction; Striated Muscle Contraction	3	28	103.8	89.9	102.7	94.4	108.6	86.2	96.2	90.1	89.7	86.8	100	1.59	1.17	3.68	10.03	2.18	3.48	2.75	1.43	3.22	2.77	0
FALSE	High	Master Protein	P67936	Tropomyosin alpha-4 chain OS=Homo sapiens (Human) OX=9606 GN=TPM4 PE=1 SV=3	0	169.985	73	41	148	18	248	28.5	4.69	343.46	41	cell organization and biogenesis;other biological processes	cytosol;cytoskeleton	cytoskeletal activity;other molecular function	Pf00261	7171	ENSG00000167460	TPM4	hsa:7171; P07226; P67936; Q15659; Q5U0D9; Q9BU85; Q9H8Q3; Q9UCS1; Q9UCS2; Q9UCS3; Q9UCS4	Striated Muscle Contraction Pathway	Striated Muscle Contraction; Smooth Muscle Contraction	3	1	90.1	91.4	85.7	87.6	100.2	105.1	96.8	99.4	78.6	108.4	100	4.69	2.68	2.94	17.89	2.16	5.98	4.94	7.21	5.83	6.49	0
FALSE	High	Master Protein	P42285	Exosome RNA helicase MTR4 OS=Homo sapiens (Human) OX=9606 GN=MTREX PE=1 SV=3	0	169.229	39	49	111	48	1042	117.7	6.52	272.59	49	RNA metabolism OR transcription;other metabolic processes	nucleus	other molecular function	Pf00270, Pf00271, Pf08148, Pf13234	23517	ENSG00000039123	MTREX	hsa:23517; P42285; Q2M386; Q6MZZ8; Q6P170; Q8N5R0; Q8TAG2		mRNA Splicing - Major Pathway; Major pathway of rRNA processing in the nucleolus and cytosol	2	1	96.5	93.9	100.4	94.4	92.2	96.8	98.4	95.2	92.7	95.4	100	1.64	3.46	1.55	4.71	2.43	5.03	1.03	3.08	3.79	0.97	0
FALSE	High	Master Protein	O00231	26S proteasome non-ATPase regulatory subunit 11 OS=Homo sapiens (Human) OX=9606 GN=PSMD11 PE=1 SV=3	0	168.892	67	37	110	37	422	47.4	6.48	308.53	37	cell-cell signaling;cell organization and biogenesis;protein metabolism;other metabolic processes;stress response;transport;signal transduction;other biological processes	non-structural extracellular;cytosol;nucleus;other cell component	other molecular function	Pf01399, Pf18055, Pf18503	5717	ENSG00000108671	PSMD11	A8K3I7; E1P663; hsa:5717; O00231; O00495; Q53FT5	Proteasome Degradation; Parkin-Ubiquitin Proteasomal System pathway; VEGFA-VEGFR2 Signaling Pathway	Regulation of expression of SLITs and ROBOs; Separation of Sister Chromatids; FCERI mediated NF-kB activation; Downstream TCR signaling; Antigen processing: Ubiquitination & Proteasome degradation; Activation of NF-kappaB in B cells; Oxygen-dependent proline hydroxylation of Hypoxia-inducible Factor Alpha; ER-Phagosome pathway; Cross-presentation of soluble exogenous antigens (endosomes); SCF-bet…	60	0	95.1	95.2	92.3	90.8	102.5	108.7	101	106	92.1	108.3	100	1.24	1.77	1.54	0.98	1.48	4.09	2.73	0.69	2.52	1.04	0
FALSE	High	Master Protein	P53618	Coatomer subunit beta OS=Homo sapiens (Human) OX=9606 GN=COPB1 PE=1 SV=3	0	168.613	39	34	84	34	953	107.1	6.05	254.58	34	transport;other biological processes	plasma membrane;other membranes;cytosol;ER/Golgi;other cell component	other molecular function	Pf01602, Pf07718, Pf14806	1315	ENSG00000129083	COPB1	D3DQX0; hsa:1315; P53618; Q6GTT7; Q9NTK2; Q9UNW7		COPI-dependent Golgi-to-ER retrograde traffic; Neutrophil degranulation; COPI-mediated anterograde transport	3	0	102.4	102	94.3	92.9	99.1	114.8	103	100.8	100.5	114.3	100	2.52	1.18	1.96	2.51	1.09	2.2	4.23	0.89	1.2	2.85	0
FALSE	High	Master Protein	Q15046	Lysine--tRNA ligase OS=Homo sapiens (Human) OX=9606 GN=KARS1 PE=1 SV=3	0	168.037	58	44	118	43	597	68	6.35	303.9	44	protein metabolism;RNA metabolism OR transcription;other metabolic processes;signal transduction;other biological processes	non-structural extracellular;plasma membrane;other membranes;cytosol;mitochondrion;nucleus;other cell component	nucleic acid binding activity;other molecular function	Pf00152, Pf01336	3735	ENSG00000065427	KARS1	A8MSK1; D3DUK4; hsa:3735; O14946; Q15046; Q96J25; Q9HB23		Selenoamino acid metabolism; Cytosolic tRNA aminoacylation; Mitochondrial tRNA aminoacylation	3	1	110.9	97.5	105.3	96	103	90.3	101.3	91.9	99.4	92.8	100	2.85	3.33	2.76	3.31	2.72	6.62	1.26	1.19	6.1	3.48	0
FALSE	High	Master Protein	Q05639	Elongation factor 1-alpha 2 OS=Homo sapiens (Human) OX=9606 GN=EEF1A2 PE=1 SV=1	0	167.008	52	27	441	9	463	50.4	9.03	1201.77	27	protein metabolism;other metabolic processes;other biological processes	other membranes;other cytoplasmic organelle;other cell component	nucleic acid binding activity;other molecular function	Pf00009, Pf03143, Pf03144	1917	ENSG00000101210	EEF1A2	B5BUF3; E1P5J1; hsa:1917; P54266; Q05639; Q0VGC7	Translation Factors	Eukaryotic Translation Elongation	2	0	101.4	94.7	98.6	90	113.2	85.4	110.8	107.8	100.9	98.7	100	0.79	2.5	10.62	3.86	1.27	16.08	12.5	10.92	7.55	7.96	0
FALSE	High	Master Protein	Q9Y265	RuvB-like 1 OS=Homo sapiens (Human) OX=9606 GN=RUVBL1 PE=1 SV=1	0	166.984	71	30	89	30	456	50.2	6.42	260.91	30	cell cycle OR cell proliferation;cell organization and biogenesis;protein metabolism;DNA metabolism;other metabolic processes;stress response;other biological processes	other membranes;cytosol;cytoskeleton;nucleus;other cell component	other molecular function	Pf06068, Pf17856	8607	ENSG00000175792; ENSG00000284901	RUVBL1	B2R5S0; hsa:8607; P82276; Q1KMR0; Q53HK5; Q53HL7; Q53Y27; Q9BSX9; Q9Y265	Gastric Cancer Network 1; LncRNA involvement in canonical Wnt signaling and colorectal cancer	Ub-specific processing proteases; UCH proteinases; DNA Damage Recognition in GG-NER; Deposition of new CENPA-containing nucleosomes at the centromere; Formation of the beta-catenin:TCF transactivating complex; HATs acetylate histones; Telomere Extension By Telomerase	9	0	99.9	101.9	102.3	100.6	98.7	97.4	95.5	98.4	97.6	94.7	100	1.61	1.58	4	0.51	3.55	7.78	1.56	1.77	1.92	0.83	0
FALSE	High	Master Protein	O60701	UDP-glucose 6-dehydrogenase OS=Homo sapiens (Human) OX=9606 GN=UGDH PE=1 SV=1	0	166.967	76	36	93	36	494	55	7.12	262.01	36	cell organization and biogenesis;protein metabolism;other metabolic processes;developmental processes	cytosol;nucleus	other molecular function	Pf00984, Pf03720, Pf03721	7358	ENSG00000109814	UGDH	B3KUU2; B4DN25; hsa:7358; O60589; O60701	Glucuronidation	Formation of the active cofactor, UDP-glucuronate	2	0	95.6	103.5	93.3	98.8	102.3	109.7	99.5	104.5	95.2	106.1	100	0.33	2.23	1.9	2.1	4.1	0.49	1.34	1.16	4.41	6.97	0
FALSE	High	Master Protein	Q29RF7	Sister chromatid cohesion protein PDS5 homolog A OS=Homo sapiens (Human) OX=9606 GN=PDS5A PE=1 SV=1	0	166.475	38	50	90	42	1337	150.7	7.91	201.94	50	cell cycle OR cell proliferation;cell organization and biogenesis;DNA metabolism;other metabolic processes;stress response;other biological processes	plasma membrane;other membranes;cytosol;nucleus;other cell component			23244	ENSG00000121892	PDS5A	hsa:23244; Q29RF7; Q2TTR5; Q68DF7; Q8N7J4; Q8NG14; Q9Y4D4		Separation of Sister Chromatids; Resolution of Sister Chromatid Cohesion; Establishment of Sister Chromatid Cohesion; Cohesin Loading onto Chromatin	4	8	102.4	98.6	100.8	100.2	100.8	100.9	103.3	95.7	96.3	101.2	100	1.59	3.09	1.59	2.72	3.6	1.28	1.74	4.32	4.56	4.45	0
FALSE	High	Master Protein	Q96JH7	Deubiquitinating protein VCIP135 OS=Homo sapiens (Human) OX=9606 GN=VCPIP1 PE=1 SV=2	0	166.367	39	49	90	49	1222	134.2	7.2	226.34	49	cell cycle OR cell proliferation;cell organization and biogenesis;protein metabolism;other metabolic processes;stress response;other biological processes	ER/Golgi;nucleus;other cell component	other molecular function	Pf02338	80124	ENSG00000175073	VCPIP1	hsa:80124; Q504T4; Q86T93; Q86W01; Q8N3A9; Q96JH7; Q9H5R8		Ovarian tumor domain proteases	1	0	94.1	92.5	94.3	98.4	105.2	113.9	111.6	107.7	92.3	113.5	100	3.2	1.34	0.43	6.23	2.19	3.82	2.4	0.78	1.38	1.87	0
FALSE	High	Master Protein	Q9NYU2	UDP-glucose:glycoprotein glucosyltransferase 1 OS=Homo sapiens (Human) OX=9606 GN=UGGT1 PE=1 SV=3	0	166.257	30	39	85	38	1555	177.1	5.63	232.11	39	protein metabolism;other metabolic processes;stress response;other biological processes	ER/Golgi;other cell component	other molecular function	Pf06427, Pf18400, Pf18401, Pf18402, Pf18403, Pf18404	56886	ENSG00000136731	UGGT1	hsa:56886; Q53QP2; Q53SL3; Q8IW30; Q9H8I4; Q9NYU2	IL-18 signaling pathway	ER Quality Control Compartment (ERQC)	2	1	93.4	104.2	94.3	99.4	95.7	115.4	98.2	97.6	110.3	117.2	100	4.21	1.54	1.38	1.76	0.47	2.27	3.21	4.67	1.99	0.95	0
FALSE	High	Master Protein	Q14978	Nucleolar and coiled-body phosphoprotein 1 OS=Homo sapiens (Human) OX=9606 GN=NOLC1 PE=1 SV=2	0	166.149	46	51	125	51	699	73.6	9.47	283.23	51	cell cycle OR cell proliferation;cell organization and biogenesis;RNA metabolism OR transcription;other metabolic processes;stress response;developmental processes;other biological processes	nucleus;other cell component	nucleic acid binding activity;other molecular function	Pf05022	9221	ENSG00000166197	NOLC1	hsa:9221; Q14978; Q15030; Q5VV70; Q9BUV3			0	0	99.7	96.1	116.4	109.7	99.8	91.7	104.3	98.1	90.2	89.2	100	8.66	2.6	13.35	11.76	4.94	8.05	2.22	4.26	11.36	3.97	0
FALSE	High	Master Protein	P38606	V-type proton ATPase catalytic subunit A OS=Homo sapiens (Human) OX=9606 GN=ATP6V1A PE=1 SV=2	0	166.052	62	38	91	38	617	68.3	5.52	230.7	38	cell organization and biogenesis;other metabolic processes;transport;signal transduction;other biological processes	plasma membrane;other membranes;cytosol;other cytoplasmic organelle;other cell component	transporter activity;other molecular function	Pf00006, Pf02874, Pf16886	523	ENSG00000114573	ATP6V1A	B2RBR8; B7Z1R5; D3DN75; hsa:523; P38606; Q53YD9; Q96DY6; Q9UHY3	Proximal tubule transport	Amino acids regulate mTORC1; ROS and RNS production in phagocytes; Insulin receptor recycling; Transferrin endocytosis and recycling; Ion channel transport	6	0	95.6	101.2	97.6	95.5	98.5	104.3	99.9	102	103.2	115.9	100	1.09	3.22	2.72	3.49	2.3	3.11	1.4	0.77	1.83	1.67	0
FALSE	High	Master Protein	P26641	Elongation factor 1-gamma OS=Homo sapiens (Human) OX=9606 GN=EEF1G PE=1 SV=3	0	165.801	65	34	110	34	437	50.1	6.67	278.37	34	protein metabolism;other metabolic processes;other biological processes	cytosol;other cell component	nucleic acid binding activity	Pf00043, Pf00647, Pf02798	1937	ENSG00000254772	EEF1G	B4DTG2; hsa:1937; P26641; Q6PJ62; Q6PK31; Q96CU2; Q9P196	Translation Factors	Eukaryotic Translation Elongation	2	0	103.4	98	104	95.6	97.8	92.8	96.8	95.8	98.1	92.3	100	2.47	0.69	2.41	5.44	2.8	3.01	5.46	3.46	3.16	4.22	0
FALSE	High	Master Protein	P31946	14-3-3 protein beta/alpha OS=Homo sapiens (Human) OX=9606 GN=YWHAB PE=1 SV=3	0	164.779	84	28	170	13	246	28.1	4.83	457.96	28	cell organization and biogenesis;protein metabolism;other metabolic processes;transport;signal transduction;other biological processes	other membranes;cytosol;mitochondrion;nucleus;other cytoplasmic organelle;other cell component	other molecular function	Pf00244	7529	ENSG00000166913	YWHAB	A8K9K2; E1P616; hsa:7529; P31946	Cell Cycle; IL-3 Signaling Pathway; Myometrial Relaxation and Contraction Pathways; Hepatitis B infection; Calcium Regulation in the Cardiac Cell; Sudden Infant Death Syndrome (SIDS) Susceptibility Pathways	Translocation of SLC2A4 (GLUT4) to the plasma membrane; TP53 Regulates Metabolic Genes; Signaling by BRAF and RAF fusions; Signaling by moderate kinase activity BRAF mutants; Paradoxical activation of RAF signaling by kinase inactive BRAF; Signaling downstream of RAS mutants; Signaling by RAF1 mutants; MAP2K and MAPK activation; Signaling by high-kinase activity BRAF mutants; Regulation of locali…	30	4	109.9	99.1	136.5	91.2	128.2	86	123.7	107.9	108.1	104	100	2.73	4.99	3.24	5.59	3.22	14.41	12.5	5.83	41.63	31.44	0
FALSE	High	Master Protein	Q9NYF8	Bcl-2-associated transcription factor 1 OS=Homo sapiens (Human) OX=9606 GN=BCLAF1 PE=1 SV=2	0	164.715	40	45	102	44	920	106.1	9.98	213.05	45	stress response;other biological processes	nucleus;other cell component	nucleic acid binding activity;other molecular function	Pf15440	9774	ENSG00000029363	BCLAF1	A2RU75; B7ZM58; E1P586; hsa:9774; Q14673; Q86WU6; Q86WY0; Q9NYF8	Interactome of polycomb repressive complex 2 (PRC2)		1	0	94.8	98.9	106.2	103.3	92.8	95.2	102.6	98	94.7	94.5	100	2.14	1.9	3.54	1.65	3.2	1.07	5.87	3.32	0.51	2.11	0
FALSE	High	Master Protein	P20810	Calpastatin OS=Homo sapiens (Human) OX=9606 GN=CAST PE=1 SV=4	0	162.728	57	46	108	46	708	76.5	5.07	221.72	46	cell organization and biogenesis;other biological processes	other membranes;cytosol;ER/Golgi;other cell component	enzyme regulator activity	Pf00748	831	ENSG00000153113	CAST	B7Z468; G5E946; G5E9D3; hsa:831; O95360; P20810; Q05DE8; Q7Z4K0; Q96D08; Q9H1Z5		Degradation of the extracellular matrix; Deregulated CDK5 triggers multiple neurodegenerative pathways in Alzheimer's disease models	2	0	98.8	93.1	97.8	97.8	103.6	95.4	98.8	96.6	97.4	92.5	100	4.29	2.75	3.83	15.39	2.13	5.16	3.27	0.49	0.52	2.35	0
FALSE	High	Master Protein	P00367	Glutamate dehydrogenase 1, mitochondrial OS=Homo sapiens (Human) OX=9606 GN=GLUD1 PE=1 SV=2	0	162.723	51	33	102	33	558	61.4	7.8	298.2	33	other metabolic processes;other biological processes	mitochondrion;ER/Golgi;other cell component	other molecular function	Pf00208, Pf02812	2746	ENSG00000148672	GLUD1	B3KV55; B4DGN5; hsa:2746; P00367; Q5TBU3	VEGFA-VEGFR2 Signaling Pathway; Amino Acid metabolism; Metabolic reprogramming in colon cancer; 22q11.2 copy number variation syndrome; Amino Acid Metabolism Pathway Excerpt (Histidine catabolism extension)	Transcriptional activation of mitochondrial biogenesis; Glutamate and glutamine metabolism	7	0	102.3	98.6	85.7	97	104.3	98.1	90.1	98.9	109.1	108.5	100	3.61	8.18	8.52	6.62	4.01	9.02	4.52	8.63	14.53	3.75	0
FALSE	High	Master Protein	Q10567	AP-1 complex subunit beta-1 OS=Homo sapiens (Human) OX=9606 GN=AP1B1 PE=1 SV=2	0	162.455	39	36	70	19	949	104.6	5.06	218.23	36	transport;developmental processes;other biological processes	other membranes;cytosol;ER/Golgi;other cytoplasmic organelle;other cell component	other molecular function	Pf01602, Pf02883, Pf09066	162	ENSG00000100280	AP1B1	C9JRD1; F8WDL0; hsa:162; P78436; Q10567; Q20WL3; Q86X54		MHC class II antigen presentation; Lysosome Vesicle Biogenesis; Golgi Associated Vesicle Biogenesis; Nef mediated downregulation of MHC class I complex cell surface expression	4	0	102.6	109	101.3	102.1	96.5	99.3	96.9	98.2	106.1	98.7	100	3.68	2.12	1.89	1.83	0.81	1.34	5.83	3.88	1.41	2.1	0
FALSE	High	Master Protein	Q9UHX1	Poly(U)-binding-splicing factor PUF60 OS=Homo sapiens (Human) OX=9606 GN=PUF60 PE=1 SV=1	0	162.021	76	31	85	30	559	59.8	5.29	227.81	31	cell organization and biogenesis;RNA metabolism OR transcription;other metabolic processes;other biological processes	nucleus;other cell component	nucleic acid binding activity;other molecular function	Pf00076	22827	ENSG00000179950; ENSG00000274081	PUF60	A8K8K8; hsa:22827; Q969E7; Q96D94; Q96H63; Q99628; Q9NZA0; Q9UHX1; Q9UJY7		mRNA Splicing - Major Pathway	1	1	109	102.9	112.6	107.3	101.2	99	103.7	97	102.7	92.5	100	2.36	0.8	4.53	3.81	0.88	1.98	2.63	9.44	6.92	1.56	0
FALSE	High	Master Protein	P49411	Elongation factor Tu, mitochondrial OS=Homo sapiens (Human) OX=9606 GN=TUFM PE=1 SV=2	0	161.365	64	27	103	27	452	49.5	7.61	298.79	27	protein metabolism;other metabolic processes;other biological processes	mitochondrion	nucleic acid binding activity;other molecular function	Pf00009, Pf03143, Pf03144	7284	ENSG00000178952	TUFM	hsa:7284; O15276; P49411	16p11.2 distal deletion syndrome	Mitochondrial translation elongation	2	0	99.8	98.3	87.9	102.5	109.1	99.9	89.4	104.3	100.6	109.5	100	3.12	7.15	8.25	8.35	5.3	6.44	2.98	9.19	11.74	1.57	0
FALSE	High	Master Protein	Q15019	Septin-2 OS=Homo sapiens (Human) OX=9606 GN=SEPTIN2 PE=1 SV=1	0	160.494	75	27	120	26	361	41.5	6.6	358.94	27	cell cycle OR cell proliferation;cell organization and biogenesis;developmental processes;signal transduction;other biological processes	non-structural extracellular;plasma membrane;other membranes;cytoskeleton;ER/Golgi;nucleus;other cell component	other molecular function	Pf00735	4735	ENSG00000168385	SEPTIN2	B4DGE8; hsa:4735; Q14132; Q15019; Q53QU3; Q8IUK9; Q96CB0		Anchoring of the basal body to the plasma membrane	1	0	99.6	99.6	99.8	96.3	102.5	98.3	97.7	100.7	94.5	96.6	100	0.82	3.54	4.14	2.52	3.45	2.16	4.7	2.26	1.24	3.95	0
FALSE	High	Master Protein	P16615	Sarcoplasmic/endoplasmic reticulum calcium ATPase 2 OS=Homo sapiens (Human) OX=9606 GN=ATP2A2 PE=1 SV=1	0	160.319	35	38	92	31	1042	114.7	5.34	238.27	38	cell adhesion;cell organization and biogenesis;stress response;transport;signal transduction;other biological processes	plasma membrane;other membranes;cytosol;ER/Golgi;other cell component	signal transduction activity or receptor binding;transporter activity;other molecular function	Pf00122, Pf00689, Pf00690, Pf13246	488	ENSG00000174437	ATP2A2	A6NDN7; B4DF05; hsa:488; P16614; P16615; Q86VJ2	Alzheimers Disease; Arrhythmogenic Right Ventricular Cardiomyopathy; Endothelin Pathways; Myometrial Relaxation and Contraction Pathways; Calcium Regulation in the Cardiac Cell	Pre-NOTCH Processing in Golgi; Ion homeostasis; Ion transport by P-type ATPases; Reduction of cytosolic Ca++ levels	9	8	99.1	89.6	84.4	87.8	100.1	98.7	91.1	90.7	110.2	113.5	100	5.54	1.77	1.56	4.62	6.56	4.12	3.9	6.54	11.33	1.83	0
FALSE	High	Master Protein	P27348	14-3-3 protein theta OS=Homo sapiens (Human) OX=9606 GN=YWHAQ PE=1 SV=1	0	160.275	75	30	125	21	245	27.7	4.78	335.83	30	cell organization and biogenesis;transport;signal transduction;other biological processes	cytosol;mitochondrion;other cell component	other molecular function	Pf00244	10971	ENSG00000134308	YWHAQ	D6W4Z5; hsa:10971; P27348; Q567U5; Q5TZU8; Q9UP48	Cell Cycle; Pathogenic Escherichia coli infection; Primary Focal Segmental Glomerulosclerosis FSGS; IL-3 Signaling Pathway; Myometrial Relaxation and Contraction Pathways; Mechanoregulation and pathology of YAP/TAZ via Hippo and non-Hippo mechanisms; Hippo-Yap signaling pathway; Overview of leukocyte-intrinsic Hippo pathway functions; Hepatitis B infection; Calcium Regulation in the Cardiac Cell;…	TP53 Regulates Metabolic Genes; Translocation of SLC2A4 (GLUT4) to the plasma membrane; Regulation of localization of FOXO transcription factors; Chk1/Chk2(Cds1) mediated inactivation of Cyclin B:Cdk1 complex; RHO GTPases activate PKNs; Activation of BAD and translocation to mitochondria	17	2	108.8	110.4	101.4	99.6	98.5	97.8	96.2	100.9	114.2	103.5	100	5.79	1.99	7.14	6.58	2.81	5.11	5.68	6.84	9.5	5.67	0
FALSE	High	Master Protein	P55060	Exportin-2 OS=Homo sapiens (Human) OX=9606 GN=CSE1L PE=1 SV=3	0	160.17	35	39	101	39	971	110.3	5.77	269.06	39	transport	cytosol;nucleus;other cell component	other molecular function	Pf03378, Pf03810, Pf08506	1434	ENSG00000124207	CSE1L	A3RLL6; B2R5T4; E1P5Y0; F8W904; hsa:1434; O75432; P55060; Q32M40; Q9H5B7; Q9NTS0; Q9UP98; Q9UP99; Q9UPA0			0	0	105	100.9	98.9	92.2	89.7	89.8	90.9	93.1	98.8	94.2	100	8.33	2.75	4.21	4.22	1.89	6.05	3.47	1.67	4.58	1.27	0
FALSE	High	Master Protein	Q9Y2W1	Thyroid hormone receptor-associated protein 3 OS=Homo sapiens (Human) OX=9606 GN=THRAP3 PE=1 SV=2	0	159.955	39	46	99	44	955	108.6	10.15	227.73	46	RNA metabolism OR transcription;other metabolic processes;other biological processes	nucleus	signal transduction activity or receptor binding;nucleic acid binding activity;other molecular function	Pf15440	9967	ENSG00000054118	THRAP3	D3DPS5; hsa:9967; Q5VTK6; Q9Y2W1	Interactome of polycomb repressive complex 2 (PRC2)	PPARA activates gene expression; Transcriptional regulation of white adipocyte differentiation	3	2	92.5	98.2	102.2	104.4	93.6	95.9	105.6	102.2	98.3	98.7	100	2.05	1.56	4.73	1.94	2.16	2.54	5.56	2.09	1.69	0.6	0
FALSE	High	Master Protein	P09960	Leukotriene A-4 hydrolase OS=Homo sapiens (Human) OX=9606 GN=LTA4H PE=1 SV=2	0	159.658	58	35	87	35	611	69.2	6.18	239.37	35	protein metabolism;other metabolic processes;transport	non-structural extracellular;cytosol;nucleus;other cell component	other molecular function	Pf01433, Pf09127, Pf17900	4048	ENSG00000111144	LTA4H	B4DNQ9; F8VV40; hsa:4048; P09960; Q6IAT6; Q9UCT7	Eicosanoid Synthesis; Eicosanoid metabolism via Lipo Oxygenases (LOX)	Neutrophil degranulation; Biosynthesis of protectins; Synthesis of Leukotrienes (LT) and Eoxins (EX); Biosynthesis of D-series resolvins; Biosynthesis of E-series 18(S)-resolvins; Biosynthesis of aspirin-triggered D-series resolvins; Biosynthesis of E-series 18(R)-resolvins	9	0	106	99.9	101.6	94.7	99.6	88.6	95.7	94.5	105.9	94.4	100	2.06	1.7	4.61	0.4	4.88	3.3	5.13	3.36	2.57	1.27	0
FALSE	High	Master Protein	P30041	Peroxiredoxin-6 OS=Homo sapiens (Human) OX=9606 GN=PRDX6 PE=1 SV=3	0	159.209	89	29	98	29	224	25	6.38	297.87	29	other metabolic processes;stress response;transport;other biological processes	non-structural extracellular;cytosol;mitochondrion;nucleus;other cytoplasmic organelle;other cell component	other molecular function	Pf00578, Pf10417	9588	ENSG00000117592	PRDX6	A8JZY7; hsa:9588; P30041; P32077; Q5TAH4; Q5ZEZ8	Nuclear Receptors Meta-Pathway; NRF2 pathway; VEGFA-VEGFR2 Signaling Pathway	Neutrophil degranulation; Detoxification of Reactive Oxygen Species	5	0	107.6	105.9	92.2	89.9	93.8	101.1	97.6	102.5	105.2	110.2	100	7.2	2.49	12.46	4.1	5.6	8.45	12.02	3.36	1.46	0.86	0
FALSE	High	Master Protein	Q9BQG0	Myb-binding protein 1A OS=Homo sapiens (Human) OX=9606 GN=MYBBP1A PE=1 SV=2	0	157.911	32	45	81	45	1328	148.8	9.28	199.51	45	other metabolic processes;stress response;signal transduction;other biological processes	nucleus;other cell component	nucleic acid binding activity;other molecular function	Pf04931	10514	ENSG00000132382	MYBBP1A	hsa:10514; Q86VM3; Q9BQG0; Q9BW49; Q9P0V5; Q9UF99	Energy Metabolism	B-WICH complex positively regulates rRNA expression	2	0	109.2	101.7	112.4	99.6	100.5	97.9	108.8	95.3	98	94.5	100	2.78	3.21	6.2	2.61	4.3	2.32	3.55	4.28	4.36	2.93	0
FALSE	High	Master Protein	Q08378	Golgin subfamily A member 3 OS=Homo sapiens (Human) OX=9606 GN=GOLGA3 PE=1 SV=2	0	157.838	29	37	68	35	1498	167.3	5.44	192.33	37	transport;other biological processes	other membranes;cytosol;ER/Golgi;nucleus;other cell component			2802	ENSG00000090615	GOLGA3	A5PKX6; hsa:2802; O43241; Q08378; Q6P9C7; Q86XW3; Q8TDA9; Q8WZA3			0	1	96.8	96.9	97.9	94	102.4	103.8	105.2	97.9	94.8	109	100	3.24	1.17	1.14	5.56	5.22	1.14	3.75	3.17	6.24	2.07	0
FALSE	High	Master Protein	P46379	Large proline-rich protein BAG6 OS=Homo sapiens (Human) OX=9606 GN=BAG6 PE=1 SV=2	0	157.569	33	34	87	34	1132	119.3	5.6	254.09	34	cell cycle OR cell proliferation;cell organization and biogenesis;protein metabolism;other metabolic processes;stress response;developmental processes;signal transduction;other biological processes	non-structural extracellular;other membranes;cytosol;nucleus;other cell component	signal transduction activity or receptor binding;translation activity;other molecular function	Pf00240, Pf12057	7917	ENSG00000096155; ENSG00000204463; ENSG00000227761; ENSG00000228760; ENSG00000229524; ENSG00000233348; ENSG00000234651	BAG6	A2ADJ7; A3KQ42; A3KQ44; A6NGY6; A6PWF7; B0UX84; B4DZ12; B4E3V4; E7EMZ4; F8VXY4; hsa:7917; O95874; P46379; Q5HYL9; Q5SQ35; Q5SQ36; Q5SQ37; Q5SQ41; Q5SRP8; Q5SRP9; Q5STC1; Q5STX1; Q5STX3; Q96SA6; Q9BCN4		Insertion of tail-anchored proteins into the endoplasmic reticulum membrane	1	0	103.3	103.5	100.1	104.5	94.5	101.6	95	97.1	102.2	97.1	100	3.43	1.82	1.14	1.61	1.11	1.68	0.27	1.4	0.89	1.58	0
FALSE	High	Master Protein	Q9ULV4	Coronin-1C OS=Homo sapiens (Human) OX=9606 GN=CORO1C PE=1 SV=1	0	157.459	62	32	106	30	474	53.2	7.08	247.12	32	cell organization and biogenesis;transport;developmental processes;signal transduction;other biological processes	plasma membrane;other membranes;cytoskeleton;other cytoplasmic organelle;other cell component	cytoskeletal activity;other molecular function	Pf00400, Pf08953, Pf16300	23603	ENSG00000110880	CORO1C	A7MAP0; A7MAP1; B3KU12; hsa:23603; Q9NSK5; Q9ULV4			0	2	92.6	102.1	92.6	104.3	101	114.1	101.6	107.2	90.2	101.5	100	1.7	4.48	0.25	4.92	1.24	5.58	3.64	1.46	6.72	2.49	0
FALSE	High	Master Protein	P40926	Malate dehydrogenase, mitochondrial OS=Homo sapiens (Human) OX=9606 GN=MDH2 PE=1 SV=3	0	157.425	74	28	117	28	338	35.5	8.68	332.86	28	other metabolic processes	other membranes;mitochondrion;other cell component	other molecular function	Pf00056, Pf02866	4191	ENSG00000146701	MDH2	A8K414; B2RE78; B4DE44; E9PDB2; hsa:4191; O43682; P40926	Amino Acid metabolism; Metabolic reprogramming in colon cancer; Glycolysis and Gluconeogenesis; TCA Cycle (aka Krebs or citric acid cycle)	Gluconeogenesis; Citric acid cycle (TCA cycle)	6	0	94.8	98.5	92.3	105.5	115.4	100.9	91.4	100.2	97.6	105.3	100	25.3	5.47	12.58	4.04	7.36	8	2.61	8.44	21	8.1	0
FALSE	High	Master Protein	Q96TA1	Protein Niban 2 OS=Homo sapiens (Human) OX=9606 GN=NIBAN2 PE=1 SV=3	0	156.74	49	32	77	31	746	84.1	6.19	226.87	32	cell-cell signaling;cell organization and biogenesis;transport;developmental processes;other biological processes	plasma membrane;other membranes;cytosol;nucleus;other cell component	other molecular function		64855	ENSG00000136830	NIBAN2	hsa:64855; Q4LE55; Q5VVW6; Q5VVW7; Q96TA1; Q9BUS2; Q9NT35			0	1	103.8	105.8	99.3	101.8	91.8	86.5	90.4	90.7	109.6	90.5	100	1.84	0.81	2.66	1.68	5.03	4.9	2.13	3.24	2.87	3	0
FALSE	High	Master Protein	Q06830	Peroxiredoxin-1 OS=Homo sapiens (Human) OX=9606 GN=PRDX1 PE=1 SV=1	0	155.831	79	22	148	19	199	22.1	8.13	393.88	22	cell cycle OR cell proliferation;other metabolic processes;stress response;developmental processes;other biological processes	cytosol;nucleus;other cell component	other molecular function	Pf00578, Pf10417	5052	ENSG00000117450	PRDX1	B5BU26; D3DPZ8; hsa:5052; P35703; Q06830; Q2V576; Q5T154; Q5T155	Androgen receptor signaling pathway; Selenium Micronutrient Network; Nuclear Receptors Meta-Pathway; NRF2 pathway	TP53 Regulates Metabolic Genes; Detoxification of Reactive Oxygen Species; Deregulated CDK5 triggers multiple neurodegenerative pathways in Alzheimer's disease models	7	3	91.8	91.4	96.6	86.9	104.4	95.8	96.7	96.7	93.8	105	100	2.52	0.67	2.03	3.15	4.69	6.16	6.43	3.43	3.31	3.5	0
FALSE	High	Master Protein	P78344	Eukaryotic translation initiation factor 4 gamma 2 OS=Homo sapiens (Human) OX=9606 GN=EIF4G2 PE=1 SV=1	0	155.27	52	45	83	44	907	102.3	7.14	191.9	45	cell cycle OR cell proliferation;protein metabolism;other metabolic processes;other biological processes	cytosol;translational apparatus	nucleic acid binding activity	Pf02020, Pf02847, Pf02854	1982	ENSG00000110321	EIF4G2	hsa:1982; O60877; P78344; P78404; Q0VH00; Q0VH01; Q2NKW9; Q49A79; Q53EU1; Q58EZ2; Q8NI71; Q96C16	VEGFA-VEGFR2 Signaling Pathway; Exercise-induced Circadian Regulation; Viral Acute Myocarditis	ISG15 antiviral mechanism	4	1	106.5	103	102.4	103.1	100.7	105.6	102.5	100.9	94.3	102.7	100	0.81	2.01	2.56	2.26	2.09	1.13	1.14	2.57	3.93	1.18	0
FALSE	High	Master Protein	Q99613	Eukaryotic translation initiation factor 3 subunit C OS=Homo sapiens (Human) OX=9606 GN=EIF3C PE=1 SV=1	0	155.137	40	45	109	45	913	105.3	5.68	246.92	45	cell organization and biogenesis;protein metabolism;other metabolic processes;other biological processes	cytosol;translational apparatus;other cell component	translation activity;nucleic acid binding activity;other molecular function	Pf01399, Pf05470	8663	ENSG00000184110	EIF3C	A8K7Z0; B2RXG3; B4E1D5; H3BRV0; hsa:8663; O00215; Q99613; Q9BW98	Translation Factors	L13a-mediated translational silencing of Ceruloplasmin expression; Translation initiation complex formation; Formation of a pool of free 40S subunits; Formation of the ternary complex, and subsequently, the 43S complex; Ribosomal scanning and start codon recognition; GTP hydrolysis and joining of the 60S ribosomal subunit	7	0	100	95.7	100.3	100.7	100.7	101.3	99.4	99	93.8	93.5	100	1.62	2.82	2.03	6.06	0.56	14.18	1.67	0.99	2.21	0.72	0
FALSE	High	Master Protein	Q14247	Src substrate cortactin OS=Homo sapiens (Human) OX=9606 GN=CTTN PE=1 SV=2	0	155.104	55	34	82	34	550	61.5	5.4	230.11	34	cell adhesion;cell organization and biogenesis;transport;developmental processes;other biological processes	plasma membrane;other membranes;cytosol;cytoskeleton;ER/Golgi;other cell component	cytoskeletal activity;other molecular function	Pf02218, Pf14604	2017	ENSG00000085733; ENSG00000288401	CTTN	hsa:2017; Q14247; Q8N707; Q96H99	Pathogenic Escherichia coli infection; Hepatitis C and Hepatocellular Carcinoma	Clathrin-mediated endocytosis; RHO GTPases activate PAKs	4	0	96.1	91.8	98.6	99.7	108.5	94	105.2	104.1	98.5	96.6	100	3.01	3.81	1.85	4.39	6.15	4.51	1.64	3.32	2.1	2.67	0
FALSE	High	Master Protein	Q92499	ATP-dependent RNA helicase DDX1 OS=Homo sapiens (Human) OX=9606 GN=DDX1 PE=1 SV=2	0	154.995	57	40	99	40	740	82.4	7.23	250.73	40	cell organization and biogenesis;DNA metabolism;RNA metabolism OR transcription;other metabolic processes;stress response;developmental processes;other biological processes	cytosol;mitochondrion;nucleus;other cell component	nucleic acid binding activity;other molecular function	Pf00270, Pf00271, Pf00622	1653	ENSG00000079785	DDX1	B4DME8; B4DPN6; hsa:1653; Q92499	DDX1 as a regulatory component of the Drosha microprocessor; mRNA Processing	tRNA processing in the nucleus	3	0	100	102.1	100.9	105.5	99.5	102.3	100	100	99.8	95.1	100	2.14	2.64	0.95	5.99	2.46	2.83	1.31	1.44	1.09	2.87	0
FALSE	High	Master Protein	P35232	Prohibitin OS=Homo sapiens (Human) OX=9606 GN=PHB PE=1 SV=1	0	154.95	89	29	144	29	272	29.8	5.76	404.42	29	cell organization and biogenesis;protein metabolism;DNA metabolism;other metabolic processes;stress response;transport;developmental processes;signal transduction;other biological processes	plasma membrane;other membranes;mitochondrion;nucleus;other cytoplasmic organelle;other cell component	signal transduction activity or receptor binding;other molecular function	Pf01145	5245	ENSG00000167085	PHB	B4DY47; hsa:5245; P35232; Q4VBQ0	Integrated Breast Cancer Pathway	Signaling by moderate kinase activity BRAF mutants; Paradoxical activation of RAF signaling by kinase inactive BRAF; Signaling downstream of RAS mutants; RAF activation; Processing of SMDT1	6	0	91.8	103	97.9	101.2	90.1	100.5	86.8	92.7	102.3	97.1	100	0.94	1.44	3.83	3.35	0.76	0.66	4.7	3.51	3.55	2.87	0
FALSE	High	Master Protein	P29144	Tripeptidyl-peptidase 2 OS=Homo sapiens (Human) OX=9606 GN=TPP2 PE=1 SV=4	0	154.666	39	45	80	45	1249	138.3	6.32	208.9	45	protein metabolism;other metabolic processes	cytosol;nucleus;other cell component	other molecular function	Pf00082, Pf12580	7174	ENSG00000134900	TPP2	hsa:7174; P29144; Q5VZU8		Antigen processing: Ubiquitination & Proteasome degradation	1	0	102.7	99.5	103.6	106.3	100.3	97.3	101.2	100.9	96.6	93.4	100	1.98	1.63	4.6	3.13	2.09	2.43	4.41	2.54	1.6	2.9	0
FALSE	High	Master Protein	P54578	Ubiquitin carboxyl-terminal hydrolase 14 OS=Homo sapiens (Human) OX=9606 GN=USP14 PE=1 SV=3	0	154.307	64	34	99	34	494	56	5.3	244.91	34	cell-cell signaling;protein metabolism;other metabolic processes;stress response;other biological processes	plasma membrane;other membranes;cytosol;nucleus;other cell component	enzyme regulator activity;other molecular function	Pf00443	9097	ENSG00000101557	USP14	B7Z4N8; hsa:9097; J3QRZ5; P54578; Q53XY5		Ub-specific processing proteases	1	0	97.5	97.7	95	91.9	107	102.4	104.4	104.2	99.3	106.6	100	3.66	0.83	5.74	1.5	1.93	5.01	3.17	0.74	1.41	1.63	0
FALSE	High	Master Protein	P13645	Keratin, type I cytoskeletal 10 OS=Homo sapiens (Human) OX=9606 GN=KRT10 PE=1 SV=6	0	153.871	52	30	77	24	584	58.8	5.21	209.82	30	cell organization and biogenesis;protein metabolism;other metabolic processes;developmental processes;other biological processes	plasma membrane;cytosol;cytoskeleton;other cell component	bone, tooth or skin structural activity;other molecular function	Pf00038	3858	ENSG00000186395	KRT10	hsa:3858; P13645; Q14664; Q8N175		Formation of the cornified envelope	2	7	147.8	115.4	99.4	100.4	107.7	85.5	63.8	78.1	72.8	85.9	100	44.26	33.23	26.17	15.72	28.84	10.92	69.09	7.19	24.94	18.72	0
FALSE	High	Master Protein	Q13561	Dynactin subunit 2 OS=Homo sapiens (Human) OX=9606 GN=DCTN2 PE=1 SV=4	0	153.576	70	30	90	29	401	44.2	5.21	273.93	30	cell cycle OR cell proliferation;cell organization and biogenesis;transport;other biological processes	other membranes;cytosol;cytoskeleton;other cell component	cytoskeletal activity;other molecular function	Pf04912	10540	ENSG00000175203	DCTN2	B2RBK5; hsa:10540; Q13561; Q86YN2; Q9BW17		MHC class II antigen presentation; HSP90 chaperone cycle for steroid hormone receptors (SHR); Recruitment of NuMA to mitotic centrosomes; COPI-mediated anterograde transport; COPI-independent Golgi-to-ER retrograde traffic; Regulation of PLK1 Activity at G2/M Transition; Loss of Nlp from mitotic centrosomes; Recruitment of mitotic centrosome proteins and complexes; Anchoring of the basal body to …	11	1	95.6	97.3	97.4	95.3	102.2	93.7	98.8	98.9	100.6	99.6	100	2.82	0.67	2.13	4.03	2.9	7.64	1.33	4.39	1.36	0.83	0
FALSE	High	Master Protein	Q14839	Chromodomain-helicase-DNA-binding protein 4 OS=Homo sapiens (Human) OX=9606 GN=CHD4 PE=1 SV=2	0	153.266	33	50	90	40	1912	217.9	5.86	188.73	50	cell organization and biogenesis;other biological processes	cytoskeleton;nucleus;other cell component	nucleic acid binding activity;other molecular function	Pf00176, Pf00271, Pf00385, Pf00628, Pf06461, Pf06465, Pf08073, Pf08074	1108	ENSG00000111642	CHD4	hsa:1108; Q14839; Q8IXZ5	Rett syndrome causing genes; The effect of progerin on the involved genes in Hutchinson-Gilford Progeria Syndrome	RNA Polymerase I Transcription Initiation; Potential therapeutics for SARS; HDACs deacetylate histones; ERCC6 (CSB) and EHMT2 (G9a) positively regulate rRNA expression; Regulation of PTEN gene transcription; Regulation of TP53 Activity through Acetylation; NGF-stimulated transcription	9	10	103.1	94.6	105.7	103.4	103.5	102.7	108.2	103.9	94.5	98.6	100	5.04	3.45	3.96	3.59	2.84	5.11	2.08	2.44	4.7	3.85	0
FALSE	High	Master Protein	P46459	Vesicle-fusing ATPase OS=Homo sapiens (Human) OX=9606 GN=NSF PE=1 SV=3	0	153.066	50	42	90	41	744	82.5	6.95	213.35	42	cell organization and biogenesis;transport;other biological processes	plasma membrane;other membranes;cytosol;ER/Golgi;other cell component	signal transduction activity or receptor binding;other molecular function	Pf00004, Pf02359, Pf02933, Pf17862	4905	ENSG00000073969; ENSG00000276262; ENSG00000278174	NSF	A8K2D9; B4DFA2; hsa:4905; P46459; Q8N6D7; Q9UKZ2	Synaptic Vesicle Pathway; Brain-Derived Neurotrophic Factor (BDNF) signaling pathway	COPII-mediated vesicle transport; Trafficking of GluR2-containing AMPA receptors; COPI-dependent Golgi-to-ER retrograde traffic; COPI-mediated anterograde transport; Intra-Golgi traffic; Retrograde transport at the Trans-Golgi-Network	8	1	107	96.4	106.3	95.8	106.5	99.5	112	96.2	108.9	103.5	100	7.56	1.81	1.73	0.47	4.12	4.54	1.53	3.2	8.22	4	0
FALSE	High	Master Protein	Q9BSJ8	Extended synaptotagmin-1 OS=Homo sapiens (Human) OX=9606 GN=ESYT1 PE=1 SV=1	0	152.835	38	42	96	40	1104	122.8	5.83	262.37	42	cell organization and biogenesis;other metabolic processes;transport	plasma membrane;other membranes;ER/Golgi	other molecular function	Pf00168, Pf17047	23344	ENSG00000139641	ESYT1	A0FGR7; A8K2S2; hsa:23344; O94848; Q6PJN4; Q9BSJ8; Q9H6J1; Q9H6W2; Q9Y416		Glycosphingolipid metabolism	1	2	105.1	94.2	103.9	101.7	100.3	88.2	103.5	98	101.4	98.1	100	1.75	4.25	3.84	9.89	1.38	3.36	2.02	4.13	4.27	7.52	0
FALSE	High	Master Protein	P06396	Gelsolin OS=Homo sapiens (Human) OX=9606 GN=GSN PE=1 SV=1	0	152.677	50	34	119	34	782	85.6	6.28	332.28	34	cell organization and biogenesis;protein metabolism;other metabolic processes;stress response;transport;developmental processes;signal transduction;other biological processes	non-structural extracellular;plasma membrane;other membranes;cytosol;cytoskeleton;other cell component	cytoskeletal activity;other molecular function	Pf00626	2934	ENSG00000148180	GSN	A2A418; A8MUD1; A8MYN7; B7Z373; B7Z5V1; F5H1A8; hsa:2934; P06396; Q5T0I2; Q8WVV7	Ebola Virus Pathway on Host; Regulation of Actin Cytoskeleton; Senescence and Autophagy in Cancer	Neutrophil degranulation; Amyloid fiber formation; Caspase-mediated cleavage of cytoskeletal proteins	6	0	95.2	98.5	94.1	96.4	100.9	107.5	100.2	102	108.1	102	100	1.82	2.79	1.99	3.64	2.04	9.13	2.48	0.59	1.92	0.32	0
FALSE	High	Master Protein	P62701	40S ribosomal protein S4, X isoform OS=Homo sapiens (Human) OX=9606 GN=RPS4X PE=1 SV=2	0	152.003	86	36	123	36	263	29.6	10.15	278.39	36	protein metabolism;RNA metabolism OR transcription;other metabolic processes;transport;developmental processes;other biological processes	cytosol;translational apparatus;nucleus;other cell component	nucleic acid binding activity;other molecular function	Pf00467, Pf00900, Pf01479, Pf08071, Pf16121	6191	ENSG00000198034	RPS4X	hsa:6191; P12631; P12750; P27576; P55831; P62701; Q14727; Q6IPY4	Cytoplasmic Ribosomal Proteins	Regulation of expression of SLITs and ROBOs; Major pathway of rRNA processing in the nucleolus and cytosol; L13a-mediated translational silencing of Ceruloplasmin expression; Translation initiation complex formation; Formation of a pool of free 40S subunits; Formation of the ternary complex, and subsequently, the 43S complex; Ribosomal scanning and start codon recognition; GTP hydrolysis and join…	17	0	104	98.6	101.8	100.3	103.1	88.2	91.7	93.9	102.5	88.4	100	2.4	2.01	5.2	6.3	7.51	2.96	5.62	1.25	5.69	0.37	0
FALSE	High	Master Protein	P49750	YLP motif-containing protein 1 OS=Homo sapiens (Human) OX=9606 GN=YLPM1 PE=1 SV=4	0	151.936	25	45	81	43	2146	241.5	6.55	201.04	45	other biological processes	cytosol;nucleus		Pf13671	56252	ENSG00000119596	YLPM1	hsa:56252; P49750; P49752; Q96I64; Q9P1V7			0	2	105.5	97.5	109	100.5	104.4	92.2	108.9	96.6	99	95.8	100	2.43	1.6	2.3	2.08	2.36	1.96	4.71	2.75	3.72	2.69	0
FALSE	High	Master Protein	P21796	Voltage-dependent anion-selective channel protein 1 OS=Homo sapiens (Human) OX=9606 GN=VDAC1 PE=1 SV=2	0	151.84	86	25	101	24	283	30.8	8.54	262.74	25	cell-cell signaling;other metabolic processes;stress response;transport;other biological processes	plasma membrane;other membranes;mitochondrion;ER/Golgi	transporter activity;other molecular function	Pf01459	7416	ENSG00000213585	VDAC1	B3KVK4; D3DQ93; hsa:7416; P21796; Q5FVE7; Q9UIQ5; Q9UPL0		Ub-specific processing proteases; Mitochondrial protein import; PINK1-PRKN Mediated Mitophagy; Pyruvate metabolism; Mitochondrial calcium ion transport	5	1	108.6	100.7	102.4	115.1	107.7	92.4	98	109.1	108.7	95.1	100	11.79	12.78	9.27	5.69	6.8	7.46	3.39	5.97	12.51	3.62	0
FALSE	High	Master Protein	P31150	Rab GDP dissociation inhibitor alpha OS=Homo sapiens (Human) OX=9606 GN=GDI1 PE=1 SV=2	0	151.776	67	29	72	20	447	50.6	5.14	239.18	29	cell organization and biogenesis;transport;developmental processes;signal transduction;other biological processes	cytosol;ER/Golgi;other cell component	enzyme regulator activity;other molecular function	Pf00996	2664	ENSG00000203879	GDI1	hsa:2664; P31150; P50394; Q6FG50; Q7Z2G6; Q7Z2G9; Q7Z2H5; Q7Z2I6	Integrated Breast Cancer Pathway; Ciliary landscape	RAB GEFs exchange GTP for GDP on RABs	3	0	108.1	100.3	101.2	95	102.9	106.6	106.3	108.8	102.8	109.3	100	4.42	7.24	5.94	3.91	2.81	4.62	1.08	6.48	7.92	0.82	0
FALSE	High	Master Protein	Q15365	Poly(rC)-binding protein 1 OS=Homo sapiens (Human) OX=9606 GN=PCBP1 PE=1 SV=2	0	151.624	71	21	107	13	356	37.5	7.09	316.63	21	RNA metabolism OR transcription;other metabolic processes;other biological processes	cytosol;nucleus;other cell component	nucleic acid binding activity;other molecular function	Pf00013	5093	ENSG00000169564	PCBP1	hsa:5093; Q13157; Q14975; Q15365	Ferroptosis	mRNA Splicing - Major Pathway; Processing of Capped Intron-Containing Pre-mRNA	3	11	95.3	98.5	103	100.8	100.4	97	97.2	100.1	100.5	92.8	100	4.23	5.61	2.46	1.32	0.88	0.51	4.85	0.75	2.84	1.99	0
FALSE	High	Master Protein	P43686	26S proteasome regulatory subunit 6B OS=Homo sapiens (Human) OX=9606 GN=PSMC4 PE=1 SV=2	0	151.188	78	32	91	31	418	47.3	5.21	237.35	32	cell-cell signaling;protein metabolism;other metabolic processes;stress response;transport;developmental processes;signal transduction;other biological processes	cytosol;nucleus;other cell component	other molecular function	Pf00004, Pf16450, Pf17862	5704	ENSG00000013275; ENSG00000281221	PSMC4	hsa:5704; P43686; Q96FV5; Q9UBM3; Q9UEX3	Proteasome Degradation; Parkin-Ubiquitin Proteasomal System pathway; Ciliary landscape	Neddylation; RUNX1 regulates transcription of genes involved in differentiation of HSCs; Regulation of RAS by GAPs; CDT1 association with the CDC6:ORC:origin complex; Orc1 removal from chromatin; Ub-specific processing proteases; Antigen processing: Ubiquitination & Proteasome degradation; FCERI mediated NF-kB activation; ER-Phagosome pathway; APC/C:Cdh1 mediated degradation of Cdc20 and other AP…	59	0	86.6	82.6	86.1	86.5	111.8	106.7	113.1	112.8	84.5	112.3	100	2.56	3.31	0.95	5.16	4.26	0.35	2.97	3.29	2.7	1.75	0
FALSE	High	Master Protein	P53675	Clathrin heavy chain 2 OS=Homo sapiens (Human) OX=9606 GN=CLTCL1 PE=1 SV=2	0	151.029	15	27	83	3	1640	186.9	5.85	260.57	27	cell cycle OR cell proliferation;cell organization and biogenesis;transport;other biological processes	plasma membrane;other membranes;cytosol;cytoskeleton;ER/Golgi;other cytoplasmic organelle;other cell component	other molecular function	Pf00637, Pf01394, Pf09268, Pf13838	8218	ENSG00000070371	CLTCL1	B7Z7U5; hsa:8218; P53675; Q14017; Q15808; Q15809	Synaptic Vesicle Pathway; Ebola Virus Pathway on Host; Fragile X Syndrome ; 22q11.2 copy number variation syndrome	EPH-ephrin mediated repulsion of cells; Cargo recognition for clathrin-mediated endocytosis; Formation of annular gap junctions	9	0	99.9		91.9		87.7		97.9		79.8	93.2	100	11.13		5.8		6.87		8.72		15.34
FALSE	High	Master Protein	P61247	40S ribosomal protein S3a OS=Homo sapiens (Human) OX=9606 GN=RPS3A PE=1 SV=2	0	150.761	78	36	127	36	264	29.9	9.73	306.48	36	protein metabolism;RNA metabolism OR transcription;other metabolic processes;transport;other biological processes	cytosol;ER/Golgi;translational apparatus;nucleus;other cell component	nucleic acid binding activity;other molecular function	Pf01015	6189	ENSG00000145425	RPS3A	B2R4D4; D3DP05; hsa:6189; P33443; P49241; P61247	Cytoplasmic Ribosomal Proteins	Regulation of expression of SLITs and ROBOs; Major pathway of rRNA processing in the nucleolus and cytosol; L13a-mediated translational silencing of Ceruloplasmin expression; Translation initiation complex formation; Formation of a pool of free 40S subunits; Formation of the ternary complex, and subsequently, the 43S complex; Ribosomal scanning and start codon recognition; GTP hydrolysis and join…	17	0	102	93	101.5	92.7	97	81.9	100.7	94	93.4	89.6	100	1.49	2.29	1.07	6.46	2.8	3.97	5.47	5.06	3.01	10.57	0
FALSE	High	Master Protein	P12277	Creatine kinase B-type OS=Homo sapiens (Human) OX=9606 GN=CKB PE=1 SV=1	0	150.537	72	28	97	26	381	42.6	5.59	284.21	28	other metabolic processes;developmental processes;other biological processes	non-structural extracellular;cytosol;nucleus;other cell component	kinase activity;other molecular function	Pf00217, Pf02807	1152	ENSG00000166165	CKB	A8K236; B2R5R4; hsa:1152; P12277; Q2LE07; Q6FG40; Q9UC66		Creatine metabolism	1	2	104.2	97.2	98.2	93	96.6	84.7	88.6	94.3	103.5	90.8	100	4.99	3.42	6.38	3.14	4.25	2.93	4.85	1.01	3.16	3.62	0
FALSE	High	Master Protein	Q14676	Mediator of DNA damage checkpoint protein 1 OS=Homo sapiens (Human) OX=9606 GN=MDC1 PE=1 SV=3	0	150.246	32	41	64	41	2089	226.5	5.47	183.96	41	cell cycle OR cell proliferation;DNA metabolism;other metabolic processes;stress response	nucleus;other cell component	other molecular function	Pf00498, Pf16770	9656	ENSG00000137337; ENSG00000206481; ENSG00000224587; ENSG00000225589; ENSG00000228575; ENSG00000231135; ENSG00000234012; ENSG00000237095	MDC1	A2AB04; A2BF04; A2RRA8; A7YY86; B0S8A2; hsa:9656; Q0EFC2; Q14676; Q2L6H7; Q2TAZ4; Q5JP55; Q5JP56; Q5ST83; Q68CQ3; Q86Z06; Q96QC2	ATM Signaling Network in Development and Disease	SUMOylation of DNA damage response and repair proteins; Recruitment and ATM-mediated phosphorylation of repair and signaling proteins at DNA double strand breaks; Nonhomologous End-Joining (NHEJ); Processing of DNA double-strand break ends; G2/M DNA damage checkpoint; TP53 Regulates Transcription of DNA Repair Genes	7	0	100.6	100.7	99.6	102.2	104.7	103	107.6	105.7	119.4	107.6	100	6.85	1.76	0.5	5.15	7.39	2.45	4.89	3.98	9.24	2.58	0
FALSE	High	Master Protein	P21399	Cytoplasmic aconitate hydratase OS=Homo sapiens (Human) OX=9606 GN=ACO1 PE=1 SV=3	0	149.44	51	38	79	38	889	98.3	6.68	220.85	38	other metabolic processes;transport;developmental processes;other biological processes	cytosol;mitochondrion;ER/Golgi;other cell component	nucleic acid binding activity;other molecular function	Pf00330, Pf00694	48	ENSG00000122729	ACO1	D3DRK7; hsa:48; P21399; Q14652; Q5VZA7	Iron metabolism in placenta; TCA Cycle and Deficiency of Pyruvate Dehydrogenase complex (PDHc)	Iron uptake and transport	3	0	95.1	102.1	96.4	96.3	99.6	105.6	96.9	104.1	102.6	109.1	100	0.69	1.54	2.37	1.93	3.71	2.09	5.41	3.98	1.98	2.47	0
FALSE	High	Master Protein	P18583	Protein SON OS=Homo sapiens (Human) OX=9606 GN=SON PE=1 SV=4	0	149.123	23	43	86	43	2426	263.7	5.64	205.05	43	cell cycle OR cell proliferation;cell organization and biogenesis;RNA metabolism OR transcription;other metabolic processes;other biological processes	nucleus	nucleic acid binding activity;other molecular function	Pf01585, Pf14709, Pf17069	6651	ENSG00000159140	SON	D3DSF5; D3DSF6; E7ETE8; E7EU67; E7EVW3; E9PFQ2; hsa:6651; O14487; O95981; P18583; Q14120; Q6PKE0; Q9H7B1; Q9P070; Q9P072; Q9UKP9; Q9UPY0			0	0	100.7	91.9	102.7	104.7	100.3	91.5	108.2	102.4	93	91.3	100	2.91	1.75	1.72	0.28	0.92	5.3	6.29	1.19	1	1.25	0
FALSE	High	Master Protein	P23526	Adenosylhomocysteinase OS=Homo sapiens (Human) OX=9606 GN=AHCY PE=1 SV=4	0	148.946	53	27	117	25	432	47.7	6.34	288.27	27	other metabolic processes;stress response;other biological processes	cytosol;nucleus;other cell component	other molecular function	Pf00670, Pf05221	191	ENSG00000101444	AHCY	A8K307; B3KUN3; E1P5P2; F5H737; hsa:191; P23526; Q96A36	Folate Metabolism; Trans-sulfuration pathway; One Carbon Metabolism; Trans-sulfuration and one carbon metabolism; Methionine De Novo and Salvage Pathway; Ethanol effects on histone modifications	Methylation; Sulfur amino acid metabolism; Metabolism of ingested SeMet, Sec, MeSec into H2Se; Defective AHCY causes Hypermethioninemia with S-adenosylhomocysteine hydrolase deficiency (HMAHCHD)	10	2	107.1	103.1	101.9	98.8	99.8	89.3	93.1	95.1	96.8	90.8	100	5.79	1.13	7.43	2.84	5.66	3.62	1.97	3.14	5.1	7.08	0
FALSE	High	Master Protein	O43290	U4/U6.U5 tri-snRNP-associated protein 1 OS=Homo sapiens (Human) OX=9606 GN=SART1 PE=1 SV=1	0	148.924	48	34	67	32	800	90.2	6.13	186.89	34	cell organization and biogenesis;RNA metabolism OR transcription;other metabolic processes;other biological processes	cytosol;ER/Golgi;nucleus;other cell component		Pf03343	9092	ENSG00000175467	SART1	A6NDN1; hsa:9092; O43290; Q53GB5		mRNA Splicing - Major Pathway	1	1	103	90.4	105.3	100.8	103.1	98.7	113.3	102.3	91.2	94.8	100	4.71	1.57	5.11	2.84	3.4	1.74	9.09	0.48	4.15	1.46	0
FALSE	High	Master Protein	Q9NQW6	Anillin OS=Homo sapiens (Human) OX=9606 GN=ANLN PE=1 SV=2	0	148.904	41	42	78	42	1124	124.1	8.07	197.41	42	cell cycle OR cell proliferation;cell organization and biogenesis;developmental processes;other biological processes	cytoskeleton;nucleus;other cell component	cytoskeletal activity;other molecular function	Pf00169, Pf08174, Pf16018	54443	ENSG00000011426	ANLN	hsa:54443; Q5CZ78; Q6NSK5; Q9H8Y4; Q9NQW6; Q9NVN9; Q9NVP0	Retinoblastoma Gene in Cancer; Nephrotic syndrome		2	0	113.5	84.2	137	131.7	95.9	85.6	115.7	123.9	92.1	79.9	100	5.82	3.01	2.35	3.89	2.55	4.69	1.04	4.14	2.17	2.76	0
FALSE	High	Master Protein	P48634	Protein PRRC2A OS=Homo sapiens (Human) OX=9606 GN=PRRC2A PE=1 SV=3	0	148.318	26	48	86	45	2157	228.7	9.45	184.96	48	other biological processes	plasma membrane;other membranes;cytosol;nucleus		Pf07001	7916	ENSG00000204469; ENSG00000206427; ENSG00000225164; ENSG00000225748; ENSG00000226618; ENSG00000231370; ENSG00000231825	PRRC2A	B0UX77; B0UZE9; B0UZL3; hsa:7916; O95875; P48634; Q05BK4; Q4LE37; Q5SQ29; Q5SQ30; Q5ST84; Q5STX6; Q5STX7; Q68DW9; Q6P9P7; Q6PIN1; Q8MGQ9; Q96QC6			0	0	99.2	102.2	97.6	107.9	95.9	102.4	97.3	103.7	91.5	87.6	100	2.7	1.81	0.18	12.02	2.65	8.05	4.13	3.44	9.78	1.06	0
FALSE	High	Master Protein	Q13283	Ras GTPase-activating protein-binding protein 1 OS=Homo sapiens (Human) OX=9606 GN=G3BP1 PE=1 SV=1	0	148.154	67	26	100	23	466	52.1	5.52	320.6	26	cell organization and biogenesis;other metabolic processes;stress response;signal transduction;other biological processes	cytosol;nucleus;other cell component	nucleic acid binding activity;other molecular function	Pf00076, Pf02136	10146	ENSG00000145907	G3BP1	hsa:10146; Q13283; Q5HYE9			0	3	105.2	100	107.2	111.7	103.3	106	101.8	106.2	96.4	90	100	2.12	5.73	3.11	6.81	3.85	8.74	2.12	2.19	2.76	1.88	0
FALSE	High	Master Protein	P21589	5'-nucleotidase OS=Homo sapiens (Human) OX=9606 GN=NT5E PE=1 SV=1	0	147.904	57	32	86	31	574	63.3	7.03	252.75	32	cell adhesion;DNA metabolism;other metabolic processes;other biological processes	plasma membrane;other membranes;cytosol;nucleus	other molecular function	Pf00149, Pf02872	4907	ENSG00000135318	NT5E	B3KQI8; hsa:4907; O75520; P21589; Q5W116	Differentiation Pathway; NAD+ metabolism	Purinergic signaling in leishmaniasis infection; Purine catabolism; Pyrimidine catabolism; Nicotinate metabolism	6	1	103.2	114.3	110.2	103.8	89.8	86.5	92	92.3	131.7	90.5	100	1.95	2.56	5.19	3.22	2.39	3.75	2.06	1.26	1.11	1.04	0
FALSE	High	Master Protein	P43246	DNA mismatch repair protein Msh2 OS=Homo sapiens (Human) OX=9606 GN=MSH2 PE=1 SV=1	0	147.372	48	43	90	43	934	104.7	5.77	205.54	43	cell cycle OR cell proliferation;cell organization and biogenesis;DNA metabolism;other metabolic processes;stress response;developmental processes;signal transduction;other biological processes	nucleus;other cell component	nucleic acid binding activity;other molecular function	Pf00488, Pf01624, Pf05188, Pf05190, Pf05192	4436	ENSG00000095002	MSH2	B4E2Z2; hsa:4436; O75488; P43246	RAC1/PAK1/p38/MMP2 Pathway; Chromosomal and microsatellite instability in colorectal cancer ; Ciliary landscape; DNA Repair Pathways Full Network; p53 transcriptional gene network; DNA Mismatch Repair	TP53 Regulates Transcription of DNA Repair Genes; Mismatch repair (MMR) directed by MSH2:MSH6 (MutSalpha); Mismatch repair (MMR) directed by MSH2:MSH3 (MutSbeta); Defective Mismatch Repair Associated With MSH3; Defective Mismatch Repair Associated With MSH2; Defective Mismatch Repair Associated With MSH6	12	0	104.7	98.4	104.6	95.2	98.9	89.5	101.3	95	102.3	89.7	100	2.37	1.54	1.94	5.03	1.74	1.72	2.17	3.65	3.73	3.27	0
FALSE	High	Master Protein	Q14690	Protein RRP5 homolog OS=Homo sapiens (Human) OX=9606 GN=PDCD11 PE=1 SV=3	0	147.322	26	45	91	45	1871	208.6	8.87	227.22	45	RNA metabolism OR transcription;other metabolic processes	cytosol;nucleus;other cell component	other molecular function	Pf00575, Pf05843	22984	ENSG00000148843	PDCD11	hsa:22984; Q14690; Q2TA92; Q5W093; Q6P2J3; Q86VQ8; Q9H4P1		Major pathway of rRNA processing in the nucleolus and cytosol; rRNA modification in the nucleus and cytosol	2	0	108.4	105	111.8	104.7	94.3	100.3	105.8	98	103.7	97.3	100	2.21	1.99	3.53	4.21	1.02	1.26	2.72	3.17	5.31	1.37	0
FALSE	High	Master Protein	Q13085	Acetyl-CoA carboxylase 1 OS=Homo sapiens (Human) OX=9606 GN=ACACA PE=1 SV=2	0	147.191	22	45	72	34	2346	265.4	6.37	187.51	45	cell organization and biogenesis;protein metabolism;other metabolic processes;transport;other biological processes	cytosol;cytoskeleton;nucleus	other molecular function	Pf00289, Pf00364, Pf01039, Pf02785, Pf02786, Pf08326	31	ENSG00000275176; ENSG00000278540	ACACA	B2RP68; B2ZZ90; hsa:31; Q13085; Q6KEV6; Q6XDA8; Q7Z2G8; Q7Z561; Q7Z563; Q7Z564; Q86WB2; Q86WB3	AMP-activated Protein Kinase (AMPK) Signaling; Sterol Regulatory Element-Binding Proteins (SREBP) signalling; Leptin signaling pathway; Corticotropin-releasing hormone signaling pathway; Mesodermal Commitment Pathway; Fatty Acid Biosynthesis; VEGFA-VEGFR2 Signaling Pathway; Focal Adhesion-PI3K-Akt-mTOR-signaling pathway; Leptin and adiponectin; Lipid Metabolism Pathway; Pathways in clear cell ren…	Activation of gene expression by SREBF (SREBP); Biotin transport and metabolism; Defective HLCS causes multiple carboxylase deficiency; Fatty acyl-CoA biosynthesis; ChREBP activates metabolic gene expression; Carnitine metabolism	18	11	96.5	97.8	91.3	96.5	97.6	100.8	95	99.4	94.3	101.3	100	3.59	2.05	2.41	1.6	2.19	0.43	2.58	1.96	2.21	2.24	0
FALSE	High	Master Protein	Q07866	Kinesin light chain 1 OS=Homo sapiens (Human) OX=9606 GN=KLC1 PE=1 SV=2	0	146.827	44	29	72	21	573	65.3	6.2	182.4	29	cell organization and biogenesis;transport;other biological processes	cytosol;cytoskeleton;other cell component	cytoskeletal activity	Pf00515, Pf13374, Pf13424	3831	ENSG00000126214	KLC1	A6NF62; F8VTM4; hsa:3831; Q07866; Q7RTM2; Q7RTM3; Q7RTM5; Q7RTP9; Q7RTQ3; Q7RTQ5; Q7RTQ6; Q86SF5; Q86TF5; Q86V74; Q86V75; Q86V76; Q86V77; Q86V78; Q86V79; Q96H62	IL-18 signaling pathway	COPI-dependent Golgi-to-ER retrograde traffic; MHC class II antigen presentation; Kinesins; RHO GTPases activate KTN1	5	8	100.2	99.8	98.9	98.2	104.6	101.7	103.9	102.6	96.9	103.7	100	2.25	2.6	2.05	2.46	1.58	3.01	2.16	2.08	2.06	1.44	0
FALSE	High	Master Protein	P48444	Coatomer subunit delta OS=Homo sapiens (Human) OX=9606 GN=ARCN1 PE=1 SV=1	0	146.566	57	33	80	33	511	57.2	6.21	206.91	33	transport;developmental processes;other biological processes	other membranes;cytosol;ER/Golgi		Pf00928, Pf01217	372	ENSG00000095139	ARCN1	B4E1X2; E9PEU4; hsa:372; P48444; Q52M80	miR-517 relationship with ARCN1 and USP1	COPI-mediated anterograde transport; COPI-dependent Golgi-to-ER retrograde traffic	3	0	92.4	93.6	89.4	91	104.8	106.9	102.1	108.6	90.5	110.7	100	4.3	4.03	5.57	1.92	2.59	6.34	2.38	2	1.72	2.13	0
FALSE	High	Master Protein	O76021	Ribosomal L1 domain-containing protein 1 OS=Homo sapiens (Human) OX=9606 GN=RSL1D1 PE=1 SV=3	0	146.373	57	40	96	39	490	54.9	10.13	207.84	40	RNA metabolism OR transcription;other metabolic processes;other biological processes	nucleus;other cell component	nucleic acid binding activity	Pf00687	26156	ENSG00000171490	RSL1D1	B4DJ58; D3DUG7; hsa:26156; O76021; Q2M1T7; Q6PL22; Q8IWS7; Q8WUZ1; Q9HDA9; Q9Y3Z9	Senescence and Autophagy in Cancer		1	1	101.9	98	107.9	102	101.1	98.1	104.1	98.9	92.3	95.6	100	2.07	1	2.2	1.59	1.87	3.32	6.93	3.74	3.69	2.01	0
FALSE	High	Master Protein	P40222	Alpha-taxilin OS=Homo sapiens (Human) OX=9606 GN=TXLNA PE=1 SV=3	0	145.799	59	35	75	34	546	61.9	6.52	194.34	35	transport;signal transduction;other biological processes	non-structural extracellular;cytosol;other cell component	other molecular function	Pf09728	200081	ENSG00000084652	TXLNA	D3DPP6; hsa:200081; P40222; Q5TFJ6; Q66K62; Q86T54; Q86T85; Q86T86; Q86Y86; Q86YW3; Q8N2Y3		Other interleukin signaling	1	1	103.6	97.4	102	98	103.4	103.6	106.9	100.6	93.9	105.6	100	2.3	2.59	6.64	3.19	2.61	4.29	3.99	1.41	4.99	3.27	0
FALSE	High	Master Protein	Q12905	Interleukin enhancer-binding factor 2 OS=Homo sapiens (Human) OX=9606 GN=ILF2 PE=1 SV=2	0	144.83	71	26	91	26	390	43	5.26	266.59	26	transport;other biological processes	nucleus;other cell component	nucleic acid binding activity	Pf07528	3608	ENSG00000143621	ILF2	A6NDB0; B2R8G7; hsa:3608; Q12905; Q5SR10; Q5SR11; Q7L7R3; Q9BWD4; Q9P1N0	B Cell Receptor Signaling Pathway	Neutrophil degranulation	2	0	99.3	97.1	108.9	93.7	94	93.4	98.2	93.4	96.5	95.1	100	3.4	2.65	4.47	3.78	2.49	4.54	2.23	2.57	2.37	5.73	0
FALSE	High	Master Protein	O94906	Pre-mRNA-processing factor 6 OS=Homo sapiens (Human) OX=9606 GN=PRPF6 PE=1 SV=1	0	144.625	45	44	83	44	941	106.9	8.25	193.25	44	cell organization and biogenesis;RNA metabolism OR transcription;other metabolic processes;other biological processes	nucleus	signal transduction activity or receptor binding;nucleic acid binding activity;other molecular function	Pf06424, Pf13181	24148	ENSG00000101161	PRPF6	B2RAR5; B3KMC6; hsa:24148; O94906; O95109; Q5VXS5; Q9H3Z1; Q9H4T9; Q9H4U8; Q9NTE6	mRNA Processing	mRNA Splicing - Major Pathway; mRNA Splicing - Minor Pathway	3	0	94.8	99.9	99	101.1	90.8	99.4	97.9	92.1	98.9	98	100	1.23	3	3.22	2.09	2.05	3.52	1.56	5.17	2.66	1.64	0
FALSE	High	Master Protein	P05198	Eukaryotic translation initiation factor 2 subunit 1 OS=Homo sapiens (Human) OX=9606 GN=EIF2S1 PE=1 SV=3	0	144.503	63	29	84	29	315	36.1	5.08	242.86	29	cell organization and biogenesis;protein metabolism;other metabolic processes;stress response;transport;signal transduction;other biological processes	cytosol;translational apparatus;nucleus;other cell component	translation activity;nucleic acid binding activity	Pf00575, Pf07541	1965	ENSG00000134001	EIF2S1	hsa:1965; P05198	Translation Factors; Brain-Derived Neurotrophic Factor (BDNF) signaling pathway; Ebola Virus Pathway on Host; Nonalcoholic fatty liver disease; Unfolded protein response	L13a-mediated translational silencing of Ceruloplasmin expression; Translation initiation complex formation; Formation of the ternary complex, and subsequently, the 43S complex; Ribosomal scanning and start codon recognition; GTP hydrolysis and joining of the 60S ribosomal subunit; ABC-family proteins mediated transport; Response of EIF2AK1 (HRI) to heme deficiency; PERK regulates gene expression…	15	0	102.6	98	102.7	98.1	102	97.2	101.5	99.7	97.5	101.3	100	3.55	1.16	0.88	5.13	1.59	3.34	3.56	3.48	2.99	2.17	0
FALSE	High	Master Protein	Q96B97	SH3 domain-containing kinase-binding protein 1 OS=Homo sapiens (Human) OX=9606 GN=SH3KBP1 PE=1 SV=2	0	144.466	53	30	68	30	665	73.1	6.62	205.96	30	cell-cell signaling;cell organization and biogenesis;transport;developmental processes;other biological processes	plasma membrane;other membranes;cytosol;cytoskeleton;other cell component	other molecular function	Pf14604	30011	ENSG00000147010	SH3KBP1	B7Z1D5; hsa:30011; Q5JPT4; Q5JPT5; Q8IWX6; Q8IX98; Q96B97; Q96RN4; Q9NYR0	EGF/EGFR Signaling Pathway	Cargo recognition for clathrin-mediated endocytosis; EGFR downregulation; Antigen activates B Cell Receptor (BCR) leading to generation of second messengers; Reelin signalling pathway; Negative regulation of MET activity; InlB-mediated entry of Listeria monocytogenes into host cell	8	0	114.5	103.1	114.2	108.9	97.4	82.8	95.7	91.7	104.9	80.9	100	3.57	0.34	2.36	4.54	2.8	2.78	2.4	3.2	0.99	2.75	0
FALSE	High	Master Protein	O94979	Protein transport protein Sec31A OS=Homo sapiens (Human) OX=9606 GN=SEC31A PE=1 SV=3	0	144.213	29	40	104	39	1220	132.9	6.89	228.1	40	cell organization and biogenesis;stress response;transport;signal transduction;other biological processes	other membranes;cytosol;ER/Golgi;other cell component	other molecular function	Pf12931	22872	ENSG00000138674	SEC31A	B4DIW6; B7ZKZ7; B7ZL00; H7C2W3; hsa:22872; O94979; Q17RR5; Q5H9P6; Q5XG74; Q659G7; Q6ZU90; Q7LCX9; Q86TJ0; Q8IZH4; Q9P048; Q9P0A6; Q9UM05; Q9UM06	Sterol Regulatory Element-Binding Proteins (SREBP) signalling	COPII-mediated vesicle transport; MHC class II antigen presentation; XBP1(S) activates chaperone genes; Antigen Presentation: Folding, assembly and peptide loading of class I MHC	5	0	101.9	97.6	96	94.8	102.6	105.8	104.3	104	95.4	113	100	3.59	0.98	3.37	3.35	1.17	2.84	3.75	1.48	3.47	3.91	0
FALSE	High	Master Protein	O00203	AP-3 complex subunit beta-1 OS=Homo sapiens (Human) OX=9606 GN=AP3B1 PE=1 SV=3	0	144.136	40	42	84	42	1094	121.2	6.04	208.91	42	cell organization and biogenesis;RNA metabolism OR transcription;other metabolic processes;stress response;transport;developmental processes;other biological processes	other membranes;mitochondrion;ER/Golgi;other cell component	other molecular function	Pf01602, Pf14796, Pf14797	8546	ENSG00000132842	AP3B1	E5RJ68; hsa:8546; O00203; O00580; Q7Z393; Q9HD66		Golgi Associated Vesicle Biogenesis; Signaling by BRAF and RAF fusions	2	0	101.2	109.8	102	103.6	99.5	106.5	104.1	98.9	101.9	102.7	100	5.19	2.59	3.08	3.47	5.29	3.18	1.97	1.11	16.55	1.63	0
FALSE	High	Master Protein	P08243	Asparagine synthetase [glutamine-hydrolyzing] OS=Homo sapiens (Human) OX=9606 GN=ASNS PE=1 SV=4	0	143.86	58	31	98	31	561	64.3	6.86	253	31	other metabolic processes;stress response;developmental processes;signal transduction;other biological processes	cytosol	other molecular function	Pf00733, Pf13537	440	ENSG00000070669	ASNS	A4D1I8; B4DXZ1; B7ZAA9; D6W5R3; E9PCI3; E9PCX6; hsa:440; P08184; P08243; Q15666; Q549T9; Q96HD0	Photodynamic therapy-induced unfolded protein response; Amino Acid metabolism	Response of EIF2AK1 (HRI) to heme deficiency; Response of EIF2AK4 (GCN2) to amino acid deficiency; Aspartate and asparagine metabolism; ATF4 activates genes in response to endoplasmic reticulum stress	6	0	71.5	71	72	70.8	111.4	128.5	123.6	121.3	64.1	146.5	100	2.73	1.55	0.97	2.86	3.82	5.78	5.48	2.22	4.71	1.45	0
FALSE	High	Master Protein	Q8N163	Cell cycle and apoptosis regulator protein 2 OS=Homo sapiens (Human) OX=9606 GN=CCAR2 PE=1 SV=2	0	143.833	43	34	80	34	923	102.8	5.22	220.49	34	cell-cell signaling;cell cycle OR cell proliferation;cell organization and biogenesis;RNA metabolism OR transcription;other metabolic processes;stress response;signal transduction;other biological processes	mitochondrion;nucleus;other cell component	enzyme regulator activity;other molecular function	Pf14443, Pf14444	57805	ENSG00000158941	CCAR2	A6NL03; B2RB79; D3DSR6; hsa:57805; Q6P0Q9; Q8N163; Q8N3G7; Q8N8M1; Q8TF34; Q9H9Q9; Q9HD12; Q9NT55		Regulation of HSF1-mediated heat shock response	1	0	114.6	104.7	123.5	106.8	105.2	96.1	121.6	99.8	105.6	95.5	100	6.91	2.46	3.72	2	4.19	2.18	14.44	1.24	23.6	15.65	0
FALSE	High	Master Protein	Q08J23	RNA cytosine C(5)-methyltransferase NSUN2 OS=Homo sapiens (Human) OX=9606 GN=NSUN2 PE=1 SV=2	0	143.477	59	39	85	39	767	86.4	6.77	217.85	39	cell cycle OR cell proliferation;RNA metabolism OR transcription;other metabolic processes;developmental processes;other biological processes	non-structural extracellular;cytoskeleton;mitochondrion;nucleus;other cell component	nucleic acid binding activity;other molecular function	Pf01189	54888	ENSG00000037474	NSUN2	A8K529; B2RNR4; B3KP09; B4DQW2; G3V1R4; hsa:54888; Q08J23; Q9BVN4; Q9H858; Q9NXD9		tRNA modification in the nucleus and cytosol	1	0	101.7	102.5	101.8	100.8	100.7	107	100.4	98.8	98.2	104.3	100	0.64	2.58	1.16	1.77	2.08	5.49	1.49	0.05	1.85	2.43	0
FALSE	High	Master Protein	P62333	26S proteasome regulatory subunit 10B OS=Homo sapiens (Human) OX=9606 GN=PSMC6 PE=1 SV=1	0	143.199	74	31	93	31	389	44.1	7.49	254.87	31	cell-cell signaling;protein metabolism;other metabolic processes;stress response;transport;signal transduction;other biological processes	cytosol;nucleus;other cell component	other molecular function	Pf00004, Pf16450, Pf17862	5706	ENSG00000100519	PSMC6	B2R975; hsa:5706; P49719; P62333; Q6IBU3; Q92524	Proteasome Degradation; Parkin-Ubiquitin Proteasomal System pathway; Ciliary landscape	Activation of NF-kappaB in B cells; FCERI mediated NF-kB activation; Downstream TCR signaling; Antigen processing: Ubiquitination & Proteasome degradation; Oxygen-dependent proline hydroxylation of Hypoxia-inducible Factor Alpha; ER-Phagosome pathway; Cross-presentation of soluble exogenous antigens (endosomes); SCF-beta-TrCP mediated degradation of Emi1; APC/C:Cdc20 mediated degradation of Secur…	59	0	91.9	92.1	89.2	93.6	101.3	106.2	102.6	100.9	89.2	97.8	100	3.78	4.34	3.14	3.6	2.02	2.15	5.44	1.58	3.14	1.38	0
FALSE	High	Master Protein	Q9NY33	Dipeptidyl peptidase 3 OS=Homo sapiens (Human) OX=9606 GN=DPP3 PE=1 SV=2	0	143.185	58	34	87	34	737	82.5	5.1	244.62	34	protein metabolism;other metabolic processes	cytosol;other cell component	other molecular function	Pf03571	10072	ENSG00000254986	DPP3	B2RDB5; B4DLX4; F5H8L6; hsa:10072; O95748; Q969H2; Q9BV67; Q9HAL6; Q9NY33			0	0	102	106	100.6	98.5	101	104.4	102.2	103.9	107.5	104.2	100	2.14	1.49	0.54	3.53	0.76	2.92	2.03	3.86	5.11	15.3	0
FALSE	High	Master Protein	P07910	Heterogeneous nuclear ribonucleoproteins C1/C2 OS=Homo sapiens (Human) OX=9606 GN=HNRNPC PE=1 SV=4	0	142.656	55	32	203	31	306	33.7	5.08	468.52	32	RNA metabolism OR transcription;other metabolic processes;other biological processes	cytosol;cytoskeleton;nucleus;other cell component	nucleic acid binding activity;other molecular function	Pf00076	3183	ENSG00000092199	HNRNPC	D3DS19; D3DS22; hsa:3183; P07910; P22628; Q53EX2; Q59FD3; Q5FWE8; Q86SF8; Q86U45; Q96HK7; Q96HM4; Q96IY5; Q9BTS3	mRNA Processing	mRNA Splicing - Major Pathway; SUMOylation of RNA binding proteins; Processing of Capped Intron-Containing Pre-mRNA	4	1	100.5	100.4	107.5	108.5	103.9	100.9	106	104.3	99.2	98	100	2.99	2.3	2.94	2.24	0.61	1.35	6.1	1.41	1.36	4.7	0
FALSE	High	Master Protein	Q9ULW0	Targeting protein for Xklp2 OS=Homo sapiens (Human) OX=9606 GN=TPX2 PE=1 SV=2	0	142.64	42	35	72	35	747	85.6	9.23	191.92	35	cell cycle OR cell proliferation;cell organization and biogenesis;other biological processes	non-structural extracellular;cytosol;cytoskeleton;nucleus;other cell component	enzyme regulator activity;cytoskeletal activity;other molecular function	Pf06886, Pf09041, Pf12214	22974	ENSG00000088325	TPX2	hsa:22974; Q96RR5; Q9H1R4; Q9NRA3; Q9UFN9; Q9UL00; Q9ULW0; Q9Y2M1	Gastric Cancer Network 1	AURKA Activation by TPX2; Regulation of TP53 Activity through Phosphorylation	3	0	110.9	80.9	124.6	117.8	93.5	73.4	105.5	116.6	98.2	76.3	100	3.87	1.72	3.37	11.1	3.63	1.22	5.43	4.49	9.23	7.69	0
FALSE	High	Master Protein	P63244	Receptor of activated protein C kinase 1 OS=Homo sapiens (Human) OX=9606 GN=RACK1 PE=1 SV=3	0	142.499	84	27	101	27	317	35.1	7.69	297.24	27	cell cycle OR cell proliferation;protein metabolism;other metabolic processes;developmental processes;other biological processes	plasma membrane;cytosol;mitochondrion;translational apparatus;nucleus;other cell component	signal transduction activity or receptor binding;enzyme regulator activity;translation activity;other molecular function	Pf00400	10399	ENSG00000204628	RACK1	B3KTJ0; D3DWS0; hsa:10399; P25388; P63244; P99049; Q53HU2; Q5J8M6; Q5VLR4; Q6FH47	Androgen receptor signaling pathway; Brain-Derived Neurotrophic Factor (BDNF) signaling pathway; VEGFA-VEGFR2 Signaling Pathway; Interferon type I signaling pathways	Regulation of TNFR1 signaling; TNFR1-induced NFkappaB signaling pathway; TNFR1-mediated ceramide production	7	0	107.9	102.8	102.5	101.8	95.1	104.3	96.6	97.8	98.7	89.1	100	6.73	12.23	8.86	2.38	4.48	2.97	2.34	10.3	9.28	1.59	0
FALSE	High	Master Protein	P23588	Eukaryotic translation initiation factor 4B OS=Homo sapiens (Human) OX=9606 GN=EIF4B PE=1 SV=2	0	142.454	59	44	143	43	611	69.1	5.73	234.65	44	cell organization and biogenesis;protein metabolism;other metabolic processes;other biological processes	cytosol;translational apparatus	translation activity;nucleic acid binding activity	Pf00076	1975	ENSG00000063046	EIF4B	B4DS13; hsa:1975; P23588; Q4G0E3; Q53HQ2; Q6GPH5; Q6IB46; Q8WYK5	Translation Factors; Focal Adhesion-PI3K-Akt-mTOR-signaling pathway; PI3K-Akt Signaling Pathway; Translation inhibitors in chronically activated PDGFRA cells; Interferon type I signaling pathways	L13a-mediated translational silencing of Ceruloplasmin expression; Translation initiation complex formation; Ribosomal scanning and start codon recognition; GTP hydrolysis and joining of the 60S ribosomal subunit; Deadenylation of mRNA; mTORC1-mediated signalling	12	1	109	93	106	100.6	102	83.3	99.4	92.3	93.1	83.3	100	0.8	1.37	0.77	7.32	0.87	2.98	2.34	3.91	0.32	0.87	0
FALSE	High	Master Protein	O00148	ATP-dependent RNA helicase DDX39A OS=Homo sapiens (Human) OX=9606 GN=DDX39A PE=1 SV=2	0	142.421	49	33	97	14	427	49.1	5.68	246.97	33	RNA metabolism OR transcription;other metabolic processes;transport	nucleus;other cell component	other molecular function	Pf00270, Pf00271	10212	ENSG00000123136	DDX39A	B1Q2N1; hsa:10212; O00148; Q8N5M0; Q9BVP6; Q9H5W0		Transport of Mature mRNA derived from an Intron-Containing Transcript; mRNA 3'-end processing; RNA Polymerase II Transcription Termination	3	19	100	110.7	106.6	101.6	95.6	101.5	100.1	96.9	110.1	105.2	100	0.24	1.02	3.35	1.75	0.95	2.58	1.15	1.06	4.3	10.99	0
FALSE	High	Master Protein	P52701	DNA mismatch repair protein Msh6 OS=Homo sapiens (Human) OX=9606 GN=MSH6 PE=1 SV=2	0	142.206	33	43	91	43	1360	152.7	6.9	238.47	43	cell cycle OR cell proliferation;DNA metabolism;other metabolic processes;stress response;developmental processes;signal transduction;other biological processes	cytosol;ER/Golgi;nucleus;other cell component	nucleic acid binding activity;other molecular function	Pf00488, Pf00855, Pf01624, Pf05188, Pf05190, Pf05192	2956	ENSG00000116062	MSH6	B4DF41; B4E3I4; F5H2F9; hsa:2956; O43706; O43917; P52701; Q8TCX4; Q9BTB5	Signaling Pathways in Glioblastoma; Retinoblastoma Gene in Cancer; Chromosomal and microsatellite instability in colorectal cancer ; DNA Repair Pathways Full Network; DNA Mismatch Repair	Mismatch repair (MMR) directed by MSH2:MSH6 (MutSalpha); Defective Mismatch Repair Associated With MSH2; Defective Mismatch Repair Associated With MSH6	8	0	102.2	105.9	102.4	103.2	97	100.3	100.1	95.7	104.7	97.2	100	0.53	3.09	1.7	2.44	2.32	2.22	1.04	2.14	2.49	0.8	0
FALSE	High	Master Protein	Q9UBE0	SUMO-activating enzyme subunit 1 OS=Homo sapiens (Human) OX=9606 GN=SAE1 PE=1 SV=1	0	141.942	73	27	76	27	346	38.4	5.3	229.52	27	protein metabolism;other metabolic processes;other biological processes	nucleus;other cell component	enzyme regulator activity;other molecular function	Pf00899	10055	ENSG00000142230	SAE1	B2RDP5; B3KMQ2; F5GXX7; G3XAK6; hsa:10055; O95717; Q9P020; Q9UBE0		SUMO is conjugated to E1 (UBA2:SAE1); SUMO is transferred from E1 to E2 (UBE2I, UBC9)	2	0	104.1	106.6	96.9	88.2	94.3	93.3	96.1	95	102.9	101.1	100	6.64	2.56	1.92	10.28	1.25	6.54	4.42	0.47	5.56	12.39	0
FALSE	High	Master Protein	Q7L576	Cytoplasmic FMR1-interacting protein 1 OS=Homo sapiens (Human) OX=9606 GN=CYFIP1 PE=1 SV=1	0	141.805	27	35	72	35	1253	145.1	6.9	181.98	35	cell organization and biogenesis;transport;developmental processes;signal transduction;other biological processes	non-structural extracellular;cytosol;other cell component	cytoskeletal activity;nucleic acid binding activity;other molecular function	Pf05994, Pf07159	23191	ENSG00000273749; ENSG00000288461	CYFIP1	A8K6D9; hsa:23191; Q14467; Q5IED0; Q6ZSX1; Q7L576; Q9BSD9; Q9BVC7	Brain-Derived Neurotrophic Factor (BDNF) signaling pathway; Prader-Willi and Angelman Syndrome; Fragile X Syndrome ; Disruption of postsynaptic signalling by CNV; 15q11.2 copy number variation syndrome; G13 Signaling Pathway	Neutrophil degranulation; Regulation of actin dynamics for phagocytic cup formation; FCGR3A-mediated phagocytosis; RHO GTPases Activate WASPs and WAVEs; VEGFA-VEGFR2 Pathway	11	0	105.3	107.5	100.6	103.7	99.8	108.1	104	101.8	104.3	106.7	100	2.18	1.95	0.9	2.66	2.94	3.12	4.19	3.29	5.05	2.85	0
FALSE	High	Master Protein	Q12931	Heat shock protein 75 kDa, mitochondrial OS=Homo sapiens (Human) OX=9606 GN=TRAP1 PE=1 SV=3	0	141.741	45	34	99	33	704	80.1	8.21	279.88	34	other biological processes	other membranes;mitochondrion;nucleus	signal transduction activity or receptor binding;other molecular function	Pf00183, Pf02518	10131	ENSG00000126602	TRAP1	B4DR68; D3DUC8; F5H897; hsa:10131; O43642; O75235; Q12931; Q9UHL5	TNF alpha Signaling Pathway; TGF-beta Signaling Pathway	Respiratory electron transport	3	0	107.2	97.8	87.8	95.7	109.9	94.4	86.2	96.3	104.4	103.9	100	6.01	7	7.49	9.34	5.63	5.64	3.14	8.71	16.29	2.33	0
FALSE	High	Master Protein	O94874	E3 UFM1-protein ligase 1 OS=Homo sapiens (Human) OX=9606 GN=UFL1 PE=1 SV=2	0	141.634	40	30	69	29	794	89.5	6.79	226.03	30	cell organization and biogenesis;protein metabolism;DNA metabolism;other metabolic processes;stress response;developmental processes;other biological processes	other membranes;cytosol;ER/Golgi;nucleus;other cell component	other molecular function	Pf09743	23376	ENSG00000014123	UFL1	A0PJ53; B4DJ57; C0H5X5; hsa:23376; O94874; Q8N765; Q9NTQ0		Antigen processing: Ubiquitination & Proteasome degradation	1	1	103.5	114.6	103.3	100.7	98.3	115.8	105.1	106.7	103.6	110.4	100	2.53	3.32	3.27	2.93	0.95	4.43	1.72	2.45	0.62	4.36	0
FALSE	High	Master Protein	Q9UHB6	LIM domain and actin-binding protein 1 OS=Homo sapiens (Human) OX=9606 GN=LIMA1 PE=1 SV=1	0	141.38	53	40	89	39	759	85.2	6.84	197.43	40	cell organization and biogenesis;other metabolic processes;transport;other biological processes	plasma membrane;other membranes;cytosol;cytoskeleton;other cell component	cytoskeletal activity;other molecular function	Pf00412	51474	ENSG00000050405	LIMA1	B2RB09; hsa:51474; Q2TAN7; Q59FE8; Q9BVF2; Q9H8J1; Q9HBN5; Q9NX96; Q9NXC3; Q9NXU6; Q9P0H8; Q9UHB5; Q9UHB6			0	1	94.8	85	97.2	94.5	111.9	108	115.2	109.5	86.1	107.7	100	0.15	1.97	2.19	3.21	1.49	5.56	7.1	2.11	1.17	2.83	0
FALSE	High	Master Protein	P42345	Serine/threonine-protein kinase mTOR OS=Homo sapiens (Human) OX=9606 GN=MTOR PE=1 SV=1	0	141.217	19	40	60	39	2549	288.7	7.17	166.94	40	cell cycle OR cell proliferation;cell organization and biogenesis;protein metabolism;other metabolic processes;stress response;developmental processes;signal transduction;other biological processes	other membranes;cytosol;mitochondrion;ER/Golgi;nucleus;other cytoplasmic organelle;other cell component	translation activity;nucleic acid binding activity;kinase activity;other molecular function	Pf00454, Pf02259, Pf02260, Pf08771, Pf11865	2475	ENSG00000198793	MTOR	hsa:2475; P42345; Q4LE76; Q5TER1; Q6LE87; Q96QG3; Q9Y4I3	AMP-activated Protein Kinase (AMPK) Signaling; Target Of Rapamycin (TOR) Signaling; MicroRNAs in cardiomyocyte hypertrophy; Type II diabetes mellitus; Sterol Regulatory Element-Binding Proteins (SREBP) signalling; Integrated Breast Cancer Pathway; SREBF and miR33 in cholesterol and lipid homeostasis; RANKL/RANK (Receptor activator of NFKB (ligand)) Signaling Pathway; Human Thyroid Stimulating Hor…	mTORC1-mediated signalling; PIP3 activates AKT signaling; CD28 dependent PI3K/Akt signaling; Amino acids regulate mTORC1; Regulation of PTEN gene transcription; TP53 Regulates Metabolic Genes; Macroautophagy; Energy dependent regulation of mTOR by LKB1-AMPK; Constitutive Signaling by AKT1 E17K in Cancer; HSF1-dependent transactivation; Regulation of TP53 Degradation; VEGFR2 mediated vascular perm…	70	1	102.5	110.6	97.1	101.8	95.7	114.6	100.1	103.4	96.9	106.9	100	3.36	1.09	1.92	2.76	3.05	2.63	3.26	1.05	12.05	4.57	0
FALSE	High	Master Protein	P35908	Keratin, type II cytoskeletal 2 epidermal OS=Homo sapiens (Human) OX=9606 GN=KRT2 PE=1 SV=2	0	141.208	54	31	78	23	639	65.4	8	232.88	31	cell cycle OR cell proliferation;cell organization and biogenesis;protein metabolism;other metabolic processes;developmental processes;other biological processes	plasma membrane;cytosol;cytoskeleton	bone, tooth or skin structural activity;cytoskeletal activity	Pf00038, Pf16208	3849	ENSG00000172867	KRT2	hsa:3849; P35908; Q4VAQ2		Formation of the cornified envelope	2	3	141.1	95.6	74.9	86.5	108.8	74.4	66.7	67	56.7	85.5	100	67.62	38.35	31.98	29.35	39.72	20.59	80.44	8.62	32.69	31.83	0
FALSE	High	Master Protein	P43304	Glycerol-3-phosphate dehydrogenase, mitochondrial OS=Homo sapiens (Human) OX=9606 GN=GPD2 PE=1 SV=3	0	141.026	55	36	69	36	727	80.8	7.69	192.06	36	other metabolic processes;developmental processes;other biological processes	other membranes;mitochondrion;other cell component	other molecular function	Pf01266, Pf16901	2820	ENSG00000115159	GPD2	A8K4V0; B3KSA9; hsa:2820; P43304; Q59FR1; Q9HAP9	Fatty Acid Beta Oxidation	Triglyceride catabolism; Synthesis of PA	3	0	100.7	101	95	107.3	100.6	99	100.1	102.2	103.9	96.4	100	6.42	9.6	8.76	2.92	3.79	6.6	2.61	7.25	8.2	1.95	0
FALSE	High	Master Protein	P62424	60S ribosomal protein L7a OS=Homo sapiens (Human) OX=9606 GN=RPL7A PE=1 SV=2	0	140.633	73	33	100	32	266	30	10.61	246.38	33	protein metabolism;RNA metabolism OR transcription;other metabolic processes;transport;other biological processes	other membranes;cytosol;translational apparatus;nucleus	other molecular function	Pf01248	6130	ENSG00000148303; ENSG00000280858	RPL7A	hsa:6130; P11518; P62424; Q5T8U4	Cytoplasmic Ribosomal Proteins	Major pathway of rRNA processing in the nucleolus and cytosol; L13a-mediated translational silencing of Ceruloplasmin expression; Formation of a pool of free 40S subunits; GTP hydrolysis and joining of the 60S ribosomal subunit; Response of EIF2AK4 (GCN2) to amino acid deficiency; Regulation of expression of SLITs and ROBOs; Nonsense Mediated Decay (NMD) enhanced by the Exon Junction Complex (EJC…	14	1	97.8	96.2	99.5	96.5	101	95.4	95.8	97	90.4	88.3	100	1.94	0.27	4.33	3.39	3.06	3.09	4.66	3.9	3.27	5.04	0
FALSE	High	Master Protein	P25786	Proteasome subunit alpha type-1 OS=Homo sapiens (Human) OX=9606 GN=PSMA1 PE=1 SV=1	0	140.314	78	28	79	28	263	29.5	6.61	213.17	28	cell-cell signaling;protein metabolism;other metabolic processes;stress response;transport;signal transduction;other biological processes	cytosol;cytoskeleton;nucleus;other cell component	nucleic acid binding activity;other molecular function	Pf00227, Pf10584	5682	ENSG00000129084	PSMA1	A8K400; hsa:5682; P25786; Q53YE8; Q9BRV9	Proteasome Degradation	ER-Phagosome pathway; Antigen processing: Ubiquitination & Proteasome degradation; APC/C:Cdc20 mediated degradation of Securin; APC/C:Cdh1 mediated degradation of Cdc20 and other APC/C:Cdh1 targeted proteins in late mitosis/early G1; Cdc20:Phospho-APC/C mediated degradation of Cyclin A; Separation of Sister Chromatids; CDK-mediated phosphorylation and removal of Cdc6; Autodegradation of Cdh1 by C…	57	0	90.5	104.2	95.2	100.4	101.6	121	102.1	110.8	92.8	107.6	100	3.14	7.49	1.88	2.41	1.65	1.89	4.94	3.65	5.48	4.72	0
FALSE	High	Master Protein	Q6PKG0	La-related protein 1 OS=Homo sapiens (Human) OX=9606 GN=LARP1 PE=1 SV=2	0	140.27	42	39	79	38	1096	123.4	8.82	202.91	39	cell cycle OR cell proliferation;protein metabolism;other metabolic processes;stress response;signal transduction;other biological processes	other cell component	translation activity;nucleic acid binding activity;other molecular function	Pf05383	23367	ENSG00000155506	LARP1	hsa:23367; O94836; Q6PKG0; Q8N4M2; Q8NB73; Q9UFD7			0	1	109	102.6	100.3	99.2	96.1	89	97.4	91	102.2	89.3	100	3.34	3.85	3.18	4.68	2.83	0.71	1.99	3.19	1.3	1.28	0
FALSE	High	Master Protein	Q15424	Scaffold attachment factor B1 OS=Homo sapiens (Human) OX=9606 GN=SAFB PE=1 SV=4	0	140.164	41	43	91	29	915	102.6	5.47	178.19	43	cell organization and biogenesis;other metabolic processes;signal transduction;other biological processes	nucleus	nucleic acid binding activity;other molecular function	Pf00076, Pf02037	6294	ENSG00000160633	SAFB	A0AV56; B7Z5B6; B7ZLP6; F5H0H3; hsa:6294; O60406; Q15424; Q59HH8	Structural Pathway of Interleukin 1 (IL-1)	SUMOylation of transcription cofactors	2	15	96.8	92.3	103.4	100.1	96.7	93.1	98.2	97.3	85.7	89.3	100	1.56	2.99	4.43	1.25	2.86	3.72	8.38	2.3	4.32	2.4	0
FALSE	High	Master Protein	Q99623	Prohibitin-2 OS=Homo sapiens (Human) OX=9606 GN=PHB2 PE=1 SV=2	0	140.079	90	29	130	29	299	33.3	9.83	349.49	29	cell cycle OR cell proliferation;cell organization and biogenesis;other metabolic processes;stress response;transport;developmental processes;signal transduction;other biological processes	plasma membrane;other membranes;mitochondrion;nucleus;other cell component	signal transduction activity or receptor binding;other molecular function	Pf01145	11331	ENSG00000215021	PHB2	B4DP75; hsa:11331; Q2YDA4; Q7KYU3; Q92978; Q99623		Processing of SMDT1	1	0	96.9	88	93.1	98.8	94.5	91.7	95.6	100.4	92.5	95.2	100	2.02	13.73	8.31	6.97	1.07	4.45	5.95	0.68	2.9	1.47	0
FALSE	High	Master Protein	Q7Z4S6	Kinesin-like protein KIF21A OS=Homo sapiens (Human) OX=9606 GN=KIF21A PE=1 SV=2	0	139.815	27	44	77	40	1674	187.1	6.42	191.01	44	other biological processes	plasma membrane;other membranes;cytosol;cytoskeleton	cytoskeletal activity;other molecular function	Pf00225, Pf00400	55605	ENSG00000139116	KIF21A	A8MX28; B0I1R9; B9EGE4; F5H0C3; F5H219; hsa:55605; Q2UVF1; Q6UKL9; Q7Z4S6; Q7Z668; Q86WZ5; Q8IVZ8; Q9C0F5; Q9NXU4; Q9Y590		COPI-dependent Golgi-to-ER retrograde traffic; Kinesins	2	3	96.3	88.7	90.9	93.5	118.4	107.7	111.3	113.9	91.8	110.1	100	3.79	3.76	0.99	3.71	2.72	0.23	4.5	0.25	1.97	2.98	0
FALSE	High	Master Protein	Q9H6T3	RNA polymerase II-associated protein 3 OS=Homo sapiens (Human) OX=9606 GN=RPAP3 PE=1 SV=2	0	139.624	53	35	71	35	665	75.7	6.84	175.74	35		cytosol;other cell component		Pf00515, Pf13176, Pf13181, Pf13877	79657	ENSG00000005175	RPAP3	B4DRW9; hsa:79657; Q6PHR5; Q9H6T3			0	0	113	91.3	107.6	99.9	110.1	86.3	109.2	95.8	95.1	90.4	100	4.57	0.4	1.42	0.85	1.42	4.18	0.91	2.39	2.87	0.89	0
FALSE	High	Master Protein	Q9Y678	Coatomer subunit gamma-1 OS=Homo sapiens (Human) OX=9606 GN=COPG1 PE=1 SV=1	0	139.575	42	31	70	29	874	97.7	5.47	207.25	31	transport;other biological processes	other membranes;cytosol;ER/Golgi	other molecular function	Pf01602, Pf08752, Pf16381	22820	ENSG00000181789	COPG1	A8K6M8; B3KMF6; hsa:22820; Q54AC4; Q9Y678	VEGFA-VEGFR2 Signaling Pathway	COPI-dependent Golgi-to-ER retrograde traffic; COPI-mediated anterograde transport	3	2	102.1	97.1	106.2	90.3	109.9	115.4	119	101.3	103	116.6	100	6.37	1.85	8.44	3.07	3.78	5.94	2.19	3.16	4.05	7.9	0
FALSE	High	Master Protein	P07737	Profilin-1 OS=Homo sapiens (Human) OX=9606 GN=PFN1 PE=1 SV=2	0	139.458	75	17	149	17	140	15	8.27	412.31	17	cell-cell signaling;cell organization and biogenesis;developmental processes;signal transduction;other biological processes	cytosol;cytoskeleton;nucleus;other cell component	signal transduction activity or receptor binding;enzyme regulator activity;cytoskeletal activity;other molecular function	Pf00235	5216	ENSG00000108518	PFN1	hsa:5216; P07737; Q53Y44	Association Between Physico-Chemical Features and Toxicity Associated Pathways; VEGFA-VEGFR2 Signaling Pathway; Regulation of Actin Cytoskeleton; G13 Signaling Pathway	Platelet degranulation ; RHO GTPases Activate Formins; PCP/CE pathway; Signaling by ROBO receptors	8	0	101.6	110.2	105.9	117.6	99.1	107.5	97.5	108.2	102.8	94.7	100	4.52	5.28	3.83	11.37	0.79	25.92	1.1	2.36	10.11	1.8	0
FALSE	High	Master Protein	P54652	Heat shock-related 70 kDa protein 2 OS=Homo sapiens (Human) OX=9606 GN=HSPA2 PE=1 SV=1	0	139.328	50	35	149	14	639	70	5.74	381.66	35	cell cycle OR cell proliferation;cell organization and biogenesis;stress response;transport;other biological processes	plasma membrane;other membranes;cytosol;cytoskeleton;nucleus;other cell component	cytoskeletal activity;other molecular function	Pf00012	3306	ENSG00000126803	HSPA2	hsa:3306; P54652; Q15508; Q53XM3; Q9UE78	Parkin-Ubiquitin Proteasomal System pathway; MAPK Signaling Pathway	Regulation of HSF1-mediated heat shock response; HSP90 chaperone cycle for steroid hormone receptors (SHR); Attenuation phase; Meiotic synapsis	6	1	100.6	93.1	109.5	104.3	109.2	104.2	111.7	96	103.8	97.6	100	7.43	3.78	11.26	4.58	3.76	5.64	1.87	4.02	4.35	3.18	0
FALSE	High	Master Protein	P20042	Eukaryotic translation initiation factor 2 subunit 2 OS=Homo sapiens (Human) OX=9606 GN=EIF2S2 PE=1 SV=2	0	139.152	58	25	69	25	333	38.4	5.8	200.46	25	cell cycle OR cell proliferation;cell organization and biogenesis;protein metabolism;other metabolic processes;transport;developmental processes	cytosol;other cell component	nucleic acid binding activity;other molecular function	Pf01873	8894	ENSG00000125977	EIF2S2	hsa:8894; P20042; Q9BVU0; Q9UJE4	Translation Factors; Brain-Derived Neurotrophic Factor (BDNF) signaling pathway	L13a-mediated translational silencing of Ceruloplasmin expression; Translation initiation complex formation; Formation of the ternary complex, and subsequently, the 43S complex; Ribosomal scanning and start codon recognition; GTP hydrolysis and joining of the 60S ribosomal subunit; ABC-family proteins mediated transport; Response of EIF2AK4 (GCN2) to amino acid deficiency; Response of EIF2AK1 (HR…	12	0	97.4	94.5	96	103.8	109.1	110.6	106.8	112.3	91.1	111	100	1.15	4.43	6.86	6.16	3.72	3.01	2.14	3.05	1.39	3.48	0
FALSE	High	Master Protein	P46777	60S ribosomal protein L5 OS=Homo sapiens (Human) OX=9606 GN=RPL5 PE=1 SV=3	0	138.634	66	31	126	31	297	34.3	9.72	284.33	31	cell organization and biogenesis;protein metabolism;RNA metabolism OR transcription;other metabolic processes;transport;other biological processes	cytosol;ER/Golgi;nucleus;other cell component	enzyme regulator activity;nucleic acid binding activity;other molecular function	Pf14204, Pf17144	6125	ENSG00000122406	RPL5	hsa:6125; P46777; Q32LZ3; Q53HH6; Q9H3F4	VEGFA-VEGFR2 Signaling Pathway; Cytoplasmic Ribosomal Proteins	Regulation of expression of SLITs and ROBOs; Major pathway of rRNA processing in the nucleolus and cytosol; L13a-mediated translational silencing of Ceruloplasmin expression; Formation of a pool of free 40S subunits; GTP hydrolysis and joining of the 60S ribosomal subunit; SRP-dependent cotranslational protein targeting to membrane; Peptide chain elongation; Nonsense Mediated Decay (NMD) enhanced…	15	0	104.6	104.2	103.1	105.5	104.6	100.7	100.1	95.1	103.2	92.5	100	0.29	1.22	1.69	10.43	2.65	5.99	2.87	7.6	3.8	6.15	0
FALSE	High	Master Protein	Q16181	Septin-7 OS=Homo sapiens (Human) OX=9606 GN=SEPTIN7 PE=1 SV=2	0	138.571	55	28	120	26	437	50.6	8.63	320.75	28	cell cycle OR cell proliferation;cell organization and biogenesis;other biological processes	plasma membrane;other membranes;cytosol;cytoskeleton;nucleus;other cell component	other molecular function	Pf00735	989	ENSG00000122545	SEPTIN7	hsa:989; Q16181; Q52M76; Q6NX50		MAPK6/MAPK4 signaling	1	2	98.6	114.7	103	100.9	105	113.7	103.6	110.9	97.5	113.3	100	3.21	1.16	3	1.47	0.87	4.38	2.74	0.65	13.82	14.31	0
FALSE	High	Master Protein	P52948	Nuclear pore complex protein Nup98-Nup96 OS=Homo sapiens (Human) OX=9606 GN=NUP98 PE=1 SV=4	0	138.557	23	43	78	43	1817	197.5	6.4	191.54	43	cell organization and biogenesis;protein metabolism;other metabolic processes;transport;other biological processes	other membranes;cytosol;nucleus;other cell component	transporter activity;nucleic acid binding activity;other molecular function	Pf04096, Pf12110	4928	ENSG00000110713	NUP98	hsa:4928; P52948; Q8IUT2; Q8WYB0; Q96E54; Q9H3Q4; Q9NT02; Q9UF57; Q9UHX0; Q9Y6J4; Q9Y6J5			0	0	94.9	96.8	100.6	101.1	96.7	96.7	96.9	96.4	91.3	92	100	0.42	1.12	3.46	2.74	1.03	2.5	5.98	4.55	4.47	0.93	0
FALSE	High	Master Protein	P49790	Nuclear pore complex protein Nup153 OS=Homo sapiens (Human) OX=9606 GN=NUP153 PE=1 SV=2	0	138.174	30	37	77	37	1475	153.8	8.73	202.2	37	cell organization and biogenesis;protein metabolism;other metabolic processes;transport;other biological processes	other membranes;cytosol;nucleus;other cell component	nucleic acid binding activity;other molecular function	Pf00641, Pf08604, Pf10599	9972	ENSG00000124789	NUP153	B4DIK2; E7EPX5; F6QR24; hsa:9972; P49790; Q4LE47; Q5T9I7; Q7Z743	TGF-beta Signaling Pathway	ISG15 antiviral mechanism; NS1 Mediated Effects on Host Pathways; Nuclear import of Rev protein; HCMV Late Events; HCMV Early Events; Transcriptional regulation by small RNAs; SUMOylation of DNA replication proteins; SUMOylation of DNA damage response and repair proteins; SUMOylation of ubiquitinylation proteins; Regulation of HSF1-mediated heat shock response; Transport of Mature mRNA derived fr…	28	0	103.7	102.4	110.6	106.9	111.9	105.9	117.2	111.8	98.3	99.4	100	4.94	0.14	4.93	4.38	1.15	0.42	7.58	4.64	2.1	1.78	0
FALSE	High	Master Protein	Q8TAQ2	SWI/SNF complex subunit SMARCC2 OS=Homo sapiens (Human) OX=9606 GN=SMARCC2 PE=1 SV=1	0	137.963	30	37	79	27	1214	132.8	5.69	192.52	37	cell organization and biogenesis;developmental processes;other biological processes	nucleus	other molecular function	Pf00249, Pf04433, Pf16495, Pf16496, Pf16498	6601	ENSG00000139613	SMARCC2	F8VTJ5; hsa:6601; Q59GV3; Q8TAQ2; Q92923; Q96E12; Q96GY4	Tumor suppressor activity of SMARCB1; Thermogenesis	RMTs methylate histone arginines; RUNX1 interacts with co-factors whose precise effect on RUNX1 targets is not known	4	11	97.8	95.6	101.3	97.9	103.3	107.5	106.6	99.4	99.9	102.6	100	4.97	0.74	5.51	3.89	2.17	15.79	2.09	4.1	3.04	6.35	0
FALSE	High	Master Protein	O60488	Long-chain-fatty-acid--CoA ligase 4 OS=Homo sapiens (Human) OX=9606 GN=ACSL4 PE=1 SV=2	0	137.833	43	31	68	27	711	79.1	8.38	194.34	31	cell organization and biogenesis;other metabolic processes;transport;developmental processes;other biological processes	plasma membrane;other membranes;mitochondrion;ER/Golgi;other cytoplasmic organelle;other cell component	other molecular function	Pf00501	2182	ENSG00000068366	ACSL4	D3DUY2; hsa:2182; O60488; O60848; O60849; Q5JWV8	Fatty Acid Beta Oxidation; Fatty Acid Biosynthesis; Mitochondrial LC-Fatty Acid Beta-Oxidation; PPAR signaling pathway; Ferroptosis; Thermogenesis; Cholesterol metabolism (includes both Bloch and Kandutsch-Russell pathways); Omega-3/Omega-6 FA synthesis; Omega-9 FA synthesis	Synthesis of very long-chain fatty acyl-CoAs; Intracellular metabolism of fatty acids regulates insulin secretion	11	4	84.9	87.8	85.3	87.7	103.8	117	104.6	106.1	94.3	122.4	100	3.79	2.63	1.64	3.37	2.09	0.74	1.32	2.57	0.13	1.9	0
FALSE	High	Master Protein	P06737	Glycogen phosphorylase, liver form OS=Homo sapiens (Human) OX=9606 GN=PYGL PE=1 SV=4	0	137.806	47	37	78	27	847	97.1	7.17	199.93	37	other metabolic processes;transport;other biological processes	non-structural extracellular;cytosol;other cell component	other molecular function	Pf00343	5836	ENSG00000100504	PYGL	A6NDQ4; B4DUB7; F5H816; hsa:5836; O60567; O60752; O60913; P06737; Q501V9; Q641R5; Q96G82	TNF alpha Signaling Pathway; Glycogen Synthesis and Degradation	Neutrophil degranulation; Glycogen breakdown (glycogenolysis)	4	1	108.9	108.8	105.6	105.3	102.1	98.5	103.6	99.6	112.8	101.6	100	0.6	4.21	3.05	1.51	2.74	1.17	5.62	3.47	2.63	2.1	0
FALSE	High	Master Protein	Q6XZF7	Dynamin-binding protein OS=Homo sapiens (Human) OX=9606 GN=DNMBP PE=1 SV=1	0	137.728	26	31	68	31	1577	177.2	5.39	196.39	31	signal transduction;other biological processes	cytoskeleton;ER/Golgi;other cell component	enzyme regulator activity	Pf00018, Pf00621, Pf03114, Pf07653, Pf14604	23268	ENSG00000107554	DNMBP	hsa:23268; Q6XZF7; Q8IVY3; Q9Y2L3			0	0	105.1	107.2	102.8	111.3	100.7	103.2	106.2	105.8	100.1	98.4	100	2.17	2.72	2.89	5.26	3.06	3.39	3.76	0.39	9.49	1.89	0
FALSE	High	Master Protein	P52209	6-phosphogluconate dehydrogenase, decarboxylating OS=Homo sapiens (Human) OX=9606 GN=PGD PE=1 SV=3	0	137.638	52	31	86	31	483	53.1	7.23	226.49	31	other metabolic processes	cytosol	other molecular function	Pf00393, Pf03446	5226	ENSG00000142657	PGD	A8K2Y9; B4DQJ8; hsa:5226; P52209; Q9BWD8	Pentose Phosphate Metabolism; Nuclear Receptors Meta-Pathway; NRF2 pathway; VEGFA-VEGFR2 Signaling Pathway; Metabolic reprogramming in colon cancer	Pentose phosphate pathway	6	0	84.3	103.1	83.8	96.9	88.9	97.8	81.3	98.6	92	100.5	100	7.18	1.88	7.59	1.38	3.92	3.24	10.85	6.36	9.95	10.61	0
FALSE	High	Master Protein	P61981	14-3-3 protein gamma OS=Homo sapiens (Human) OX=9606 GN=YWHAG PE=1 SV=2	0	137.562	78	24	127	15	247	28.3	4.89	302.99	24	cell cycle OR cell proliferation;cell organization and biogenesis;transport;other biological processes	cytosol;mitochondrion;other cell component	signal transduction activity or receptor binding;enzyme regulator activity;other molecular function	Pf00244	7532	ENSG00000170027	YWHAG	hsa:7532; O70457; P35214; P61981; Q6FH52; Q9UDP2; Q9UN99	Cell Cycle; Prolactin Signaling Pathway; Myometrial Relaxation and Contraction Pathways; Disruption of postsynaptic signalling by CNV; Calcium Regulation in the Cardiac Cell; Sudden Infant Death Syndrome (SIDS) Susceptibility Pathways	Recruitment of NuMA to mitotic centrosomes; Regulation of PLK1 Activity at G2/M Transition; Loss of Nlp from mitotic centrosomes; Recruitment of mitotic centrosome proteins and complexes; Anchoring of the basal body to the plasma membrane; AURKA Activation by TPX2; TP53 Regulates Metabolic Genes; Translocation of SLC2A4 (GLUT4) to the plasma membrane; Regulation of localization of FOXO transcript…	19	0	94.9	93.1	96.3	91.1	103.8	109.8	100.6	107	90	111.9	100	1.46	4.91	2.37	1.45	3.79	3.32	6.82	2.15	2.14	2.63	0
FALSE	High	Master Protein	O75694	Nuclear pore complex protein Nup155 OS=Homo sapiens (Human) OX=9606 GN=NUP155 PE=1 SV=1	0	137.216	28	34	74	33	1391	155.1	6.16	209.35	34	cell-cell signaling;cell organization and biogenesis;protein metabolism;other metabolic processes;transport;other biological processes	other membranes;nucleus;other cell component	other molecular function	Pf03177, Pf08801	9631	ENSG00000113569	NUP155	hsa:9631; O75694; Q9UBE9; Q9UFL5		Transport of Mature mRNA derived from an Intron-Containing Transcript; SUMOylation of DNA replication proteins; ISG15 antiviral mechanism; HCMV Late Events; HCMV Early Events; Transport of the SLBP independent Mature mRNA; Transport of the SLBP Dependant Mature mRNA; Transport of Mature mRNA Derived from an Intronless Transcript; Rev-mediated nuclear export of HIV RNA; Transport of Ribonucleoprot…	28	1	95.2	95.5	98.5	95.8	97.9	109.5	106.1	102.2	91.3	105.6	100	3.02	2.86	1.8	1.49	2.14	0.95	0.22	1.04	2.34	2.66	0
FALSE	High	Master Protein	Q9Y6G9	Cytoplasmic dynein 1 light intermediate chain 1 OS=Homo sapiens (Human) OX=9606 GN=DYNC1LI1 PE=1 SV=3	0	137.204	59	33	71	33	523	56.5	6.42	188.13	33	cell cycle OR cell proliferation;cell organization and biogenesis;transport;other biological processes	plasma membrane;other membranes;cytosol;cytoskeleton;other cell component	cytoskeletal activity;other molecular function	Pf05783	51143	ENSG00000144635	DYNC1LI1	A2RRG7; hsa:51143; Q53HC8; Q53HK7; Q9Y6G9	Ciliary landscape; Intraflagellar transport proteins binding to dynein	Neutrophil degranulation; Separation of Sister Chromatids; MHC class II antigen presentation; Resolution of Sister Chromatid Cohesion; HSP90 chaperone cycle for steroid hormone receptors (SHR); RHO GTPases Activate Formins; COPI-mediated anterograde transport; COPI-independent Golgi-to-ER retrograde traffic; HCMV Early Events; Aggrephagy; EML4 and NUDC in mitotic spindle formation; Amplification …	15	0	97.2	98.6	98.8	93.8	97.6	101.7	99.4	97.2	100	104.1	100	4.89	3.36	2.21	2.78	0.5	2.43	3.55	1.94	2.52	2.79	0
FALSE	High	Master Protein	O95433	Activator of 90 kDa heat shock protein ATPase homolog 1 OS=Homo sapiens (Human) OX=9606 GN=AHSA1 PE=1 SV=1	0	137.108	84	27	75	27	338	38.3	5.53	212.32	27	other biological processes	cytosol;ER/Golgi	enzyme regulator activity;other molecular function	Pf08327, Pf09229	10598	ENSG00000100591	AHSA1	B2R9L2; B4DUR9; hsa:10598; O95433; Q96IL6; Q9P060	T-Cell antigen Receptor (TCR) pathway during Staphylococcus aureus infection		1	0	108	103.6	107.4	85.2	103.7	77.9	98.2	97.4	95.5	95.1	100	0.55	3.89	1.47	13.95	1.15	15.23	4.57	8.47	7.26	7.1	0
FALSE	High	Master Protein	Q86XP3	ATP-dependent RNA helicase DDX42 OS=Homo sapiens (Human) OX=9606 GN=DDX42 PE=1 SV=1	0	136.968	44	32	61	32	938	102.9	7.02	168.43	32	RNA metabolism OR transcription;other metabolic processes;other biological processes	cytosol;nucleus;other cell component	nucleic acid binding activity;other molecular function	Pf00270, Pf00271	11325	ENSG00000198231	DDX42	A6NML1; A8KA43; hsa:11325; O75619; Q68G51; Q86XP3; Q96BK1; Q96HR7; Q9Y3V8		mRNA Splicing - Major Pathway; mRNA Splicing - Minor Pathway	2	0	102.4	110.4	102.8	102.9	92.6	104.5	97.6	97.9	99.1	104.6	100	5.35	2.02	2.06	4.77	2.77	2.26	3.67	2.82	8.45	2.44	0
FALSE	High	Master Protein	O00299	Chloride intracellular channel protein 1 OS=Homo sapiens (Human) OX=9606 GN=CLIC1 PE=1 SV=4	0	136.683	73	22	112	21	241	26.9	5.17	322.43	22	transport;signal transduction;other biological processes	non-structural extracellular;plasma membrane;other membranes;mitochondrion;nucleus;other cell component	transporter activity	Pf13409, Pf13410	1192	ENSG00000206394; ENSG00000213719; ENSG00000223639; ENSG00000226248; ENSG00000226417; ENSG00000226651; ENSG00000230685	CLIC1	hsa:1192; O00299; Q15089; Q502X1	VEGFA-VEGFR2 Signaling Pathway		1	1	98.3	98	97.6	93.9	98.2	98.8	92.8	101.2	101.1	96.2	100	5.88	7.25	7.43	1.61	2.5	5.86	5.63	0.32	4.09	4.72	0
FALSE	High	Master Protein	P27797	Calreticulin OS=Homo sapiens (Human) OX=9606 GN=CALR PE=1 SV=1	0	136.255	79	32	102	32	417	48.1	4.44	267.29	32	cell organization and biogenesis;protein metabolism;other metabolic processes;stress response;transport;developmental processes;signal transduction;other biological processes	non-structural extracellular;extracellular matrix;plasma membrane;other membranes;cytosol;ER/Golgi;nucleus;other cell component	signal transduction activity or receptor binding;nucleic acid binding activity;other molecular function	Pf00262	811	ENSG00000179218	CALR	hsa:811; P27797; Q6IAT4; Q9UDG2	Androgen receptor signaling pathway; Human Complement System; Photodynamic therapy-induced unfolded protein response; VEGFA-VEGFR2 Signaling Pathway; Calcium Regulation in the Cardiac Cell	ER-Phagosome pathway; Antigen Presentation: Folding, assembly and peptide loading of class I MHC; Scavenging by Class A Receptors; Scavenging by Class F Receptors; Assembly of Viral Components at the Budding Site; ATF6 (ATF6-alpha) activates chaperone genes; Calnexin/calreticulin cycle	12	0	84.8	94.4	82.6	87.5	106.3	109.7	96.1	108.3	93.6	118.7	100	2.89	1.69	0.38	3.61	3.74	7.28	2.53	6.74	1.65	5.2	0
FALSE	High	Master Protein	P62937	Peptidyl-prolyl cis-trans isomerase A OS=Homo sapiens (Human) OX=9606 GN=PPIA PE=1 SV=2	0	135.897	90	20	301	18	165	18	7.81	784.32	20	cell adhesion;cell organization and biogenesis;protein metabolism;DNA metabolism;other metabolic processes;stress response;transport;signal transduction;other biological processes	non-structural extracellular;nucleus;other cell component	signal transduction activity or receptor binding;other molecular function	Pf00160	5478	ENSG00000196262	PPIA	A8K220; hsa:5478; P05092; P62937; Q3KQW3; Q567Q0; Q6IBU5; Q96IX3; Q9BRU4; Q9BTY9; Q9UC61	Prolactin Signaling Pathway	Neutrophil degranulation; Platelet degranulation ; Budding and maturation of HIV virion; Assembly Of The HIV Virion; Gene and protein expression by JAK-STAT signaling after Interleukin-12 stimulation; Basigin interactions; Integration of provirus; APOBEC3G mediated resistance to HIV-1 infection; Calcineurin activates NFAT; Binding and entry of HIV virion; Uncoating of the HIV Virion; Minus-strand…	15	0	93.3	95.1	93.9	96.9	96.7	94.8	91.7	97.4	95.9	89.4	100	8.71	5.52	3.22	6.09	4.58	3.52	6.2	2.14	1.99	4.6	0
FALSE	High	Master Protein	Q9H223	EH domain-containing protein 4 OS=Homo sapiens (Human) OX=9606 GN=EHD4 PE=1 SV=1	0	135.482	70	34	70	24	541	61.1	6.76	161.58	34	cell organization and biogenesis;transport;other biological processes	plasma membrane;other membranes;ER/Golgi;nucleus;other cytoplasmic organelle;other cell component	nucleic acid binding activity;other molecular function	Pf00350, Pf12763, Pf16880, Pf18150	30844	ENSG00000103966	EHD4	hsa:30844; Q9H223; Q9HAR1; Q9NZN2			0	7	95.2	100.6	94.5	96.2	95.4	103	98.2	97.8	102.5	104.7	100	1.2	2.6	0.65	3.87	1.25	1.13	2.8	4.85	1.31	2.09	0
FALSE	High	Master Protein	Q7KZ85	Transcription elongation factor SPT6 OS=Homo sapiens (Human) OX=9606 GN=SUPT6H PE=1 SV=2	0	135.447	28	40	67	39	1726	198.9	4.91	183.9	40	cell organization and biogenesis;RNA metabolism OR transcription;other metabolic processes;transport;developmental processes;other biological processes	nucleus;other cell component	nucleic acid binding activity;other molecular function	Pf00575, Pf14632, Pf14633, Pf14635, Pf14639, Pf14641, Pf17674	6830	ENSG00000109111	SUPT6H	A7E2B4; hsa:6830; Q15737; Q6GMQ4; Q7KYW9; Q7KZ85; Q7LDK4; Q8N526; Q92775; Q96AH3; Q9BTH9; Q9BTI2		Formation of RNA Pol II elongation complex ; RNA Polymerase II Pre-transcription Events	3	1	91.5	91.7	95.1	95.3	105.2	108.5	109.4	104	86.1	107.8	100	5.53	1.92	4.66	0.79	5.28	1.95	5.55	1.95	3.72	1.38	0
FALSE	High	Master Protein	O43379	WD repeat-containing protein 62 OS=Homo sapiens (Human) OX=9606 GN=WDR62 PE=1 SV=4	0	134.987	21	31	64	31	1518	165.8	5.91	176.39	31	cell cycle OR cell proliferation;cell organization and biogenesis;developmental processes	cytosol;cytoskeleton;nucleus		Pf00400	284403	ENSG00000075702	WDR62	hsa:284403; O43379; Q63HP9; Q659D7; Q8NBF7; Q96AD9			0	0	107.4	113.5	104.3	111.3	101.9	113.6	104.2	108.2	103.8	106.7	100	3	2.47	0.83	6.8	1.43	7.84	3.36	1.1	5.3	1.7	0
FALSE	High	Master Protein	P05388	60S acidic ribosomal protein P0 OS=Homo sapiens (Human) OX=9606 GN=RPLP0 PE=1 SV=1	0	134.746	61	23	178	23	317	34.3	5.97	447.84	23	cell organization and biogenesis;protein metabolism;RNA metabolism OR transcription;other metabolic processes;transport;signal transduction;other biological processes	cytosol;ER/Golgi;translational apparatus;nucleus;other cell component	nucleic acid binding activity;other molecular function	Pf00428, Pf00466, Pf17777	6175	ENSG00000089157	RPLP0	hsa:6175; P05388; Q3B7A4; Q9BVK4	Cytoplasmic Ribosomal Proteins	Regulation of expression of SLITs and ROBOs; Gene and protein expression by JAK-STAT signaling after Interleukin-12 stimulation; L13a-mediated translational silencing of Ceruloplasmin expression; Formation of a pool of free 40S subunits; GTP hydrolysis and joining of the 60S ribosomal subunit; Major pathway of rRNA processing in the nucleolus and cytosol; Nonsense Mediated Decay (NMD) enhanced by…	15	0	100.5	104	101.1	98	94.8	94.8	89.3	94.8	97.5	94.5	100	10.78	2.69	3.36	4.53	3.95	4	6.3	4.14	2.78	1.27	0
FALSE	High	Master Protein	Q12888	TP53-binding protein 1 OS=Homo sapiens (Human) OX=9606 GN=TP53BP1 PE=1 SV=2	0	134.725	25	36	69	36	1972	213.4	4.7	177.99	36	cell organization and biogenesis;DNA metabolism;other metabolic processes;stress response;other biological processes	nucleus;other cell component	nucleic acid binding activity;other molecular function	Pf09038, Pf18428	7158	ENSG00000067369	TP53BP1	F8VY86; hsa:7158; Q12888; Q2M1Z7; Q4LE46; Q5FWZ3; Q7Z3U4	ATM Signaling Pathway; ATM Signaling Network in Development and Disease	Recruitment and ATM-mediated phosphorylation of repair and signaling proteins at DNA double strand breaks; Nonhomologous End-Joining (NHEJ); Processing of DNA double-strand break ends; G2/M DNA damage checkpoint; SUMOylation of transcription factors	7	0	92.6	86.9	97.2	92.5	107.1	100.9	110.4	102.6	89.2	100.3	100	3.68	1.08	1.37	5.97	1.94	3.03	7.86	0.76	0.5	1.3	0
FALSE	High	Master Protein	Q13523	Serine/threonine-protein kinase PRP4 homolog OS=Homo sapiens (Human) OX=9606 GN=PRPF4B PE=1 SV=3	0	134.713	25	34	72	34	1007	116.9	10.26	182.65	34	protein metabolism;RNA metabolism OR transcription;other metabolic processes	nucleus;other cell component	kinase activity;other molecular function	Pf00069	8899	ENSG00000112739	PRPF4B	A8K5C9; hsa:8899; Q13523; Q5D0F6; Q5TAY8; Q8IVC3; Q8TDP2; Q96QT7; Q9UEE6	mRNA Processing		1	0	109.8	100.4	111.3	102.1	108.3	99	114.5	101.3	109	96.2	100	3.06	1.68	4.27	3.69	4.63	2.11	5.58	3.94	6.26	7.02	0
FALSE	High	Master Protein	O76094	Signal recognition particle subunit SRP72 OS=Homo sapiens (Human) OX=9606 GN=SRP72 PE=1 SV=3	0	134.677	44	31	73	31	671	74.6	9.26	186.79	31	transport	cytosol;ER/Golgi;translational apparatus;other cell component	nucleic acid binding activity;other molecular function	Pf08492, Pf13181, Pf17004	6731	ENSG00000174780	SRP72	G5E9Z8; hsa:6731; O76094; Q7Z3C0		SRP-dependent cotranslational protein targeting to membrane	1	0	106.9	102.3	105.2	100.9	105.3	101.2	107	100.5	100.3	99.5	100	3.52	0.27	3.28	0.84	1.23	2.74	4.24	0.5	0.6	2.86	0
FALSE	High	Master Protein	Q15084	Protein disulfide-isomerase A6 OS=Homo sapiens (Human) OX=9606 GN=PDIA6 PE=1 SV=1	0	134.519	57	28	82	27	440	48.1	5.08	229.39	28	protein metabolism;other metabolic processes;stress response;signal transduction;other biological processes	non-structural extracellular;plasma membrane;other membranes;cytosol;ER/Golgi;other cell component	other molecular function	Pf00085	10130	ENSG00000143870	PDIA6	B3KY95; B5MCQ5; B7Z254; B7Z4M8; F8WA83; hsa:10130; Q15084; Q53RC7; Q6ZSH5; Q99778	Photodynamic therapy-induced unfolded protein response; VEGFA-VEGFR2 Signaling Pathway	Regulation of Insulin-like Growth Factor (IGF) transport and uptake by Insulin-like Growth Factor Binding Proteins (IGFBPs); Post-translational protein phosphorylation; XBP1(S) activates chaperone genes	5	1	92.2	106	92.5	98.9	92.3	108.1	94	98.8	108.4	108.2	100	3.5	2.08	2.67	4.21	4.07	2.27	1.19	5	3.39	3.62	0
FALSE	High	Master Protein	Q16543	Hsp90 co-chaperone Cdc37 OS=Homo sapiens (Human) OX=9606 GN=CDC37 PE=1 SV=1	0	134.471	51	28	80	28	378	44.4	5.25	195.53	28	stress response;transport;signal transduction;other biological processes	cytosol;other cell component	enzyme regulator activity;other molecular function	Pf03234, Pf08564, Pf08565	11140	ENSG00000105401	CDC37	hsa:11140; Q16543; Q53YA2	TNF alpha Signaling Pathway; Aryl Hydrocarbon Receptor Netpath; Aryl Hydrocarbon Receptor Pathway; Nuclear Receptors Meta-Pathway; Simplified Interaction Map Between LOXL4 and Oxidative Stress Pathway; Focal Adhesion-PI3K-Akt-mTOR-signaling pathway; PI3K-Akt Signaling Pathway	Signaling by ERBB2 KD Mutants; Signaling by ERBB2 TMD/JMD mutants; Constitutive Signaling by Ligand-Responsive EGFR Cancer Variants; Constitutive Signaling by EGFRvIII; Signaling by ERBB2 ECD mutants; Constitutive Signaling by Overexpressed ERBB2; Regulation of necroptotic cell death; Downregulation of ERBB2 signaling; Drug-mediated inhibition of ERBB2 signaling; Resistance of ERBB2 KD mutants to…	27	0	104.5	93.5	102.8	98.9	105.1	93.4	97.8	96.4	99	91.3	100	0.95	3.17	3.71	3.33	7.5	1.42	4.56	2.31	1.73	1.71	0
FALSE	High	Master Protein	Q07065	Cytoskeleton-associated protein 4 OS=Homo sapiens (Human) OX=9606 GN=CKAP4 PE=1 SV=2	0	134.467	60	31	61	31	602	66	5.92	179.44	31	protein metabolism;other metabolic processes;transport	plasma membrane;other membranes;cytosol;cytoskeleton;ER/Golgi;nucleus;other cytoplasmic organelle;other cell component			10970	ENSG00000136026	CKAP4	hsa:10970; Q07065; Q504S5; Q53ES6		Neutrophil degranulation; Regulation of Insulin-like Growth Factor (IGF) transport and uptake by Insulin-like Growth Factor Binding Proteins (IGFBPs); Post-translational protein phosphorylation; Surfactant metabolism	4	0	102.9	96.4	97.4	97.7	98.1	95.9	100.4	94.8	109.4	110.7	100	7.64	0.25	5.75	4.61	3.81	0.97	4.4	3.7	7.63	2.45	0
FALSE	High	Master Protein	P09525	Annexin A4 OS=Homo sapiens (Human) OX=9606 GN=ANXA4 PE=1 SV=4	0	134.467	72	27	90	25	319	35.9	6.13	243.78	27	signal transduction;other biological processes	plasma membrane;other membranes;nucleus;other cell component	enzyme regulator activity;other molecular function	Pf00191	307	ENSG00000196975	ANXA4	B4DDF9; hsa:307; P09525; Q96F33; Q9BWK1	Prostaglandin Synthesis and Regulation		1	0	95.6	99.6	90.9	88.3	87.8	101.4	90.5	90.7	117.7	113.9	100	2.96	6.64	4.41	3.45	4.29	3.8	10.02	4.84	7	4.04	0
FALSE	High	Master Protein	P49756	RNA-binding protein 25 OS=Homo sapiens (Human) OX=9606 GN=RBM25 PE=1 SV=3	0	134.433	40	38	95	37	843	100.1	6.32	225.14	38	RNA metabolism OR transcription;other metabolic processes;other biological processes	nucleus;other cell component	nucleic acid binding activity	Pf00076, Pf01480	58517	ENSG00000119707	RBM25	A0PJL9; B2RNA8; B3KT03; hsa:58517; P49756; Q2TA72; Q5XJ17; Q6P665; Q9H6A1; Q9UEQ5; Q9UIE9			0	1	92.8	89.9	100	97	93.3	98.7	101.6	100.1	88	100.3	100	2.07	2.05	6.24	3.01	2.16	1.9	4.59	1.64	2.07	0.59	0
FALSE	High	Master Protein	Q9Y450	HBS1-like protein OS=Homo sapiens (Human) OX=9606 GN=HBS1L PE=1 SV=1	0	134.417	58	38	77	38	684	75.4	6.61	212.69	38	protein metabolism;RNA metabolism OR transcription;other metabolic processes;signal transduction	cytosol	nucleic acid binding activity;other molecular function	Pf00009, Pf03143, Pf03144, Pf08938	10767	ENSG00000112339	HBS1L	B7Z365; hsa:10767; Q4VX89; Q4VX90; Q5T7G3; Q8NDW9; Q9UPW3; Q9Y450		mRNA decay by 3' to 5' exoribonuclease	1	0	99.4	102.3	101.4	103.7	98.1	100.2	101.3	102.4	101.6	104.7	100	0.91	2.01	4.3	2.17	3.39	2.29	2.16	4.38	2.96	1.11	0
FALSE	High	Master Protein	P35606	Coatomer subunit beta' OS=Homo sapiens (Human) OX=9606 GN=COPB2 PE=1 SV=2	0	134.049	42	38	82	38	906	102.4	5.27	205.1	38	transport	other membranes;cytosol;ER/Golgi	other molecular function	Pf00400, Pf04053	9276	ENSG00000184432	COPB2	B4DZI8; hsa:9276; P35606		COPI-mediated anterograde transport; COPI-dependent Golgi-to-ER retrograde traffic	2	0	97.8	93.5	100.5	88.7	113.2	104.9	116.6	102	101	112.5	100	6.23	1.41	4.07	3.26	4.02	4.7	1.82	0.73	3.61	3.53	0
FALSE	High	Master Protein	Q13838	Spliceosome RNA helicase DDX39B OS=Homo sapiens (Human) OX=9606 GN=DDX39B PE=1 SV=1	0	133.549	50	31	97	14	428	49	5.67	252.54	31	cell organization and biogenesis;RNA metabolism OR transcription;other metabolic processes;transport;developmental processes;other biological processes	nucleus;other cell component	nucleic acid binding activity;other molecular function	Pf00270, Pf00271	7919	ENSG00000198563; ENSG00000215425; ENSG00000225073; ENSG00000225859; ENSG00000229496; ENSG00000230624; ENSG00000235439	DDX39B	B0S8C0; hsa:7919; O43496; Q0EFA1; Q13838; Q2L6F9; Q53GL9; Q5RJ64; Q5RJ66; Q5ST94; Q5STB4; Q5STB5; Q5STB7; Q5STB8; Q5STU4; Q5STU5; Q5STU6; Q5STU8; Q71V76		Transport of Mature mRNA derived from an Intron-Containing Transcript; mRNA 3'-end processing; RNA Polymerase II Transcription Termination	3	0	99.3	110.6	99.8	103.7	93.3	95.1	92.8	95.8	101.6	95.7	100	1.49	2.97	3.94	2.58	0.3	4.77	4.35	2.21	4.52	3.95	0
FALSE	High	Master Protein	P49591	Serine--tRNA ligase, cytoplasmic OS=Homo sapiens (Human) OX=9606 GN=SARS1 PE=1 SV=3	0	133.544	54	32	74	32	514	58.7	6.43	199.22	32	protein metabolism;RNA metabolism OR transcription;other metabolic processes;other biological processes	cytosol;nucleus;other cell component	nucleic acid binding activity;other molecular function	Pf00587, Pf02403	6301	ENSG00000031698	SARS1	B2R6Y9; hsa:6301; P49591; Q5T5C8; Q9NSE3	VEGFA-VEGFR2 Signaling Pathway	Cytosolic tRNA aminoacylation; Selenocysteine synthesis	3	0	96.3	93.8	95.7	90.2	97.3	102.5	101.6	99.2	96.6	105.5	100	3.5	2.9	3.86	1.7	5.17	4.54	1.86	5.82	3.4	1.84	0
FALSE	High	Master Protein	P19367	Hexokinase-1 OS=Homo sapiens (Human) OX=9606 GN=HK1 PE=1 SV=3	0	132.959	34	36	83	32	917	102.4	6.8	162.9	36	other metabolic processes;stress response;other biological processes	other membranes;cytosol;mitochondrion	kinase activity;other molecular function	Pf00349, Pf03727	3098	ENSG00000156515	HK1	E9PCK0; hsa:3098; O43443; O43444; O75574; P19367; Q5VTC3; Q96HC8; Q9NNZ4; Q9NNZ5	Cori Cycle; Photodynamic therapy-induced HIF-1 survival signaling; Pathways in clear cell renal cell carcinoma; Computational Model of Aerobic Glycolysis; Glycolysis and Gluconeogenesis; Glucuronidation	Glycolysis; Defective HK1 causes hexokinase deficiency (HK deficiency)	8	4	91.9	102.1	91.9	86.3	90.8	110.6	97.4	96.3	103.1	116.2	100	1.85	2.58	0.41	3.78	0.97	8.94	1.64	3.63	3.92	1.55	0
FALSE	High	Master Protein	Q9UKV3	Apoptotic chromatin condensation inducer in the nucleus OS=Homo sapiens (Human) OX=9606 GN=ACIN1 PE=1 SV=2	0	132.856	26	38	88	37	1341	151.8	6.43	191.4	38	cell organization and biogenesis;RNA metabolism OR transcription;other metabolic processes;developmental processes;other biological processes	plasma membrane;other membranes;cytosol;nucleus;other cell component	nucleic acid binding activity;other molecular function	Pf02037, Pf16294	22985	ENSG00000100813	ACIN1	B2RTT4; D3DS45; hsa:22985; O75158; Q9UG91; Q9UKV1; Q9UKV2; Q9UKV3		Apoptotic cleavage of cellular proteins	1	1	99.7	92.1	101.2	99	102.5	93.6	105.7	96.5	92.2	91.5	100	2.22	3.07	1.17	3.02	1.14	3.94	5.44	3.51	2.01	0.87	0
FALSE	High	Master Protein	O15067	Phosphoribosylformylglycinamidine synthase OS=Homo sapiens (Human) OX=9606 GN=PFAS PE=1 SV=4	0	132.556	26	32	96	31	1338	144.6	5.76	235.19	32	other metabolic processes;other biological processes	cytosol	other molecular function	Pf02769, Pf13507, Pf18072, Pf18076	5198	ENSG00000178921	PFAS	A6H8V8; hsa:5198; O15067		Purine ribonucleoside monophosphate biosynthesis	1	1	108	102	108	103.1	102.8	94.7	102.9	95	106.2	93.2	100	6.55	0.7	3.41	2.97	3.75	0.93	1.01	0.59	1.75	1.48	0
FALSE	High	Master Protein	O60763	General vesicular transport factor p115 OS=Homo sapiens (Human) OX=9606 GN=USO1 PE=1 SV=2	0	132.428	43	34	65	34	962	107.8	4.91	194.26	34	cell organization and biogenesis;transport;signal transduction;other biological processes	other membranes;cytosol;ER/Golgi;nucleus;other cell component		Pf04869, Pf04871, Pf18770	8615	ENSG00000138768	USO1	B2RAQ0; hsa:8615; O60763; Q6PK63; Q86TB8; Q8N592		COPI-mediated anterograde transport; COPII-mediated vesicle transport; Golgi Cisternae Pericentriolar Stack Reorganization	3	0	103.6	103.2	104.7	98.9	98.1	104.9	105.4	103.9	100.6	115.6	100	3.55	1.64	4.88	4.03	2.01	2.79	4.66	2.05	3.55	2.98	0
FALSE	High	Master Protein	P61163	Alpha-centractin OS=Homo sapiens (Human) OX=9606 GN=ACTR1A PE=1 SV=1	0	132.342	70	24	93	11	376	42.6	6.64	274.09	24	cell cycle OR cell proliferation;cell organization and biogenesis;transport;other biological processes	cytosol;cytoskeleton;ER/Golgi;other cell component	other molecular function	Pf00022	10121	ENSG00000138107	ACTR1A	B2R6B0; hsa:10121; P42024; P61163		COPI-mediated anterograde transport; Regulation of PLK1 Activity at G2/M Transition; AURKA Activation by TPX2; Anchoring of the basal body to the plasma membrane; MHC class II antigen presentation; HSP90 chaperone cycle for steroid hormone receptors (SHR); COPI-independent Golgi-to-ER retrograde traffic; Recruitment of NuMA to mitotic centrosomes; Loss of Nlp from mitotic centrosomes; Recruitment…	11	14	103.8	99.6	105.3	99.4	108.9	97.9	105.9	100.3	111.7	101.9	100	2.02	0.79	2.6	4.17	4.35	3.57	3.46	1.15	4.77	8.37	0
FALSE	High	Master Protein	P08237	ATP-dependent 6-phosphofructokinase, muscle type OS=Homo sapiens (Human) OX=9606 GN=PFKM PE=1 SV=2	0	132.179	42	32	74	26	780	85.1	7.99	224.92	32	cell organization and biogenesis;other metabolic processes;other biological processes	plasma membrane;other membranes;cytosol;nucleus	kinase activity;other molecular function	Pf00365	5213	ENSG00000152556	PFKM	hsa:5213; J3KNX3; P08237; Q16814; Q16815; Q6ZTT1	Pathways in clear cell renal cell carcinoma; Computational Model of Aerobic Glycolysis; Insulin Signaling; Glycolysis and Gluconeogenesis	Glycolysis	5	2	95.3	100.3	95.6	96.1	96.3	111.6	99.7	99.4	96.4	104.2	100	4.23	1.44	1.56	2.22	0.96	4.96	2.46	2.6	4.5	2.77	0
FALSE	High	Master Protein	P30043	Flavin reductase (NADPH) OS=Homo sapiens (Human) OX=9606 GN=BLVRB PE=1 SV=3	0	132.067	83	16	120	16	206	22.1	7.65	371.7	16	other metabolic processes	plasma membrane;other membranes;cytosol;nucleus;other cell component	other molecular function	Pf13460	645	ENSG00000090013	BLVRB	A6NKD8; B2R5C6; hsa:645; P30043; P32078; P53005; Q32LZ2	Nuclear Receptors Meta-Pathway; NRF2 pathway; IL-10 Anti-inflammatory Signaling Pathway	Heme degradation	4	0	105.5	100.6	104.6	95.2	120.7	123.1	124.2	114.6	112	128	100	4.53	3.7	4.1	3.04	2.14	5.04	3.53	2.32	1.67	7	0
FALSE	High	Master Protein	O14974	Protein phosphatase 1 regulatory subunit 12A OS=Homo sapiens (Human) OX=9606 GN=PPP1R12A PE=1 SV=1	0	131.952	31	35	75	34	1030	115.2	5.4	166.38	35	cell cycle OR cell proliferation;cell organization and biogenesis;protein metabolism;other metabolic processes;signal transduction;other biological processes	plasma membrane;other membranes;cytosol;cytoskeleton;nucleus;other cell component	enzyme regulator activity;other molecular function	Pf00023, Pf15898	4659	ENSG00000058272	PPP1R12A	B4DZ09; F8VWB4; hsa:4659; O14974; Q2NKL4; Q569H0; Q86WU3; Q8NFR6; Q9BYH0	Focal Adhesion; Hippo-Merlin Signaling Dysregulation; Regulation of Actin Cytoskeleton	Regulation of PLK1 Activity at G2/M Transition; RHO GTPases activate CIT; RHO GTPases activate PKNs; RHO GTPases Activate ROCKs; RHO GTPases activate PAKs	8	1	104.6	94	104.7	99.4	113.3	94.1	111.4	102	97.8	98.6	100	3.59	2.22	1.18	4.64	4.11	4.16	1.51	1.95	3.89	1.28	0
FALSE	High	Master Protein	Q8WWM7	Ataxin-2-like protein OS=Homo sapiens (Human) OX=9606 GN=ATXN2L PE=1 SV=2	0	131.9	35	35	68	32	1075	113.3	8.59	194.46	35	cell organization and biogenesis;other biological processes	other membranes;cytosol;nucleus;other cell component		Pf06741, Pf07145, Pf14438	11273	ENSG00000168488	ATXN2L	A8K1R6; B9EGM2; E9PAR9; hsa:11273; O95135; Q63ZY4; Q6NVJ8; Q6PJW6; Q8IU61; Q8IU95; Q8WWM3; Q8WWM4; Q8WWM5; Q8WWM6; Q8WWM7; Q99703	16p11.2 distal deletion syndrome		1	3	102.5	94	101.7	100.4	100.9	92.3	104.2	98.6	93.8	91	100	3.05	3.2	2.82	3.26	0.93	1.94	3.54	2.52	1.88	1.68	0
FALSE	High	Master Protein	P08865	40S ribosomal protein SA OS=Homo sapiens (Human) OX=9606 GN=RPSA PE=1 SV=4	0	131.707	64	23	97	22	295	32.8	4.87	289.34	23	cell adhesion;cell organization and biogenesis;protein metabolism;RNA metabolism OR transcription;other metabolic processes;transport;other biological processes	plasma membrane;other membranes;cytosol;translational apparatus;nucleus;other cell component	translation activity;other molecular function	Pf00318, Pf16122	3921	ENSG00000168028	RPSA	hsa:3921; P08865; P11085; P12030; Q16471; Q6IPD1; Q6IPD2; Q6NSD1; Q6NXQ8; Q86VC0	Cytoplasmic Ribosomal Proteins	Regulation of expression of SLITs and ROBOs; L13a-mediated translational silencing of Ceruloplasmin expression; Formation of a pool of free 40S subunits; GTP hydrolysis and joining of the 60S ribosomal subunit; Major pathway of rRNA processing in the nucleolus and cytosol; Nonsense Mediated Decay (NMD) enhanced by the Exon Junction Complex (EJC); SRP-dependent cotranslational protein targeting to…	17	0	116.7	114.8	117.5	105.4	113.8	94.8	109.4	104.2	106.5	102.6	100	5.71	4.45	3.64	4.28	1.78	7.62	3.98	2.05	4.55	2.14	0
FALSE	High	Master Protein	Q14103	Heterogeneous nuclear ribonucleoprotein D0 OS=Homo sapiens (Human) OX=9606 GN=HNRNPD PE=1 SV=1	0	131.691	48	27	97	23	355	38.4	7.81	238.31	27	RNA metabolism OR transcription;other metabolic processes;stress response;developmental processes;other biological processes	cytosol;nucleus;other cell component	nucleic acid binding activity;other molecular function	Pf00076, Pf08143	3184	ENSG00000138668	HNRNPD	A8K9J2; hsa:3184; P07029; Q01858; Q14100; Q14101; Q14102; Q14103; Q4W5A1; Q9UCE8; Q9UCE9	mRNA Processing	mRNA Splicing - Major Pathway; Processing of Capped Intron-Containing Pre-mRNA	3	4	99	104.8	101	106.5	99.8	97.4	92.4	98.3	102.3	89	100	6.82	4.27	1.55	4.58	4.79	5.03	13.92	1.78	2.03	2.52	0
FALSE	High	Master Protein	P12081	Histidine--tRNA ligase, cytoplasmic OS=Homo sapiens (Human) OX=9606 GN=HARS1 PE=1 SV=2	0	131.338	62	33	90	26	509	57.4	5.88	232.26	33	protein metabolism;RNA metabolism OR transcription;other metabolic processes	cytosol;mitochondrion;other cell component	other molecular function	Pf00458, Pf03129, Pf13393	3035	ENSG00000170445	HARS1	B4DHQ1; B4DY73; D6REN6; hsa:3035; J3KNE5; P12081	Allograft Rejection	Cytosolic tRNA aminoacylation	2	8	105	96.3	99.6	90.9	98.9	93.8	101.3	94.1	100	98.2	100	1.99	1.74	6.25	1.88	6.58	5.99	6.16	2.08	5.02	1.18	0
FALSE	High	Master Protein	Q15181	Inorganic pyrophosphatase OS=Homo sapiens (Human) OX=9606 GN=PPA1 PE=1 SV=2	0	131.286	70	29	87	27	289	32.6	5.86	242.62	29	protein metabolism;RNA metabolism OR transcription;other metabolic processes	cytosol;other cell component	other molecular function	Pf00719	5464	ENSG00000180817	PPA1	hsa:5464; Q15181; Q2M348; Q5SQT7; Q6P7P4; Q9UQJ5; Q9Y5B1		Cytosolic tRNA aminoacylation; Pyrophosphate hydrolysis	2	2	104.2	102.6	101	102.1	101	88.7	94.7	101.8	103.8	94	100	1.78	0.6	6.01	2.35	2.01	4.17	4.62	3.05	2.13	3.35	0
FALSE	High	Master Protein	Q16851	UTP--glucose-1-phosphate uridylyltransferase OS=Homo sapiens (Human) OX=9606 GN=UGP2 PE=1 SV=5	0	131.197	58	28	76	28	508	56.9	8.15	199.74	28	other metabolic processes;developmental processes	cytosol;other cell component	other molecular function	Pf01704	7360	ENSG00000169764	UGP2	hsa:7360; Q07131; Q0P6K2; Q16851; Q86Y81; Q9BU15	Exercise-induced Circadian Regulation; Glycogen Synthesis and Degradation; Glucuronidation	Glycogen synthesis; Formation of the active cofactor, UDP-glucuronate	5	0	100.5	101.9	100	102.7	95.4	93.6	95.7	96.6	101.3	94.7	100	1.86	0.85	1.58	1.49	3.8	2.79	2.72	2.2	2.14	4.53	0
FALSE	High	Master Protein	Q96KP4	Cytosolic non-specific dipeptidase OS=Homo sapiens (Human) OX=9606 GN=CNDP2 PE=1 SV=2	0	131.16	63	26	65	26	475	52.8	5.97	178.89	26	protein metabolism;other metabolic processes	cytosol;nucleus	other molecular function	Pf01546, Pf07687	55748	ENSG00000133313	CNDP2	B3KUG4; hsa:55748; Q8WY59; Q96KP4; Q9BQ94; Q9NVB4; V9HWE5		Glutathione synthesis and recycling	1	0	100.7	104.8	99.4	100.1	93.1	102.8	98.5	99.3	104.1	102.2	100	2.51	2.4	1.67	3.48	2.21	0.69	3.92	2.14	4.51	3.91	0
FALSE	High	Master Protein	Q16658	Fascin OS=Homo sapiens (Human) OX=9606 GN=FSCN1 PE=1 SV=3	0	130.564	64	29	110	29	493	54.5	7.24	286.78	29	cell organization and biogenesis;signal transduction;other biological processes	plasma membrane;other membranes;cytosol;cytoskeleton;other cell component	cytoskeletal activity;other molecular function	Pf06268	6624	ENSG00000075618	FSCN1	A6NI89; B2RE97; hsa:6624; Q16658; Q96IC5; Q96IH1; Q9BRF1	VEGFA-VEGFR2 Signaling Pathway	Interleukin-4 and Interleukin-13 signaling	2	0	103.7	103	102.6	104	98.1	93.7	94	101.5	104.6	93	100	2.92	3.07	1.93	2.64	1.45	5.72	3.49	1.87	3.7	2.58	0
FALSE	High	Master Protein	Q06124	Tyrosine-protein phosphatase non-receptor type 11 OS=Homo sapiens (Human) OX=9606 GN=PTPN11 PE=1 SV=3	0	130.448	52	31	68	30	593	68	7.3	183.69	31	cell cycle OR cell proliferation;cell organization and biogenesis;protein metabolism;other metabolic processes;stress response;developmental processes;signal transduction;other biological processes	cytosol;mitochondrion;nucleus;other cell component	signal transduction activity or receptor binding;other molecular function	Pf00017, Pf00102	5781	ENSG00000179295	PTPN11	A8K1D9; hsa:5781; Q06124; Q96HD7	IL-5 Signaling Pathway; Heart Development; IL-1 signaling pathway; Leptin signaling pathway; Prolactin Signaling Pathway; Thymic Stromal LymphoPoietin (TSLP) Signaling Pathway; Pilocytic astrocytoma; B Cell Receptor Signaling Pathway; Interleukin-11 Signaling Pathway; Oncostatin M Signaling Pathway; Brain-Derived Neurotrophic Factor (BDNF) signaling pathway; Alpha 6 Beta 4 signaling pathway; IL-3…	PIP3 activates AKT signaling; GPVI-mediated activation cascade; Constitutive Signaling by Aberrant PI3K in Cancer; PI5P, PP2A and IER3 Regulate PI3K/AKT Signaling; Downstream signal transduction; PECAM1 interactions; Signaling by SCF-KIT; Regulation of IFNG signaling; Regulation of IFNA signaling; RET signaling; Platelet sensitization by LDL; CTLA4 inhibitory signaling; Interleukin-6 signaling; S…	82	1	103.9	101.6	100.7	101.1	101.4	99.5	101.6	103.6	95.7	98.7	100	3.25	4.78	3.43	7.79	3.84	2.93	2.12	2.88	10.93	1.83	0
FALSE	High	Master Protein	P61011	Signal recognition particle 54 kDa protein OS=Homo sapiens (Human) OX=9606 GN=SRP54 PE=1 SV=1	0	129.753	62	31	67	31	504	55.7	8.75	179.08	31	cell organization and biogenesis;transport;developmental processes;other biological processes	cytosol;ER/Golgi;translational apparatus;nucleus;other cell component	nucleic acid binding activity;other molecular function	Pf00448, Pf02881, Pf02978	6729	ENSG00000100883	SRP54	B2R759; B4DUW6; hsa:6729; P13624; P61011	VEGFA-VEGFR2 Signaling Pathway; mRNA Processing	SRP-dependent cotranslational protein targeting to membrane	3	0	107.8	97.1	104.6	102.9	101.8	100.6	106.9	101.6	102.3	99.6	100	1.32	1.41	4.21	1.18	1.86	0.56	1.26	4.17	2.25	3.04	0
FALSE	High	Master Protein	Q8IY81	pre-rRNA 2'-O-ribose RNA methyltransferase FTSJ3 OS=Homo sapiens (Human) OX=9606 GN=FTSJ3 PE=1 SV=2	0	129.718	43	32	65	32	847	96.5	8.4	169.75	32	RNA metabolism OR transcription;other metabolic processes	nucleus;other cell component	other molecular function	Pf01728, Pf07780, Pf11861	117246	ENSG00000108592	FTSJ3	B2RCA5; D3DU22; hsa:117246; Q8IY81; Q8N3A3; Q8WXX1; Q9BWM4; Q9NXT6		Major pathway of rRNA processing in the nucleolus and cytosol	1	0	102.1	89	108.3	96.9	103.7	98.9	106.3	95.4	91.3	91.9	100	2.98	2.17	3.19	4.67	2.02	3.71	2.05	2.87	6.25	5.96	0
FALSE	High	Master Protein	Q96PK6	RNA-binding protein 14 OS=Homo sapiens (Human) OX=9606 GN=RBM14 PE=1 SV=2	0	129.201	43	31	77	31	669	69.4	9.67	198.47	31	cell organization and biogenesis;protein metabolism;other metabolic processes;stress response;signal transduction;other biological processes	nucleus;other cell component	nucleic acid binding activity;other molecular function	Pf00076	100526737; 10432	ENSG00000239306	RBM14	B0LM41; B3KMN4; D6RGD8; hsa:100526737; hsa:10432; O75932; Q2PYN1; Q53GV1; Q68DQ9; Q96PK5; Q96PK6	Ciliary landscape	RUNX2 regulates bone development	2	0	101.2	91.7	107.6	106.9	97.5	91.5	106.1	98.2	91.3	86.1	100	4.66	2.15	2.44	0.39	0.7	5.71	8.14	2.01	3.1	2.06	0
FALSE	High	Master Protein	Q86V48	Leucine zipper protein 1 OS=Homo sapiens (Human) OX=9606 GN=LUZP1 PE=1 SV=2	0	129.18	38	35	65	35	1076	120.2	8.5	142	35	developmental processes	nucleus			7798	ENSG00000169641	LUZP1	hsa:7798; Q5TH93; Q86V48; Q8N4X3; Q8TEH1			0	0	102.3	90.2	100	98.9	109.9	104	115.1	103.5	85.9	103.3	100	5.73	2.74	0.71	5.77	2.75	4.86	1.91	0.87	1.39	2.21	0
FALSE	High	Master Protein	Q6P2E9	Enhancer of mRNA-decapping protein 4 OS=Homo sapiens (Human) OX=9606 GN=EDC4 PE=1 SV=1	0	129.125	31	32	60	32	1401	151.6	5.86	167.75	32	RNA metabolism OR transcription;other metabolic processes	cytosol;nucleus;other cell component		Pf16529	23644	ENSG00000038358	EDC4	A6NGM1; A8K4T4; hsa:23644; Q13025; Q13826; Q6P2E9; Q6ZR12; Q7Z6H7		mRNA decay by 5' to 3' exoribonuclease	1	0	100.5	106.3	99.7	107	108.6	100.6	103.1	95.5	98.8	101.6	100	2.98	2.74	1.46	2.67	4.79	1.24	2.58	5.81	2.95	5.8	0
FALSE	High	Master Protein	P15170	Eukaryotic peptide chain release factor GTP-binding subunit ERF3A OS=Homo sapiens (Human) OX=9606 GN=GSPT1 PE=1 SV=1	0	128.351	46	27	85	13	499	55.7	5.62	199.4	27	cell cycle OR cell proliferation;cell organization and biogenesis;protein metabolism;RNA metabolism OR transcription;other metabolic processes;other biological processes	cytosol;other cell component	nucleic acid binding activity;other molecular function	Pf00009, Pf03143, Pf03144	2935	ENSG00000103342	GSPT1	hsa:2935; J3KQG6; P15170; Q96GF2		Regulation of expression of SLITs and ROBOs; Nonsense Mediated Decay (NMD) enhanced by the Exon Junction Complex (EJC); Eukaryotic Translation Termination; Nonsense Mediated Decay (NMD) independent of the Exon Junction Complex (EJC)	4	16	101.6	100.5	99.4	102.7	99.2	101.4	96.2	100.6	95.3	98.8	100	1.17	3.13	3.69	1.85	0.6	1.71	4.35	1.89	5.75	4.88	0
FALSE	High	Master Protein	O95239	Chromosome-associated kinesin KIF4A OS=Homo sapiens (Human) OX=9606 GN=KIF4A PE=1 SV=3	0	128.309	32	35	63	34	1232	139.8	6.27	154.81	35	cell cycle OR cell proliferation;cell organization and biogenesis;transport;other biological processes	cytosol;cytoskeleton;nucleus;other cell component	cytoskeletal activity;nucleic acid binding activity;other molecular function	Pf00225	24137	ENSG00000090889	KIF4A	B2R7V5; D3DVU4; hsa:24137; O95239; Q86TN3; Q86XX7; Q9NNY6; Q9NY24; Q9UMW3	Retinoblastoma Gene in Cancer	MHC class II antigen presentation; Recycling pathway of L1; COPI-dependent Golgi-to-ER retrograde traffic; Kinesins	5	1	97.8	105	93.7	106.3	91.7	106.9	95.3	105.8	106.2	102.4	100	5.85	2.2	2.51	4.87	3.72	2.73	4.82	1.77	3.63	4.08	0
FALSE	High	Master Protein	O95373	Importin-7 OS=Homo sapiens (Human) OX=9606 GN=IPO7 PE=1 SV=1	0	128.151	27	27	67	27	1038	119.4	4.82	207.17	27	stress response;transport;signal transduction;other biological processes	cytosol;nucleus	transporter activity;enzyme regulator activity;other molecular function	Pf03810, Pf08506	10527	ENSG00000205339	IPO7	A6NNM5; B2R786; hsa:10527; O95373; Q1RMF7; Q9H177; Q9NTE3			0	0	113.7	106.5	104.6	105.8	96.3	92.2	101.1	100.6	98.5	95.7	100	8.59	1.03	8.15	2.23	2.5	4.84	6.4	0.63	3.23	6.07	0
FALSE	High	Master Protein	P62805	Histone H4 OS=Homo sapiens (Human) OX=9606 GN=H4C14 PE=1 SV=2	0	128.082	69	19	94	19	103	11.4	11.36	257.12	19	cell organization and biogenesis;protein metabolism;DNA metabolism;RNA metabolism OR transcription;other metabolic processes;stress response;other biological processes	non-structural extracellular;nucleus;other cell component	nucleic acid binding activity;other molecular function	Pf15511	121504; 554313; 8294; 8359; 8360; 8361; 8362; 8363; 8364; 8365; 8366; 8367; 8368; 8370	ENSG00000158406; ENSG00000197061; ENSG00000197238; ENSG00000197837; ENSG00000270276; ENSG00000270882; ENSG00000273542; ENSG00000274618; ENSG00000275126; ENSG00000276180; ENSG00000276966; ENSG00000277157; ENSG00000278637; ENSG00000278705	H4-16; H4C1; H4C11; H4C12; H4C13; H4C14; H4C15; H4C2; H4C3; H4C4; H4C5; H4C6; H4C8; H4C9	A2VCL0; hsa:121504; hsa:554313; hsa:8294; hsa:8359; hsa:8360; hsa:8361; hsa:8362; hsa:8363; hsa:8364; hsa:8365; hsa:8366; hsa:8367; hsa:8368; hsa:8370; P02304; P02305; P62805; Q6DRA9; Q6FGB8; Q6NWP7	Gastric Cancer Network 1; Histone Modifications; Genes involved in male infertility; Type II interferon signaling (IFNG)	Oxidative Stress Induced Senescence; Pre-NOTCH Transcription and Translation; PRC2 methylates histones and DNA; Meiotic synapsis; Estrogen-dependent gene expression; HDACs deacetylate histones; ERCC6 (CSB) and EHMT2 (G9a) positively regulate rRNA expression; RUNX1 regulates transcription of genes involved in differentiation of HSCs; Recruitment and ATM-mediated phosphorylation of repair and signa…	47	0	80.3	95.9	66.7	90	97.7	86.6	64.7	107.8	130.3	141	100	28.1	6.07	11.19	18.68	22.81	18.39	11.14	14.75	33.4	12.02	0
FALSE	High	Master Protein	P46087	Probable 28S rRNA (cytosine(4447)-C(5))-methyltransferase OS=Homo sapiens (Human) OX=9606 GN=NOP2 PE=1 SV=2	0	128.019	39	34	84	34	812	89.2	9.23	197.75	34	cell organization and biogenesis;RNA metabolism OR transcription;other metabolic processes;other biological processes	nucleus	other molecular function	Pf01189, Pf08062, Pf17125	4839	ENSG00000111641	NOP2	A1A4Z3; B3KPD6; hsa:4839; P46087; Q05BA7; Q0P5S5; Q3KQS4; Q58F30	Imatinib and Chronic Myeloid Leukemia	rRNA modification in the nucleus and cytosol; TFAP2A acts as a transcriptional repressor during retinoic acid induced cell differentiation	3	0	102.3	94.9	112	102.8	101.6	102.3	105.8	104.9	92.4	96.5	100	3.25	1.8	1.91	2.24	2.16	1.53	7.12	1.4	10.29	2.2	0
FALSE	High	Master Protein	Q99459	Cell division cycle 5-like protein OS=Homo sapiens (Human) OX=9606 GN=CDC5L PE=1 SV=2	0	127.517	51	34	75	33	802	92.2	8.18	220.02	34	cell cycle OR cell proliferation;DNA metabolism;RNA metabolism OR transcription;other metabolic processes;stress response;signal transduction;other biological processes	nucleus;other cell component	nucleic acid binding activity;other molecular function	Pf11831, Pf13921	988	ENSG00000096401	CDC5L	hsa:988; Q76N46; Q99459; Q99974		mRNA Splicing - Major Pathway	1	1	96.9	95.6	99.4	101.3	100.3	96	99.3	100.9	97.4	94.7	100	2.95	3.98	1.89	1.38	2.1	0.68	3.77	4.3	5	5.08	0
FALSE	High	Master Protein	P38159	RNA-binding motif protein, X chromosome OS=Homo sapiens (Human) OX=9606 GN=RBMX PE=1 SV=3	0	127.28	66	38	128	16	391	42.3	10.05	266.78	38	cell organization and biogenesis;protein metabolism;RNA metabolism OR transcription;other metabolic processes;other biological processes	non-structural extracellular;nucleus;other cell component	nucleic acid binding activity;other molecular function	Pf00076, Pf08081	27316	ENSG00000147274	RBMX	B4E3U4; D3DWH0; E9PG86; hsa:27316; P38159; Q5JQ67; Q8N8Y7; Q969R3	mRNA Processing	mRNA Splicing - Major Pathway; Processing of Capped Intron-Containing Pre-mRNA	3	23	95.7	100	100.7	107.1	97.3	95.2	98.4	99.3	96.7	90.9	100	0.73	1.46	8.47	2.51	3.16	1.63	8.23	3.05	3.79	2.53	0
FALSE	High	Master Protein	A6NKT7	RanBP2-like and GRIP domain-containing protein 3 OS=Homo sapiens (Human) OX=9606 GN=RGPD3 PE=3 SV=2	0	127.206	21	40	77	1	1758	197.4	6.33	169.35	40	transport;other biological processes	nucleus;other cell component	other molecular function	Pf00638, Pf01465, Pf13181, Pf16704	653489	ENSG00000153165	RGPD3	A6NKT7; B8ZZM4; hsa:653489			0	4	108.3	115.4	115.7	122.2	100.1	116.9	115.6	115.2	114.9	111	100	8.17	12.96	7.76	12.72	3.85	10.03	8.17	8.34	9.87	4.7	0
FALSE	High	Master Protein	P43490	Nicotinamide phosphoribosyltransferase OS=Homo sapiens (Human) OX=9606 GN=NAMPT PE=1 SV=1	0	127.097	59	29	71	29	491	55.5	7.15	207.98	29	cell-cell signaling;other metabolic processes;signal transduction;other biological processes	plasma membrane;other membranes;cytosol;nucleus;other cell component	signal transduction activity or receptor binding;other molecular function	Pf04095, Pf18127	10135	ENSG00000105835	NAMPT	A4D0Q9; A4D0R0; hsa:10135; P43490; Q3KQV0; Q8WW95	Adipogenesis; NAD metabolism, sirtuins and aging; NAD+ metabolism; NAD+ biosynthetic pathways; Caloric restriction and aging	BMAL1:CLOCK,NPAS2 activates circadian gene expression; Nicotinamide salvaging	7	0	97.8	95.8	98.1	93.8	100.8	97.9	102	102.8	102.2	102.4	100	3.61	1.39	3.74	2.35	0.21	3.13	4.91	2.72	6.74	1.25	0
FALSE	High	Master Protein	O00425	Insulin-like growth factor 2 mRNA-binding protein 3 OS=Homo sapiens (Human) OX=9606 GN=IGF2BP3 PE=1 SV=2	0	127.087	47	30	71	23	579	63.7	8.87	202.82	30	protein metabolism;other metabolic processes;transport;developmental processes;other biological processes	cytosol;nucleus;other cell component	nucleic acid binding activity;other molecular function	Pf00013, Pf00076	10643	ENSG00000136231	IGF2BP3	A0A4Z5; hsa:10643; O00425; Q63HM0; Q6MZZ2; Q86VB1		Insulin-like Growth Factor-2 mRNA Binding Proteins (IGF2BPs/IMPs/VICKZs) bind RNA	1	2	96.5	97.9	93.1	96.2	96.2	103.6	97.6	99.4	98	104	100	2.13	0.38	1.61	2.24	1.17	1.49	2.42	1.5	1.73	0.49	0
FALSE	High	Master Protein	O60264	SWI/SNF-related matrix-associated actin-dependent regulator of chromatin subfamily A member 5 OS=Homo sapiens (Human) OX=9606 GN=SMARCA5 PE=1 SV=1	0	127.025	36	38	72	21	1052	121.8	8.09	158.43	38	cell organization and biogenesis;RNA metabolism OR transcription;other metabolic processes;other biological processes	nucleus;other cell component	nucleic acid binding activity;other molecular function	Pf00176, Pf00271, Pf09110, Pf09111	8467	ENSG00000153147	SMARCA5	hsa:8467; O60264		Deposition of new CENPA-containing nucleosomes at the centromere; B-WICH complex positively regulates rRNA expression; Recruitment and ATM-mediated phosphorylation of repair and signaling proteins at DNA double strand breaks; NoRC negatively regulates rRNA expression	4	17	97.4	95.4	99.3	104.2	102	112.2	108.4	101.9	99.7	106.7	100	1.69	3.56	4.28	6.49	0.75	7.49	3.07	3.61	6.52	4.95	0
FALSE	High	Master Protein	P50454	Serpin H1 OS=Homo sapiens (Human) OX=9606 GN=SERPINH1 PE=1 SV=2	0	127.011	61	25	63	25	418	46.4	8.69	203.21	25	cell organization and biogenesis;protein metabolism;other metabolic processes;stress response;developmental processes;other biological processes	non-structural extracellular;other membranes;ER/Golgi	enzyme regulator activity;other molecular function	Pf00079	871	ENSG00000149257	SERPINH1	B3KVJ3; hsa:871; P29043; P50454; Q5XPB4; Q6NSJ6; Q8IY96; Q9NP88	Endochondral Ossification; Type I collagen synthesis in the context of Osteogenesis imperfecta; Endochondral Ossification with Skeletal Dysplasias; 15q13.3 copy number variation syndrome	Collagen biosynthesis and modifying enzymes	5	0	100.4	100.6	97.7	99.8	99.8	117	95.5	90	116.4	101.7	100	6.2	6.84	1.26	14.89	6.46	48.12	0.13	7.5	5.56	4.96	0
FALSE	High	Master Protein	Q9Y6M1	Insulin-like growth factor 2 mRNA-binding protein 2 OS=Homo sapiens (Human) OX=9606 GN=IGF2BP2 PE=1 SV=2	0	126.276	46	29	75	25	599	66.1	8.46	229.16	29	transport;developmental processes;other biological processes	cytosol;cytoskeleton;nucleus;other cell component	nucleic acid binding activity;other molecular function	Pf00013, Pf00076	10644	ENSG00000073792	IGF2BP2	A0A4Z0; B3FTN2; B3FTN3; B3FTN4; hsa:10644; Q9Y6M1		Insulin-like Growth Factor-2 mRNA Binding Proteins (IGF2BPs/IMPs/VICKZs) bind RNA	1	0	97.2	91.1	94.3	94.3	104.3	97.7	102.3	99.9	88.8	105.6	100	3.59	1.29	3.24	1.96	1.6	2.84	0.75	3.31	4.54	2.66	0
FALSE	High	Master Protein	P22234	Multifunctional protein ADE2 OS=Homo sapiens (Human) OX=9606 GN=PAICS PE=1 SV=3	0	126.092	57	35	78	35	425	47	7.23	184.23	35	other metabolic processes	cytosol;other cell component	other molecular function	Pf00731, Pf01259	10606	ENSG00000128050	PAICS	E9PDH9; hsa:10606; P22234; Q68CQ5	Metabolic reprogramming in colon cancer	Purine ribonucleoside monophosphate biosynthesis	2	0	107.7	108.5	111	107.2	100.8	95.4	100.4	96.4	108.3	101	100	2.4	1.3	8.32	4.3	1.34	2.32	4.38	6.62	1.77	4.89	0
FALSE	High	Master Protein	P38919	Eukaryotic initiation factor 4A-III OS=Homo sapiens (Human) OX=9606 GN=EIF4A3 PE=1 SV=4	0	125.991	58	25	78	21	411	46.8	6.73	219.6	25	RNA metabolism OR transcription;other metabolic processes;transport;developmental processes;other biological processes	cytosol;nucleus;other cell component	nucleic acid binding activity;other molecular function	Pf00270, Pf00271	9775	ENSG00000141543	EIF4A3	hsa:9775; P38919; Q15033; Q6IBQ2; Q96A18		mRNA Splicing - Major Pathway; mRNA 3'-end processing; RNA Polymerase II Transcription Termination; ISG15 antiviral mechanism; Regulation of expression of SLITs and ROBOs; Nonsense Mediated Decay (NMD) enhanced by the Exon Junction Complex (EJC); Deadenylation of mRNA; Transport of Mature mRNA derived from an Intron-Containing Transcript	8	0	101	98.9	99.9	98.3	97	91.5	96.9	97.9	94.5	104.3	100	0.66	1.59	5.41	7.45	4.84	9.74	1.71	3.6	3.5	4.65	0
FALSE	High	Master Protein	P56192	Methionine--tRNA ligase, cytoplasmic OS=Homo sapiens (Human) OX=9606 GN=MARS1 PE=1 SV=2	0	125.934	39	29	71	29	900	101.1	6.16	200.67	29	protein metabolism;RNA metabolism OR transcription;other metabolic processes;stress response;other biological processes	cytosol;nucleus;other cell component	nucleic acid binding activity;other molecular function	Pf00043, Pf00458, Pf09334, Pf18485	4141	ENSG00000166986	MARS1	B3KVK7; hsa:4141; P56192; Q14895; Q53H14; Q96A15; Q96BZ0; Q9NSE0		Cytosolic tRNA aminoacylation; Selenoamino acid metabolism	2	0	105.9	103	108.7	100	107.4	107	111.5	99	108.8	100.7	100	2.72	1.6	3.1	2.55	0.17	1.2	3.51	1.26	5.31	6.89	0
FALSE	High	Master Protein	P09936	Ubiquitin carboxyl-terminal hydrolase isozyme L1 OS=Homo sapiens (Human) OX=9606 GN=UCHL1 PE=1 SV=2	0	125.788	93	24	169	23	223	24.8	5.48	493.65	24	cell cycle OR cell proliferation;cell organization and biogenesis;protein metabolism;other metabolic processes;stress response;transport;developmental processes;other biological processes	other membranes;cytosol;ER/Golgi;other cell component	signal transduction activity or receptor binding;other molecular function	Pf01088	7345	ENSG00000154277	UCHL1	hsa:7345; P09936; Q4W5K6; Q71UM0	Proteasome Degradation; Parkinsons Disease Pathway; Hepatitis C and Hepatocellular Carcinoma	UCH proteinases	4	1	80.9	80.6	78.1	78.4	103.9	114.8	100.4	112.5	84.3	112.9	100	6.69	6.16	10.06	3.37	1.33	14.57	5.16	1.23	6.8	3.49	0
FALSE	High	Master Protein	Q8NE71	ATP-binding cassette sub-family F member 1 OS=Homo sapiens (Human) OX=9606 GN=ABCF1 PE=1 SV=2	0	125.709	38	32	73	29	845	95.9	6.8	181.57	32	protein metabolism;other metabolic processes;stress response;transport;other biological processes	cytosol;translational apparatus;nucleus;other cell component	translation activity;nucleic acid binding activity;other molecular function	Pf00005	23	ENSG00000204574; ENSG00000206490; ENSG00000225989; ENSG00000231129; ENSG00000232169; ENSG00000236149; ENSG00000236342	ABCF1	A2BF75; hsa:23; O14897; Q69YP6; Q8NE71	IL-18 signaling pathway	ABC-family proteins mediated transport	2	3	100.7	89.7	97.5	88.3	107.2	99.4	110.8	106.7	96.9	104.8	100	6.79	2.2	6.19	1.22	3.18	2.32	3.01	1.45	9.42	3.46	0
FALSE	High	Master Protein	P27824	Calnexin OS=Homo sapiens (Human) OX=9606 GN=CANX PE=1 SV=2	0	125.528	45	31	81	31	592	67.5	4.6	213.28	31	stress response;transport;signal transduction;other biological processes	plasma membrane;other membranes;ER/Golgi;translational apparatus;other cell component	signal transduction activity or receptor binding;other molecular function	Pf00262	821	ENSG00000127022; ENSG00000283777	CANX	B2R5V8; B4DGP8; B4E2T8; D3DWQ3; D6R9K3; hsa:821; P27824		MHC class II antigen presentation; Interleukin-35 Signalling; Interleukin-27 signaling; Antigen Presentation: Folding, assembly and peptide loading of class I MHC; Maturation of spike protein; Assembly of Viral Components at the Budding Site; Calnexin/calreticulin cycle; Maturation of spike protein	8	0	102.3	99.4	93.3	97.7	103.6	102.1	97.3	99.3	113.5	114.3	100	7.19	3.5	5.33	3.6	4.09	8.91	0.75	7.3	10.1	0.91	0
FALSE	High	Master Protein	P23381	Tryptophan--tRNA ligase, cytoplasmic OS=Homo sapiens (Human) OX=9606 GN=WARS1 PE=1 SV=2	0	125.47	65	29	71	29	471	53.1	6.23	203.06	29	protein metabolism;RNA metabolism OR transcription;other metabolic processes;developmental processes;other biological processes	cytosol;nucleus;other cell component	enzyme regulator activity;other molecular function	Pf00458, Pf00579	7453	ENSG00000140105	WARS1	A6NGN1; A6NID3; hsa:7453; P23381; P78535; Q502Y0; Q53XB6; Q9UDI5; Q9UDL3	Photodynamic therapy-induced unfolded protein response; Amino Acid metabolism; Tryptophan metabolism	Cytosolic tRNA aminoacylation	4	0	85.2	89.3	87.7	86.6	93.4	100.2	91.7	96.9	91.1	106.8	100	7.31	1.13	6.41	2.09	0.8	0.76	4.07	1.85	3.34	1.87	0
FALSE	High	Master Protein	P30876	DNA-directed RNA polymerase II subunit RPB2 OS=Homo sapiens (Human) OX=9606 GN=POLR2B PE=1 SV=1	0	125.381	33	33	54	33	1174	133.8	6.87	136.22	33	DNA metabolism;RNA metabolism OR transcription;other metabolic processes;stress response;signal transduction;other biological processes	nucleus	nucleic acid binding activity;other molecular function	Pf00562, Pf04560, Pf04561, Pf04563, Pf04565, Pf04566, Pf04567	5431	ENSG00000047315	POLR2B	A8K1A8; hsa:5431; P30876; Q8IZ61	Pyrimidine metabolism; Eukaryotic Transcription Initiation	mRNA Splicing - Major Pathway; Viral Messenger RNA Synthesis; Transcriptional regulation by small RNAs; RNA Pol II CTD phosphorylation and interaction with CE during HIV infection; mRNA Capping; RNA Pol II CTD phosphorylation and interaction with CE; PIWI-interacting RNA (piRNA) biogenesis; mRNA Splicing - Minor Pathway; TP53 Regulates Transcription of DNA Repair Genes; Activation of anterior HOX…	43	0	101.5	112.6	105.2	102.1	98.2	106	104.1	98.9	113	108.5	100	4.56	3.65	6.5	4.66	1.45	2.87	2.74	2.48	6.34	4.52	0
FALSE	High	Master Protein	Q641Q2	WASH complex subunit 2A OS=Homo sapiens (Human) OX=9606 GN=WASHC2A PE=1 SV=3	0	125.35	35	31	52	8	1341	147.1	4.81	138.88	31	transport;other biological processes	plasma membrane;other membranes;cytosol;nucleus;other cytoplasmic organelle;other cell component	other molecular function	Pf15255	387680	ENSG00000099290	WASHC2A	A2A3S2; A2A3U6; hsa:387680; Q5SNT6; Q641Q2; Q6DHY0			0	22	104.7	95.3	103.2	100.2	94.3	93.1	100.3	91	103	92.2	100	3.83	1.23	3.23	3.48	1.66	3.09	4.92	5.57	2.87	5.33	0
FALSE	High	Master Protein	P09429	High mobility group protein B1 OS=Homo sapiens (Human) OX=9606 GN=HMGB1 PE=1 SV=3	0	125.008	79	28	85	18	215	24.9	5.74	164.56	28	cell cycle OR cell proliferation;cell organization and biogenesis;DNA metabolism;other metabolic processes;stress response;transport;developmental processes;signal transduction;other biological processes	non-structural extracellular;plasma membrane;other membranes;ER/Golgi;nucleus;other cytoplasmic organelle;other cell component	signal transduction activity or receptor binding;enzyme regulator activity;nucleic acid binding activity;other molecular function	Pf00505, Pf09011	3146	ENSG00000189403	HMGB1	A5D8W9; hsa:3146; P09429; Q14321; Q5T7C3; Q6IBE1	Retinoblastoma Gene in Cancer; VEGFA-VEGFR2 Signaling Pathway; Supression of HMGB1 mediated inflammation by THBD; Base Excision Repair; DNA Repair Pathways Full Network; DNA Damage Response (only ATM dependent)	Neutrophil degranulation; TAK1 activates NFkB by phosphorylation and activation of IKKs complex; TRAF6 mediated NF-kB activation; Regulation of TLR by endogenous ligand; Apoptosis induced DNA fragmentation; Advanced glycosylation endproduct receptor signaling	12	13	94.2	105.7	96.4	107.8	92.4	107.5	91.4	95.6	99	92.9	100	4.72	5.9	3.86	4.57	4.95	10.37	5.15	4.12	1.14	2.23	0
FALSE	High	Master Protein	Q96AE4	Far upstream element-binding protein 1 OS=Homo sapiens (Human) OX=9606 GN=FUBP1 PE=1 SV=3	0	124.955	52	34	92	24	644	67.5	7.61	205.69	34	other biological processes	nucleus;other cell component	nucleic acid binding activity	Pf00013, Pf09005	8880	ENSG00000162613	FUBP1	hsa:8880; Q12828; Q96AE4			0	4	94.2	101.9	98.2	101.4	98.6	117.7	96.8	105.5	89.5	104.4	100	3.1	1.58	1.2	1.95	2.24	4.86	2.04	2.99	6.95	3.15	0
FALSE	High	Master Protein	Q16555	Dihydropyrimidinase-related protein 2 OS=Homo sapiens (Human) OX=9606 GN=DPYSL2 PE=1 SV=1	0	124.856	67	27	74	23	572	62.3	6.38	208.76	27	cell organization and biogenesis;other metabolic processes;transport;developmental processes;signal transduction	plasma membrane;other membranes;cytosol;cytoskeleton	cytoskeletal activity;other molecular function	Pf01979	1808	ENSG00000092964	DPYSL2	A8K5H2; B4DR31; D3DSS7; hsa:1808; O00424; Q16555	Regulation of Microtubule Cytoskeleton; Brain-Derived Neurotrophic Factor (BDNF) signaling pathway	Recycling pathway of L1; CRMPs in Sema3A signaling	4	4	96.7	103.7	98.6	102.7	93.1	86.9	89.1	93.2	108.1	88.1	100	1.38	2.27	1.43	0.67	3.96	1.91	2.79	0.25	1.55	1.26	0
FALSE	High	Master Protein	Q5UIP0	Telomere-associated protein RIF1 OS=Homo sapiens (Human) OX=9606 GN=RIF1 PE=1 SV=2	0	124.692	17	37	51	36	2472	274.3	5.52	118.55	37	cell cycle OR cell proliferation;cell organization and biogenesis;DNA metabolism;other metabolic processes;stress response;other biological processes	plasma membrane;other membranes;cytoskeleton;nucleus;other cell component		Pf12231	55183	ENSG00000080345	RIF1	A6NC27; C9JBR1; hsa:55183; Q5H9R3; Q5UIP0; Q5UIP2; Q66YK6; Q6PRU2; Q8TE94; Q99772; Q9H830; Q9H9B9; Q9NVP5; Q9Y4R4	ATM Signaling Network in Development and Disease	Nonhomologous End-Joining (NHEJ)	2	1	97.9	97.1	97.4	104.8	111.9	109.6	117.8	107.7	91.3	104.4	100	3.49	0.76	3.69	5.37	3.89	4.17	7.15	1.88	7.64	2.86	0
FALSE	High	Master Protein	P00505	Aspartate aminotransferase, mitochondrial OS=Homo sapiens (Human) OX=9606 GN=GOT2 PE=1 SV=3	0	124.691	53	25	73	25	430	47.5	9.01	203.17	25	other metabolic processes;transport;developmental processes;other biological processes	plasma membrane;other membranes;mitochondrion;other cell component	other molecular function	Pf00155	2806	ENSG00000125166	GOT2	B4DJA6; E7ERW2; hsa:2806; P00505; Q53FL3; Q9BWA3	Alanine and aspartate metabolism; Amino Acid metabolism; Metabolic reprogramming in colon cancer; Glycolysis and Gluconeogenesis	Glyoxylate metabolism and glycine degradation; Gluconeogenesis; Aspartate and asparagine metabolism; Glutamate and glutamine metabolism; Degradation of cysteine and homocysteine	9	0	97.6	98	88.9	100.8	109.9	113.5	93.7	100.5	106.1	109.7	100	10	5.82	5.7	4.49	6.57	5.93	5.57	10.54	13.9	2.23	0
FALSE	High	Master Protein	P23921	Ribonucleoside-diphosphate reductase large subunit OS=Homo sapiens (Human) OX=9606 GN=RRM1 PE=1 SV=1	0	124.423	47	28	58	28	792	90	7.15	183.82	28	cell cycle OR cell proliferation;cell organization and biogenesis;other metabolic processes;developmental processes;other biological processes	cytosol;nucleus;other cell component	other molecular function	Pf00317, Pf02867, Pf03477	6240	ENSG00000167325	RRM1	hsa:6240; P23921; Q9UNN2	Fluoropyrimidine Activity; Retinoblastoma Gene in Cancer; Pyrimidine metabolism; Nucleotide Metabolism	Interconversion of nucleotide di- and triphosphates	5	0	100.1	81.5	92.5	86.4	109.8	97.8	118.5	105.9	96.6	115.5	100	7.9	7.08	8.17	9.88	4.32	8.92	9.38	10.61	8.26	3.61	0
FALSE	High	Master Protein	Q14258	E3 ubiquitin/ISG15 ligase TRIM25 OS=Homo sapiens (Human) OX=9606 GN=TRIM25 PE=1 SV=2	0	124.378	40	30	72	30	630	70.9	8.09	207.56	30	protein metabolism;DNA metabolism;other metabolic processes;stress response;signal transduction;other biological processes	cytosol;nucleus;other cell component	signal transduction activity or receptor binding;other molecular function	Pf00622, Pf13765, Pf15227	7706	ENSG00000121060	TRIM25	hsa:7706; Q14258	Novel intracellular components of RIG-I-like receptor (RLR) pathway; Cytosolic DNA-sensing pathway	ISG15 antiviral mechanism; Interferon gamma signaling; Termination of translesion DNA synthesis; TRAF6 mediated NF-kB activation; NF-kB activation through FADD/RIP-1 pathway mediated by caspase-8 and -10; Negative regulators of DDX58/IFIH1 signaling; Ovarian tumor domain proteases; TRAF3-dependent IRF activation pathway; TRAF6 mediated IRF7 activation	12	0	103.4	96.7	96.5	93.6	98.5	100.8	102.8	91.9	97.5	102.9	100	3.6	3.3	2.64	4.29	2.26	1.94	4.65	6.64	2.65	4.56	0
FALSE	High	Master Protein	P05141	ADP/ATP translocase 2 OS=Homo sapiens (Human) OX=9606 GN=SLC25A5 PE=1 SV=7	0	124.167	57	26	150	8	298	32.8	9.69	437.71	26	cell organization and biogenesis;transport;other biological processes	plasma membrane;other membranes;cytoskeleton;mitochondrion	transporter activity;other molecular function	Pf00153	292	ENSG00000005022	SLC25A5	B2RCV1; hsa:292; O43350; P05141	Electron Transport Chain (OXPHOS system in mitochondria)	Transport of nucleosides and free purine and pyrimidine bases across the plasma membrane; Vpr-mediated induction of apoptosis by mitochondrial outer membrane permeabilization	3	21	101.6	106.3	83.7	93.7	98.1	88.2	81.3	93.3	114.3	103.7	100	27.66	9.78	4.01	12.63	7.43	3.06	12.63	12.29	23.97	10.39	0
FALSE	High	Master Protein	P54819	Adenylate kinase 2, mitochondrial OS=Homo sapiens (Human) OX=9606 GN=AK2 PE=1 SV=2	0	124.141	74	22	67	22	239	26.5	7.81	167.42	22	other metabolic processes	cytoskeleton;mitochondrion;other cell component	kinase activity;other molecular function	Pf00406, Pf05191	204	ENSG00000004455	AK2	A8K6L1; B4DHH7; B4DL64; hsa:204; P54819; Q16856; Q5EB54; Q5TIF7; Q8TCY2; Q8TCY3		Interconversion of nucleotide di- and triphosphates	1	0	97.7	100.4	98.6	99.3	93.8	98.7	91.9	87.4	103.5	97.9	100	4.8	0.47	2.75	2.05	1.13	3.17	4.32	4.24	1.52	3.95	0
FALSE	High	Master Protein	P55209	Nucleosome assembly protein 1-like 1 OS=Homo sapiens (Human) OX=9606 GN=NAP1L1 PE=1 SV=1	0	124.049	51	19	107	16	391	45.3	4.46	375.53	19	cell organization and biogenesis;other metabolic processes;developmental processes;other biological processes	nucleus;other cell component	other molecular function	Pf00956	4673	ENSG00000187109	NAP1L1	B3KNT8; B3KV44; hsa:4673; P55209	VEGFA-VEGFR2 Signaling Pathway; The Overlap Between Signal Transduction Pathways that Contribute to a Range of LMNA Laminopathies		2	2	107.9	110.5	106.6	112.7	110.2	107.2	103.6	110.8	102.2	102.1	100	0.41	4.17	4.74	5.49	2.54	12.1	3.59	0.97	11.86	6.34	0
FALSE	High	Master Protein	Q92922	SWI/SNF complex subunit SMARCC1 OS=Homo sapiens (Human) OX=9606 GN=SMARCC1 PE=1 SV=3	0	123.823	31	36	71	26	1105	122.8	5.76	153.13	36	cell organization and biogenesis;developmental processes;signal transduction;other biological processes	nucleus;other cell component	other molecular function	Pf00249, Pf04433, Pf16495, Pf16496, Pf16498	6599	ENSG00000173473	SMARCC1	hsa:6599; Q17RS0; Q6P172; Q8IWH2; Q92922	Tumor suppressor activity of SMARCB1; Thermogenesis	RMTs methylate histone arginines; RUNX1 interacts with co-factors whose precise effect on RUNX1 targets is not known	4	0	99.2	97.3	102.3	101.3	104	104	108.1	102	98.1	106.5	100	1.78	2.52	1.75	0.56	0.48	6.98	3.43	0.77	1.65	4.2	0
FALSE	High	Master Protein	O60231	Pre-mRNA-splicing factor ATP-dependent RNA helicase DHX16 OS=Homo sapiens (Human) OX=9606 GN=DHX16 PE=1 SV=2	0	123.774	37	35	59	34	1041	119.2	6.8	147.78	35	RNA metabolism OR transcription;other metabolic processes	nucleus	other molecular function	Pf00270, Pf00271, Pf04408, Pf07717	8449	ENSG00000204560; ENSG00000206486; ENSG00000226171; ENSG00000231377; ENSG00000233049; ENSG00000233418; ENSG00000233561	DHX16	hsa:8449; O60231; O60322; Q5JP45; Q969X7; Q96QC1	mRNA Processing	mRNA Splicing - Major Pathway	2	0	111	95.8	110.9	101.7	116.4	105.7	119.2	101.8	106.9	106.8	100	12.85	1.44	3.12	1.93	1.82	2.32	6.07	3.96	20.2	7.82	0
FALSE	High	Master Protein	O94973	AP-2 complex subunit alpha-2 OS=Homo sapiens (Human) OX=9606 GN=AP2A2 PE=1 SV=2	0	123.67	45	33	64	23	939	103.9	6.96	173.7	33	cell-cell signaling;cell organization and biogenesis;protein metabolism;other metabolic processes;transport;signal transduction;other biological processes	plasma membrane;other membranes;cytosol;other cytoplasmic organelle;other cell component	other molecular function	Pf01602, Pf02296, Pf02883	161	ENSG00000183020	AP2A2	hsa:161; O75403; O94973; Q53ET1; Q96SI8	Synaptic Vesicle Pathway; GABA receptor Signaling; mBDNF and proBDNF regulation of GABA neurotransmission	Neutrophil degranulation; MHC class II antigen presentation; Cargo recognition for clathrin-mediated endocytosis; Potential therapeutics for SARS; Recycling pathway of L1; WNT5A-dependent internalization of FZD4; EPH-ephrin mediated repulsion of cells; LDL clearance; Nef Mediated CD4 Down-regulation; Retrograde neurotrophin signalling; Nef Mediated CD8 Down-regulation; WNT5A-dependent internaliza…	17	0	119.1	106.1	102.1	110.9	107.3	105.9	107.4	101.1	92.8	93.4	100	11.26	7.68	8.74	8.37	12.25	6.2	2.09	7.46	6.33	1.87	0
FALSE	High	Master Protein	P29692	Elongation factor 1-delta OS=Homo sapiens (Human) OX=9606 GN=EEF1D PE=1 SV=5	0	123.648	84	23	79	20	281	31.1	5.01	258.48	23	protein metabolism;RNA metabolism OR transcription;other metabolic processes;other biological processes	cytosol;nucleus;other cell component	enzyme regulator activity;nucleic acid binding activity;other molecular function	Pf00736, Pf10587	1936	ENSG00000104529; ENSG00000273594	EEF1D	B4DDU4; D3DWK3; E9PBQ9; hsa:1936; P29692; Q4VBZ6; Q969J1; Q96I38	Translation Factors	Eukaryotic Translation Elongation	2	3	97.8	95	99.7	99.4	97.3	87.7	94.7	96.5	90.9	89.3	100	2.24	1.17	0.57	3.39	2.58	0.48	3.8	5.64	5.22	3.71	0
FALSE	High	Master Protein	O15372	Eukaryotic translation initiation factor 3 subunit H OS=Homo sapiens (Human) OX=9606 GN=EIF3H PE=1 SV=1	0	123.557	67	24	73	24	352	39.9	6.54	195.79	24	cell organization and biogenesis;protein metabolism;other metabolic processes;other biological processes	cytosol;translational apparatus;other cell component	nucleic acid binding activity;other molecular function	Pf01398	8667	ENSG00000147677	EIF3H	hsa:8667; O15372	Translation Factors; VEGFA-VEGFR2 Signaling Pathway	L13a-mediated translational silencing of Ceruloplasmin expression; Translation initiation complex formation; Formation of a pool of free 40S subunits; Formation of the ternary complex, and subsequently, the 43S complex; Ribosomal scanning and start codon recognition; GTP hydrolysis and joining of the 60S ribosomal subunit	8	0	107.1	103.7	106.2	102.1	106.2	105.5	108.6	108.1	100.3	101.6	100	3.6	1.76	4.95	4.54	2.04	1.89	1.5	3.29	1.76	3.91	0
FALSE	High	Master Protein	P35659	Protein DEK OS=Homo sapiens (Human) OX=9606 GN=DEK PE=1 SV=1	0	123.503	44	28	63	28	375	42.6	8.56	155.83	28	cell organization and biogenesis;RNA metabolism OR transcription;other metabolic processes;signal transduction;other biological processes	cytoskeleton;nucleus	nucleic acid binding activity;other molecular function	Pf08766	7913	ENSG00000124795	DEK	B2R6K6; B4DN37; hsa:7913; P35659; Q5TGV4; Q5TGV5	IL-18 signaling pathway	B-WICH complex positively regulates rRNA expression; Transcriptional regulation of granulopoiesis; Transcriptional regulation by the AP-2 (TFAP2) family of transcription factors	4	0	97.7	96.9	103.9	95.7	99.8	90.8	101.1	96.7	94.7	93.3	100	4.16	3.09	3.67	2.84	4.07	6.44	6.27	4.27	4.19	3.7	0
FALSE	High	Master Protein	Q8IUD2	ELKS/Rab6-interacting/CAST family member 1 OS=Homo sapiens (Human) OX=9606 GN=ERC1 PE=1 SV=1	0	123.064	31	34	61	25	1116	128	5.97	159.82	34	protein metabolism;other metabolic processes;transport;developmental processes;signal transduction;other biological processes	plasma membrane;other membranes;cytosol;cytoskeleton;ER/Golgi;other cell component	other molecular function	Pf09457, Pf10174	23085	ENSG00000082805	ERC1	A2RU77; A7E295; D3DUP7; D3DUP8; hsa:23085; Q6NVK2; Q8IUD2; Q8IUD3; Q8IUD4; Q8IUD5; Q8NAS1; Q9NXN5; Q9UIK7; Q9UPS1			0	9	100.6	92.7	97.4	94.3	108.7	102.7	111.8	103.4	92.9	106.7	100	2.46	1.23	0.38	3.38	1.87	3.42	1.72	0.33	2.3	2.73	0
FALSE	High	Master Protein	Q9UM54	Unconventional myosin-VI OS=Homo sapiens (Human) OX=9606 GN=MYO6 PE=1 SV=4	0	122.863	29	36	63	36	1294	149.6	8.53	142.2	36	cell organization and biogenesis;stress response;transport;developmental processes;signal transduction;other biological processes	plasma membrane;other membranes;cytosol;cytoskeleton;ER/Golgi;nucleus;other cytoplasmic organelle;other cell component	cytoskeletal activity;other molecular function	Pf00063, Pf16521	4646	ENSG00000196586	MYO6	A6H8V4; E1P540; hsa:4646; Q5TEM5; Q5TEM6; Q5TEM7; Q9BZZ7; Q9UEG2; Q9UM54	VEGFA-VEGFR2 Signaling Pathway; Joubert Syndrome	Gap junction degradation; Trafficking of AMPA receptors	4	0	95.1	105.5	91.5	96.9	95.3	117.8	99.9	98.9	106.4	110.6	100	4.29	1.15	3.13	3.08	2.53	8.76	4.73	3.53	4.25	2.45	0
FALSE	High	Master Protein	Q9H3U1	Protein unc-45 homolog A OS=Homo sapiens (Human) OX=9606 GN=UNC45A PE=1 SV=1	0	122.843	37	31	60	30	944	103	6.07	148.04	31	developmental processes;other biological processes	cytosol;ER/Golgi;nucleus;other cell component	other molecular function	Pf11701, Pf13181, Pf13432	55898	ENSG00000140553	UNC45A	A8K6F7; hsa:55898; Q7L3Y6; Q9H3U1; Q9H3U8; Q9NSE8; Q9NSE9			0	1	106.3	97.1	104.7	96.9	98.3	99.6	108.6	98.1	104.4	100.1	100	2.87	2	1.79	2.43	3.83	3.68	2.64	1.61	5.17	4.78	0
FALSE	High	Master Protein	P36776	Lon protease homolog, mitochondrial OS=Homo sapiens (Human) OX=9606 GN=LONP1 PE=1 SV=2	0	122.783	35	33	68	32	959	106.4	6.39	177.53	33	cell organization and biogenesis;protein metabolism;DNA metabolism;other metabolic processes;stress response;other biological processes	cytosol;mitochondrion;nucleus	nucleic acid binding activity;other molecular function	Pf00004, Pf02190, Pf05362	9361	ENSG00000196365	LONP1	B3KPH8; D6W635; E5KMH8; F5GZ27; hsa:9361; P36776; P36777; Q8N8K8; Q9UQ95			0	1	98	100.1	88.3	97.3	107.1	109.6	94.1	106	102	119.4	100	0.54	6.91	3.76	3.32	4.73	5.18	4.61	7.53	9.23	3.73	0
FALSE	High	Master Protein	O95071	E3 ubiquitin-protein ligase UBR5 OS=Homo sapiens (Human) OX=9606 GN=UBR5 PE=1 SV=2	0	122.45	15	38	54	37	2799	309.2	5.85	126.52	38	protein metabolism;DNA metabolism;other metabolic processes;stress response;signal transduction;other biological processes	cytosol;nucleus;other cell component	nucleic acid binding activity;other molecular function	Pf00632, Pf00658, Pf11547	51366	ENSG00000104517	UBR5	B2RP24; hsa:51366; J3KMW7; O94970; O95071; Q9NPL3	Mesodermal Commitment Pathway		1	1	97	99.8	99.3	100.5	102.4	116	111.5	100.6	102	109.6	100	4.06	3.43	3.44	2.04	0.9	2.14	3.26	3.21	2.06	6.52	0
FALSE	High	Master Protein	Q02218	2-oxoglutarate dehydrogenase, mitochondrial OS=Homo sapiens (Human) OX=9606 GN=OGDH PE=1 SV=3	0	122.387	36	31	60	31	1023	115.9	6.86	168.76	31	protein metabolism;other metabolic processes	other membranes;mitochondrion;nucleus;other cell component	other molecular function	Pf00676, Pf02779, Pf16078, Pf16870	4967	ENSG00000105953	OGDH	B4E2U9; D3DVL0; E9PBM1; hsa:4967; Q02218; Q96DD3; Q9UDX0	TCA Cycle and Deficiency of Pyruvate Dehydrogenase complex (PDHc); Amino Acid metabolism; Thiamine metabolic pathways; Tryptophan metabolism; TCA Cycle (aka Krebs or citric acid cycle)	Glyoxylate metabolism and glycine degradation; Citric acid cycle (TCA cycle); Lysine catabolism	8	0	97.2	115.1	89.7	106.6	106.8	115.4	96	112.1	115.2	112.8	100	5.36	8.67	7.9	1.07	5.39	7.81	6.24	9.56	8.35	4.42	0
FALSE	High	Master Protein	Q9HAV4	Exportin-5 OS=Homo sapiens (Human) OX=9606 GN=XPO5 PE=1 SV=1	0	122.091	28	28	63	28	1204	136.2	5.8	167.47	28	RNA metabolism OR transcription;transport;other biological processes	cytosol;nucleus;other cell component	nucleic acid binding activity;other molecular function	Pf08389	57510	ENSG00000124571	XPO5	hsa:57510; Q5JTE6; Q96G48; Q96HN3; Q9BWM6; Q9BZV5; Q9H9M4; Q9HAV4; Q9NT89; Q9NW39; Q9ULC9	miRNA Biogenesis; exRNA mechanism of action and biogenesis	MicroRNA (miRNA) biogenesis	3	0	106.4	113	105.9	104	92.7	100	99.1	93.8	108.7	99.5	100	3.49	3.11	4.23	2.62	0.62	3.39	7.55	2.32	3.06	1.83	0
FALSE	High	Master Protein	A5YKK6	CCR4-NOT transcription complex subunit 1 OS=Homo sapiens (Human) OX=9606 GN=CNOT1 PE=1 SV=2	0	122.074	17	34	59	33	2376	266.8	7.11	129.45	34	cell cycle OR cell proliferation;RNA metabolism OR transcription;other metabolic processes;stress response;developmental processes;signal transduction;other biological processes	cytosol;nucleus;other cell component	signal transduction activity or receptor binding;other molecular function	Pf04054, Pf12842, Pf16415, Pf16417, Pf16418	23019	ENSG00000125107	CNOT1	A5YKK6; hsa:23019; Q68DX7; Q7Z3K2; Q8IWB8; Q8TB53; Q9BVZ6; Q9UFR8; Q9UI27; Q9Y2L0	Ciliary landscape	Deadenylation of mRNA; TP53 regulates transcription of additional cell cycle genes whose exact role in the p53 pathway remain uncertain	3	1	100.6	100.8	103	102.1	101.6	106.7	105.2	102.9	105.4	107.7	100	2.83	1.65	2.99	2.59	2.24	2.79	1.09	3.09	4.32	2.79	0
FALSE	High	Master Protein	P50552	Vasodilator-stimulated phosphoprotein OS=Homo sapiens (Human) OX=9606 GN=VASP PE=1 SV=3	0	122.04	55	25	63	25	380	39.8	8.94	181.55	25	cell organization and biogenesis;developmental processes	plasma membrane;other membranes;cytosol;cytoskeleton;other cell component	cytoskeletal activity;other molecular function	Pf00568, Pf08776	7408	ENSG00000125753	VASP	B2RBT9; hsa:7408; P50552; Q6PIZ1; Q93035	Integrin-mediated Cell Adhesion; Focal Adhesion	Signaling by ROBO receptors; Generation of second messenger molecules; Cell-extracellular matrix interactions	5	0	104.4	108	104.5	101.9	109.7	103.4	106.2	100.6	108.2	97.7	100	2.87	4.25	2.78	7.96	2.44	11.68	3.29	11.28	10.01	10.76	0
FALSE	High	Master Protein	Q9BXP5	Serrate RNA effector molecule homolog OS=Homo sapiens (Human) OX=9606 GN=SRRT PE=1 SV=1	0	121.488	35	34	81	33	876	100.6	5.96	194.36	34	RNA metabolism OR transcription;other metabolic processes;developmental processes;other biological processes	nucleus;other cell component	nucleic acid binding activity	Pf04959, Pf12066	51593	ENSG00000087087	SRRT	A4D2E5; A4D2E6; A6NK22; B4DJL4; B4DZA6; hsa:51593; O95808; Q32MI4; Q6NT74; Q8TDQ5; Q9BWP6; Q9BXP4; Q9BXP5; Q9Y4S4		mRNA Splicing - Major Pathway; RNA polymerase II transcribes snRNA genes	2	1	99	101.7	103.5	98.2	96.8	104.9	100.3	100.8	89.9	100.3	100	0.32	1.21	4.36	0.72	2.79	3	3.69	1.8	2.77	1.67	0
FALSE	High	Master Protein	P62495	Eukaryotic peptide chain release factor subunit 1 OS=Homo sapiens (Human) OX=9606 GN=ETF1 PE=1 SV=3	0	121.424	57	27	63	27	437	49	5.71	176.16	27	cell organization and biogenesis;protein metabolism;RNA metabolism OR transcription;other metabolic processes;other biological processes	cytosol;other cell component	translation activity;nucleic acid binding activity	Pf03463, Pf03464, Pf03465	2107	ENSG00000120705	ETF1	B2R6B4; D3DQC1; hsa:2107; P46055; P62495; Q5M7Z7; Q96CG1	Translation Factors	Regulation of expression of SLITs and ROBOs; Nonsense Mediated Decay (NMD) enhanced by the Exon Junction Complex (EJC); Eukaryotic Translation Termination; Nonsense Mediated Decay (NMD) independent of the Exon Junction Complex (EJC)	5	0	102.8	99.7	100.7	95.6	101	98.7	99.8	104.6	98.4	110.6	100	2.23	0.62	6.88	3.11	3.14	9.57	5.05	2.2	6.13	5	0
FALSE	High	Master Protein	Q13618	Cullin-3 OS=Homo sapiens (Human) OX=9606 GN=CUL3 PE=1 SV=2	0	121.32	39	30	61	29	768	88.9	8.48	167.11	30	cell-cell signaling;cell cycle OR cell proliferation;cell organization and biogenesis;protein metabolism;other metabolic processes;stress response;transport;developmental processes;signal transduction;other biological processes	plasma membrane;other membranes;cytosol;cytoskeleton;ER/Golgi;nucleus;other cell component	signal transduction activity or receptor binding;other molecular function	Pf00888, Pf10557	8452	ENSG00000036257	CUL3	A8K536; B8ZZC3; hsa:8452; O75415; Q13618; Q569L3; Q9UBI8; Q9UET7	Hedgehog Signaling Pathway; NRF2-ARE regulation; 22q11.2 copy number variation syndrome; Head and Neck Squamous Cell Carcinoma	Antigen processing: Ubiquitination & Proteasome degradation; Degradation of DVL; Hedgehog 'on' state; Regulation of RAS by GAPs; Neddylation; RHOBTB3 ATPase cycle; RHOBTB1 GTPase cycle; RHOBTB2 GTPase cycle	12	1	103.8	107.3	98.1	105.1	87	97.8	91.5	96.1	103.3	98.5	100	1.73	2.65	5.1	0.84	3.39	5.24	4.42	2.65	3.89	5.49	0
FALSE	High	Master Protein	O14818	Proteasome subunit alpha type-7 OS=Homo sapiens (Human) OX=9606 GN=PSMA7 PE=1 SV=1	0	120.951	82	26	78	26	248	27.9	8.46	204.95	26	cell-cell signaling;protein metabolism;other metabolic processes;stress response;transport;signal transduction;other biological processes	cytosol;nucleus;other cell component	other molecular function	Pf00227, Pf10584	5688	ENSG00000101182	PSMA7	B2R515; hsa:5688; O14818; Q5JXJ2; Q9BR53; Q9H4K5; Q9UEU8	Proteasome Degradation	Separation of Sister Chromatids; FCERI mediated NF-kB activation; Downstream TCR signaling; Antigen processing: Ubiquitination & Proteasome degradation; Activation of NF-kappaB in B cells; Oxygen-dependent proline hydroxylation of Hypoxia-inducible Factor Alpha; ER-Phagosome pathway; Cross-presentation of soluble exogenous antigens (endosomes); SCF-beta-TrCP mediated degradation of Emi1; APC/C:Cd…	57	0	93.6	92.7	98.1	94	100.4	100.3	101.7	100.4	92.9	100.8	100	2.53	1.99	0.33	0.9	5.08	0.97	1.85	1.37	1.94	2.29	0
FALSE	High	Master Protein	O95782	AP-2 complex subunit alpha-1 OS=Homo sapiens (Human) OX=9606 GN=AP2A1 PE=1 SV=3	0	120.911	38	34	64	24	977	107.5	7.03	157.18	34	cell-cell signaling;cell organization and biogenesis;protein metabolism;other metabolic processes;transport;signal transduction;other biological processes	plasma membrane;other membranes;cytosol;ER/Golgi;other cytoplasmic organelle;other cell component	signal transduction activity or receptor binding;other molecular function	Pf01602, Pf02296, Pf02883	160	ENSG00000196961	AP2A1	hsa:160; O95782; Q96CI7; Q96PP6; Q96PP7; Q9H070	Synaptic Vesicle Pathway; VEGFA-VEGFR2 Signaling Pathway; GABA receptor Signaling; EGF/EGFR Signaling Pathway; Fragile X Syndrome ; mBDNF and proBDNF regulation of GABA neurotransmission	MHC class II antigen presentation; Potential therapeutics for SARS; Recycling pathway of L1; Cargo recognition for clathrin-mediated endocytosis; WNT5A-dependent internalization of FZD4; EPH-ephrin mediated repulsion of cells; LDL clearance; Trafficking of GluR2-containing AMPA receptors; Nef Mediated CD4 Down-regulation; Retrograde neurotrophin signalling; Nef Mediated CD8 Down-regulation; WNT5A…	20	10	103.1	110.1	102.4	101.7	99.1	113.6	105.7	101.7	103.7	107.4	100	3.3	1.47	1.22	2.48	2.63	2.27	2.24	1.81	2.79	0.39	0
FALSE	High	Master Protein	Q14157	Ubiquitin-associated protein 2-like OS=Homo sapiens (Human) OX=9606 GN=UBAP2L PE=1 SV=2	0	120.852	31	30	74	29	1087	114.5	7.11	196.08	30	cell organization and biogenesis;other biological processes	nucleus;other cell component		Pf12478	9898	ENSG00000143569	UBAP2L	B4E0U8; hsa:9898; Q14157; Q5VU75; Q5VU76; Q9BTU3; Q9UGL2; Q9UGL3; Q9UGL4; Q9UGL5	VEGFA-VEGFR2 Signaling Pathway		1	1	101.7	95	103.5	104.2	102.5	91.8	100.5	97.3	91	93.3	100	2.14	3.21	1.96	2.67	3.27	2.8	1.5	2.8	2.64	3.47	0
FALSE	High	Master Protein	Q15155	Nodal modulator 1 OS=Homo sapiens (Human) OX=9606 GN=NOMO1 PE=1 SV=5	0	120.787	37	36	66	1	1222	134.2	5.81	166.29	36		other membranes;ER/Golgi	other molecular function	Pf13620, Pf17802	23420	ENSG00000103512; ENSG00000274779	NOMO1	hsa:23420; P78421; Q15155; Q8IW21; Q96DG0			0	0	98.5	88.2	125.8	91	141.5	123.9	154.4	103.8	112.1	100.6	100	14.98	10.36	14.57	17.39	3.87	6.92	19.76	22.44	23.19	36.6	0
FALSE	High	Master Protein	Q8WUM0	Nuclear pore complex protein Nup133 OS=Homo sapiens (Human) OX=9606 GN=NUP133 PE=1 SV=2	0	120.742	32	30	52	30	1156	128.9	5.1	138.43	30	cell organization and biogenesis;protein metabolism;other metabolic processes;transport;developmental processes;other biological processes	other membranes;cytosol;nucleus;other cell component	other molecular function	Pf03177	55746	ENSG00000069248	NUP133	B2RAZ8; hsa:55746; Q5T8N0; Q8WUM0; Q9H9W2; Q9NV71; Q9NVC4	Ciliary landscape	Separation of Sister Chromatids; Transport of Mature mRNA derived from an Intron-Containing Transcript; Resolution of Sister Chromatid Cohesion; RHO GTPases Activate Formins; EML4 and NUDC in mitotic spindle formation; SUMOylation of DNA replication proteins; Amplification of signal from unattached kinetochores via a MAD2 inhibitory signal; ISG15 antiviral mechanism; HCMV Late Events; HCMV Early …	35	0	106.4	104.3	106.9	101.9	101.3	106.7	107.5	102.2	104.4	95.9	100	1.11	4.42	5.66	5.13	3.44	16.44	3.49	2.04	1.48	3.27	0
FALSE	High	Master Protein	Q8N1F7	Nuclear pore complex protein Nup93 OS=Homo sapiens (Human) OX=9606 GN=NUP93 PE=1 SV=2	0	120.721	41	32	83	32	819	93.4	5.72	229.22	32	cell organization and biogenesis;protein metabolism;other metabolic processes;transport;signal transduction;other biological processes	other membranes;nucleus;other cell component	other molecular function	Pf04097	9688	ENSG00000102900	NUP93	B3KPQ8; hsa:9688; Q14705; Q8N1F7		HCMV Early Events; ISG15 antiviral mechanism; Regulation of HSF1-mediated heat shock response; SUMOylation of DNA replication proteins; Viral Messenger RNA Synthesis; Transcriptional regulation by small RNAs; Transport of Mature mRNA derived from an Intron-Containing Transcript; HCMV Late Events; Transport of the SLBP independent Mature mRNA; Transport of the SLBP Dependant Mature mRNA; Transport…	28	0	100.9	101.2	103.4	98.1	92.6	96.5	98.5	95.6	96.8	97.8	100	3.39	0.43	0.79	5.02	1.21	6.03	0.2	0.67	2.33	2.02	0
FALSE	High	Master Protein	P51991	Heterogeneous nuclear ribonucleoprotein A3 OS=Homo sapiens (Human) OX=9606 GN=HNRNPA3 PE=1 SV=2	0	120.716	49	28	88	23	378	39.6	9.01	215.09	28	RNA metabolism OR transcription;other metabolic processes;transport	nucleus;other cell component	transporter activity;nucleic acid binding activity	Pf00076	220988	ENSG00000170144	HNRNPA3	D3DPF4; hsa:220988; P51991; Q53RW7; Q6URK5		mRNA Splicing - Major Pathway; Processing of Capped Intron-Containing Pre-mRNA	2	0	100.7	89.4	106	97.6	98.9	92.4	99	90.7	94.6	91	100	0.96	1.02	4.14	4.43	3.28	4.66	6.41	2.14	3.9	3.7	0
FALSE	High	Master Protein	Q13573	SNW domain-containing protein 1 OS=Homo sapiens (Human) OX=9606 GN=SNW1 PE=1 SV=1	0	120.655	54	30	70	30	536	61.5	9.52	158.99	30	RNA metabolism OR transcription;other metabolic processes;stress response;developmental processes;signal transduction;other biological processes	nucleus	signal transduction activity or receptor binding;other molecular function	Pf02731	22938	ENSG00000100603	SNW1	A8K8A9; hsa:22938; Q13483; Q13573; Q32N03; Q5D0D6	TGF-beta Signaling Pathway; Novel intracellular components of RIG-I-like receptor (RLR) pathway; Splicing factor NOVA regulated synaptic proteins; Notch Signaling Pathway Netpath	Pre-NOTCH Transcription and Translation; SMAD2/SMAD3:SMAD4 heterotrimer regulates transcription; mRNA Splicing - Major Pathway; Constitutive Signaling by NOTCH1 PEST Domain Mutants; Constitutive Signaling by NOTCH1 HD+PEST Domain Mutants; NOTCH1 Intracellular Domain Regulates Transcription; Notch-HLH transcription pathway; NOTCH3 Intracellular Domain Regulates Transcription; Regulation of gene ex…	15	0	102.2	89.3	102.5	98.6	104.4	89.7	103.6	92.7	91.7	88.9	100	4.12	2.4	3.44	4.26	2.19	1.83	7.85	3.75	1.59	2.25	0
[truncated: 7,746 more rows]
[truncated: 98 more columns]

## Sheet: normalized
Proteomics of H1299 cells with control shRNA and p97 shRNA after HCoV-229E or mock infection (after bridge sample normalization)
[truncated: 8,237 more rows]

[truncated: 3 more sheets: FC_24 h, viral protein, FC to mock]
