# Supplementary material for: Impacts of p97 on Proteome Changes in Human Cells during Coronaviral Replication
Source: Cells. 2021 Oct 29;10(11):2953. doi: 10.3390/cells10112953 (PMC8616207; doi:10.3390/cells10112953)
Supplement: Supplementary file 1 [file cells-10-02953-s001.zip › Table S3.xlsx]

## Sheet: Proteins
Proteomics of H1299 cells with control shRNA and p97 shRNA after HCoV-OC43 or mock infection
Checked	Protein FDR Confidence: Combined	Master	Accession	Description	Exp. q-value: Combined	Sum PEP Score	Coverage [%]	# Peptides	# PSMs	# Unique Peptides	# AAs	MW [kDa]	calc. pI	Score Sequest HT: Sequest HT	# Peptides (by Search Engine): Sequest HT	Biological Process	Cellular Component	Molecular Function	Pfam IDs	Entrez Gene ID	Ensembl Gene ID	Gene Symbol	Gene ID	Reactome Pathways	WikiPathways	# Protein Pathway Groups	# Razor Peptides	Abundances (Grouped): control shRNA_0h	Abundances (Grouped): control shRNA_24h	Abundances (Grouped): control shRNA_4h	Abundances (Grouped): control shRNA_8h	Abundances (Grouped): p97 shRNA_0h	Abundances (Grouped): p97 shRNA_24h	Abundances (Grouped): p97 shRNA_4h	Abundances (Grouped): p97 shRNA_8h	Abundances (Grouped): control shRNA_mock	Abundances (Grouped): p97 shRNA_mock	Abundances (Grouped): mix	Abundances (Grouped) CV [%]: control shRNA_0	Abundances (Grouped) CV [%]: control shRNA_24h	Abundances (Grouped) CV [%]: control shRNA_4h	Abundances (Grouped) CV [%]: control shRNA_8h	Abundances (Grouped) CV [%]: p97 shRNA_0h	Abundances (Grouped) CV [%]: p97 shRNA_24h	Abundances (Grouped) CV [%]: p97 shRNA_4h	Abundances (Grouped) CV [%]: p97 shRNA_8h	Abundances (Grouped) CV [%]: control shRNA_mock	Abundances (Grouped) CV [%]: p97 shRNA_mock	Abundances (Grouped) CV [%]: mix
FALSE	High	Master Protein	Q09666	Neuroblast differentiation-associated protein AHNAK OS=Homo sapiens (Human) OX=9606 GN=AHNAK PE=1 SV=2	0	1773.08	75	283	1213	276	5890	628.7	6.15	3192.42	283	other biological processes	non-structural extracellular;plasma membrane;other membranes;cytosol;cytoskeleton;nucleus;other cell component	other molecular function		79026	ENSG00000124942	AHNAK	A1A586; hsa:79026; Q09666			0	7	97.1	106.8	103.8	105.5	94.3	95.4	95.4	98.4	104.8	93	100	3.5	6.91	0.89	4.18	3.65	4.98	3.49	3.75	3.73	1.35	0
FALSE	High	Master Protein	Q15149	Plectin OS=Homo sapiens (Human) OX=9606 GN=PLEC PE=1 SV=3	0	1712.11	65	305	1079	292	4684	531.5	5.96	2942.29	305	cell organization and biogenesis;stress response	plasma membrane;other membranes;cytosol;cytoskeleton;other cell component	cytoskeletal activity;other molecular function	Pf00307, Pf00681, Pf03501, Pf17902, Pf18373	5339	ENSG00000178209	PLEC	hsa:5339; Q15148; Q15149; Q16640; Q6S376; Q6S377; Q6S378; Q6S379; Q6S380; Q6S381; Q6S382; Q6S383	Assembly of collagen fibrils and other multimeric structures; Type I hemidesmosome assembly; Caspase-mediated cleavage of cytoskeletal proteins	Envelope proteins and their potential roles in EDMD physiopathology	4	15	106	103.5	105.9	104.6	96.5	93.6	91.8	92.3	102.7	91.4	100	9.32	1.66	0.92	3.01	0.62	1.99	1.79	2.98	2.11	1.07	0
FALSE	High	Master Protein	Q14204	Cytoplasmic dynein 1 heavy chain 1 OS=Homo sapiens (Human) OX=9606 GN=DYNC1H1 PE=1 SV=5	0	1372.78	55	234	836	232	4646	532.1	6.4	2200.43	234	cell cycle OR cell proliferation;cell organization and biogenesis;transport;other biological processes	non-structural extracellular;cytosol;cytoskeleton;other cytoplasmic organelle;other cell component	cytoskeletal activity;other molecular function	Pf03028, Pf08385, Pf08393, Pf12774, Pf12775, Pf12777, Pf12780, Pf12781, Pf17852, Pf18198, Pf18199	1778	ENSG00000197102	DYNC1H1	B0I1R0; hsa:1778; Q14204; Q6DKQ7; Q8WU28; Q92814; Q9Y4G5	HCMV Early Events; Separation of Sister Chromatids; Neutrophil degranulation; COPI-mediated anterograde transport; MHC class II antigen presentation; Resolution of Sister Chromatid Cohesion; HSP90 chaperone cycle for steroid hormone receptors (SHR); RHO GTPases Activate Formins; COPI-independent Golgi-to-ER retrograde traffic; Aggrephagy; EML4 and NUDC in mitotic spindle formation; Amplification …	Ciliary landscape; Intraflagellar transport proteins binding to dynein	22	2	93.7	103.9	92.7	99.7	96.5	104.7	98.1	106.5	100.4	107.1	100	3.48	2.48	0.6	1.66	5.45	1.06	6.63	8.93	2.29	2.21	0
FALSE	High	Master Protein	Q8IVF2	Protein AHNAK2 OS=Homo sapiens (Human) OX=9606 GN=AHNAK2 PE=1 SV=2	0	1037.53	61	185	550	183	5795	616.2	5.36	1401.82	185	other biological processes	plasma membrane;other membranes;cytosol;cytoskeleton;nucleus;other cell component			113146	ENSG00000185567	AHNAK2	hsa:113146; Q5BKX7; Q7Z343; Q7Z358; Q7Z394; Q7Z3G0; Q86WQ6; Q8IVF2; Q8IYY1; Q8N3G4; Q96EX9			0	0	104.3	109.1	110.5	112.3	95.4	92.6	95.7	92.1	102.9	92.8	100	9.83	3.17	1.38	0.97	5.28	1.62	2.44	1.73	1.23	0.65	0
FALSE	High	Master Protein	P78527	DNA-dependent protein kinase catalytic subunit OS=Homo sapiens (Human) OX=9606 GN=PRKDC PE=1 SV=3	0	982.037	45	177	646	176	4128	468.8	7.12	1666.47	177	cell cycle OR cell proliferation;cell organization and biogenesis;protein metabolism;DNA metabolism;RNA metabolism OR transcription;other metabolic processes;stress response;developmental processes;signal transduction;other biological processes	cytosol;nucleus;other cell component	nucleic acid binding activity;kinase activity;other molecular function	Pf00454, Pf02259, Pf02260, Pf08163	5591	ENSG00000253729	PRKDC	hsa:5591; P78527; P78528; Q13327; Q13337; Q14175; Q59H99; Q7Z611; Q96SE6; Q9UME3	Nonhomologous End-Joining (NHEJ); E3 ubiquitin ligases ubiquitinate target proteins; Cytosolic sensors of pathogen-associated DNA ; IRF3-mediated induction of type I IFN	miRNA Regulation of DNA Damage Response; Cell Cycle; Retinoblastoma Gene in Cancer; Fas Ligand (FasL) pathway and Stress induction of Heat Shock Proteins (HSP) regulation; Pathways Affected in Adenoid Cystic Carcinoma; ATM Signaling Network in Development and Disease ; Non-homologous end joining; Osteoblast differentiation; DNA Repair Pathways Full Network; DNA Damage Response	14	2	99.4	110.6	97.6	105.6	91.4	103.6	86.5	95.6	99.9	92.8	100	18.31	4.35	3.78	6.49	3.45	2.48	3.93	4.23	4.58	3.87	0
FALSE	High	Master Protein	P35579	Myosin-9 OS=Homo sapiens (Human) OX=9606 GN=MYH9 PE=1 SV=4	0	949.098	62	143	687	124	1960	226.4	5.6	1953.54	143	cell cycle OR cell proliferation;cell organization and biogenesis;protein metabolism;stress response;transport;developmental processes;signal transduction;other biological processes	plasma membrane;other membranes;cytosol;cytoskeleton;nucleus;other cell component	signal transduction activity or receptor binding;cytoskeletal activity;other molecular function	Pf00063, Pf01576, Pf02736	4627	ENSG00000100345	MYH9	A8K6E4; hsa:4627; O60805; P35579; Q60FE2; Q86T83	FCGR3A-mediated phagocytosis; EPHA-mediated growth cone collapse; RHO GTPases activate CIT; Sema4D induced cell migration and growth-cone collapse; RHO GTPases activate PKNs; RHO GTPases Activate ROCKs; Regulation of actin dynamics for phagocytic cup formation; Translocation of SLC2A4 (GLUT4) to the plasma membrane; RHO GTPases activate PAKs; CD163 mediating an anti-inflammatory response	Primary Focal Segmental Glomerulosclerosis FSGS; VEGFA-VEGFR2 Signaling Pathway; Nephrotic syndrome	13	22	98.8	100.8	99.8	93.7	100.8	96	99.1	101.6	101.5	95.4	100	3.69	2.46	1.98	2.23	2.89	2.38	4.97	3.91	2.68	1.33	0
FALSE	High	Master Protein	Q9UPN3	Microtubule-actin cross-linking factor 1, isoforms 1/2/3/5 OS=Homo sapiens (Human) OX=9606 GN=MACF1 PE=1 SV=4	0	919.082	32	213	455	201	7388	837.8	5.39	1166.58	213	cell-cell signaling;cell organization and biogenesis;stress response;transport;developmental processes;signal transduction;other biological processes	plasma membrane;other membranes;cytoskeleton;ER/Golgi;other cell component	cytoskeletal activity;other molecular function	Pf00307, Pf00435, Pf00681, Pf02187, Pf13499, Pf17902, Pf18373	23499	ENSG00000127603	MACF1	B1ALC5; E9PJT0; hsa:23499; O75053; Q5VW20; Q8WXY1; Q8WXY2; Q96PK2; Q9H540; Q9UKP0; Q9ULG9; Q9UPN3		Mesodermal Commitment Pathway; Mesodermal Commitment Pathway	2	11	100.2	100.7	97.4	103.7	102.6	107.9	101.3	101.4	97.5	110.8	100	2.26	0.54	1.9	1.62	4.43	2.49	3.49	2.5	2.63	3.19	0
FALSE	High	Master Protein	Q14315	Filamin-C OS=Homo sapiens (Human) OX=9606 GN=FLNC PE=1 SV=3	0	860.978	62	143	725	123	2725	290.8	5.97	1911.14	143	cell organization and biogenesis;other biological processes	plasma membrane;other membranes;cytosol;cytoskeleton;other cell component	cytoskeletal activity;other molecular function	Pf00307, Pf00630	2318	ENSG00000128591	FLNC	B2ZZ88; hsa:2318; O95303; Q07985; Q14315; Q9NS12; Q9NYE5; Q9UMR8; Q9Y503	Cell-extracellular matrix interactions	Focal Adhesion; MAPK Signaling Pathway; Ebola Virus Pathway on Host	4	19	89.6	88.5	87.5	75.9	117.3	116.8	110.5	119	82.6	109.7	100	8.19	4.47	2.84	2.97	6.25	5.69	2.38	5.23	6.78	0.65	0
FALSE	High	Master Protein	Q13813	Spectrin alpha chain, non-erythrocytic 1 OS=Homo sapiens (Human) OX=9606 GN=SPTAN1 PE=1 SV=3	0	829.529	63	149	438	148	2472	284.4	5.35	1170.17	149	cell organization and biogenesis;protein metabolism;other metabolic processes;transport;developmental processes;signal transduction	non-structural extracellular;other membranes;cytosol;cytoskeleton;other cell component	cytoskeletal activity;other molecular function	Pf00018, Pf00435, Pf08726, Pf13499	6709	ENSG00000197694	SPTAN1	hsa:6709; Q13186; Q13813; Q15324; Q16606; Q59EF1; Q5VXV5; Q5VXV6; Q7Z6M5; Q9P0V0	Neutrophil degranulation; COPI-mediated anterograde transport; RAF/MAP kinase cascade; Nephrin family interactions; Caspase-mediated cleavage of cytoskeletal proteins; NCAM signaling for neurite out-growth; Interaction between L1 and Ankyrins	Fas Ligand (FasL) pathway and Stress induction of Heat Shock Proteins (HSP) regulation	8	1	100.1	102.6	100.4	102.3	99.4	104.6	98.3	101.8	96.5	101.8	100	11.43	0.21	1.86	2.53	2.67	3.11	2.03	2.95	5.97	2.39	0
FALSE	High	Master Protein	P21333	Filamin-A OS=Homo sapiens (Human) OX=9606 GN=FLNA PE=1 SV=4	0	805.238	59	127	521	110	2647	280.6	6.06	1463.71	127	cell cycle OR cell proliferation;cell organization and biogenesis;protein metabolism;RNA metabolism OR transcription;other metabolic processes;stress response;transport;developmental processes;signal transduction;other biological processes	non-structural extracellular;plasma membrane;other membranes;cytosol;cytoskeleton;nucleus;other cell component	signal transduction activity or receptor binding;cytoskeletal activity;other molecular function	Pf00307, Pf00630	2316	ENSG00000196924	FLNA	E9KL45; hsa:2316; P21333; Q5HY53; Q5HY55; Q8NF52	RHO GTPases activate PAKs; GP1b-IX-V activation signalling; OAS antiviral response; Platelet degranulation ; Cell-extracellular matrix interactions	Androgen receptor signaling pathway; Prolactin Signaling Pathway; Focal Adhesion; Hypothesized Pathways in Pathogenesis of Cardiovascular Disease; MAPK Signaling Pathway; IL-4 Signaling Pathway; Ebola Virus Pathway on Host; Joubert Syndrome	13	2	99.9	103.6	96.1	93.6	101.3	103.8	101.2	103.1	102.9	101.3	100	4.55	2.51	1.03	1.62	3.77	2.43	2.2	3.96	0.94	0.31	0
FALSE	High	Master Protein	Q9Y490	Talin-1 OS=Homo sapiens (Human) OX=9606 GN=TLN1 PE=1 SV=3	0	794.507	62	131	467	111	2541	269.6	6.07	1243.12	131	cell adhesion;cell organization and biogenesis;stress response;transport;signal transduction;other biological processes	non-structural extracellular;plasma membrane;other membranes;cytosol;cytoskeleton;other cell component	signal transduction activity or receptor binding;cytoskeletal activity;other molecular function	Pf00373, Pf01608, Pf08913, Pf09141, Pf16511	7094	ENSG00000137076	TLN1	A6NMY0; hsa:7094; Q86YD0; Q9NZQ2; Q9UHH8; Q9UPX3; Q9Y490	Signaling by BRAF and RAF fusions; Signaling by moderate kinase activity BRAF mutants; Paradoxical activation of RAF signaling by kinase inactive BRAF; Signaling downstream of RAS mutants; Signaling by RAF1 mutants; MAP2K and MAPK activation; Signaling by high-kinase activity BRAF mutants; Platelet degranulation ; p130Cas linkage to MAPK signaling for integrins; GRB2:SOS provides linkage to MAPK …	Integrin-mediated Cell Adhesion; Primary Focal Segmental Glomerulosclerosis FSGS; Focal Adhesion	17	22	98.8	102.3	99	95.9	99.8	97.1	97.8	95.1	101.4	92.2	100	4.35	3.24	1.79	1.99	6.68	2.41	2.07	4.4	0.67	1.14	0
FALSE	High	Master Protein	P49327	Fatty acid synthase OS=Homo sapiens (Human) OX=9606 GN=FASN PE=1 SV=3	0	708.866	52	107	476	105	2511	273.3	6.44	1232.2	107	other metabolic processes;developmental processes;other biological processes	plasma membrane;other membranes;cytosol;ER/Golgi;other cell component	other molecular function	Pf00107, Pf00109, Pf00550, Pf00698, Pf00975, Pf02801, Pf08242, Pf08659, Pf14765, Pf16197	2194	ENSG00000169710	FASN	hsa:2194; P49327; Q13479; Q16702; Q4LE83; Q6P4U5; Q6SS02; Q969R1; Q96C68; Q96IT0	Vitamin B5 (pantothenate) metabolism; Activation of gene expression by SREBF (SREBP); ChREBP activates metabolic gene expression; Fatty acyl-CoA biosynthesis; NR1H2 & NR1H3 regulate gene expression linked to lipogenesis	AMP-activated Protein Kinase (AMPK) Signaling; Sterol Regulatory Element-Binding Proteins (SREBP) signalling; SREBF and miR33 in cholesterol and lipid homeostasis; Liver X Receptor Pathway; Nuclear Receptors Meta-Pathway; Fatty Acid Biosynthesis; Angiopoietin Like Protein 8 Regulatory Pathway; Lipid Metabolism Pathway; Pathways in clear cell renal cell carcinoma; Metabolic reprogramming in colon …	17	2	97.5	111.1	99.1	111.8	101.6	100.4	98.2	100.5	99.2	103.3	100	2.35	3.51	2.25	2.76	6.15	4.92	7.88	7.9	4.76	1.77	0
FALSE	High	Master Protein	O75369	Filamin-B OS=Homo sapiens (Human) OX=9606 GN=FLNB PE=1 SV=2	0	691.645	59	124	383	109	2602	278	5.73	1059.62	124	cell organization and biogenesis;stress response;developmental processes;signal transduction;other biological processes	plasma membrane;other membranes;cytosol;cytoskeleton;nucleus;other cell component	cytoskeletal activity;other molecular function	Pf00307, Pf00630	2317	ENSG00000136068	FLNB	B2ZZ83; B2ZZ84; B2ZZ85; C9JKE6; C9JMC4; hsa:2317; O75369; Q13706; Q59EC2; Q60FE7; Q6MZJ1; Q8WXS9; Q8WXT0; Q8WXT1; Q8WXT2; Q8WXT3; Q9NRB5; Q9NT26; Q9UEV9	ISG15 antiviral mechanism	Focal Adhesion; MAPK Signaling Pathway; VEGFA-VEGFR2 Signaling Pathway; Ebola Virus Pathway on Host	5	1	100	98.2	95.7	92.3	104.8	107.7	104.5	111.1	97	103.3	100	7.28	2.42	0.99	2.33	2.52	3.41	0.53	0.51	0.61	1.7	0
FALSE	High	Master Protein	Q01082	Spectrin beta chain, non-erythrocytic 1 OS=Homo sapiens (Human) OX=9606 GN=SPTBN1 PE=1 SV=2	0	657.568	59	123	340	106	2364	274.4	5.57	894.67	123	cell cycle OR cell proliferation;cell organization and biogenesis;protein metabolism;other metabolic processes;transport;developmental processes;signal transduction;other biological processes	plasma membrane;other membranes;cytosol;cytoskeleton;nucleus;other cell component	cytoskeletal activity;other molecular function	Pf00169, Pf00307, Pf00435	6711	ENSG00000115306	SPTBN1	B2RP63; hsa:6711; O60837; Q01082; Q16057; Q53R99; Q59ER3; Q8IX99	COPI-mediated anterograde transport; RAF/MAP kinase cascade; NCAM signaling for neurite out-growth; Interaction between L1 and Ankyrins; Signaling by FLT3 fusion proteins; Nephrin family interactions	TGF-beta Signaling Pathway; Sudden Infant Death Syndrome (SIDS) Susceptibility Pathways	8	17	96.4	104.7	95.5	105	94	104.8	94.5	98.7	97.9	104.8	100	4.75	1.03	0.97	1.99	4.51	2.1	3.22	1.51	1.85	1.83	0
FALSE	High	Master Protein	Q02952	A-kinase anchor protein 12 OS=Homo sapiens (Human) OX=9606 GN=AKAP12 PE=1 SV=4	0	643.885	70	95	368	95	1782	191.4	4.41	1067.96	95	signal transduction;other biological processes	plasma membrane;other membranes;cytosol;cytoskeleton;other cell component	other molecular function	Pf03832, Pf10522	9590	ENSG00000131016	AKAP12	hsa:9590; O00310; O00498; Q02952; Q4LE68; Q5SZ80; Q5TGN1; Q68D82; Q99970		G Protein Signaling Pathways	1	0	94.9	95.7	93.1	98	107.9	105.5	105	104.1	90.9	104.5	100	8.77	1.36	1.56	3.16	5.31	0.28	1.79	1.81	1.94	1.54	0
FALSE	High	Master Protein	Q00610	Clathrin heavy chain 1 OS=Homo sapiens (Human) OX=9606 GN=CLTC PE=1 SV=5	0	609.008	59	85	441	64	1675	191.5	5.69	1298.61	85	cell-cell signaling;cell cycle OR cell proliferation;cell organization and biogenesis;protein metabolism;other metabolic processes;transport;signal transduction;other biological processes	plasma membrane;other membranes;cytosol;cytoskeleton;ER/Golgi;other cytoplasmic organelle;other cell component	signal transduction activity or receptor binding;nucleic acid binding activity;other molecular function	Pf00637, Pf01394, Pf09268, Pf13838	1213	ENSG00000141367	CLTC	D3DU00; hsa:1213; Q00610; Q6N0A0; Q86TF2	MHC class II antigen presentation; Lysosome Vesicle Biogenesis; Recycling pathway of L1; Cargo recognition for clathrin-mediated endocytosis; WNT5A-dependent internalization of FZD4; EPH-ephrin mediated repulsion of cells; WNT5A-dependent internalization of FZD2, FZD5 and ROR2; Formation of annular gap junctions; Retrograde neurotrophin signalling; LDL clearance; VLDLR internalisation and degrada…	Synaptic Vesicle Pathway; VEGFA-VEGFR2 Signaling Pathway; Ebola Virus Pathway on Host; Fragile X Syndrome ; Complement and Coagulation Cascades	19	24	99.1	102.6	97.1	97.5	99.8	102.6	100.5	107.7	100.1	100.5	100	2.74	3.94	1.76	3.25	3.37	6.15	6.19	7.29	4.04	0.68	0
FALSE	High	Master Protein	O75643	U5 small nuclear ribonucleoprotein 200 kDa helicase OS=Homo sapiens (Human) OX=9606 GN=SNRNP200 PE=1 SV=2	0	581.869	51	98	323	96	2136	244.4	6.06	884.11	98	cell organization and biogenesis;RNA metabolism OR transcription;other metabolic processes	nucleus	other molecular function	Pf00270, Pf00271, Pf02889, Pf18149	23020	ENSG00000144028	SNRNP200	hsa:23020; O75643; O94884; Q6NZY0; Q6PX59; Q8NBE6; Q96IF2; Q9H7S0	mRNA Splicing - Major Pathway; mRNA Splicing - Minor Pathway		2	2	98.7	97.7	103.7	97.9	96.6	100.6	97.4	99.2	96.5	98.8	100	7.16	1.72	2.14	4.38	2.13	1.49	2.4	2.79	4.65	1.02	0
FALSE	High	Master Protein	P12270	Nucleoprotein TPR OS=Homo sapiens (Human) OX=9606 GN=TPR PE=1 SV=3	0	572.904	52	123	346	118	2363	267.1	5.02	912.86	123	cell cycle OR cell proliferation;cell organization and biogenesis;protein metabolism;other metabolic processes;stress response;transport;other biological processes	other membranes;cytoskeleton;nucleus;other cell component	cytoskeletal activity;nucleic acid binding activity;other molecular function	Pf07926	7175	ENSG00000047410	TPR	hsa:7175; P12270; Q15624; Q15655; Q5SWY0; Q99968	HCMV Late Events; ISG15 antiviral mechanism; HCMV Early Events; Transport of Mature mRNA derived from an Intron-Containing Transcript; Regulation of HSF1-mediated heat shock response; Transport of the SLBP independent Mature mRNA; Transport of the SLBP Dependant Mature mRNA; Transport of Mature mRNA Derived from an Intronless Transcript; Rev-mediated nuclear export of HIV RNA; Transport of Ribonu…		27	5	94.2	93.7	101.9	95.6	98.5	110.8	100.9	99.1	91.4	105.1	100	15.16	0.82	2.99	3.75	3.77	4.51	5.2	7.46	4.79	2.24	0
FALSE	High	Master Protein	O43707	Alpha-actinin-4 OS=Homo sapiens (Human) OX=9606 GN=ACTN4 PE=1 SV=2	0	555.267	77	70	690	45	911	104.8	5.44	1832.09	70	cell organization and biogenesis;stress response;transport;signal transduction;other biological processes	non-structural extracellular;cytosol;cytoskeleton;nucleus;other cell component	signal transduction activity or receptor binding;cytoskeletal activity;nucleic acid binding activity;other molecular function	Pf00307, Pf00435, Pf08726	81	ENSG00000130402; ENSG00000282844	ACTN4	A4K467; D6PXK4; hsa:81; O43707; O76048	Platelet degranulation ; Nephrin family interactions	Arrhythmogenic Right Ventricular Cardiomyopathy; Primary Focal Segmental Glomerulosclerosis FSGS; Focal Adhesion; Striated Muscle Contraction Pathway; Ebola Virus Pathway on Host; Nephrotic syndrome	8	27	97.6	105.3	98.8	106.4	97.6	100.7	96.9	100.8	104.1	105.1	100	6.95	0.4	1.21	3.07	4.14	0.9	1.24	1.2	4.39	0.64	0
FALSE	High	Master Protein	P46940	Ras GTPase-activating-like protein IQGAP1 OS=Homo sapiens (Human) OX=9606 GN=IQGAP1 PE=1 SV=1	0	547.872	56	76	283	73	1657	189.1	6.48	843.34	76	cell organization and biogenesis;transport;developmental processes;signal transduction;other biological processes	plasma membrane;other membranes;cytosol;cytoskeleton;nucleus;other cell component	enzyme regulator activity;cytoskeletal activity;other molecular function	Pf00307, Pf00612, Pf00616, Pf03836	8826	ENSG00000140575	IQGAP1	A7MBM3; hsa:8826; P46940	Neutrophil degranulation; Signaling by BRAF and RAF fusions; RHO GTPases activate IQGAPs; Nephrin family interactions; Glucagon-like Peptide-1 (GLP1) regulates insulin secretion; Signaling by moderate kinase activity BRAF mutants; Paradoxical activation of RAF signaling by kinase inactive BRAF; Signaling downstream of RAS mutants; Signaling by RAF1 mutants; MAP2K and MAPK activation; Signaling by…	VEGFA-VEGFR2 Signaling Pathway; Ebola Virus Pathway on Host; Ciliary landscape; EGF/EGFR Signaling Pathway; Regulation of Actin Cytoskeleton; G13 Signaling Pathway	17	3	97.3	110.3	99.7	99.4	98.2	102.3	90.9	97.6	91.6	90.6	100	23.15	5.03	1.24	3.81	2.37	1.26	0.65	4.03	2.63	3.84	0
FALSE	High	Master Protein	P18206	Vinculin OS=Homo sapiens (Human) OX=9606 GN=VCL PE=1 SV=4	0	544.58	76	86	410	86	1134	123.7	5.66	1005.76	86	cell adhesion;cell organization and biogenesis;transport;developmental processes;other biological processes	non-structural extracellular;plasma membrane;other membranes;cytosol;cytoskeleton;other cell component	cytoskeletal activity;other molecular function	Pf01044	7414	ENSG00000035403	VCL	hsa:7414; P18206; Q16450; Q5SWX2; Q7Z3B8; Q8IXU7	Neutrophil degranulation; Platelet degranulation ; Signaling by BRAF and RAF fusions; Smooth Muscle Contraction; Signaling by moderate kinase activity BRAF mutants; Paradoxical activation of RAF signaling by kinase inactive BRAF; Signaling downstream of RAS mutants; Signaling by RAF1 mutants; MAP2K and MAPK activation; Signaling by high-kinase activity BRAF mutants	Integrin-mediated Cell Adhesion; Primary Focal Segmental Glomerulosclerosis FSGS; Focal Adhesion; VEGFA-VEGFR2 Signaling Pathway; MFAP5 effect on permeability and motility of endothelial cells via cytoskeleton rearrangement; Melanoma; Regulation of Actin Cytoskeleton	17	0	102.7	110.2	104.4	94.9	104.8	95.2	99.8	98	101.8	86.6	100	5.99	4.89	2.25	6.28	3.98	4.71	1.66	7.31	10.27	1.08	0
FALSE	High	Master Protein	P35580	Myosin-10 OS=Homo sapiens (Human) OX=9606 GN=MYH10 PE=1 SV=3	0	527.005	52	105	298	83	1976	228.9	5.54	828.72	105	cell adhesion;cell cycle OR cell proliferation;cell organization and biogenesis;stress response;transport;developmental processes;other biological processes	plasma membrane;other membranes;cytosol;cytoskeleton;other cell component	cytoskeletal activity;nucleic acid binding activity;other molecular function	Pf00063, Pf00612, Pf01576, Pf02736	4628	ENSG00000133026	MYH10	B2RWP9; D3DTS1; F8VTL3; hsa:4628; P35580; Q12989; Q149N3; Q149N4; Q16087; Q4LE45; Q6PK16; Q9BWG0	RHO GTPases activate PAKs; Sema4D induced cell migration and growth-cone collapse; EPHA-mediated growth cone collapse; RHO GTPases activate CIT; RHO GTPases activate PKNs; RHO GTPases Activate ROCKs	Regulation of Actin Cytoskeleton	7	3	92.2	107.8	93.1	105.4	92.1	103.5	91.2	95.9	99.9	104.8	100	4.53	1.25	2.56	1.32	6.07	0.67	5.61	6.06	1.43	3.83	0
FALSE	High	Master Protein	Q92616	eIF-2-alpha kinase activator GCN1 OS=Homo sapiens (Human) OX=9606 GN=GCN1 PE=1 SV=6	0	526.48	45	111	296	110	2671	292.6	7.47	775.35	111	protein metabolism;other metabolic processes;stress response;other biological processes	cytosol;translational apparatus;other cell component	enzyme regulator activity;translation activity;nucleic acid binding activity;other molecular function		10985	ENSG00000089154	GCN1	A8KAY1; hsa:10985; O95001; O95651; Q6P2S3; Q86X65; Q8N5I5; Q8WU80; Q92616; Q99736; Q9UE60	Response of EIF2AK4 (GCN2) to amino acid deficiency		1	1	103	110.1	101.4	101.2	97.5	95.2	97.2	103.3	105.6	92.5	100	1.06	2.92	1.49	2.32	6.66	2.59	6.77	5.61	5.51	1.48	0
FALSE	High	Master Protein	Q6P2Q9	Pre-mRNA-processing-splicing factor 8 OS=Homo sapiens (Human) OX=9606 GN=PRPF8 PE=1 SV=2	0	512.109	47	99	291	98	2335	273.4	8.84	759.51	99	cell organization and biogenesis;protein metabolism;RNA metabolism OR transcription;other metabolic processes;other biological processes	nucleus	nucleic acid binding activity;other molecular function	Pf01398, Pf08082, Pf08083, Pf08084, Pf10596, Pf10597, Pf10598, Pf12134	10594	ENSG00000174231; ENSG00000274442	PRPF8	hsa:10594; O14547; O75965; Q6P2Q9	mRNA Splicing - Major Pathway; mRNA Splicing - Minor Pathway	mRNA Processing	3	1	94.5	102.3	101.6	108	93.4	106.2	93.7	100.4	90.6	109.4	100	19.37	1.1	3.68	2.83	4.71	6.31	1.9	0.87	6.08	4.38	0
FALSE	High	Master Protein	Q5T4S7	E3 ubiquitin-protein ligase UBR4 OS=Homo sapiens (Human) OX=9606 GN=UBR4 PE=1 SV=1	0	508.822	26	120	266	119	5183	573.5	6.04	643.4	120	protein metabolism;other metabolic processes;transport;other biological processes	plasma membrane;other membranes;cytosol;cytoskeleton;nucleus	other molecular function	Pf02207, Pf13764	23352	ENSG00000127481	UBR4	A8MPT2; A8MQ33; A8MQB1; hsa:23352; O60646; O75050; Q4QRK5; Q5T4S7; Q5T4S8; Q5T4S9; Q5TBN8; Q5TBP2; Q6DKH8; Q6P4A4; Q7L8P7; Q8IXJ4; Q8TDN5; Q8WV67; Q9HA46; Q9P2N9; Q9UG82	Neutrophil degranulation; Antigen processing: Ubiquitination & Proteasome degradation		2	1	92.8	102.5	89.9	101.9	99.6	111.3	100.4	107.4	94.2	111.4	100	2.76	0.84	1.46	1.74	6.15	2.6	5.98	6.34	3.59	0.61	0
FALSE	High	Master Protein	Q14980	Nuclear mitotic apparatus protein 1 OS=Homo sapiens (Human) OX=9606 GN=NUMA1 PE=1 SV=2	0	504.823	57	106	248	105	2115	238.1	5.78	668.62	106	cell cycle OR cell proliferation;cell organization and biogenesis;transport;other biological processes	plasma membrane;other membranes;cytosol;cytoskeleton;ER/Golgi;nucleus;other cell component	cytoskeletal activity;other molecular function		4926	ENSG00000137497	NUMA1	H0YH75; hsa:4926; Q14980; Q14981; Q9BTE9	Recruitment of NuMA to mitotic centrosomes; Mitotic Prophase	Ectoderm Differentiation; Ectoderm Differentiation	4	1	97.9	100.5	101.6	102	98.5	107.8	100.7	98.1	91.4	96	100	10.22	1.19	5.71	1.95	3.56	3.59	3.55	7.18	8.15	3.22	0
FALSE	High	Master Protein	P07900	Heat shock protein HSP 90-alpha OS=Homo sapiens (Human) OX=9606 GN=HSP90AA1 PE=1 SV=5	0	499.655	68	56	1248	30	732	84.6	5.02	3428.98	56	cell cycle OR cell proliferation;cell organization and biogenesis;protein metabolism;DNA metabolism;other metabolic processes;stress response;transport;developmental processes;signal transduction;other biological processes	non-structural extracellular;plasma membrane;other membranes;cytosol;mitochondrion;nucleus;other cytoplasmic organelle;other cell component	enzyme regulator activity;cytoskeletal activity;other molecular function	Pf00183, Pf02518	3320	ENSG00000080824	HSP90AA1	A8K500; B3KPJ9; hsa:3320; P07900; Q2PP14; Q5CAQ6; Q5CAQ7; Q9BVQ5	Neutrophil degranulation; Regulation of actin dynamics for phagocytic cup formation; Interleukin-4 and Interleukin-13 signaling; Potential therapeutics for SARS; Extra-nuclear estrogen signaling; The role of GTSE1 in G2/M progression after G2 checkpoint; HSP90 chaperone cycle for steroid hormone receptors (SHR); Recruitment of NuMA to mitotic centrosomes; Aggrephagy; Regulation of PLK1 Activity a…	Nucleotide-binding Oligomerization Domain (NOD) pathway; TNF alpha Signaling Pathway; Corticotropin-releasing hormone signaling pathway; Aryl Hydrocarbon Receptor Netpath; EBV LMP1 signaling; Aryl Hydrocarbon Receptor Pathway; Constitutive Androstane Receptor Pathway; Pregnane X Receptor pathway; Glucocorticoid Receptor Pathway; Nuclear Receptors Meta-Pathway; NRF2 pathway; VEGFA-VEGFR2 Signaling…	64	3	98.4	103.6	96.7	100.2	101.6	99.6	100.7	102	104.1	106.3	100	1.76	2.82	3.6	1.78	3.68	4.12	1.81	4.73	5.75	0.66	0
FALSE	High	Master Protein	P08238	Heat shock protein HSP 90-beta OS=Homo sapiens (Human) OX=9606 GN=HSP90AB1 PE=1 SV=4	0	464.134	70	58	1137	28	724	83.2	5.03	3271.57	58	cell organization and biogenesis;DNA metabolism;other metabolic processes;stress response;transport;developmental processes;signal transduction;other biological processes	non-structural extracellular;plasma membrane;other membranes;cytosol;nucleus;other cytoplasmic organelle;other cell component	signal transduction activity or receptor binding;enzyme regulator activity;cytoskeletal activity;nucleic acid binding activity;other molecular function	Pf00183, Pf02518	3326	ENSG00000096384	HSP90AB1	B2R5P0; hsa:3326; P08238; Q5T9W7; Q9NQW0; Q9NTK6	The role of GTSE1 in G2/M progression after G2 checkpoint; Neutrophil degranulation; Regulation of actin dynamics for phagocytic cup formation; The NLRP3 inflammasome; Purinergic signaling in leishmaniasis infection; HSP90 chaperone cycle for steroid hormone receptors (SHR); Estrogen-dependent gene expression; Potential therapeutics for SARS; Aryl hydrocarbon receptor signalling; Sema3A PAK depen…	Nuclear Receptors Meta-Pathway; NRF2 pathway; Focal Adhesion-PI3K-Akt-mTOR-signaling pathway; PI3K-Akt Signaling Pathway	21	31	97.4	99.5	93.6	101.8	104.1	102.4	102.4	105	100.5	112	100	3.57	0.37	2.55	2.53	3.97	3.89	1.75	4.77	2.05	0.94	0
FALSE	High	Master Protein	Q9NZM1	Myoferlin OS=Homo sapiens (Human) OX=9606 GN=MYOF PE=1 SV=1	0	454.31	50	98	273	92	2061	234.6	6.18	689.42	98	cell organization and biogenesis;other metabolic processes;stress response;other biological processes	plasma membrane;other membranes;nucleus;other cell component	other molecular function	Pf00168, Pf08150, Pf08151, Pf08165, Pf16165	26509	ENSG00000138119	MYOF	B3KQN5; hsa:26509; Q5VWW2; Q5VWW3; Q5VWW4; Q5VWW5; Q7Z642; Q8IWH0; Q9HBU3; Q9NZM0; Q9NZM1; Q9ULL3; Q9Y4U4		Aryl Hydrocarbon Receptor Pathway; Nuclear Receptors Meta-Pathway; Hepatitis C and Hepatocellular Carcinoma	3	6	100.6	97.8	101.2	100.2	98.1	104.4	98.3	101.7	95.7	105.5	100	9.75	0.77	2.61	2.61	3.58	2.24	5.58	5.76	2.29	1.69	0
FALSE	High	Master Protein	P12814	Alpha-actinin-1 OS=Homo sapiens (Human) OX=9606 GN=ACTN1 PE=1 SV=2	0	453.255	72	62	388	34	892	103	5.41	1076.79	62	cell adhesion;cell organization and biogenesis;transport;developmental processes;other biological processes	non-structural extracellular;plasma membrane;other membranes;cytosol;cytoskeleton;other cell component	signal transduction activity or receptor binding;cytoskeletal activity;nucleic acid binding activity;other molecular function	Pf00307, Pf00435, Pf08726	87	ENSG00000072110	ACTN1	B3V8S3; B4DHH3; B7TY16; hsa:87; P12814; Q1HE25; Q9BTN1	Platelet degranulation ; Nephrin family interactions; Syndecan interactions; Regulation of cytoskeletal remodeling and cell spreading by IPP complex components	Arrhythmogenic Right Ventricular Cardiomyopathy; Focal Adhesion; Ebola Virus Pathway on Host; MFAP5 effect on permeability and motility of endothelial cells via cytoskeleton rearrangement; Regulation of Actin Cytoskeleton	9	6	95.6	99.8	99.8	91.3	103.4	103.4	103.9	108.9	99.9	97.4	100	5.61	2.27	2.12	1.25	5.49	2.41	2.32	3.36	2.35	1.42	0
FALSE	High	Master Protein	P34932	Heat shock 70 kDa protein 4 OS=Homo sapiens (Human) OX=9606 GN=HSPA4 PE=1 SV=4	0	439.439	80	63	289	56	840	94.3	5.19	729.13	63	cell organization and biogenesis;stress response;transport	non-structural extracellular;cytosol;mitochondrion;nucleus	other molecular function	Pf00012	3308	ENSG00000170606	HSPA4	hsa:3308; O95756; P34932; Q2TAL4; Q9BUK9	Regulation of HSF1-mediated heat shock response	Parkin-Ubiquitin Proteasomal System pathway	2	8	94.9	106.1	94.7	97	98.2	97.3	97.3	98.8	102.7	97.7	100	3.32	4.77	3.2	2.46	4.27	3.62	2.63	5.59	7.76	2.98	0
FALSE	High	Master Protein	Q03001	Dystonin OS=Homo sapiens (Human) OX=9606 GN=DST PE=1 SV=4	0	428.88	19	125	212	113	7570	860.1	5.25	446.19	125	cell adhesion;cell organization and biogenesis;stress response;transport;signal transduction;other biological processes	extracellular matrix;plasma membrane;other membranes;cytosol;cytoskeleton;ER/Golgi;nucleus;other cell component	signal transduction activity or receptor binding;cytoskeletal activity;other molecular function	Pf00307, Pf00435, Pf00681, Pf02187, Pf13499, Pf17902, Pf18373	667	ENSG00000151914	DST	B7Z3H1; E7ERU0; hsa:667; O94833; Q03001; Q12825; Q13266; Q13267; Q13775; Q5TBT0; Q5TBT2; Q5TF23; Q5TF24; Q8N1T8; Q8N8J3; Q8WXK8; Q8WXK9; Q96AK9; Q96DQ5; Q96J76; Q96QT5; Q9H555; Q9UGD7; Q9UGD8; Q9UN10	Type I hemidesmosome assembly		1	4	102.1	92.8	98.3	93.3	98.1	95.8	95.6	96.2	95.4	93.9	100	6.02	1.19	52.88	5.97	7.61	1.35	10.98	0.82	3.69	5.71	0
FALSE	High	Master Protein	P49792	E3 SUMO-protein ligase RanBP2 OS=Homo sapiens (Human) OX=9606 GN=RANBP2 PE=1 SV=2	0	427.384	38	109	238	71	3224	358	6.2	516.95	109	protein metabolism;other metabolic processes;transport;other biological processes	other membranes;cytosol;mitochondrion;nucleus;other cell component	nucleic acid binding activity;other molecular function	Pf00160, Pf00638, Pf00641, Pf12185	5903	ENSG00000153201	RANBP2	hsa:5903; P49792; Q13074; Q15280; Q53TE2; Q59FH7	Separation of Sister Chromatids; Transport of Mature mRNA derived from an Intron-Containing Transcript; Resolution of Sister Chromatid Cohesion; RHO GTPases Activate Formins; EML4 and NUDC in mitotic spindle formation; SUMOylation of DNA replication proteins; Amplification of signal from unattached kinetochores via a MAD2 inhibitory signal; ISG15 antiviral mechanism; HCMV Late Events; HCMV Early …		33	36	101.9	98	101.4	101.6	103.6	101.2	104	100.2	97	104.5	100	7.82	2.59	2.66	0.93	4.8	0.17	0.73	2.03	3.28	1.97	0
FALSE	High	Master Protein	P08670	Vimentin OS=Homo sapiens (Human) OX=9606 GN=VIM PE=1 SV=4	0	422.994	86	53	1442	42	466	53.6	5.12	3839.68	53	cell organization and biogenesis;stress response;developmental processes;signal transduction;other biological processes	plasma membrane;other membranes;cytosol;cytoskeleton;nucleus;other cytoplasmic organelle;other cell component	cytoskeletal activity;nucleic acid binding activity;other molecular function	Pf00038, Pf04732	7431	ENSG00000026025	VIM	B0YJC2; D3DRU4; hsa:7431; P08670; Q15867; Q15868; Q15869; Q548L2; Q6LER9; Q8N850; Q96ML2; Q9NTM3	Interleukin-4 and Interleukin-13 signaling; Aggrephagy; Chaperone Mediated Autophagy; Striated Muscle Contraction; Late endosomal microautophagy; Caspase-mediated cleavage of cytoskeletal proteins	Allograft Rejection; Spinal Cord Injury; Primary Focal Segmental Glomerulosclerosis FSGS; Mammary gland development pathway - Puberty (Stage 2 of 4); Apoptosis-related network due to altered Notch3 in ovarian cancer; Striated Muscle Contraction Pathway; TGF-B Signaling in Thyroid Cells for Epithelial-Mesenchymal Transition; Ciliary landscape; T-Cell antigen Receptor (TCR) Signaling Pathway	15	12	104.6	106.4	113.2	114.5	95	95.4	98.9	94	106.5	93.6	100	13.15	1.11	2.24	6.09	4.84	3.7	4.16	3.68	1.68	1.73	0
FALSE	High	Master Protein	P46939	Utrophin OS=Homo sapiens (Human) OX=9606 GN=UTRN PE=1 SV=2	0	415.722	32	96	185	95	3433	394.2	5.33	443.76	96	cell organization and biogenesis;developmental processes;other biological processes	plasma membrane;other membranes;cytoskeleton;nucleus;other cell component	signal transduction activity or receptor binding;cytoskeletal activity;other molecular function	Pf00307, Pf00397, Pf00435, Pf00569, Pf09068, Pf09069	7402	ENSG00000152818	UTRN	hsa:7402; P46939; Q5SYY1; Q5SZ57; Q9UJ40	EGR2 and SOX10-mediated initiation of Schwann cell myelination	Primary Focal Segmental Glomerulosclerosis FSGS	2	1	98.7	100.2	100.9	106.7	96	106.3	102.7	105.7	99.2	106.5	100	9.98	4.58	2.8	1.97	4.16	2.62	3.49	3.76	0.94	0.54	0
FALSE	High	Master Protein	P07814	Bifunctional glutamate/proline--tRNA ligase OS=Homo sapiens (Human) OX=9606 GN=EPRS1 PE=1 SV=5	0	414.401	53	72	267	70	1512	170.5	7.33	675.76	72	cell organization and biogenesis;protein metabolism;RNA metabolism OR transcription;other metabolic processes;stress response;other biological processes	plasma membrane;other membranes;cytosol;other cell component	nucleic acid binding activity;other molecular function	Pf00043, Pf00458, Pf00587, Pf00749, Pf03129, Pf03950, Pf09180	2058	ENSG00000136628	EPRS1	A0AVA9; B9EGH3; hsa:2058; P07814; Q05BP6; Q05DF8; Q5DSM1; Q5H9S5; Q6PD57; Q86X73	tRNA modification in the nucleus and cytosol; Selenoamino acid metabolism; Cytosolic tRNA aminoacylation	Parkinsons Disease Pathway; VEGFA-VEGFR2 Signaling Pathway; Amino Acid metabolism	6	2	99.7	101.1	98.1	100.5	97.7	102	99	100.4	103.1	103.2	100	5.5	3.55	1.71	2.28	5	2.06	0.93	0.72	1.93	1.66	0
FALSE	High	Master Protein	Q15075	Early endosome antigen 1 OS=Homo sapiens (Human) OX=9606 GN=EEA1 PE=1 SV=2	0	400.477	61	91	226	86	1411	162.4	5.68	597.73	91	cell organization and biogenesis;transport;other biological processes	plasma membrane;other membranes;cytosol;other cytoplasmic organelle;other cell component	other molecular function	Pf01363	8411	ENSG00000102189	EEA1	hsa:8411; Q14221; Q15075	Toll Like Receptor 9 (TLR9) Cascade	VEGFA-VEGFR2 Signaling Pathway	2	5	100.1	103.1	101	103.6	99.9	104.9	101.2	99.1	100	101.6	100	13.26	0.55	3.18	3.78	3.96	3.76	3.62	5.22	1.86	0.43	0
FALSE	High	Master Protein	Q14789	Golgin subfamily B member 1 OS=Homo sapiens (Human) OX=9606 GN=GOLGB1 PE=1 SV=2	0	390.342	36	107	194	102	3259	375.8	5	431.58	107	cell organization and biogenesis;transport;other biological processes	other membranes;ER/Golgi	nucleic acid binding activity		2804	ENSG00000173230	GOLGB1	B2ZZ91; D3DN92; E7EP74; F1T0J2; hsa:2804; Q14398; Q14789	Golgi Associated Vesicle Biogenesis; COPI-mediated anterograde transport; Signaling by FLT3 fusion proteins		3	5	99.8	98.1	100.6	102.6	106.3	111.3	106.5	106	96.7	105.8	100	10.48	2.55	3.12	4.15	4.12	4.08	0.93	3.32	4.53	2.2	0
FALSE	High	Master Protein	P13639	Elongation factor 2 OS=Homo sapiens (Human) OX=9606 GN=EEF2 PE=1 SV=4	0	384.317	69	55	492	52	858	95.3	6.83	1124.66	55	cell cycle OR cell proliferation;protein metabolism;other metabolic processes;stress response;transport;developmental processes;other biological processes	non-structural extracellular;plasma membrane;other membranes;cytosol;translational apparatus;other cell component	cytoskeletal activity;translation activity;nucleic acid binding activity;other molecular function	Pf00009, Pf00679, Pf03144, Pf03764, Pf14492	1938	ENSG00000167658	EEF2	B2RMP5; D6W618; hsa:1938; P13639; Q58J86	Neutrophil degranulation; Protein methylation; Uptake and function of diphtheria toxin; Peptide chain elongation; Synthesis of diphthamide-EEF2	Translation Factors; AMP-activated Protein Kinase (AMPK) Signaling; Brain-Derived Neurotrophic Factor (BDNF) signaling pathway; IL-18 signaling pathway	9	4	99.7	100.3	93.7	86.1	108	94.8	103.4	104.6	100.2	93.1	100	4.76	3.43	3.48	4.09	5.23	6.48	2.75	8.45	2.83	2.54	0
FALSE	High	Master Protein	Q14152	Eukaryotic translation initiation factor 3 subunit A OS=Homo sapiens (Human) OX=9606 GN=EIF3A PE=1 SV=1	0	376.981	59	94	266	93	1382	166.5	6.79	598.71	94	cell organization and biogenesis;protein metabolism;other metabolic processes;other biological processes	cytosol;cytoskeleton;translational apparatus;nucleus;other cell component	signal transduction activity or receptor binding;nucleic acid binding activity;other molecular function	Pf01399	8661	ENSG00000107581	EIF3A	B1AMV5; B4DYS1; F5H335; hsa:8661; O00653; Q14152; Q15778	L13a-mediated translational silencing of Ceruloplasmin expression; Translation initiation complex formation; Formation of a pool of free 40S subunits; GTP hydrolysis and joining of the 60S ribosomal subunit; Formation of the ternary complex, and subsequently, the 43S complex; Ribosomal scanning and start codon recognition	Translation Factors	7	1	99	99.4	94.1	102.4	100.9	100.2	102	101.4	99.7	106.7	100	5.17	0.46	1.35	0.96	7.83	2.47	3.1	4.83	2.23	2.8	0
FALSE	High	Master Protein	P10809	60 kDa heat shock protein, mitochondrial OS=Homo sapiens (Human) OX=9606 GN=HSPD1 PE=1 SV=2	0	375.108	80	40	587	40	573	61	5.87	1515.14	40	cell cycle OR cell proliferation;cell organization and biogenesis;protein metabolism;DNA metabolism;other metabolic processes;stress response;transport;developmental processes;signal transduction;other biological processes	non-structural extracellular;plasma membrane;other membranes;cytosol;mitochondrion;ER/Golgi;other cytoplasmic organelle;other cell component	nucleic acid binding activity;other molecular function	Pf00118	3329	ENSG00000144381	HSPD1	B2R5M6; B7Z712; hsa:3329; P10809; Q38L19; Q9UCR6	Mitochondrial protein import; TFAP2A acts as a transcriptional repressor during retinoic acid induced cell differentiation	Apoptosis-related network due to altered Notch3 in ovarian cancer; Sudden Infant Death Syndrome (SIDS) Susceptibility Pathways	4	0	93.7	86.6	108.1	88.9	85.4	98.3	106.2	103.5	109	99.8	100	6.54	18.57	3.14	8.71	8.11	4.19	4.96	11.65	4.82	1.54	0
FALSE	High	Master Protein	P11142	Heat shock cognate 71 kDa protein OS=Homo sapiens (Human) OX=9606 GN=HSPA8 PE=1 SV=1	0	373.351	75	46	566	30	646	70.9	5.52	1414.36	46	cell-cell signaling;cell organization and biogenesis;protein metabolism;RNA metabolism OR transcription;other metabolic processes;stress response;transport;signal transduction;other biological processes	non-structural extracellular;plasma membrane;other membranes;cytosol;nucleus;other cytoplasmic organelle;other cell component	signal transduction activity or receptor binding;other molecular function	Pf00012	3312	ENSG00000109971	HSPA8	hsa:3312; P11142; Q9H3R6	AUF1 (hnRNP D0) binds and destabilizes mRNA; Neutrophil degranulation; CHL1 interactions; Clathrin-mediated endocytosis; mRNA Splicing - Major Pathway; Late endosomal microautophagy; Lipophagy; Chaperone Mediated Autophagy; Golgi Associated Vesicle Biogenesis; Attenuation phase; Interleukin-4 and Interleukin-13 signaling; HSP90 chaperone cycle for steroid hormone receptors (SHR); Regulation of HS…	Parkin-Ubiquitin Proteasomal System pathway; MAPK Signaling Pathway; Exercise-induced Circadian Regulation	20	17	100.9	95.8	100.2	98.9	107.3	103.7	101.4	96.3	99	114.3	100	4.41	3.98	3.2	3.5	3.82	4.96	1.79	7.15	0.81	8.58	0
FALSE	High	Master Protein	P05787	Keratin, type II cytoskeletal 8 OS=Homo sapiens (Human) OX=9606 GN=KRT8 PE=1 SV=7	0	360.715	76	46	378	36	483	53.7	5.59	923.64	46	cell organization and biogenesis;stress response;developmental processes;signal transduction;other biological processes	plasma membrane;other membranes;cytosol;cytoskeleton;nucleus;other cell component	other molecular function	Pf00038, Pf16208	3856	ENSG00000170421	KRT8	A8K4H3; B0AZN5; F8VXB4; hsa:3856; P05787; Q14099; Q14716; Q14717; Q53GJ0; Q6DHW5; Q6GMY0; Q6P4C7; Q96J60	Formation of the cornified envelope	Primary Focal Segmental Glomerulosclerosis FSGS; Viral Acute Myocarditis	4	8	102.6	98.3	116.2	111.1	93.1	87.7	97.4	86.8	113.9	93.1	100	13.28	2.91	3.47	1.46	57.72	2.92	4.18	5.51	3.05	1.05	0
FALSE	High	Master Protein	P27708	CAD protein OS=Homo sapiens (Human) OX=9606 GN=CAD PE=1 SV=3	0	358.293	36	62	172	62	2225	242.8	6.46	509.87	62	protein metabolism;other metabolic processes;stress response;transport;developmental processes;other biological processes	cytosol;nucleus;other cell component	kinase activity;other molecular function	Pf00117, Pf00185, Pf00988, Pf01979, Pf02142, Pf02729, Pf02786, Pf02787	790	ENSG00000084774	CAD	D6W552; hsa:790; P27708; Q6P0Q0; Q96CK3	Pyrimidine biosynthesis	Endothelin Pathways; Amino Acid metabolism; Pyrimidine metabolism	4	0	100.8	108	103.5	102.8	99.4	96.3	97.4	96.8	106.9	90.7	100	5.5	3.85	3.05	3.06	4.63	6.32	6.33	8.19	3.01	1.38	0
FALSE	High	Master Protein	P78371	T-complex protein 1 subunit beta OS=Homo sapiens (Human) OX=9606 GN=CCT2 PE=1 SV=4	0	353.75	74	35	372	35	535	57.5	6.46	1121.62	35	cell organization and biogenesis;transport;other biological processes	non-structural extracellular;cytosol;cytoskeleton;other cytoplasmic organelle;other cell component	other molecular function	Pf00118	10576	ENSG00000166226	CCT2	A8K402; B5BTY7; B7Z243; B7Z7K4; B7ZAT2; hsa:10576; P78371; Q14D36; Q6IAT3	Neutrophil degranulation; Cooperation of PDCL (PhLP1) and TRiC/CCT in G-protein beta folding; Formation of tubulin folding intermediates by CCT/TriC; Association of TriC/CCT with target proteins during biosynthesis; Prefoldin mediated transfer of substrate to CCT/TriC; Folding of actin by CCT/TriC; BBSome-mediated cargo-targeting to cilium	16p11.2 proximal deletion syndrome	8	0	98.7	101.6	97.2	97.3	98.8	94.3	100.8	98.3	110.7	97.6	100	6.91	1.28	1.8	3.67	7.05	2.88	1.25	5.64	1.4	2.25	0
FALSE	High	Master Protein	Q9NU22	Midasin OS=Homo sapiens (Human) OX=9606 GN=MDN1 PE=1 SV=2	0	353.638	19	87	151	86	5596	632.4	5.68	372.89	87	cell organization and biogenesis;RNA metabolism OR transcription;other metabolic processes	cytosol;cytoskeleton;nucleus;other cell component	other molecular function	Pf07728, Pf17865, Pf17867	23195	ENSG00000112159; ENSG00000288121	MDN1	hsa:23195; O15019; Q5T794; Q9NU22			0	1	100.5	105.8	101.3	106.5	102.3	110	99.7	109.2	95.5	106.3	100	6.6	1.26	3.39	2.05	4.16	1.93	1.76	0.28	4.51	1.38	0
FALSE	High	Master Protein	P55072	Transitional endoplasmic reticulum ATPase OS=Homo sapiens (Human) OX=9606 GN=VCP PE=1 SV=4	0	347.829	69	50	253	49	806	89.3	5.26	680.64	50	cell cycle OR cell proliferation;cell organization and biogenesis;protein metabolism;DNA metabolism;other metabolic processes;stress response;transport;signal transduction;other biological processes	non-structural extracellular;other membranes;cytosol;ER/Golgi;nucleus;other cytoplasmic organelle;other cell component	signal transduction activity or receptor binding;enzyme regulator activity;other molecular function	Pf00004, Pf02359, Pf02933, Pf09336, Pf17862	7415	ENSG00000165280	VCP	B2R5T8; hsa:7415; P55072; Q0V924; Q2TAI5; Q969G7; Q9UCD5	Neutrophil degranulation; Ovarian tumor domain proteases; ABC-family proteins mediated transport; Defective CFTR causes cystic fibrosis; Aggrephagy; HSF1 activation; Hedgehog ligand biogenesis; Hh mutants are degraded by ERAD; Josephin domain DUBs; E3 ubiquitin ligases ubiquitinate target proteins; Attachment and Entry; Attachment and Entry; Protein methylation; Translesion Synthesis by POLH; N-g…		15	1	144.4	162	143	143.5	50	44.1	48.9	44.7	142.8	36.6	100	9.92	3.98	3.07	3.88	2.09	2.89	0.34	6.3	4.16	4.33	0
FALSE	High	Master Protein	Q7Z6Z7	E3 ubiquitin-protein ligase HUWE1 OS=Homo sapiens (Human) OX=9606 GN=HUWE1 PE=1 SV=3	0	345.877	22	83	170	83	4374	481.6	5.22	381.11	83	cell organization and biogenesis;protein metabolism;DNA metabolism;other metabolic processes;stress response;transport;other biological processes	non-structural extracellular;other membranes;cytosol;ER/Golgi;nucleus;other cell component	nucleic acid binding activity;other molecular function	Pf00627, Pf00632, Pf02825, Pf06012, Pf06025, Pf14377	10075	ENSG00000086758	HUWE1	hsa:10075; O15029; Q4G2Z2; Q5H961; Q6P4D0; Q7Z6Z7; Q8NG67; Q9BUI0; Q9HCJ4; Q9NSL6; Q9P0A9	Neutrophil degranulation; Antigen processing: Ubiquitination & Proteasome degradation		2	0	99.6	105	102	104.8	93.6	98.4	97	99.5	107.2	97.4	100	3.5	2.48	1.93	3.78	6.65	0.52	4.84	4.75	2.11	4.12	0
FALSE	High	Master Protein	Q14203	Dynactin subunit 1 OS=Homo sapiens (Human) OX=9606 GN=DCTN1 PE=1 SV=3	0	344.671	52	58	159	57	1278	141.6	5.81	470.22	58	cell cycle OR cell proliferation;cell organization and biogenesis;stress response;transport;developmental processes;signal transduction;other biological processes	non-structural extracellular;cytosol;cytoskeleton;nucleus;other cell component	cytoskeletal activity;other molecular function	Pf01302, Pf12455	1639	ENSG00000204843	DCTN1	A8MY36; B4DM45; E9PFS5; E9PGE1; G5E9H4; hsa:1639; O95296; Q14203; Q6IQ37; Q9BRM9; Q9UIU1; Q9UIU2	MHC class II antigen presentation; HSP90 chaperone cycle for steroid hormone receptors (SHR); COPI-mediated anterograde transport; COPI-independent Golgi-to-ER retrograde traffic; XBP1(S) activates chaperone genes		5	0	95.8	106.4	93.3	101.2	90.4	94.8	95	95.4	101.9	93.8	100	5.64	4.69	1.44	3.06	4.89	1.78	1.37	4.62	2.34	1.36	0
FALSE	High	Master Protein	P14618	Pyruvate kinase PKM OS=Homo sapiens (Human) OX=9606 GN=PKM PE=1 SV=4	0	339.919	80	43	659	43	531	57.9	7.84	1597.2	43	other metabolic processes;stress response;transport;developmental processes;other biological processes	non-structural extracellular;cytosol;ER/Golgi;nucleus;other cell component	nucleic acid binding activity;kinase activity;other molecular function	Pf00224, Pf02887	5315	ENSG00000067225	PKM	A6NFK3; B2R5N8; B3KRY0; B4DFX8; B4DUU6; hsa:5315; P14618; P14786; Q53GK4; Q96E76; Q9BWB5; Q9UCV6; Q9UPF2	Neutrophil degranulation	Photodynamic therapy-induced HIF-1 survival signaling; Amino Acid metabolism; Pathways in clear cell renal cell carcinoma; Metabolic reprogramming in colon cancer; Computational Model of Aerobic Glycolysis; Glycolysis and Gluconeogenesis	7	0	97	106.2	97.9	110	92.1	96.8	93	96.1	117.5	99.6	100	2.02	4.76	3.34	1.95	4.24	3.71	2.78	7.67	13.51	1.78	0
FALSE	High	Master Protein	P26038	Moesin OS=Homo sapiens (Human) OX=9606 GN=MSN PE=1 SV=3	0	336.828	75	55	367	42	577	67.8	6.4	923.96	55	cell adhesion;cell cycle OR cell proliferation;cell organization and biogenesis;developmental processes;signal transduction;other biological processes	plasma membrane;other membranes;cytosol;cytoskeleton;other cell component	signal transduction activity or receptor binding;cytoskeletal activity;nucleic acid binding activity;other molecular function	Pf00373, Pf00769, Pf09379, Pf09380	4478	ENSG00000147065	MSN	hsa:4478; P26038	Recycling pathway of L1; Gene and protein expression by JAK-STAT signaling after Interleukin-12 stimulation	Glial Cell Differentiation; AGE/RAGE pathway; 16p11.2 proximal deletion syndrome; Regulation of Actin Cytoskeleton	6	17	85	101.7	86.6	100.7	88.9	102	92.9	97.3	107.4	105.8	100	5.74	1.51	3.65	3.78	4.67	2.24	4.21	7.89	12.59	0.83	0
FALSE	High	Master Protein	O75533	Splicing factor 3B subunit 1 OS=Homo sapiens (Human) OX=9606 GN=SF3B1 PE=1 SV=3	0	328.336	51	59	192	59	1304	145.7	7.09	519.45	59	cell organization and biogenesis;RNA metabolism OR transcription;other metabolic processes;other biological processes	nucleus	nucleic acid binding activity;other molecular function	Pf08920	23451	ENSG00000115524	SF3B1	E9PCH3; hsa:23451; O75533	mRNA Splicing - Major Pathway; B-WICH complex positively regulates rRNA expression; mRNA Splicing - Minor Pathway	mRNA Processing	4	0	106.3	103.8	110.9	100.4	104	97.5	100.9	99.5	99.8	91.4	100	6.22	3.34	1.33	5.1	5.86	1.87	2.67	1.83	5.71	3.1	0
FALSE	High	Master Protein	P42704	Leucine-rich PPR motif-containing protein, mitochondrial OS=Homo sapiens (Human) OX=9606 GN=LRPPRC PE=1 SV=3	0	325.405	52	71	211	70	1394	157.8	6.13	524.69	71	transport;other biological processes	other membranes;cytoskeleton;mitochondrion;nucleus;other cell component	cytoskeletal activity;nucleic acid binding activity;other molecular function	Pf01535	10128	ENSG00000138095	LRPPRC	A0PJE3; A8K1V1; hsa:10128; P42704; Q53PC0; Q53QN7; Q6ZUD8; Q7Z7A6; Q96D84	Respiratory electron transport; TP53 Regulates Metabolic Genes	Ciliary landscape	3	0	94.3	86.7	106.3	92	90.7	96.9	106.1	103	114.2	97	100	13.52	21.24	1.73	9.39	8.68	5.84	1.71	9.53	5.32	0.82	0
FALSE	High	Master Protein	P11586	C-1-tetrahydrofolate synthase, cytoplasmic OS=Homo sapiens (Human) OX=9606 GN=MTHFD1 PE=1 SV=3	0	323.738	57	48	203	47	935	101.5	7.3	546.61	48	other metabolic processes;developmental processes	cytosol;mitochondrion	other molecular function	Pf00763, Pf01268, Pf02882	4522	ENSG00000100714	MTHFD1	B2R5Y2; G3V2B8; hsa:4522; P11586; Q86VC9; Q9BVP5	Metabolism of folate and pterines	Folate Metabolism; One Carbon Metabolism; Trans-sulfuration and one carbon metabolism; Disorders of Folate Metabolism and Transport; Genes involved in male infertility	6	1	103.8	104.4	101.5	103.8	102.5	92.3	98.5	91.9	105.8	99.1	100	5.12	2.22	2.59	1.65	5.03	2.53	1.78	4.89	2.93	1.87	0
FALSE	High	Master Protein	Q00341	Vigilin OS=Homo sapiens (Human) OX=9606 GN=HDLBP PE=1 SV=2	0	321.772	52	65	203	63	1268	141.4	6.87	498.3	65	other metabolic processes;transport;other biological processes	non-structural extracellular;plasma membrane;other membranes;cytosol;nucleus;other cell component	nucleic acid binding activity;other molecular function	Pf00013	3069	ENSG00000115677	HDLBP	B4DTQ2; E7EM71; hsa:3069; Q00341; Q53QU2; Q9UCY3	HDL clearance		1	1	107	103	106.4	107.2	100.4	90.8	95.6	98.9	107.1	90.5	100	8.17	2.4	2.5	0.74	5.96	1.27	1.28	1.59	3.37	0.41	0
FALSE	High	Master Protein	Q14683	Structural maintenance of chromosomes protein 1A OS=Homo sapiens (Human) OX=9606 GN=SMC1A PE=1 SV=2	0	318.522	55	74	185	70	1233	143.1	7.64	455.53	74	cell cycle OR cell proliferation;cell organization and biogenesis;DNA metabolism;other metabolic processes;stress response;other biological processes	cytosol;cytoskeleton;nucleus;other cell component	other molecular function	Pf02463, Pf06470	8243	ENSG00000072501	SMC1A	hsa:8243; O14995; Q14683; Q16351; Q2M228	Separation of Sister Chromatids; Resolution of Sister Chromatid Cohesion; Meiotic synapsis; Estrogen-dependent gene expression; SUMOylation of DNA damage response and repair proteins; Establishment of Sister Chromatid Cohesion; Cohesin Loading onto Chromatin	miRNA Regulation of DNA Damage Response; Cell Cycle; Retinoblastoma Gene in Cancer; Constitutive Androstane Receptor Pathway; Nuclear Receptors Meta-Pathway; Pathways Affected in Adenoid Cystic Carcinoma; ATM Signaling Network in Development and Disease ; mRNA Processing; Regulation of sister chromatid separation at the metaphase-anaphase transition; Rett syndrome causing genes; CAMKK2 Pathway; D…	19	4	89.5	91.3	94.6	97.6	96.1	109.1	102.9	109.6	92.1	109.2	100	10.46	2.24	5.56	3.21	4	2.72	4.7	4.91	2.91	3.55	0
FALSE	High	Master Protein	P02545	Prelamin-A/C OS=Homo sapiens (Human) OX=9606 GN=LMNA PE=1 SV=1	0	318.513	69	52	322	50	664	74.1	7.02	851.85	52	cell cycle OR cell proliferation;cell organization and biogenesis;stress response;transport;developmental processes;signal transduction;other biological processes	cytosol;cytoskeleton;nucleus;other cell component	other molecular function	Pf00038, Pf00932	4000	ENSG00000160789	LMNA	B4DI32; D3DVB0; D6RAQ3; E7EUI9; hsa:4000; P02545; P02546; Q5I6Y4; Q5I6Y6; Q5TCJ2; Q5TCJ3; Q6UYC3; Q969I8; Q96JA2	Signaling by BRAF and RAF fusions; XBP1(S) activates chaperone genes	Arrhythmogenic Right Ventricular Cardiomyopathy; Adipogenesis; Fas Ligand (FasL) pathway and Stress induction of Heat Shock Proteins (HSP) regulation; Lamin A-processing pathway; Nephrotic syndrome; The influence of laminopathies on Wnt signaling; The Overlap Between Signal Transduction Pathways that Contribute to a Range of LMNA Laminopathies	9	2	93.8	97.6	102.6	106	95.2	93.5	90.5	90.3	103.2	93.6	100	7.14	1.64	2.36	2.8	4.78	2.15	4.81	7.59	12.4	2.58	0
FALSE	High	Master Protein	P46821	Microtubule-associated protein 1B OS=Homo sapiens (Human) OX=9606 GN=MAP1B PE=1 SV=2	0	309.275	36	65	159	63	2468	270.5	4.81	403.69	65	cell organization and biogenesis;stress response;transport;developmental processes;other biological processes	plasma membrane;other membranes;cytosol;cytoskeleton;other cell component	cytoskeletal activity;other molecular function	Pf00414	4131	ENSG00000131711	MAP1B	A2BDK5; hsa:4131; P46821		Regulation of Microtubule Cytoskeleton; Fragile X Syndrome	2	2	92.3	92.8	88.9	93.6	112.6	131.7	112.5	112.3	80	135.6	100	2.08	3.12	3.09	0.94	5.04	3.97	4.4	2.28	5.49	4.53	0
FALSE	High	Master Protein	P33176	Kinesin-1 heavy chain OS=Homo sapiens (Human) OX=9606 GN=KIF5B PE=1 SV=1	0	306.776	58	54	160	42	963	109.6	6.51	461.96	54	cell organization and biogenesis;stress response;transport;developmental processes;other biological processes	cytosol;cytoskeleton;other cell component	cytoskeletal activity;other molecular function	Pf00225	3799	ENSG00000170759	KIF5B	A0AVB2; hsa:3799; P33176; Q5VZ85	COPI-dependent Golgi-to-ER retrograde traffic; MHC class II antigen presentation; Insulin processing; Kinesins; RHO GTPases activate KTN1	Envelope proteins and their potential roles in EDMD physiopathology; Insulin Signaling	7	13	102.2	102.6	97.1	106.4	102.8	101.2	101.3	97.1	102.9	103.6	100	6.59	2.35	1.07	1.95	5.76	1.96	1.95	3.79	3.39	0.71	0
FALSE	High	Master Protein	P27816	Microtubule-associated protein 4 OS=Homo sapiens (Human) OX=9606 GN=MAP4 PE=1 SV=3	0	306.077	60	60	234	58	1152	120.9	5.43	522.59	60	cell cycle OR cell proliferation;cell organization and biogenesis;developmental processes;other biological processes	plasma membrane;other membranes;cytosol;cytoskeleton;other cell component	cytoskeletal activity;other molecular function	Pf00418	4134	ENSG00000047849	MAP4	hsa:4134; P27816; Q13082; Q59FT2; Q68D74; Q6ZUW9; Q86V26; Q96A76; Q96NS9		Splicing factor NOVA regulated synaptic proteins	1	2	94.8	107.4	90.7	112.7	92.1	98.4	93	90.3	95.5	104.6	100	20.08	2.11	2.84	5.83	4.64	4.49	1.98	7.96	4.93	5.26	0
FALSE	High	Master Protein	O00267	Transcription elongation factor SPT5 OS=Homo sapiens (Human) OX=9606 GN=SUPT5H PE=1 SV=1	0	305.642	51	48	178	48	1087	120.9	5.06	456.87	48	RNA metabolism OR transcription;other metabolic processes;other biological processes	nucleus	nucleic acid binding activity;other molecular function	Pf00467, Pf03439, Pf11942	6829	ENSG00000196235	SUPT5H	hsa:6829; O00267; O43279; Q59G52; Q99639	Formation of RNA Pol II elongation complex ; Formation of HIV elongation complex in the absence of HIV Tat; Formation of HIV-1 elongation complex containing HIV-1 Tat; Pausing and recovery of Tat-mediated HIV elongation; Tat-mediated HIV elongation arrest and recovery; HIV elongation arrest and recovery; Pausing and recovery of HIV elongation; RNA Polymerase II Pre-transcription Events; TP53 Regu…	Initiation of transcription and translation elongation at the HIV-1 LTR; mRNA Processing	20	0	91.8	84.9	93.4	91.2	105.2	113.5	103.9	106.9	95.4	116.6	100	8.05	1.1	1.33	2.47	6.36	0.5	1.44	1.04	3.06	0.93	0
FALSE	High	Master Protein	Q99460	26S proteasome non-ATPase regulatory subunit 1 OS=Homo sapiens (Human) OX=9606 GN=PSMD1 PE=1 SV=2	0	303.697	50	41	154	41	953	105.8	5.39	443.4	41	cell-cell signaling;protein metabolism;other metabolic processes;stress response;transport;signal transduction;other biological processes	non-structural extracellular;cytosol;nucleus;other cytoplasmic organelle;other cell component	enzyme regulator activity;other molecular function	Pf01851, Pf13646, Pf18004	5707	ENSG00000173692	PSMD1	B8ZZH9; hsa:5707; Q24JU0; Q53TI2; Q6GMU5; Q6P2P4; Q6PJM7; Q6PKG9; Q86VU1; Q8IV79; Q99460	Separation of Sister Chromatids; The role of GTSE1 in G2/M progression after G2 checkpoint; FCERI mediated NF-kB activation; Downstream TCR signaling; Antigen processing: Ubiquitination & Proteasome degradation; Activation of NF-kappaB in B cells; Oxygen-dependent proline hydroxylation of Hypoxia-inducible Factor Alpha; ER-Phagosome pathway; Cross-presentation of soluble exogenous antigens (endos…	Proteasome Degradation; Parkin-Ubiquitin Proteasomal System pathway	59	0	86.2	93.7	87.1	96.6	93.1	108	100.8	102.7	98.6	108.3	100	3.12	3.37	0.8	0.88	4.51	1.03	4.42	2.65	4.69	2.33	0
FALSE	High	Master Protein	P48643	T-complex protein 1 subunit epsilon OS=Homo sapiens (Human) OX=9606 GN=CCT5 PE=1 SV=1	0	298.751	73	39	273	38	541	59.6	5.66	708.83	39	transport;other biological processes	cytosol;cytoskeleton;other cell component	cytoskeletal activity;nucleic acid binding activity;other molecular function	Pf00118	22948	ENSG00000150753	CCT5	A8JZY8; A8K2X8; B4DYD8; hsa:22948; P48643	Prefoldin mediated transfer of substrate to CCT/TriC; Association of TriC/CCT with target proteins during biosynthesis; Formation of tubulin folding intermediates by CCT/TriC; Cooperation of PDCL (PhLP1) and TRiC/CCT in G-protein beta folding; BBSome-mediated cargo-targeting to cilium; Folding of actin by CCT/TriC	16p11.2 proximal deletion syndrome	7	1	100.1	103.5	99.1	96.2	101.3	92.6	99.4	99.5	102	93.8	100	6.73	2.67	3.73	1.99	5.13	4.18	1.83	5.44	2.77	1.01	0
FALSE	High	Master Protein	Q14008	Cytoskeleton-associated protein 5 OS=Homo sapiens (Human) OX=9606 GN=CKAP5 PE=1 SV=3	0	298.012	38	72	156	72	2032	225.4	7.8	338.77	72	cell cycle OR cell proliferation;cell organization and biogenesis;protein metabolism;other metabolic processes;transport;other biological processes	plasma membrane;other membranes;cytosol;cytoskeleton;nucleus;other cell component	cytoskeletal activity;other molecular function	Pf02985, Pf12348	9793	ENSG00000175216	CKAP5	hsa:9793; Q05D70; Q0VAX7; Q0VAX8; Q14008; Q14668; Q2TA89; Q6NSH4	Separation of Sister Chromatids; Resolution of Sister Chromatid Cohesion; RHO GTPases Activate Formins; EML4 and NUDC in mitotic spindle formation; Amplification of signal from unattached kinetochores via a MAD2 inhibitory signal; Recruitment of NuMA to mitotic centrosomes; Regulation of PLK1 Activity at G2/M Transition; Loss of Nlp from mitotic centrosomes; Recruitment of mitotic centrosome prot…		13	0	99.4	101.5	95.1	98.7	95.7	103.5	96.6	101.5	97.9	97.1	100	11.77	1.26	1.04	2.17	7.28	1.38	6.66	7.98	2.9	1.99	0
FALSE	High	Master Protein	P20700	Lamin-B1 OS=Homo sapiens (Human) OX=9606 GN=LMNB1 PE=1 SV=2	0	297.997	72	47	193	41	586	66.4	5.16	477.37	47	signal transduction	other membranes;cytoskeleton;nucleus	nucleic acid binding activity;other molecular function	Pf00038, Pf00932	4001	ENSG00000113368	LMNB1	B2R6J6; hsa:4001; P20700; Q3SYN7; Q96EI6	Deregulated CDK5 triggers multiple neurodegenerative pathways in Alzheimer's disease models; Gene and protein expression by JAK-STAT signaling after Interleukin-12 stimulation; Depolymerisation of the Nuclear Lamina; Meiotic synapsis; Initiation of Nuclear Envelope (NE) Reformation; Breakdown of the nuclear lamina; Formation of Senescence-Associated Heterochromatin Foci (SAHF)	Fas Ligand (FasL) pathway and Stress induction of Heat Shock Proteins (HSP) regulation	9	4	98.6	99.9	107.1	104.9	94.5	94.4	98.3	87.9	100.4	94.7	100	14.33	2.92	1.47	0.94	4.56	4.26	7.98	9.06	5.16	3.1	0
FALSE	High	Master Protein	Q9P2J5	Leucine--tRNA ligase, cytoplasmic OS=Homo sapiens (Human) OX=9606 GN=LARS1 PE=1 SV=2	0	297.124	45	45	176	45	1176	134.4	7.3	471.66	45	cell organization and biogenesis;protein metabolism;RNA metabolism OR transcription;other metabolic processes;stress response;other biological processes	cytosol;ER/Golgi;nucleus;other cytoplasmic organelle;other cell component	enzyme regulator activity;other molecular function	Pf00133, Pf08264	51520	ENSG00000133706	LARS1	A2RRR4; A7E266; B4DJ10; hsa:51520; Q2TU79; Q9NSE1; Q9P2J5	Selenoamino acid metabolism; Cytosolic tRNA aminoacylation		2	0	96.4	102.3	91.4	99.2	93.6	103.8	94.8	98.5	102.6	99.7	100	2.62	4.41	2.47	3.14	4.49	1.56	2.09	3.23	1.93	3.28	0
FALSE	High	Master Protein	P60709	Actin, cytoplasmic 1 OS=Homo sapiens (Human) OX=9606 GN=ACTB PE=1 SV=1	0	296.842	75	27	909	9	375	41.7	5.48	2439.85	27	cell organization and biogenesis;protein metabolism;other metabolic processes;transport;developmental processes;signal transduction;other biological processes	plasma membrane;other membranes;cytosol;cytoskeleton;nucleus;other cell component	cytoskeletal activity;other molecular function	Pf00022	60	ENSG00000075624	ACTB	hsa:60; P02570; P60709; P70514; P99021; Q11211; Q64316; Q75MN2; Q96B34; Q96HG5	RHO GTPases Activate Formins; UCH proteinases; RHO GTPases activate IQGAPs; Translocation of SLC2A4 (GLUT4) to the plasma membrane; Regulation of actin dynamics for phagocytic cup formation; FCGR3A-mediated phagocytosis; RHO GTPases Activate WASPs and WAVEs; Clathrin-mediated endocytosis; EPHB-mediated forward signaling; VEGFA-VEGFR2 Pathway; B-WICH complex positively regulates rRNA expression; H…	Arrhythmogenic Right Ventricular Cardiomyopathy; Pathogenic Escherichia coli infection; Common Pathways Underlying Drug Addiction; Myometrial Relaxation and Contraction Pathways; Focal Adhesion; Fas Ligand (FasL) pathway and Stress induction of Heat Shock Proteins (HSP) regulation; Ebola Virus Pathway on Host; Viral Acute Myocarditis; Thermogenesis; Mechanoregulation and pathology of YAP/TAZ via …	42	23	101	98.6	103.4	96.5	105.7	102.8	106.2	106	105.1	105.6	100	9.21	2.45	2.35	2.94	2.93	2.14	2.81	1.6	4.9	0.98	0
FALSE	High	Master Protein	Q12906	Interleukin enhancer-binding factor 3 OS=Homo sapiens (Human) OX=9606 GN=ILF3 PE=1 SV=3	0	295.12	59	41	200	34	894	95.3	8.76	562.76	41	protein metabolism;other metabolic processes;stress response;other biological processes	mitochondrion;nucleus;other cell component	nucleic acid binding activity	Pf00035, Pf07528	3609	ENSG00000129351	ILF3	A8K6F2; G5E9M5; hsa:3609; O43409; Q12906; Q6P1X1; Q86XY7; Q99544; Q99545; Q9BZH4; Q9BZH5; Q9NQ95; Q9NQ96; Q9NQ97; Q9NQ98; Q9NQ99; Q9NQA0; Q9NQA1; Q9NQA2; Q9NRN2; Q9NRN3; Q9NRN4; Q9UMZ9; Q9UN00; Q9UN84; Q9UNA2			0	8	100.1	105.2	101.8	109.5	96.4	114.2	95.5	102.7	96.9	116.8	100	3.03	5.41	1.42	2.28	3.07	6.14	3.27	3.71	3.54	7.81	0
FALSE	High	Master Protein	P68104	Elongation factor 1-alpha 1 OS=Homo sapiens (Human) OX=9606 GN=EEF1A1 PE=1 SV=1	0	294.938	79	30	656	18	462	50.1	9.01	1467.62	30	protein metabolism;other metabolic processes;transport;other biological processes	non-structural extracellular;plasma membrane;other membranes;cytosol;cytoskeleton;nucleus;other cytoplasmic organelle;other cell component	nucleic acid binding activity;other molecular function	Pf00009, Pf03143, Pf03144	1915	ENSG00000156508	EEF1A1	hsa:1915; P04719; P04720; P68104; Q6IQ15	Neutrophil degranulation; Chaperone Mediated Autophagy; HSF1 activation; Protein methylation; Peptide chain elongation	Translation Factors; Fragile X Syndrome	8	15	98.7	98.9	105.8	102.8	104.5	97.5	108.6	96.8	123.3	119.2	100	7.49	3.41	8.65	8.49	1.63	5.17	5.75	11.84	17.69	5.8	0
FALSE	High	Master Protein	Q15643	Thyroid receptor-interacting protein 11 OS=Homo sapiens (Human) OX=9606 GN=TRIP11 PE=1 SV=3	0	294.472	40	82	147	80	1979	227.4	5.26	338.57	82	cell organization and biogenesis;protein metabolism;RNA metabolism OR transcription;other metabolic processes;transport;developmental processes;other biological processes	other membranes;cytoskeleton;ER/Golgi;nucleus;other cell component	other molecular function		9321	ENSG00000100815	TRIP11	B2RUT2; hsa:9321; O14689; O15154; O95949; Q15643; Q6MZL5	Signaling by FLT3 fusion proteins; Intra-Golgi traffic; Intraflagellar transport		3	2	111.1	99.8	107.9	100.9	108	109	111.8	119.4	106.1	104.8	100	15.93	3.29	3.75	4.61	3.44	2.92	2.67	12.63	0.27	5.05	0
FALSE	High	Master Protein	P06576	ATP synthase subunit beta, mitochondrial OS=Homo sapiens (Human) OX=9606 GN=ATP5F1B PE=1 SV=3	0	293.667	77	28	233	28	529	56.5	5.4	667.49	28	cell organization and biogenesis;other metabolic processes;transport;developmental processes;other biological processes	plasma membrane;other membranes;mitochondrion;ER/Golgi;other cell component	signal transduction activity or receptor binding;transporter activity;other molecular function	Pf00006, Pf02874	506	ENSG00000110955	ATP5F1B	A8K4X0; hsa:506; P06576; Q14283	Transcriptional activation of mitochondrial biogenesis; Mitochondrial protein import; Cristae formation; Formation of ATP by chemiosmotic coupling	Electron Transport Chain (OXPHOS system in mitochondria); Oxidative phosphorylation	6	0	95	88.8	112.4	86.6	92.6	97.9	108.8	106.3	105	97	100	3.95	15.24	1.66	10.67	5.13	1.71	7.22	11.07	1.9	7.67	0
FALSE	High	Master Protein	A6NHR9	Structural maintenance of chromosomes flexible hinge domain-containing protein 1 OS=Homo sapiens (Human) OX=9606 GN=SMCHD1 PE=1 SV=2	0	293.583	40	77	173	76	2005	226.2	7.3	417.99	77	cell organization and biogenesis;DNA metabolism;other metabolic processes;stress response;developmental processes;other biological processes	nucleus;other cell component	nucleic acid binding activity;other molecular function	Pf06470, Pf13589	23347	ENSG00000101596	SMCHD1	A6NHR9; hsa:23347; O75141; Q6AHX6; Q6ZTQ8; Q9H6Q2; Q9UG39			0	1	106.1	98.5	104.6	103.3	101.8	101	104.8	104.1	96.3	100.9	100	11	0.22	3.37	3.1	3.15	1.46	2.15	6.11	5.16	1.37	0
FALSE	High	Master Protein	Q08211	ATP-dependent RNA helicase A OS=Homo sapiens (Human) OX=9606 GN=DHX9 PE=1 SV=4	0	292.534	48	56	220	56	1270	140.9	6.84	592.16	56	cell organization and biogenesis;RNA metabolism OR transcription;other metabolic processes;stress response;transport;other biological processes	cytosol;cytoskeleton;translational apparatus;nucleus;other cell component	nucleic acid binding activity;other molecular function	Pf00035, Pf00270, Pf00271, Pf04408, Pf07717	1660	ENSG00000135829	DHX9	B2RNV4; hsa:1660; Q05CI5; Q08211; Q12803; Q32Q22; Q5VY62; Q6PD69; Q99556	mRNA Splicing - Major Pathway; RIP-mediated NFkB activation via ZBP1; DEx/H-box helicases activate type I IFN and inflammatory cytokines production	MECP2 and Associated Rett Syndrome; mRNA Processing	5	0	105.4	101.3	108.7	95.6	101	103.3	101.2	104.1	96.6	89.5	100	5.52	3.46	1.51	7.87	1.05	2.84	2.89	2.57	11.7	3.63	0
FALSE	High	Master Protein	Q9UQE7	Structural maintenance of chromosomes protein 3 OS=Homo sapiens (Human) OX=9606 GN=SMC3 PE=1 SV=2	0	291.255	50	68	177	67	1217	141.5	7.18	443.08	68	cell cycle OR cell proliferation;cell organization and biogenesis;DNA metabolism;other metabolic processes;stress response;other biological processes	cytosol;cytoskeleton;nucleus;other cell component	cytoskeletal activity;other molecular function	Pf02463, Pf06470	9126	ENSG00000108055	SMC3	A8K156; hsa:9126; O60464; Q5T482; Q9UQE7	Separation of Sister Chromatids; Resolution of Sister Chromatid Cohesion; Estrogen-dependent gene expression; SUMOylation of DNA damage response and repair proteins; Meiotic synapsis; Cohesin Loading onto Chromatin; Establishment of Sister Chromatid Cohesion	Cell Cycle; Retinoblastoma Gene in Cancer; MECP2 and Associated Rett Syndrome; Prion disease pathway; Regulation of sister chromatid separation at the metaphase-anaphase transition	12	1	92.4	95.9	94.8	96.6	102.7	114.3	104.5	110.2	95.4	108.7	100	13.71	2.74	5.62	6.71	6.23	2.77	3.42	4.07	0.81	1.96	0
FALSE	High	Master Protein	P52272	Heterogeneous nuclear ribonucleoprotein M OS=Homo sapiens (Human) OX=9606 GN=HNRNPM PE=1 SV=3	0	290.604	78	52	354	52	730	77.5	8.7	721.23	52	RNA metabolism OR transcription;other metabolic processes;stress response;signal transduction	nucleus;other cell component	nucleic acid binding activity;other molecular function	Pf00076, Pf11532	4670	ENSG00000099783	HNRNPM	hsa:4670; P52272; Q15584; Q8WZ44; Q96H56; Q9BWL9; Q9Y492	mRNA Splicing - Major Pathway; FGFR2 alternative splicing; Processing of Capped Intron-Containing Pre-mRNA	mRNA Processing	4	0	103.1	94.5	104.3	101.1	100.6	100.3	102.1	97	93.7	101.6	100	10.84	0.27	1.36	1.79	1.91	1.91	5.81	4.98	4.52	1.43	0
FALSE	High	Master Protein	P53396	ATP-citrate synthase OS=Homo sapiens (Human) OX=9606 GN=ACLY PE=1 SV=3	0	288.778	53	52	201	52	1101	120.8	7.33	506.17	52	other metabolic processes;transport;other biological processes	non-structural extracellular;plasma membrane;other membranes;cytosol;nucleus;other cytoplasmic organelle;other cell component	other molecular function	Pf00285, Pf00549, Pf02629, Pf16114	47	ENSG00000131473	ACLY	B4DIM0; B4E3P0; hsa:47; P53396; Q13037; Q9BRL0	Neutrophil degranulation; ChREBP activates metabolic gene expression; Fatty acyl-CoA biosynthesis	Sterol Regulatory Element-Binding Proteins (SREBP) signalling; TCA Cycle and Deficiency of Pyruvate Dehydrogenase complex (PDHc); Fatty Acid Biosynthesis; Amino Acid metabolism; Lipid Metabolism Pathway; Pathways in clear cell renal cell carcinoma; Metabolic reprogramming in colon cancer	10	0	97.6	101.7	100.8	103.5	101.9	98.9	97.9	100.8	94.8	99.9	100	7.03	4.42	2.07	1.33	5.91	1.82	2.46	4.48	3.86	0.93	0
FALSE	High	Master Protein	Q5VYK3	Proteasome adapter and scaffold protein ECM29 OS=Homo sapiens (Human) OX=9606 GN=ECPAS PE=1 SV=2	0	286.315	36	57	132	57	1845	204.2	7.12	361.75	57	cell organization and biogenesis;protein metabolism;other metabolic processes;stress response	cytoskeleton;ER/Golgi;nucleus;other cytoplasmic organelle;other cell component	other molecular function	Pf13001		ENSG00000136813	ECPAS	O15074; Q5VYK3; Q8WU82			0	0	99.9	103.6	99.1	108.6	99.5	99.7	98.1	101.3	99.5	101.7	100	1.48	2.31	2.56	2.21	7.97	3.47	6.23	8.76	5.25	3.12	0
FALSE	High	Master Protein	P22314	Ubiquitin-like modifier-activating enzyme 1 OS=Homo sapiens (Human) OX=9606 GN=UBA1 PE=1 SV=3	0	285.46	51	47	185	46	1058	117.8	5.76	547.35	47	protein metabolism;other metabolic processes;stress response	cytosol;mitochondrion;nucleus;other cell component	other molecular function	Pf00899, Pf09358, Pf10585, Pf16190, Pf16191	7317	ENSG00000130985	UBA1	hsa:7317; P22314; Q5JRR8; Q96E13	Antigen processing: Ubiquitination & Proteasome degradation; Synthesis of active ubiquitin: roles of E1 and E2 enzymes	Proteasome Degradation; Parkin-Ubiquitin Proteasomal System pathway; Parkinsons Disease Pathway	5	1	102.5	106.4	103.4	98.2	102.5	101.1	100.5	98.4	99.4	93	100	7.12	3.3	2.31	0.6	3.93	4.28	3.04	5.4	6.39	3.06	0
FALSE	High	Master Protein	Q92598	Heat shock protein 105 kDa OS=Homo sapiens (Human) OX=9606 GN=HSPH1 PE=1 SV=1	0	285.218	68	48	163	41	858	96.8	5.39	427.15	48	stress response;transport;other biological processes	non-structural extracellular;cytosol;cytoskeleton;nucleus;other cell component	enzyme regulator activity;cytoskeletal activity;other molecular function	Pf00012	10808	ENSG00000120694	HSPH1	B4DYH1; hsa:10808; O95739; Q5TBM6; Q5TBM7; Q5TBM8; Q92598; Q9UPC4	Regulation of HSF1-mediated heat shock response; Scavenging by Class F Receptors		2	3	102.9	100.8	102.4	89.4	110.1	99.3	105.6	108.6	95.4	92.2	100	4.48	4.77	1.97	2.33	4.31	4.22	2.29	5.34	3.89	1.89	0
FALSE	High	Master Protein	P06733	Alpha-enolase OS=Homo sapiens (Human) OX=9606 GN=ENO1 PE=1 SV=2	0	282.148	79	32	820	28	434	47.1	7.39	1953.31	32	other metabolic processes;other biological processes	plasma membrane;other membranes;cytosol;cytoskeleton;other cell component	nucleic acid binding activity;other molecular function	Pf00113, Pf03952	2023	ENSG00000074800	ENO1	B2RD59; hsa:2023; P06733; P22712; Q16704; Q4TUS4; Q53FT9; Q53HR3; Q658M5; Q6GMP2; Q71V37; Q7Z3V6; Q8WU71; Q96GV1; Q9BT62; Q9UCH6; Q9UM55	Gluconeogenesis; Glycolysis; Manipulation of host energy metabolism	Pathways in clear cell renal cell carcinoma; Metabolic reprogramming in colon cancer; Computational Model of Aerobic Glycolysis; IL-18 signaling pathway; Glycolysis and Gluconeogenesis	8	3	95.6	106.7	99.7	115.6	99.5	95.7	94.1	88.9	106.5	108.7	100	3.93	1.62	4.75	5.78	5.54	4.19	3.29	10.76	7.58	1.36	0
FALSE	High	Master Protein	Q9P2E9	Ribosome-binding protein 1 OS=Homo sapiens (Human) OX=9606 GN=RRBP1 PE=1 SV=5	0	280.768	62	62	137	61	1410	152.4	8.6	376.25	62	protein metabolism;other metabolic processes;transport	other membranes;ER/Golgi;translational apparatus	other molecular function	Pf05104	6238	ENSG00000125844	RRBP1	A0A0A0MRV0; A2A2S6; A6NCN6; hsa:6238; O75300; O75301; Q5W165; Q96SB2; Q9BWP1; Q9H476; Q9P2E9		Ectoderm Differentiation	1	1	107.7	102.2	100	99.7	96.2	103.6	92.3	99	76.9	89.6	100	37.04	10.25	4.37	2.78	4.25	7.85	11.17	8.02	3.93	5.07	0
FALSE	High	Master Protein	P33991	DNA replication licensing factor MCM4 OS=Homo sapiens (Human) OX=9606 GN=MCM4 PE=1 SV=5	0	279.974	53	45	180	45	863	96.5	6.74	484.28	45	cell cycle OR cell proliferation;cell organization and biogenesis;DNA metabolism;other metabolic processes;stress response	nucleus;other cell component	nucleic acid binding activity;other molecular function	Pf00493, Pf14551, Pf17207, Pf17855	4173	ENSG00000104738	MCM4	hsa:4173; P33991; Q8NEH1; Q99658	Orc1 removal from chromatin; Activation of ATR in response to replication stress; Activation of the pre-replicative complex; Assembly of the pre-replicative complex; Unwinding of DNA	Cell Cycle; Gastric Cancer Network 1; Retinoblastoma Gene in Cancer; Ciliary landscape; G1 to S cell cycle control; DNA Replication	12	0	101.1	97.2	99.7	101.9	97.2	97.5	99.4	103.4	99.4	103.1	100	8.26	0.25	2.2	2.25	3.57	1.93	0.64	2.17	1.33	1.73	0
FALSE	High	Master Protein	O43491	Band 4.1-like protein 2 OS=Homo sapiens (Human) OX=9606 GN=EPB41L2 PE=1 SV=1	0	279.928	52	47	144	42	1005	112.5	5.44	399.21	47	cell cycle OR cell proliferation;cell organization and biogenesis;other biological processes	plasma membrane;other membranes;cytosol;cytoskeleton;nucleus;other cell component	cytoskeletal activity;other molecular function	Pf00373, Pf04382, Pf05902, Pf08736, Pf09379, Pf09380	2037	ENSG00000079819	EPB41L2	B4DHI8; E9PPD9; hsa:2037; O43491; Q5T4F0; Q68DV2	Neurexins and neuroligins	Splicing factor NOVA regulated synaptic proteins	2	6	102.5	102.4	100	102.2	95.1	98.5	100.6	101.5	102.3	98.2	100	7.97	3.19	2.63	2.18	6.27	1.54	1.83	1.25	2.4	1.98	0
FALSE	High	Master Protein	P13010	X-ray repair cross-complementing protein 5 OS=Homo sapiens (Human) OX=9606 GN=XRCC5 PE=1 SV=3	0	279.541	53	36	187	36	732	82.7	5.81	503.25	36	cell cycle OR cell proliferation;cell organization and biogenesis;DNA metabolism;other metabolic processes;stress response;transport;developmental processes;other biological processes	non-structural extracellular;plasma membrane;other membranes;cytosol;nucleus;other cell component	enzyme regulator activity;nucleic acid binding activity;other molecular function	Pf02735, Pf03730, Pf03731, Pf08785	7520	ENSG00000079246	XRCC5	A8K3X5; hsa:7520; P13010; Q0Z7V0; Q4VBQ5; Q53HH7; Q7M4N0; Q9UCQ0; Q9UCQ1	Neutrophil degranulation; Cytosolic sensors of pathogen-associated DNA ; Nonhomologous End-Joining (NHEJ); 2-LTR circle formation; IRF3-mediated induction of type I IFN	Non-homologous end joining; Genes involved in male infertility; DNA Repair Pathways Full Network; p53 transcriptional gene network	9	0	89.1	98.1	96.4	104.4	88.1	100.9	94.9	101	105.2	105.5	100	3.18	4.54	0.96	2.6	2.78	3.68	2.76	2.83	1.83	1.13	0
FALSE	High	Master Protein	P04406	Glyceraldehyde-3-phosphate dehydrogenase OS=Homo sapiens (Human) OX=9606 GN=GAPDH PE=1 SV=3	0	276.566	81	24	837	24	335	36	8.46	2145.6	24	cell organization and biogenesis;protein metabolism;other metabolic processes;stress response;other biological processes	plasma membrane;other membranes;cytosol;cytoskeleton;nucleus;other cell component	enzyme regulator activity;cytoskeletal activity;other molecular function	Pf00044, Pf02800	2597	ENSG00000111640	GAPDH	E7EUT4; hsa:2597; P00354; P04406; Q53X65	Glycolysis; Gluconeogenesis	Cori Cycle; Alzheimers Disease; HIF1A and PPARG regulation of glycolysis; VEGFA-VEGFR2 Signaling Pathway; Pathways in clear cell renal cell carcinoma; Metabolic reprogramming in colon cancer; Computational Model of Aerobic Glycolysis; Glycolysis and Gluconeogenesis; Sudden Infant Death Syndrome (SIDS) Susceptibility Pathways	11	0	95.7	110.1	96.1	108.8	97.7	113.4	95.8	106.9	109	108	100	2.64	6.61	3.2	2.56	4.36	3	1.91	6.64	9.69	2.38	0
FALSE	High	Master Protein	P05783	Keratin, type I cytoskeletal 18 OS=Homo sapiens (Human) OX=9606 GN=KRT18 PE=1 SV=2	0	276.334	81	41	373	38	430	48	5.45	989.91	41	cell cycle OR cell proliferation;cell organization and biogenesis;transport;developmental processes;signal transduction;other biological processes	cytosol;cytoskeleton;nucleus;other cell component	other molecular function	Pf00038	3875	ENSG00000111057	KRT18	hsa:3875; P05783; Q53G38; Q5U0N8; Q9BW26	Formation of the cornified envelope	Pathogenic Escherichia coli infection	3	4	102.3	101.2	109.8	105.1	94.5	87.3	93.8	89.2	103.9	87.9	100	11.47	2.04	1.84	2.67	5	0.92	5.18	5.02	1.59	2.62	0
FALSE	High	Master Protein	Q04637	Eukaryotic translation initiation factor 4 gamma 1 OS=Homo sapiens (Human) OX=9606 GN=EIF4G1 PE=1 SV=4	0	275.287	43	62	193	54	1599	175.4	5.33	438.76	62	protein metabolism;RNA metabolism OR transcription;other metabolic processes;stress response;other biological processes	cytosol;translational apparatus;nucleus;other cell component	nucleic acid binding activity;other molecular function	Pf02020, Pf02847, Pf02854	1981	ENSG00000114867	EIF4G1	D3DNT2; D3DNT4; D3DNT5; E9PFM1; G5E9S1; hsa:1981; O43177; O95066; Q04637; Q5HYG0; Q6ZN21; Q8N102	AUF1 (hnRNP D0) binds and destabilizes mRNA; Regulation of expression of SLITs and ROBOs; ISG15 antiviral mechanism; L13a-mediated translational silencing of Ceruloplasmin expression; Translation initiation complex formation; Ribosomal scanning and start codon recognition; GTP hydrolysis and joining of the 60S ribosomal subunit; Deadenylation of mRNA; Nonsense Mediated Decay (NMD) enhanced by the…	Translation Factors; VEGFA-VEGFR2 Signaling Pathway; Viral Acute Myocarditis; Fragile X Syndrome ; Translation inhibitors in chronically activated PDGFRA cells	17	10	101.8	99.9	100.8	95.4	103.9	97.7	101.4	104.5	101.2	94.3	100	2.37	4.63	1.97	4.17	4.78	4.19	5.34	8.39	0.85	0.92	0
FALSE	High	Master Protein	O95347	Structural maintenance of chromosomes protein 2 OS=Homo sapiens (Human) OX=9606 GN=SMC2 PE=1 SV=2	0	274.608	48	61	161	61	1197	135.6	8.43	443.22	61	cell cycle OR cell proliferation;cell organization and biogenesis;other biological processes	cytosol;nucleus;other cell component	other molecular function	Pf02463, Pf06470	10592	ENSG00000136824	SMC2	hsa:10592; O95347; Q6IEE0; Q9P1P2	Condensation of Prophase Chromosomes; Condensation of Prometaphase Chromosomes	Retinoblastoma Gene in Cancer	3	0	101.2	96.8	96.5	99.2	101	100	102.6	99.1	100.3	103.7	100	12.41	0.21	3.13	2.87	6.45	1	0.63	1.85	3.55	1.66	0
FALSE	High	Master Protein	Q9NTJ3	Structural maintenance of chromosomes protein 4 OS=Homo sapiens (Human) OX=9606 GN=SMC4 PE=1 SV=2	0	272.838	48	63	168	63	1288	147.1	6.79	384.47	63	cell cycle OR cell proliferation;cell organization and biogenesis;other biological processes	cytosol;nucleus;other cell component	other molecular function	Pf02463, Pf06470	10051	ENSG00000113810	SMC4	A6NLT9; D3DNL8; hsa:10051; O95752; Q8NDL4; Q9NTJ3; Q9UNT9	Condensation of Prophase Chromosomes; Condensation of Prometaphase Chromosomes	Ciliary landscape	3	0	100.4	100.6	101.3	101	101.1	102.6	105.9	102.9	101.1	102.1	100	9.16	1.31	1.73	1	7.82	1.83	2.54	3.81	6.2	3.59	0
FALSE	High	Master Protein	P14625	Endoplasmin OS=Homo sapiens (Human) OX=9606 GN=HSP90B1 PE=1 SV=1	0	272.527	58	52	298	51	803	92.4	4.84	711.55	52	cell organization and biogenesis;protein metabolism;other metabolic processes;stress response;transport;signal transduction;other biological processes	non-structural extracellular;plasma membrane;other membranes;cytosol;ER/Golgi;other cell component	signal transduction activity or receptor binding;nucleic acid binding activity;other molecular function	Pf00183, Pf02518	7184	ENSG00000166598	HSP90B1	hsa:7184; P14625; Q96A97	Trafficking and processing of endosomal TLR; Interleukin-4 and Interleukin-13 signaling; Regulation of Insulin-like Growth Factor (IGF) transport and uptake by Insulin-like Growth Factor Binding Proteins (IGFBPs); Post-translational protein phosphorylation; Scavenging by Class A Receptors; ATF6 (ATF6-alpha) activates chaperone genes	Photodynamic therapy-induced unfolded protein response; Focal Adhesion-PI3K-Akt-mTOR-signaling pathway; Prion disease pathway; PI3K-Akt Signaling Pathway; Sudden Infant Death Syndrome (SIDS) Susceptibility Pathways	11	0	93	91.5	91.9	87.8	93.7	102.5	100.3	102.6	94.4	104.7	100	16.19	8.72	1.72	7.43	4.27	2.79	3.47	12.32	4.93	3.28	0
FALSE	High	Master Protein	P17987	T-complex protein 1 subunit alpha OS=Homo sapiens (Human) OX=9606 GN=TCP1 PE=1 SV=1	0	271.298	77	36	220	36	556	60.3	6.11	588.78	36	cell organization and biogenesis;transport;signal transduction;other biological processes	cytosol;cytoskeleton;ER/Golgi;other cell component	other molecular function	Pf00118	6950	ENSG00000120438	TCP1	E1P5B2; hsa:6950; P17987; Q15556; Q5TCM3	Gene and protein expression by JAK-STAT signaling after Interleukin-12 stimulation; Formation of tubulin folding intermediates by CCT/TriC; Prefoldin mediated transfer of substrate to CCT/TriC; Cooperation of PDCL (PhLP1) and TRiC/CCT in G-protein beta folding; BBSome-mediated cargo-targeting to cilium; Association of TriC/CCT with target proteins during biosynthesis; Folding of actin by CCT/TriC	16p11.2 proximal deletion syndrome	8	0	108.3	107.7	100.9	94.9	103.1	94.7	101.1	104.9	107.2	96.1	100	7.59	5.15	1.01	2.31	5.24	4.45	2.05	3.93	4	1.5	0
FALSE	High	Master Protein	Q92878	DNA repair protein RAD50 OS=Homo sapiens (Human) OX=9606 GN=RAD50 PE=1 SV=1	0	270.844	43	67	165	65	1312	153.8	6.89	404.32	67	cell cycle OR cell proliferation;cell organization and biogenesis;DNA metabolism;other metabolic processes;stress response;other biological processes	nucleus;other cell component	nucleic acid binding activity;kinase activity;other molecular function	Pf04423, Pf13476, Pf13558	10111	ENSG00000113522	RAD50	B9EGF5; hsa:10111; O43254; Q6GMT7; Q6P5X3; Q92878; Q9UP86	Regulation of TP53 Activity through Phosphorylation; Processing of DNA double-strand break ends; Presynaptic phase of homologous DNA pairing and strand exchange; G2/M DNA damage checkpoint; Recruitment and ATM-mediated phosphorylation of repair and signaling proteins at DNA double strand breaks; Meiotic recombination; HDR through Single Strand Annealing (SSA); Sensing of DNA Double Strand Breaks;…	miRNA Regulation of DNA Damage Response; Homologous recombination; DDX1 as a regulatory component of the Drosha microprocessor; ATM Signaling Network in Development and Disease ; Breast cancer pathway; Joubert Syndrome; DNA Repair Pathways Full Network; DNA Damage Response	23	2	102.1	99.8	103.3	100.6	98.5	100.7	99.8	98.2	99.6	97.2	100	13.66	0.72	2.62	5.38	3.59	3.65	2.69	5.65	3.07	1.9	0
FALSE	High	Master Protein	Q14764	Major vault protein OS=Homo sapiens (Human) OX=9606 GN=MVP PE=1 SV=4	0	269.49	60	44	149	44	893	99.3	5.48	430.76	44	transport;signal transduction;other biological processes	non-structural extracellular;cytosol;cytoskeleton;nucleus;other cell component	other molecular function	Pf01505, Pf11978, Pf17794, Pf17795, Pf17796	9961	ENSG00000013364	MVP	hsa:9961; Q14764; Q96BG4; Q9BPW6; Q9BQT1; Q9UBD1	Neutrophil degranulation	16p11.2 proximal deletion syndrome	2	0	107.5	111.2	111.4	114.5	98.9	91.6	98	87.1	109	90.1	100	8.34	1.2	2.58	2.47	1.18	1.59	1.54	0.69	0.1	1.8	0
FALSE	High	Master Protein	Q13085	Acetyl-CoA carboxylase 1 OS=Homo sapiens (Human) OX=9606 GN=ACACA PE=1 SV=2	0	267.885	31	62	130	62	2346	265.4	6.37	362.43	62	cell organization and biogenesis;protein metabolism;other metabolic processes;transport;other biological processes	cytosol;cytoskeleton;nucleus	other molecular function	Pf00289, Pf00364, Pf01039, Pf02785, Pf02786, Pf08326	31	ENSG00000275176; ENSG00000278540	ACACA	B2RP68; B2ZZ90; hsa:31; Q13085; Q6KEV6; Q6XDA8; Q7Z2G8; Q7Z561; Q7Z563; Q7Z564; Q86WB2; Q86WB3	Biotin transport and metabolism; Defective HLCS causes multiple carboxylase deficiency; ChREBP activates metabolic gene expression; Carnitine metabolism; Activation of gene expression by SREBF (SREBP); Fatty acyl-CoA biosynthesis	AMP-activated Protein Kinase (AMPK) Signaling; Sterol Regulatory Element-Binding Proteins (SREBP) signalling; Leptin signaling pathway; Corticotropin-releasing hormone signaling pathway; Mesodermal Commitment Pathway; Fatty Acid Biosynthesis; VEGFA-VEGFR2 Signaling Pathway; Focal Adhesion-PI3K-Akt-mTOR-signaling pathway; Leptin and adiponectin; Lipid Metabolism Pathway; Pathways in clear cell ren…	18	0	101.9	104.1	103.4	102.8	96.2	96.8	97.8	97.1	101.5	95.1	100	6.39	2.98	2.32	3.15	5.32	2.6	4.72	5.59	3.15	3.77	0
FALSE	High	Master Protein	P49736	DNA replication licensing factor MCM2 OS=Homo sapiens (Human) OX=9606 GN=MCM2 PE=1 SV=4	0	267.64	60	48	173	48	904	101.8	5.52	406.68	48	cell cycle OR cell proliferation;cell organization and biogenesis;DNA metabolism;other metabolic processes;stress response;developmental processes;other biological processes	cytoskeleton;nucleus;other cell component	nucleic acid binding activity;other molecular function	Pf00493, Pf12619, Pf14551, Pf17207, Pf17855	4171	ENSG00000073111	MCM2	hsa:4171; P49736; Q14577; Q15023; Q8N2V1; Q969W7; Q96AE1; Q9BRM7	Orc1 removal from chromatin; Activation of ATR in response to replication stress; Activation of the pre-replicative complex; Assembly of the pre-replicative complex; Unwinding of DNA	Cell Cycle; Ciliary landscape; G1 to S cell cycle control; DNA Replication	10	0	103.2	98.2	107	101	102.6	99.1	104.4	103.5	95.2	99.7	100	12.17	1.92	4.04	2.41	5.38	1.36	0.4	1.61	8.24	1.32	0
FALSE	High	Master Protein	P11021	Endoplasmic reticulum chaperone BiP OS=Homo sapiens (Human) OX=9606 GN=HSPA5 PE=1 SV=2	0	266.944	59	42	289	39	654	72.3	5.16	780.63	42	protein metabolism;other metabolic processes;stress response;transport;developmental processes;signal transduction;other biological processes	plasma membrane;other membranes;cytosol;mitochondrion;ER/Golgi;nucleus;other cell component	translation activity;other molecular function	Pf00012	3309	ENSG00000044574	HSPA5	B0QZ61; hsa:3309; P11021; Q2EF78; Q9NPF1; Q9UK02	Platelet degranulation ; Antigen Presentation: Folding, assembly and peptide loading of class I MHC; PERK regulates gene expression; Regulation of HSF1-mediated heat shock response; IRE1alpha activates chaperones; ATF6 (ATF6-alpha) activates chaperone genes	Parkin-Ubiquitin Proteasomal System pathway; Apoptosis-related network due to altered Notch3 in ovarian cancer; Photodynamic therapy-induced unfolded protein response; Prion disease pathway; Unfolded protein response	12	0	79.1	82.5	79.8	85.6	93.3	118.3	103.2	109.2	98.7	144.3	100	21.99	9.2	0.4	10.1	5.05	8.13	1.75	9.2	23.13	2.3	0
FALSE	High	Master Protein	Q13428	Treacle protein OS=Homo sapiens (Human) OX=9606 GN=TCOF1 PE=1 SV=3	0	266.312	37	62	180	61	1488	152	9.04	410.39	62	RNA metabolism OR transcription;other metabolic processes;developmental processes;other biological processes	cytosol;nucleus	transporter activity;other molecular function	Pf03546	6949	ENSG00000070814	TCOF1	A0JLU0; B4E111; hsa:6949; Q13428; Q6SC72; Q7Z5W9; Q96A52; Q99408; Q99860			0	1	95.3	100.6	100.1	98.5	95.9	104.8	97.9	102	102.5	99.2	100	4.26	1.87	2.01	4.27	1.57	3.5	3.18	1.35	7.99	0.65	0
FALSE	High	Master Protein	Q86UP2	Kinectin OS=Homo sapiens (Human) OX=9606 GN=KTN1 PE=1 SV=1	0	266.089	46	59	130	59	1357	156.2	5.64	355.14	59	protein metabolism;other metabolic processes;transport;other biological processes	plasma membrane;other membranes;ER/Golgi	cytoskeletal activity	Pf05104	3895	ENSG00000126777	KTN1	B4DZ88; hsa:3895; Q13999; Q14707; Q15387; Q17RZ5; Q5GGW3; Q86UP2; Q86W57	Regulation of Insulin-like Growth Factor (IGF) transport and uptake by Insulin-like Growth Factor Binding Proteins (IGFBPs); Post-translational protein phosphorylation; RHO GTPases activate KTN1	Glucocorticoid Receptor Pathway; Nuclear Receptors Meta-Pathway	5	0	105.2	104.3	91.9	96.7	88.7	106.7	91.8	93.6	86.5	98.2	100	33.79	6.55	3.14	4.77	6.33	9.08	5.41	10.76	3.16	5.13	0
FALSE	High	Master Protein	P12956	X-ray repair cross-complementing protein 6 OS=Homo sapiens (Human) OX=9606 GN=XRCC6 PE=1 SV=2	0	265.693	57	37	202	36	609	69.8	6.64	553.72	37	cell organization and biogenesis;DNA metabolism;other metabolic processes;stress response;transport;developmental processes;other biological processes	non-structural extracellular;cytosol;nucleus;other cell component	nucleic acid binding activity;other molecular function	Pf02037, Pf02735, Pf03730, Pf03731	2547	ENSG00000196419	XRCC6	B1AHC8; hsa:2547; P12956; Q6FG89; Q9UCQ2; Q9UCQ3	Cytosolic sensors of pathogen-associated DNA ; Neutrophil degranulation; Nonhomologous End-Joining (NHEJ); 2-LTR circle formation; IRF3-mediated induction of type I IFN	Non-homologous end joining; DNA Repair Pathways Full Network	7	1	97.1	99.8	102.7	94.3	97.1	106.8	97	104.5	103.2	93.1	100	4.12	3.35	1.63	4.04	1.91	4.46	2.47	1.85	5.68	2.45	0
FALSE	High	Master Protein	P0DMV9	Heat shock 70 kDa protein 1B OS=Homo sapiens (Human) OX=9606 GN=HSPA1B PE=1 SV=1	0	264.246	62	35	279	25	641	70	5.66	720.35	35	RNA metabolism OR transcription;other metabolic processes;stress response;transport;other biological processes	non-structural extracellular;plasma membrane;other membranes;cytosol;cytoskeleton;mitochondrion;ER/Golgi;nucleus;other cell component	signal transduction activity or receptor binding;other molecular function	Pf00012	3303; 3304	ENSG00000204388; ENSG00000212866; ENSG00000224501; ENSG00000231555; ENSG00000232804	HSPA1B	B4E3B6; hsa:3303; hsa:3304; P08107; P0DMV9; P19790; Q5JQI4; Q5SP17; Q9UQL9; Q9UQM0	Neutrophil degranulation; Regulation of HSF1-mediated heat shock response; HSP90 chaperone cycle for steroid hormone receptors (SHR); Attenuation phase	Apoptosis Modulation and Signaling; Parkin-Ubiquitin Proteasomal System pathway; MAPK Signaling Pathway; Apoptosis Modulation by HSP70; VEGFA-VEGFR2 Signaling Pathway	10	5	100.9	112.6	105.6	105.5	99.1	104.8	100.3	101.6	108.9	102.7	100	6.54	2.66	0.88	1.84	3.07	0.47	0.97	3.3	7.96	2.58	0
FALSE	High	Master Protein	P49750	YLP motif-containing protein 1 OS=Homo sapiens (Human) OX=9606 GN=YLPM1 PE=1 SV=4	0	263.951	32	62	160	61	2146	241.5	6.55	361.1	62	other biological processes	cytosol;nucleus		Pf13671	56252	ENSG00000119596	YLPM1	hsa:56252; P49750; P49752; Q96I64; Q9P1V7			0	1	100.6	103.6	103.3	102.1	98.1	105.4	103	101.3	93.1	97.9	100	14.62	0.68	4.17	4.66	3.14	3.07	4.69	5.53	6.72	3.39	0
FALSE	High	Master Protein	P25205	DNA replication licensing factor MCM3 OS=Homo sapiens (Human) OX=9606 GN=MCM3 PE=1 SV=3	0	261.682	65	48	171	48	808	90.9	5.77	445.27	48	cell cycle OR cell proliferation;cell organization and biogenesis;DNA metabolism;other metabolic processes;stress response	cytoskeleton;nucleus;other cell component	nucleic acid binding activity;other molecular function	Pf00493, Pf14551, Pf17207, Pf17855	4172	ENSG00000112118	MCM3	B4DWW4; hsa:4172; P25205; Q92660; Q9BTR3; Q9NUE7	Orc1 removal from chromatin; Activation of ATR in response to replication stress; Activation of the pre-replicative complex; Assembly of the pre-replicative complex; Unwinding of DNA	Cell Cycle; Retinoblastoma Gene in Cancer; Ciliary landscape; G1 to S cell cycle control; DNA Replication	11	0	101.1	98.6	99	98.7	98.1	97.5	98.3	102.1	99.1	96.8	100	8.82	3.72	3.85	1.87	6.54	1.06	2.7	2.18	3.85	1.52	0
FALSE	High	Master Protein	P49321	Nuclear autoantigenic sperm protein OS=Homo sapiens (Human) OX=9606 GN=NASP PE=1 SV=2	0	260.07	60	38	122	37	788	85.2	4.3	341.63	38	cell cycle OR cell proliferation;cell organization and biogenesis;other metabolic processes;transport;developmental processes;other biological processes	nucleus;other cell component	other molecular function	Pf10516	4678	ENSG00000132780	NASP	A8K6H2; B4DQP3; D3DQ07; F5H3J2; hsa:4678; P49321; Q53GW5; Q5T622; Q5T625; Q96A69; Q9BTW2			0	0	109.1	105.9	104.7	74.5	102.3	96.9	101.1	106.2	97.7	64.7	100	13.01	11.28	4.01	9.41	4.04	9.06	0.97	3.16	7.9	4.3	0
FALSE	High	Master Protein	Q12888	TP53-binding protein 1 OS=Homo sapiens (Human) OX=9606 GN=TP53BP1 PE=1 SV=2	0	258.077	33	50	127	50	1972	213.4	4.7	330.92	50	cell organization and biogenesis;DNA metabolism;other metabolic processes;stress response;other biological processes	nucleus;other cell component	nucleic acid binding activity;other molecular function	Pf09038, Pf18428	7158	ENSG00000067369	TP53BP1	F8VY86; hsa:7158; Q12888; Q2M1Z7; Q4LE46; Q5FWZ3; Q7Z3U4	Recruitment and ATM-mediated phosphorylation of repair and signaling proteins at DNA double strand breaks; Nonhomologous End-Joining (NHEJ); Processing of DNA double-strand break ends; G2/M DNA damage checkpoint; SUMOylation of transcription factors	ATM Signaling Pathway; ATM Signaling Network in Development and Disease	7	0	107.2	100.8	108.4	101.6	106	109.5	110.1	105.8	89.5	103.7	100	17.63	0.35	3.89	4.57	6.27	4.37	5.23	5.97	5.31	1.34	0
FALSE	High	Master Protein	P26640	Valine--tRNA ligase OS=Homo sapiens (Human) OX=9606 GN=VARS1 PE=1 SV=4	0	257.958	41	49	157	47	1264	140.4	7.59	433.37	49	protein metabolism;RNA metabolism OR transcription;other metabolic processes	cytosol	other molecular function	Pf00043, Pf00133, Pf08264	7407	ENSG00000096171; ENSG00000204394; ENSG00000224264; ENSG00000226589; ENSG00000231116	VARS1	B0V1N1; B4DZ61; hsa:7407; P26640; Q5JQ90; Q96E77; Q9UQM2	Cytosolic tRNA aminoacylation	Amino Acid metabolism	2	2	106.1	110	104	111.8	102.6	101.6	96.4	96.5	95.8	101.9	100	3.34	4.8	2.71	0.55	5.02	3.91	8.32	2.53	4.64	0.44	0
FALSE	High	Master Protein	P78347	General transcription factor II-I OS=Homo sapiens (Human) OX=9606 GN=GTF2I PE=1 SV=2	0	256.823	54	52	160	50	998	112.3	6.39	432.24	52	RNA metabolism OR transcription;other metabolic processes;other biological processes	nucleus;other cell component	nucleic acid binding activity;other molecular function	Pf02946	2969	ENSG00000263001	GTF2I	hsa:2969; O14743; O15359; O43546; O43588; O43589; P78347; Q75M85; Q75M86; Q75M87; Q75M88; Q86U51; Q9BSZ4		B Cell Receptor Signaling Pathway	1	2	92.9	92.6	93.2	95.7	103.8	101.4	103.6	102.3	88.8	102.3	100	8.1	2.2	4.22	2.58	5.15	1.91	3.45	3.57	3.73	2.17	0
FALSE	High	Master Protein	P15924	Desmoplakin OS=Homo sapiens (Human) OX=9606 GN=DSP PE=1 SV=3	0	256.799	28	76	108	73	2871	331.6	6.81	246.19	76	cell adhesion;cell organization and biogenesis;protein metabolism;other metabolic processes;stress response;transport;developmental processes;other biological processes	plasma membrane;other membranes;cytoskeleton;other cell component	cytoskeletal activity;other molecular function	Pf00681, Pf17902, Pf18373	1832	ENSG00000096696	DSP	B2RTT2; D7RX09; hsa:1832; O75993; P15924; Q14189; Q9UHN4	Neutrophil degranulation; Formation of the cornified envelope; Apoptotic cleavage of cell adhesion proteins	Arrhythmogenic Right Ventricular Cardiomyopathy; Lung fibrosis; Epithelial to mesenchymal transition in colorectal cancer	7	2	80.1	67.9	76.6	78.2	83.4	67.5	78	72	72.9	75.6	100	10.7	3.11	27.12	2.31	120.87	3.03	7.98	10.13	2.25	3.1	0
FALSE	High	Master Protein	P55786	Puromycin-sensitive aminopeptidase OS=Homo sapiens (Human) OX=9606 GN=NPEPPS PE=1 SV=2	0	255.735	56	44	180	44	919	103.2	5.72	457.72	44	protein metabolism;other metabolic processes;stress response	cytosol;nucleus;other cell component	other molecular function	Pf01433, Pf11838, Pf17900	9520	ENSG00000141279	NPEPPS	B7Z463; hsa:9520; P55786; Q6P145; Q9NP16; Q9UEM2	Antigen processing: Ubiquitination & Proteasome degradation		1	0	100.6	104.2	100.4	101.4	99.2	94.5	96.7	97.6	105.4	97.9	100	3.73	2.42	2.02	2.85	6.08	3.76	2.46	8.54	1.91	2.31	0
FALSE	High	Master Protein	P15311	Ezrin OS=Homo sapiens (Human) OX=9606 GN=EZR PE=1 SV=4	0	255.446	67	53	313	40	586	69.4	6.27	765.75	53	cell adhesion;cell cycle OR cell proliferation;cell organization and biogenesis;other metabolic processes;transport;developmental processes;signal transduction;other biological processes	plasma membrane;other membranes;cytosol;cytoskeleton;nucleus;other cytoplasmic organelle;other cell component	cytoskeletal activity;other molecular function	Pf00373, Pf00769, Pf09379, Pf09380	7430	ENSG00000092820	EZR	E1P5A8; hsa:7430; P15311; P23714; Q4VX75; Q96CU8; Q9NSJ4	Recycling pathway of L1; Netrin-1 signaling	Pathogenic Escherichia coli infection; AGE/RAGE pathway; VEGFA-VEGFR2 Signaling Pathway; 16p11.2 proximal deletion syndrome; Regulation of Actin Cytoskeleton	7	3	90.2	97.5	90.6	103.9	95.8	99.3	97.3	92.8	105.4	111.4	100	2.66	0.61	2.93	5.83	4.39	3.68	3.97	10.63	8.58	1.47	0
FALSE	High	Master Protein	P49588	Alanine--tRNA ligase, cytoplasmic OS=Homo sapiens (Human) OX=9606 GN=AARS1 PE=1 SV=2	0	254.356	46	43	142	43	968	106.7	5.53	400.4	43	protein metabolism;RNA metabolism OR transcription;other metabolic processes	cytosol;mitochondrion;other cell component	nucleic acid binding activity;other molecular function	Pf01411, Pf02272, Pf07973	16	ENSG00000090861	AARS1	A6NF14; B4DR45; hsa:16; P49588; Q53GV7; Q96FA0	Cytosolic tRNA aminoacylation	IL-18 signaling pathway	2	0	93.6	99.8	92.1	106.4	99	101.1	98	93.5	103.8	113.5	100	2.62	1.7	0.62	2.16	6.05	2	3.45	5.51	3.52	4.64	0
FALSE	High	Master Protein	Q15393	Splicing factor 3B subunit 3 OS=Homo sapiens (Human) OX=9606 GN=SF3B3 PE=1 SV=4	0	253.025	42	48	140	47	1217	135.5	5.26	362.07	48	RNA metabolism OR transcription;other metabolic processes;other biological processes	nucleus	nucleic acid binding activity;other molecular function	Pf03178, Pf10433	23450	ENSG00000189091	SF3B3	hsa:23450; Q15393; Q6NTI8; Q96GC0; Q9BPY2; Q9UFX7; Q9UJ29	mRNA Splicing - Major Pathway; mRNA Splicing - Minor Pathway	mRNA Processing	3	0	96.5	96.6	105.6	96	97	99	98	100.4	101	95.2	100	9.42	2.2	1.77	4.81	4.72	2.41	2.46	4.83	3.13	3.25	0
FALSE	High	Master Protein	Q7KZF4	Staphylococcal nuclease domain-containing protein 1 OS=Homo sapiens (Human) OX=9606 GN=SND1 PE=1 SV=1	0	252.055	57	48	149	48	910	101.9	7.17	396.96	48	RNA metabolism OR transcription;other metabolic processes;other biological processes	cytosol;nucleus;other cell component	nucleic acid binding activity;other molecular function	Pf00565, Pf00567	27044	ENSG00000197157	SND1	hsa:27044; Q13122; Q7KZF4; Q96AG0	Signaling by BRAF and RAF fusions	VEGFA-VEGFR2 Signaling Pathway	2	0	96	100.6	96	97.5	95.3	101.1	95.3	99.7	95.5	92.7	100	5.91	2.34	0.92	4.86	4.64	2.17	0.59	1.14	3.12	1.88	0
FALSE	High	Master Protein	P49368	T-complex protein 1 subunit gamma OS=Homo sapiens (Human) OX=9606 GN=CCT3 PE=1 SV=4	0	249.782	65	40	195	40	545	60.5	6.49	492.43	40	cell organization and biogenesis;transport;other biological processes	plasma membrane;other membranes;cytosol;cytoskeleton;other cell component	other molecular function	Pf00118	7203	ENSG00000163468	CCT3	A6NE14; hsa:7203; P49368; Q5SZY1; Q9BR64	Cooperation of PDCL (PhLP1) and TRiC/CCT in G-protein beta folding; Formation of tubulin folding intermediates by CCT/TriC; BBSome-mediated cargo-targeting to cilium; Association of TriC/CCT with target proteins during biosynthesis; Prefoldin mediated transfer of substrate to CCT/TriC; Folding of actin by CCT/TriC	16p11.2 proximal deletion syndrome	7	0	103.7	101.2	101.9	91	104	92.5	100	102.2	99.2	89.3	100	6.55	3.71	2.56	1.94	2.95	4.36	2.06	4.3	4.68	2.72	0
FALSE	High	Master Protein	Q9UQ35	Serine/arginine repetitive matrix protein 2 OS=Homo sapiens (Human) OX=9606 GN=SRRM2 PE=1 SV=2	0	249.717	23	50	125	49	2752	299.4	12.06	304.73	50	RNA metabolism OR transcription;other metabolic processes	nucleus	nucleic acid binding activity;other molecular function	Pf08312	23524	ENSG00000167978	SRRM2	A6NKB9; D3DU97; hsa:23524; O15038; O94803; Q6NSL3; Q6PIM3; Q6PK40; Q8IW17; Q96GY7; Q9P0G1; Q9UHA8; Q9UQ35; Q9UQ36; Q9UQ37; Q9UQ38; Q9UQ40	mRNA Splicing - Major Pathway		1	1	101.6	92.9	103.4	95.8	100.4	100.2	107.2	104.2	102.1	95.1	100	12.06	0.99	2.62	2.72	4.15	4.67	3.22	2.2	0.9	5.24	0
FALSE	High	Master Protein	P05023	Sodium/potassium-transporting ATPase subunit alpha-1 OS=Homo sapiens (Human) OX=9606 GN=ATP1A1 PE=1 SV=1	0	246.419	46	43	128	29	1023	112.8	5.49	360.71	43	other metabolic processes;transport;other biological processes	plasma membrane;other membranes;cytoskeleton;ER/Golgi;other cytoplasmic organelle;other cell component	transporter activity;cytoskeletal activity;other molecular function	Pf00122, Pf00689, Pf00690, Pf13246	476	ENSG00000163399	ATP1A1	B2RBR6; B7Z2T5; B7Z3U6; F5H3A1; hsa:476; P05023; Q16689; Q6LDM4; Q9UCN1; Q9UJ20; Q9UJ21	Ion homeostasis; Ion transport by P-type ATPases; Potential therapeutics for SARS	Preimplantation Embryo; Proximal tubule transport	5	17	100.6	100.1	98.2	99.4	92.5	97.4	95.7	106	101.1	93.5	100	3.77	1.47	3.54	2.46	4.35	2.95	6.03	11.44	7.32	0.99	0
FALSE	High	Master Protein	O60271	C-Jun-amino-terminal kinase-interacting protein 4 OS=Homo sapiens (Human) OX=9606 GN=SPAG9 PE=1 SV=4	0	246.174	43	48	143	47	1321	146.1	5.15	389.44	48	protein metabolism;other metabolic processes;stress response;transport;signal transduction;other biological processes	other membranes;cytosol;cytoskeleton;other cytoplasmic organelle;other cell component	cytoskeletal activity;other molecular function	Pf09744, Pf16471, Pf19056	9043	ENSG00000008294	SPAG9	A6H8U5; A8MSX0; B4DHH2; hsa:9043; O60271; O60905; Q3KQU8; Q3MKM7; Q86WC7; Q86WC8; Q8IZX7; Q96II0; Q9H811	Myogenesis		1	1	98.4	98.1	94.3	93	110.2	109.5	108.4	105	95.4	105.4	100	8.54	2.24	2.55	2.02	6.39	3.18	1.44	3.91	5.77	2.21	0
FALSE	High	Master Protein	P55884	Eukaryotic translation initiation factor 3 subunit B OS=Homo sapiens (Human) OX=9606 GN=EIF3B PE=1 SV=3	0	245.45	51	37	168	37	814	92.4	5	436.74	37	cell organization and biogenesis;protein metabolism;other metabolic processes;other biological processes	cytosol;translational apparatus;other cell component	nucleic acid binding activity;other molecular function	Pf00076, Pf08662	8662	ENSG00000106263	EIF3B	A4D208; hsa:8662; P55884; Q2NL77; Q9UMF9	L13a-mediated translational silencing of Ceruloplasmin expression; Translation initiation complex formation; Ribosomal scanning and start codon recognition; GTP hydrolysis and joining of the 60S ribosomal subunit; Formation of a pool of free 40S subunits; Formation of the ternary complex, and subsequently, the 43S complex	Translation Factors	7	0	95.7	101.5	94.3	96.2	106	104.3	105.7	108.7	99.3	108	100	5.03	2.54	1.26	1.36	5.27	3.7	0.63	3.75	2.06	1.34	0
FALSE	High	Master Protein	P31939	Bifunctional purine biosynthesis protein PURH OS=Homo sapiens (Human) OX=9606 GN=ATIC PE=1 SV=3	0	243.385	76	35	132	35	592	64.6	6.71	354.21	35	other metabolic processes;developmental processes;other biological processes	plasma membrane;other membranes;cytosol	other molecular function	Pf01808, Pf02142	471	ENSG00000138363	ATIC	A8K202; E9PBU3; hsa:471; P31939; Q13856; Q53S28	Purine ribonucleoside monophosphate biosynthesis	One Carbon Metabolism	2	0	96.6	109	94.5	110.3	92.9	95.5	91.5	92	108.2	98.7	100	3.73	4.29	1.33	0.2	8.75	2.17	2.2	2.91	9.59	3.21	0
FALSE	High	Master Protein	P13667	Protein disulfide-isomerase A4 OS=Homo sapiens (Human) OX=9606 GN=PDIA4 PE=1 SV=2	0	242.313	66	45	190	44	645	72.9	5.07	451.77	45	protein metabolism;other metabolic processes;stress response;transport;other biological processes	non-structural extracellular;ER/Golgi;other cell component	other molecular function	Pf00085, Pf13848	9601	ENSG00000155660	PDIA4	A8K4K6; hsa:9601; P13667; Q549T6			0	1	95.4	104.1	95.9	97.3	92.4	102.5	101.1	103.8	98.8	103.6	100	13.53	8.64	0.72	1.47	5.35	6.51	2.8	8.25	6.61	4.81	0
FALSE	High	Master Protein	P18583	Protein SON OS=Homo sapiens (Human) OX=9606 GN=SON PE=1 SV=4	0	242.115	27	48	118	48	2426	263.7	5.64	276.77	48	cell cycle OR cell proliferation;cell organization and biogenesis;RNA metabolism OR transcription;other metabolic processes;other biological processes	nucleus	nucleic acid binding activity;other molecular function	Pf01585, Pf14709, Pf17069	6651	ENSG00000159140	SON	D3DSF5; D3DSF6; E7ETE8; E7EU67; E7EVW3; E9PFQ2; hsa:6651; O14487; O95981; P18583; Q14120; Q6PKE0; Q9H7B1; Q9P070; Q9P072; Q9UKP9; Q9UPY0			0	0	99.1	91.9	102.4	90.4	103.6	103.5	104.4	105	94.2	98.7	100	16.11	0.74	4.77	3.75	5.32	4.29	4.86	5.88	3.32	2.64	0
FALSE	High	Master Protein	Q15029	116 kDa U5 small nuclear ribonucleoprotein component OS=Homo sapiens (Human) OX=9606 GN=EFTUD2 PE=1 SV=1	0	241.784	53	43	149	42	972	109.4	5	372.83	43	RNA metabolism OR transcription;other metabolic processes;other biological processes	cytosol;nucleus;other cell component	nucleic acid binding activity;other molecular function	Pf00009, Pf00679, Pf03144, Pf03764, Pf14492, Pf16004	9343	ENSG00000108883	EFTUD2	B4DK30; B4DMC0; D3DX58; hsa:9343; K7EJ81; Q15029; Q9BUR0	mRNA Splicing - Major Pathway; mRNA Splicing - Minor Pathway	mRNA Processing; Ciliary landscape	4	0	103.1	97.5	106.2	91	105.3	103.3	105.2	107.2	89.2	100.4	100	16.71	3.11	2.55	5.41	4.34	1.47	3.27	2.66	11.55	2.3	0
FALSE	High	Master Protein	Q13435	Splicing factor 3B subunit 2 OS=Homo sapiens (Human) OX=9606 GN=SF3B2 PE=1 SV=2	0	241.11	48	39	163	39	895	100.2	5.67	432.42	39	RNA metabolism OR transcription;other metabolic processes;other biological processes	nucleus		Pf02037, Pf04037, Pf04046	10992	ENSG00000087365	SF3B2	A8K485; B4DT19; hsa:10992; Q13435; Q7L4T5; Q7Z627; Q969K1; Q96CM6; Q9BWD2	mRNA Splicing - Major Pathway; mRNA Splicing - Minor Pathway	mRNA Processing	3	0	99.3	96.2	107.2	94.5	100.2	101.3	102.8	97.1	95.2	96.8	100	17.53	0.4	0.54	3.22	4.01	2.84	3.48	4.5	6.58	1.42	0
FALSE	High	Master Protein	P33993	DNA replication licensing factor MCM7 OS=Homo sapiens (Human) OX=9606 GN=MCM7 PE=1 SV=4	0	240.684	65	46	172	45	719	81.3	6.46	450.39	46	cell cycle OR cell proliferation;cell organization and biogenesis;DNA metabolism;other metabolic processes;stress response;other biological processes	cytosol;nucleus;other cell component	nucleic acid binding activity;other molecular function	Pf00493, Pf14551, Pf17207, Pf17855	4176	ENSG00000166508	MCM7	A4D2A1; A4D2A2; E9PGN9; hsa:4176; P33993; Q15076; Q96D34; Q96GL1	Orc1 removal from chromatin; Activation of ATR in response to replication stress; Activation of the pre-replicative complex; Assembly of the pre-replicative complex; Unwinding of DNA	miRNA Regulation of DNA Damage Response; Cell Cycle; Retinoblastoma Gene in Cancer; Ciliary landscape; G1 to S cell cycle control; DNA Replication	12	2	96.6	95.9	100.1	105.4	92.1	97.6	96.9	98.9	112.3	104.9	100	3.14	3.44	2.52	1.6	3.55	3.6	1.69	2.02	6.36	1.83	0
FALSE	High	Master Protein	P38646	Stress-70 protein, mitochondrial OS=Homo sapiens (Human) OX=9606 GN=HSPA9 PE=1 SV=2	0	240.291	54	40	212	39	679	73.6	6.16	476.56	40	cell organization and biogenesis;other metabolic processes;stress response;transport;developmental processes;signal transduction;other biological processes	mitochondrion;nucleus;other cell component	other molecular function	Pf00012	3313	ENSG00000113013	HSPA9	B2RCM1; hsa:3313; P30036; P31932; P38646; Q1HB43; Q53H23; Q6GU03; Q9BWB7; Q9UC56	Regulation of HSF1-mediated heat shock response; Cristae formation; Gene and protein expression by JAK-STAT signaling after Interleukin-12 stimulation; Mitochondrial protein import	Parkin-Ubiquitin Proteasomal System pathway	5	0	92.1	83.3	105.1	82.1	95.1	104.6	113.7	107.5	99.2	102.8	100	5.85	19.96	1.73	6.22	8.11	4.48	5.89	14.58	0.46	3.33	0
FALSE	High	Master Protein	O60841	Eukaryotic translation initiation factor 5B OS=Homo sapiens (Human) OX=9606 GN=EIF5B PE=1 SV=4	0	240.18	37	45	124	44	1220	138.7	5.49	330.09	45	protein metabolism;other metabolic processes;other biological processes	cytosol;other cell component	nucleic acid binding activity;other molecular function	Pf00009, Pf03144, Pf11987	9669	ENSG00000158417	EIF5B	hsa:9669; O60841; O95805; Q53RV7; Q53SI8; Q9UF81; Q9UMN7	GTP hydrolysis and joining of the 60S ribosomal subunit	Translation Factors; Ciliary landscape	3	1	104.8	103	102.6	95	110.4	104.9	104.8	105.8	91	98.4	100	2.69	5.56	0.62	1.55	5.4	2.12	0.38	1.11	10.33	1.9	0
FALSE	High	Master Protein	P22102	Trifunctional purine biosynthetic protein adenosine-3 OS=Homo sapiens (Human) OX=9606 GN=GART PE=1 SV=1	0	239.322	50	43	138	43	1010	107.7	6.7	387.04	43	other metabolic processes;developmental processes;other biological processes	cytosol	other molecular function	Pf00551, Pf00586, Pf01071, Pf02769, Pf02843, Pf02844	2618	ENSG00000159131; ENSG00000262473	GART	A8K945; A8KA32; D3DSF3; D3DSF4; hsa:2618; O14659; P22102; Q52M77	Purine ribonucleoside monophosphate biosynthesis	Folate Metabolism; One Carbon Metabolism; Metabolic reprogramming in colon cancer	4	0	97.3	101.1	95.2	96.9	101.7	97.6	95.2	98.3	101.4	97.3	100	3.68	3.42	1.09	4.2	6	3.67	3.13	7.25	1.2	2.96	0
FALSE	High	Master Protein	P50991	T-complex protein 1 subunit delta OS=Homo sapiens (Human) OX=9606 GN=CCT4 PE=1 SV=4	0	238.613	72	36	216	35	539	57.9	7.83	552.72	36	transport;other biological processes	cytosol;cytoskeleton;nucleus;other cell component	other molecular function	Pf00118	10575	ENSG00000115484	CCT4	B2R6I3; B7Z8B1; F5H5W3; hsa:10575; O14870; P50991; Q53QP9; Q96C51	Formation of tubulin folding intermediates by CCT/TriC; Cooperation of PDCL (PhLP1) and TRiC/CCT in G-protein beta folding; BBSome-mediated cargo-targeting to cilium; Association of TriC/CCT with target proteins during biosynthesis; Prefoldin mediated transfer of substrate to CCT/TriC; Folding of actin by CCT/TriC	16p11.2 proximal deletion syndrome	7	0	99.5	101	99.2	100.8	96.2	95.1	104.2	101.4	104.8	101.9	100	6.31	6.26	1.46	1.15	8	4.35	1.76	7.19	8.88	3.31	0
FALSE	High	Master Protein	P50990	T-complex protein 1 subunit theta OS=Homo sapiens (Human) OX=9606 GN=CCT8 PE=1 SV=4	0	235.493	66	39	226	39	548	59.6	5.6	529.47	39	cell organization and biogenesis;transport;other biological processes	non-structural extracellular;cytosol;cytoskeleton;nucleus;other cytoplasmic organelle;other cell component	other molecular function	Pf00118	10694	ENSG00000156261	CCT8	A6NN54; B4DEM7; B4DQH4; hsa:10694; P50990; Q4VBP8	Neutrophil degranulation; Association of TriC/CCT with target proteins during biosynthesis; Prefoldin mediated transfer of substrate to CCT/TriC; Formation of tubulin folding intermediates by CCT/TriC; Cooperation of PDCL (PhLP1) and TRiC/CCT in G-protein beta folding; BBSome-mediated cargo-targeting to cilium; Folding of actin by CCT/TriC	16p11.2 proximal deletion syndrome	8	0	101.4	102.7	99	99.7	102.2	93	98.7	95.8	102.9	99	100	4.3	3.29	1.33	2.95	5.54	3.31	3.29	6.74	1.05	0.49	0
FALSE	High	Master Protein	P53618	Coatomer subunit beta OS=Homo sapiens (Human) OX=9606 GN=COPB1 PE=1 SV=3	0	234.983	47	41	113	41	953	107.1	6.05	307	41	transport;other biological processes	plasma membrane;other membranes;cytosol;ER/Golgi;other cell component	other molecular function	Pf01602, Pf07718, Pf14806	1315	ENSG00000129083	COPB1	D3DQX0; hsa:1315; P53618; Q6GTT7; Q9NTK2; Q9UNW7	COPI-dependent Golgi-to-ER retrograde traffic; Neutrophil degranulation; COPI-mediated anterograde transport		3	0	101.7	103.2	97.4	95.4	99.6	111.2	106.1	107	103.9	100.8	100	2.13	4.41	2.7	4.15	4.91	4	7.45	6.87	5.32	1.18	0
FALSE	High	Master Protein	P23246	Splicing factor, proline- and glutamine-rich OS=Homo sapiens (Human) OX=9606 GN=SFPQ PE=1 SV=2	0	234.545	49	34	203	33	707	76.1	9.44	511.17	34	cell organization and biogenesis;protein metabolism;DNA metabolism;RNA metabolism OR transcription;other metabolic processes;stress response;other biological processes	nucleus;other cell component	nucleic acid binding activity;other molecular function	Pf00076, Pf08075	6421	ENSG00000116560	SFPQ	hsa:6421; P23246; P30808; Q5SZ71	Suppression of apoptosis; PTK6 Regulates Proteins Involved in RNA Processing	mRNA Processing; Type 2 papillary renal cell carcinoma	4	0	97.5	93.7	102.6	94.9	98.8	101.6	101.5	98.5	93.7	95.9	100	13.4	3.01	0.78	2.68	4.03	3.78	5.84	7.09	5.01	2.23	0
FALSE	High	Master Protein	P52701	DNA mismatch repair protein Msh6 OS=Homo sapiens (Human) OX=9606 GN=MSH6 PE=1 SV=2	0	234.062	39	45	125	45	1360	152.7	6.9	334.7	45	cell cycle OR cell proliferation;DNA metabolism;other metabolic processes;stress response;developmental processes;signal transduction;other biological processes	cytosol;ER/Golgi;nucleus;other cell component	nucleic acid binding activity;other molecular function	Pf00488, Pf00855, Pf01624, Pf05188, Pf05190, Pf05192	2956	ENSG00000116062	MSH6	B4DF41; B4E3I4; F5H2F9; hsa:2956; O43706; O43917; P52701; Q8TCX4; Q9BTB5	Mismatch repair (MMR) directed by MSH2:MSH6 (MutSalpha); Defective Mismatch Repair Associated With MSH2; Defective Mismatch Repair Associated With MSH6	Signaling Pathways in Glioblastoma; Retinoblastoma Gene in Cancer; Chromosomal and microsatellite instability in colorectal cancer ; DNA Repair Pathways Full Network; DNA Mismatch Repair	8	0	104.5	100	106.7	99.1	105.8	99.6	105.2	99.9	101.8	93.6	100	12.88	1.39	2.33	3.45	7.35	2.54	3.22	1.82	4.19	4.78	0
FALSE	High	Master Protein	P00558	Phosphoglycerate kinase 1 OS=Homo sapiens (Human) OX=9606 GN=PGK1 PE=1 SV=3	0	233.97	80	32	285	26	417	44.6	8.1	698.64	32	protein metabolism;other metabolic processes;stress response;other biological processes	non-structural extracellular;other membranes;cytosol	kinase activity;other molecular function	Pf00162	5230	ENSG00000102144	PGK1	A8K4W6; B7Z7A9; hsa:5230; P00558; Q5J7W1; Q6IBT6; Q8NI87	Glycolysis; Gluconeogenesis; Manipulation of host energy metabolism	Cori Cycle; Photodynamic therapy-induced HIF-1 survival signaling; VEGFA-VEGFR2 Signaling Pathway; Pathways in clear cell renal cell carcinoma; Metabolic reprogramming in colon cancer; Computational Model of Aerobic Glycolysis; Glycolysis and Gluconeogenesis	10	7	98.5	100	98.7	92.4	101.7	89.1	96.1	91	100.5	85.4	100	4.22	5.29	3.49	4.4	5.46	6.37	1.53	7.59	7.98	2.26	0
FALSE	High	Master Protein	P02786	Transferrin receptor protein 1 OS=Homo sapiens (Human) OX=9606 GN=TFRC PE=1 SV=2	0	232.438	52	39	130	39	760	84.8	6.61	342.22	39	cell organization and biogenesis;other metabolic processes;transport;developmental processes;signal transduction;other biological processes	non-structural extracellular;plasma membrane;other membranes;other cytoplasmic organelle;other cell component	nucleic acid binding activity;other molecular function	Pf02225, Pf04253, Pf04389	7037	ENSG00000072274	TFRC	D3DXB0; hsa:7037; P02786; Q1HE24; Q59G55; Q9UCN0; Q9UCU5; Q9UDF9; Q9UK21	Cargo recognition for clathrin-mediated endocytosis; Golgi Associated Vesicle Biogenesis; Transferrin endocytosis and recycling	Iron metabolism in placenta; Ferroptosis; 3q29 copy number variation syndrome	7	0	104.6	93.4	104.1	92.8	107.2	94.7	105.7	104.7	98.7	93.6	100	7.83	2.63	2.65	3.11	3.95	1.58	5.46	4.42	4.74	0.72	0
FALSE	High	Master Protein	Q03252	Lamin-B2 OS=Homo sapiens (Human) OX=9606 GN=LMNB2 PE=1 SV=4	0	230.087	58	46	166	40	620	69.9	5.59	392.98	46		other membranes;cytoskeleton;nucleus	other molecular function	Pf00038, Pf00932	84823	ENSG00000176619	LMNB2	hsa:84823; O75292; Q03252; Q14734; Q96DF6		Gastric Cancer Network 2; Fas Ligand (FasL) pathway and Stress induction of Heat Shock Proteins (HSP) regulation; IL-18 signaling pathway	3	0	98.2	93.5	104.1	93.6	97.3	106.1	101.5	96.7	98.9	97.3	100	15.61	1.72	2.55	5.57	4.24	4.13	5.21	9.88	4.19	1.44	0
FALSE	High	Master Protein	Q08378	Golgin subfamily A member 3 OS=Homo sapiens (Human) OX=9606 GN=GOLGA3 PE=1 SV=2	0	229.805	37	44	85	42	1498	167.3	5.44	240.54	44	transport;other biological processes	other membranes;cytosol;ER/Golgi;nucleus;other cell component			2802	ENSG00000090615	GOLGA3	A5PKX6; hsa:2802; O43241; Q08378; Q6P9C7; Q86XW3; Q8TDA9; Q8WZA3			0	2	92.5	99.4	96.6	99	101.4	101.1	100.4	91.3	89.4	97.2	100	8.82	4.01	12.36	3.01	26.82	3.69	2.51	1.76	0.91	2.73	0
FALSE	High	Master Protein	Q99832	T-complex protein 1 subunit eta OS=Homo sapiens (Human) OX=9606 GN=CCT7 PE=1 SV=2	0	229.149	69	37	218	37	543	59.3	7.65	526.97	37	transport;other biological processes	cytosol;cytoskeleton;other cell component	other molecular function	Pf00118	10574	ENSG00000135624	CCT7	A8K7E6; A8MWI8; B7WNW9; B7Z4T9; B7Z4Z7; hsa:10574; O14871; Q6FI26; Q99832	Formation of tubulin folding intermediates by CCT/TriC; Cooperation of PDCL (PhLP1) and TRiC/CCT in G-protein beta folding; Association of TriC/CCT with target proteins during biosynthesis; Prefoldin mediated transfer of substrate to CCT/TriC; Folding of actin by CCT/TriC	VEGFA-VEGFR2 Signaling Pathway; 16p11.2 proximal deletion syndrome	7	0	97	99.1	109.2	98.2	99.7	93.1	106.7	100.1	109.3	93.3	100	5.55	4.52	4.53	2.89	3.85	4	6.48	5.57	7.48	0.93	0
FALSE	High	Master Protein	Q71U36	Tubulin alpha-1A chain OS=Homo sapiens (Human) OX=9606 GN=TUBA1A PE=1 SV=1	0	228.805	64	24	613	1	451	50.1	5.06	1582.23	24	cell cycle OR cell proliferation;cell organization and biogenesis;transport;other biological processes	other membranes;cytosol;cytoskeleton;other cytoplasmic organelle;other cell component	cytoskeletal activity;other molecular function	Pf00091, Pf03953	7846	ENSG00000167552	TUBA1A	A8K0B8; G3V1U9; hsa:7846; P04687; P05209; Q71U36	COPI-dependent Golgi-to-ER retrograde traffic; Separation of Sister Chromatids; MHC class II antigen presentation; Resolution of Sister Chromatid Cohesion; RHO GTPases Activate Formins; EML4 and NUDC in mitotic spindle formation; Kinesins; The role of GTSE1 in G2/M progression after G2 checkpoint; RHO GTPases activate IQGAPs; Translocation of SLC2A4 (GLUT4) to the plasma membrane; Regulation of P…	Pathogenic Escherichia coli infection; Parkin-Ubiquitin Proteasomal System pathway	38	4	101.4	127.9	104.7	118.6	105.9	115.3	103	132.1	100.3	110.6	100	2.81	5.6	5.11	7.2	2.98	8.88	3.55	6.47	2.67	10.68	0
FALSE	High	Master Protein	O00410	Importin-5 OS=Homo sapiens (Human) OX=9606 GN=IPO5 PE=1 SV=4	0	227.065	49	39	110	36	1097	123.6	4.94	324.83	39	transport;other biological processes	nucleus;other cell component	enzyme regulator activity;other molecular function	Pf02985, Pf18808, Pf18816, Pf18829	3843	ENSG00000065150	IPO5	B4DZA0; hsa:3843; O00410; O15257; Q5T578; Q86XC7	vRNP Assembly		1	3	98.4	107.2	95.7	79.6	97.5	99.9	98.9	106.9	95.1	73.6	100	3.28	11.34	2.34	5.85	5.31	5.5	6.79	5.76	2.08	1.81	0
FALSE	High	Master Protein	Q9UBT2	SUMO-activating enzyme subunit 2 OS=Homo sapiens (Human) OX=9606 GN=UBA2 PE=1 SV=2	0	225.123	58	35	134	35	640	71.2	5.29	388.91	35	protein metabolism;other metabolic processes;other biological processes	nucleus;other cell component	other molecular function	Pf00899, Pf14732, Pf16195	10054	ENSG00000126261	UBA2	B3KWB9; hsa:10054; O95605; Q59H87; Q6IBP6; Q9NTJ1; Q9UBT2; Q9UED2	SUMO is conjugated to E1 (UBA2:SAE1); SUMO is transferred from E1 to E2 (UBE2I, UBC9)		2	0	100.8	108	98.9	96.8	98.4	98.1	95.1	96.3	97.8	93.2	100	8.35	4.91	1.43	1.26	2.63	4.62	1.93	7.5	2.42	2.65	0
FALSE	High	Master Protein	Q9BQE3	Tubulin alpha-1C chain OS=Homo sapiens (Human) OX=9606 GN=TUBA1C PE=1 SV=1	0	224.183	63	24	526	3	449	49.9	5.1	1361.85	24	cell cycle OR cell proliferation;cell organization and biogenesis;transport;other biological processes	cytoskeleton;nucleus;other cell component	cytoskeletal activity;other molecular function	Pf00091, Pf03953	84790	ENSG00000167553	TUBA1C	hsa:84790; Q9BQE3	Separation of Sister Chromatids; The role of GTSE1 in G2/M progression after G2 checkpoint; Carboxyterminal post-translational modifications of tubulin; MHC class II antigen presentation; Resolution of Sister Chromatid Cohesion; HSP90 chaperone cycle for steroid hormone receptors (SHR); RHO GTPases Activate Formins; COPI-mediated anterograde transport; COPI-independent Golgi-to-ER retrograde traf…	Pathogenic Escherichia coli infection; Parkin-Ubiquitin Proteasomal System pathway; VEGFA-VEGFR2 Signaling Pathway	33	28	101.9	107.5	101.7	80.4	103.6	92.9	98.4	101.4	96.8	72.7	100	6.94	7.17	4.22	6.81	4.68	6.97	1.8	8.22	5.68	4.28	0
FALSE	High	Master Protein	P09874	Poly [ADP-ribose] polymerase 1 OS=Homo sapiens (Human) OX=9606 GN=PARP1 PE=1 SV=4	0	223.693	43	47	134	47	1014	113	8.88	335.6	47	cell organization and biogenesis;protein metabolism;DNA metabolism;RNA metabolism OR transcription;other metabolic processes;stress response;developmental processes;signal transduction;other biological processes	mitochondrion;nucleus;other cell component	signal transduction activity or receptor binding;nucleic acid binding activity;other molecular function	Pf00533, Pf00644, Pf00645, Pf02877, Pf05406, Pf08063	142	ENSG00000143799	PARP1	B1ANJ4; hsa:142; P09874; Q8IUZ9	SUMOylation of DNA damage response and repair proteins; Formation of Incision Complex in GG-NER; HDR through MMEJ (alt-NHEJ); Downregulation of SMAD2/3:SMAD4 transcriptional activity; DNA Damage Recognition in GG-NER; vRNA Synthesis; POLB-Dependent Long Patch Base Excision Repair; Dual Incision in GG-NER	Corticotropin-releasing hormone signaling pathway; Nanoparticle triggered regulated necrosis; Fas Ligand (FasL) pathway and Stress induction of Heat Shock Proteins (HSP) regulation; NAD metabolism, sirtuins and aging; NAD+ metabolism; NAD+ biosynthetic pathways; Breast cancer pathway; Viral Acute Myocarditis; Joubert Syndrome; Genes involved in male infertility; Base Excision Repair; IL-18 signal…	21	0	102.1	99.7	97.8	99	97.7	107.8	99.8	101	84.4	104.4	100	12.43	0.78	6.22	2.56	2.9	1.53	1.17	2.16	7.26	1.24	0
FALSE	High	Master Protein	O60506	Heterogeneous nuclear ribonucleoprotein Q OS=Homo sapiens (Human) OX=9606 GN=SYNCRIP PE=1 SV=2	0	223.196	57	34	197	26	623	69.6	8.59	630.46	34	RNA metabolism OR transcription;other metabolic processes;stress response;other biological processes	ER/Golgi;nucleus;other cell component	nucleic acid binding activity	Pf00076, Pf18360	10492	ENSG00000135316	SYNCRIP	E1P501; E1P502; hsa:10492; O60506; Q53H05; Q5TCG2; Q5TCG3; Q8IW78; Q8N599; Q96LC1; Q96LC2; Q9Y583			0	8	100.3	102	96.1	99.1	95.3	96.6	96.1	93.6	90.8	94	100	13.62	3.22	2.12	3.13	4.86	1.42	3	3.26	3.3	1.27	0
FALSE	High	Master Protein	Q8WUM4	Programmed cell death 6-interacting protein OS=Homo sapiens (Human) OX=9606 GN=PDCD6IP PE=1 SV=1	0	223.173	55	47	132	46	868	96	6.52	325.59	47	cell cycle OR cell proliferation;cell organization and biogenesis;protein metabolism;other metabolic processes;transport;other biological processes	non-structural extracellular;plasma membrane;cytosol;cytoskeleton;ER/Golgi;other cell component	signal transduction activity or receptor binding;other molecular function	Pf03097, Pf13949	10015	ENSG00000170248	PDCD6IP	C5MQH7; E9PFU1; hsa:10015; Q6NUS1; Q8WUM4; Q9BX86; Q9NUN0; Q9P2H2; Q9UKL5	Budding and maturation of HIV virion; Regulation of necroptotic cell death; Uptake and function of anthrax toxins	Inhibition of exosome biogenesis and secretion by Manumycin A in CRPC cells	5	1	101.1	107.6	100.2	107.4	101	94.1	96.7	97.1	101.8	93.8	100	7.48	2.66	4.36	2.21	3.75	2.13	1.89	4.36	3.56	2.86	0
FALSE	High	Master Protein	Q9Y520	Protein PRRC2C OS=Homo sapiens (Human) OX=9606 GN=PRRC2C PE=1 SV=4	0	222.503	25	63	117	61	2896	316.7	9.13	260.87	63	cell organization and biogenesis;developmental processes;other biological processes	cytosol;other cell component	other molecular function	Pf07001	23215	ENSG00000117523	PRRC2C	hsa:23215; Q05DM8; Q49A39; Q6PD54; Q9H2N2; Q9HA05; Q9NSM8; Q9NXL3; Q9UF29; Q9UPQ6; Q9Y520		VEGFA-VEGFR2 Signaling Pathway	1	2	100.2	104.9	99.8	105.3	100.7	105.4	98.6	100.4	92.2	104	100	10.51	5.51	2.94	1.55	7.47	2.92	2.98	4.72	0.42	2.01	0
FALSE	High	Master Protein	Q13263	Transcription intermediary factor 1-beta OS=Homo sapiens (Human) OX=9606 GN=TRIM28 PE=1 SV=5	0	222.365	49	32	168	32	835	88.5	5.77	399.74	32	cell organization and biogenesis;protein metabolism;DNA metabolism;RNA metabolism OR transcription;other metabolic processes;stress response;developmental processes;signal transduction;other biological processes	nucleus;other cell component	nucleic acid binding activity;kinase activity;other molecular function	Pf00628, Pf00643, Pf14634	10155	ENSG00000130726	TRIM28	hsa:10155; O00677; Q13263; Q7Z632; Q93040; Q96IM1	Generic Transcription Pathway; HCMV Early Events; SUMOylation of transcription cofactors	Corticotropin-releasing hormone signaling pathway; Mesodermal Commitment Pathway; ATM Signaling Network in Development and Disease	6	0	101.5	99.8	103.8	101.8	97.2	100.6	99.4	102.2	97.9	98.3	100	9.45	0.97	1.5	2.87	3.52	1.51	3.13	2.67	1.75	1.39	0
FALSE	High	Master Protein	Q14974	Importin subunit beta-1 OS=Homo sapiens (Human) OX=9606 GN=KPNB1 PE=1 SV=2	0	222.033	42	33	155	33	876	97.1	4.78	419.98	33	cell cycle OR cell proliferation;cell organization and biogenesis;DNA metabolism;other metabolic processes;transport;signal transduction;other biological processes	non-structural extracellular;other membranes;cytosol;ER/Golgi;nucleus;other cell component	other molecular function	Pf00514, Pf03810	3837	ENSG00000108424	KPNB1	B7ZAV6; D3DTT3; hsa:3837; Q14637; Q14974; Q53XN2; Q96J27	Neutrophil degranulation; ISG15 antiviral mechanism; Transport of Ribonucleoproteins into the Host Nucleus; NS1 Mediated Effects on Host Pathways; Nuclear import of Rev protein; Postmitotic nuclear pore complex (NPC) reformation; Regulation of cholesterol biosynthesis by SREBP (SREBF); Apoptosis induced DNA fragmentation; Initiation of Nuclear Envelope (NE) Reformation; Inhibition of nitric oxide…	Sterol Regulatory Element-Binding Proteins (SREBP) signalling; 22q11.2 copy number variation syndrome	12	0	99.8	99.3	101.3	90.2	102.2	94.2	104.5	99.2	103.1	92.8	100	2.24	3.06	3.63	4.27	5.22	3.34	5.83	8.8	5.49	0.75	0
FALSE	High	Master Protein	O60313	Dynamin-like 120 kDa protein, mitochondrial OS=Homo sapiens (Human) OX=9606 GN=OPA1 PE=1 SV=3	0	221.923	40	39	112	39	960	111.6	7.87	313.1	39	cell organization and biogenesis;other metabolic processes;stress response;transport;developmental processes;other biological processes	other membranes;cytosol;mitochondrion;nucleus;other cell component	cytoskeletal activity;other molecular function	Pf00350	4976	ENSG00000198836	OPA1	D3DNW4; E5KLJ5; E5KLJ6; E5KLJ7; E5KLK1; E5KLK2; hsa:4976; O60313	Regulation of Apoptosis		1	0	93.9	103.6	94.3	103.1	97.1	108	100	103	96.7	110.9	100	14.21	3.55	8.47	6.59	3.11	2.33	2.21	8.69	4.94	1.64	0
FALSE	High	Master Protein	P17980	26S proteasome regulatory subunit 6A OS=Homo sapiens (Human) OX=9606 GN=PSMC3 PE=1 SV=3	0	221.527	67	28	142	28	439	49.2	5.24	371.78	28	cell-cell signaling;protein metabolism;other metabolic processes;stress response;transport;developmental processes;signal transduction;other biological processes	non-structural extracellular;cytosol;nucleus;other cell component	other molecular function	Pf00004, Pf16450, Pf17862	5702	ENSG00000165916	PSMC3	B2R8V1; hsa:5702; P17980; Q3B757; Q3B865; Q53HU5; Q6GPG8; Q6IBS1; Q96HD3	Separation of Sister Chromatids; The role of GTSE1 in G2/M progression after G2 checkpoint; Regulation of PTEN stability and activity; Neutrophil degranulation; Asymmetric localization of PCP proteins; Degradation of DVL; FCERI mediated NF-kB activation; Downstream TCR signaling; Cdc20:Phospho-APC/C mediated degradation of Cyclin A; Hedgehog 'on' state; Regulation of RAS by GAPs; ER-Phagosome pat…	Proteasome Degradation; Parkin-Ubiquitin Proteasomal System pathway	59	0	93.4	97.9	94.9	102.4	100.7	108.5	99.1	103.9	96.6	116.2	100	7.5	0.57	0.46	0.52	4.32	4.33	0.49	2.75	2.96	1.76	0
FALSE	High	Master Protein	Q9NYU2	UDP-glucose:glycoprotein glucosyltransferase 1 OS=Homo sapiens (Human) OX=9606 GN=UGGT1 PE=1 SV=3	0	220.671	32	43	103	43	1555	177.1	5.63	261.43	43	protein metabolism;other metabolic processes;stress response;other biological processes	ER/Golgi;other cell component	other molecular function	Pf06427, Pf18400, Pf18401, Pf18402, Pf18403, Pf18404	56886	ENSG00000136731	UGGT1	hsa:56886; Q53QP2; Q53SL3; Q8IW30; Q9H8I4; Q9NYU2	ER Quality Control Compartment (ERQC)	IL-18 signaling pathway	2	0	106.9	110.7	107.1	100.5	101.8	106.7	104.6	102.6	107.1	95	100	14.07	8.1	2.75	1.15	4.61	3.61	3.17	9.4	5.99	4.06	0
FALSE	High	Master Protein	Q13200	26S proteasome non-ATPase regulatory subunit 2 OS=Homo sapiens (Human) OX=9606 GN=PSMD2 PE=1 SV=3	0	220.556	45	40	159	39	908	100.1	5.2	416.57	40	cell-cell signaling;protein metabolism;other metabolic processes;stress response;transport;signal transduction;other biological processes	non-structural extracellular;cytosol;nucleus;other cell component	enzyme regulator activity	Pf01851, Pf17781, Pf18051	5708	ENSG00000175166	PSMD2	B4DX07; B4DXY1; E7EW34; E9PCS3; hsa:5708; Q12932; Q13200; Q15321; Q53XQ4; Q96I12	ER-Phagosome pathway; Neutrophil degranulation; Antigen processing: Ubiquitination & Proteasome degradation; APC/C:Cdc20 mediated degradation of Securin; APC/C:Cdh1 mediated degradation of Cdc20 and other APC/C:Cdh1 targeted proteins in late mitosis/early G1; Cdc20:Phospho-APC/C mediated degradation of Cyclin A; Separation of Sister Chromatids; CDK-mediated phosphorylation and removal of Cdc6; Au…	Proteasome Degradation; TNF alpha Signaling Pathway; Parkin-Ubiquitin Proteasomal System pathway	60	1	84.1	93.4	84.5	85.6	107.9	119.6	107.2	114.8	84.1	117.9	100	6.2	2.71	1.43	2.8	5.8	4.4	2.8	5.22	3.31	1.94	0
FALSE	High	Master Protein	Q86VP6	Cullin-associated NEDD8-dissociated protein 1 OS=Homo sapiens (Human) OX=9606 GN=CAND1 PE=1 SV=2	0	220.461	44	48	153	44	1230	136.3	5.78	354.29	48	cell organization and biogenesis;protein metabolism;other metabolic processes;transport;other biological processes	non-structural extracellular;cytosol;ER/Golgi;nucleus;other cell component	other molecular function	Pf08623	55832	ENSG00000111530	CAND1	B2RAU3; hsa:55832; O94918; Q6PIY4; Q86VP6; Q8NDJ4; Q96JZ9; Q96T19; Q9BTC4; Q9H0G2; Q9P0H7; Q9UF85	Neutrophil degranulation; Neddylation; Iron uptake and transport	Endoderm Differentiation	4	5	104.4	111.2	98.1	106.1	95.9	98.4	93.7	99.8	103.1	102	100	4.25	4.82	1.6	1.36	4.59	1.03	5.84	10.76	5.96	1.13	0
FALSE	High	Master Protein	Q96JH7	Deubiquitinating protein VCIP135 OS=Homo sapiens (Human) OX=9606 GN=VCPIP1 PE=1 SV=2	0	219.126	45	54	126	54	1222	134.2	7.2	311.42	54	cell cycle OR cell proliferation;cell organization and biogenesis;protein metabolism;other metabolic processes;stress response;other biological processes	ER/Golgi;nucleus;other cell component	other molecular function	Pf02338	80124	ENSG00000175073	VCPIP1	hsa:80124; Q504T4; Q86T93; Q86W01; Q8N3A9; Q96JH7; Q9H5R8	Ovarian tumor domain proteases		1	0	90	95.3	90.8	115.9	97.4	108.7	101.1	95.3	93.4	134.7	100	5.36	4.74	0.86	3.91	5.51	4.83	1.8	3.09	2.15	5.41	0
FALSE	High	Master Protein	P30622	CAP-Gly domain-containing linker protein 1 OS=Homo sapiens (Human) OX=9606 GN=CLIP1 PE=1 SV=2	0	219.125	39	56	116	52	1438	162.1	5.36	278.74	56	cell cycle OR cell proliferation;cell organization and biogenesis;transport;other biological processes	other membranes;cytosol;cytoskeleton;nucleus;other cell component	cytoskeletal activity;other molecular function	Pf01302, Pf16641	6249	ENSG00000130779	CLIP1	A0AVD3; hsa:6249; P30622; Q17RS4; Q29RG0	Separation of Sister Chromatids; RHO GTPases Activate Formins; Resolution of Sister Chromatid Cohesion; RHO GTPases activate IQGAPs; EML4 and NUDC in mitotic spindle formation; Amplification of signal from unattached kinetochores via a MAD2 inhibitory signal	Regulation of Microtubule Cytoskeleton	8	4	96.7	96.7	91.8	91.7	110.1	117	112.4	108.1	94	112.7	100	9.49	2.35	3.65	4.22	1.38	2.54	3.2	2.42	1.19	2.37	0
FALSE	High	Master Protein	P19338	Nucleolin OS=Homo sapiens (Human) OX=9606 GN=NCL PE=1 SV=3	0	219.077	51	51	427	49	710	76.6	4.7	904.3	51	developmental processes;other biological processes	nucleus;other cell component	nucleic acid binding activity;other molecular function	Pf00076	4691	ENSG00000115053	NCL	hsa:4691; P19338; Q53SK1; Q8NB06; Q9UCF0; Q9UDG1	Major pathway of rRNA processing in the nucleolus and cytosol	Pathogenic Escherichia coli infection; VEGFA-VEGFR2 Signaling Pathway	3	2	89.5	93.9	92	99.5	89.9	100.6	91.9	97.7	102.4	107.4	100	1.81	2.25	0.13	3.73	3.86	4.45	3.75	1.39	12.9	2	0
FALSE	High	Master Protein	Q16891	MICOS complex subunit MIC60 OS=Homo sapiens (Human) OX=9606 GN=IMMT PE=1 SV=1	0	218.633	54	47	138	47	758	83.6	6.48	362.36	47	cell organization and biogenesis;other biological processes	other membranes;mitochondrion		Pf09731	10989	ENSG00000132305	IMMT	B1H0U5; B2R5N6; hsa:10989; Q14539; Q15092; Q16891; Q68D41; Q69HW5; Q6IBL0; Q7Z3X1; Q8TAJ5; Q9P0V2	Cristae formation		1	0	97.3	87.5	101.2	90.1	89.9	100.9	110.1	101.8	104.5	99.6	100	8.89	19.51	3.86	10.2	7	7.52	9.75	16.15	3.31	2.7	0
FALSE	High	Master Protein	Q15021	Condensin complex subunit 1 OS=Homo sapiens (Human) OX=9606 GN=NCAPD2 PE=1 SV=3	0	218.274	44	47	89	46	1401	157.1	6.61	255.57	47	cell cycle OR cell proliferation;cell organization and biogenesis;other biological processes	cytosol;nucleus;other cell component	other molecular function	Pf12717, Pf12922	9918	ENSG00000010292	NCAPD2	D3DUR4; hsa:9918; Q15021; Q8N6U3	Condensation of Prometaphase Chromosomes		1	1	103.4	108	105.3	105.7	98.1	100.5	98.8	99.7	110.2	95.7	100	5.27	3.75	2.87	2.79	7.84	3.77	5.93	7.6	6.31	5.76	0
FALSE	High	Master Protein	P49915	GMP synthase [glutamine-hydrolyzing] OS=Homo sapiens (Human) OX=9606 GN=GMPS PE=1 SV=1	0	218.065	64	36	115	36	693	76.7	6.87	310.4	36	other metabolic processes	cytosol	other molecular function	Pf00117, Pf00958, Pf02540	8833	ENSG00000163655	GMPS	A8K639; B4DXV7; F8W720; hsa:8833; P49915	Purine ribonucleoside monophosphate biosynthesis		1	0	92	104.7	95.3	106	103.1	101.3	100.1	102.2	94.1	104.7	100	6.14	5.87	1.1	4.14	6.24	4.3	2.73	5.52	0.55	4.47	0
FALSE	High	Master Protein	Q07157	Tight junction protein ZO-1 OS=Homo sapiens (Human) OX=9606 GN=TJP1 PE=1 SV=3	0	217.787	34	51	113	50	1748	195.3	6.7	296.43	51	cell adhesion;cell organization and biogenesis;signal transduction;other biological processes	plasma membrane;other membranes;cytosol;cytoskeleton;other cell component	other molecular function	Pf00595, Pf00625, Pf00791, Pf07653	7082	ENSG00000104067; ENSG00000277401	TJP1	B4E3K1; hsa:7082; Q07157; Q2NKP3; Q4ZGJ6	Apoptotic cleavage of cell adhesion proteins; RUNX1 regulates expression of components of tight junctions; Signaling by Hippo; Regulation of gap junction activity	Epithelial to mesenchymal transition in colorectal cancer; MFAP5 effect on permeability and motility of endothelial cells via cytoskeleton rearrangement; Gastrin Signaling Pathway; Disruption of postsynaptic signalling by CNV; 1q21.1 copy number variation syndrome	9	1	96.1	99.1	95.4	103.7	103.6	112.2	106.7	106.4	93.9	111.6	100	6.63	1.94	3.38	1.38	5.65	3.1	1.36	2.23	5.04	4.56	0
FALSE	High	Master Protein	P35908	Keratin, type II cytoskeletal 2 epidermal OS=Homo sapiens (Human) OX=9606 GN=KRT2 PE=1 SV=2	0	217.551	69	38	107	27	639	65.4	8	284.55	38	cell cycle OR cell proliferation;cell organization and biogenesis;protein metabolism;other metabolic processes;developmental processes;other biological processes	plasma membrane;cytosol;cytoskeleton	bone, tooth or skin structural activity;cytoskeletal activity	Pf00038, Pf16208	3849	ENSG00000172867	KRT2	hsa:3849; P35908; Q4VAQ2	Formation of the cornified envelope		2	9	70.6	29.2	91.4	42.4	68.4	33.1	52	35.4	45.8	35.5	100	10.7	12.7	32	18.98	152.33	10.03	11.1	74.64	5.83	33.88	0
FALSE	High	Master Protein	P61978	Heterogeneous nuclear ribonucleoprotein K OS=Homo sapiens (Human) OX=9606 GN=HNRNPK PE=1 SV=1	0	216.899	63	29	238	29	463	50.9	5.54	561.99	29	RNA metabolism OR transcription;other metabolic processes;signal transduction;other biological processes	cytoskeleton;nucleus;other cell component	nucleic acid binding activity;other molecular function	Pf00013, Pf08067	3190	ENSG00000165119	HNRNPK	hsa:3190; P61978; Q07244; Q15671; Q59F98; Q5T6W4; Q60577; Q6IBN1; Q922Y7; Q96J62	HCMV Late Events; mRNA Splicing - Major Pathway; SUMOylation of RNA binding proteins; Processing of Capped Intron-Containing Pre-mRNA	mRNA Processing; LncRNA involvement in canonical Wnt signaling and colorectal cancer	6	0	90.8	102.5	96.6	105.4	91	102.7	94	96.7	107	106.7	100	2.55	3.17	1.65	2.46	1.57	3.59	4.2	2.76	7.3	1.77	0
FALSE	High	Master Protein	O43143	Pre-mRNA-splicing factor ATP-dependent RNA helicase DHX15 OS=Homo sapiens (Human) OX=9606 GN=DHX15 PE=1 SV=2	0	214.79	50	40	153	39	795	90.9	7.46	364.98	40	RNA metabolism OR transcription;other metabolic processes;other biological processes	nucleus	nucleic acid binding activity;other molecular function	Pf00270, Pf00271, Pf04408, Pf07717	1665	ENSG00000109606	DHX15	hsa:1665; O43143; Q9NQT7	mRNA Splicing - Major Pathway	mRNA Processing	2	1	103.3	93.9	106.9	92.9	105.1	98.7	105.1	106.3	95.9	92.5	100	10.14	1.38	2	3.43	2.48	2.73	2.39	2.14	6.64	1.86	0
FALSE	High	Master Protein	Q9H2G2	STE20-like serine/threonine-protein kinase OS=Homo sapiens (Human) OX=9606 GN=SLK PE=1 SV=1	0	214.019	42	47	108	44	1235	142.6	5.15	277.44	47	cell organization and biogenesis;protein metabolism;other metabolic processes;other biological processes	other cell component	kinase activity;other molecular function	Pf00069, Pf12474	9748	ENSG00000065613	SLK	D3DRA0; D3DRA1; hsa:9748; O00211; Q6P1Z4; Q86WU7; Q86WW1; Q92603; Q9H2G2; Q9NQL0; Q9NQL1			0	3	96.6	108.9	95.7	105.2	93	102.8	96.5	93.3	99.4	105.3	100	1.61	0.71	2.28	2.52	4.4	2.05	1.09	3.11	1.9	3.1	0
FALSE	High	Master Protein	Q7L014	Probable ATP-dependent RNA helicase DDX46 OS=Homo sapiens (Human) OX=9606 GN=DDX46 PE=1 SV=2	0	213.786	41	45	130	43	1031	117.3	9.29	304.92	45	RNA metabolism OR transcription;other metabolic processes	other membranes;nucleus	other molecular function	Pf00270, Pf00271	9879	ENSG00000145833	DDX46	hsa:9879; O94894; Q7L014; Q96EI0; Q9Y658	mRNA Splicing - Major Pathway		1	2	95.4	102.6	98.5	104.2	98.9	103.7	99.5	101.4	93.3	95.1	100	13.15	1.95	3.6	4.67	5.85	1.64	2.39	3.96	5.9	0.81	0
FALSE	High	Master Protein	P43243	Matrin-3 OS=Homo sapiens (Human) OX=9606 GN=MATR3 PE=1 SV=2	0	213.071	52	50	173	49	847	94.6	6.25	402.57	50	stress response;developmental processes;other biological processes	other membranes;nucleus	nucleic acid binding activity;other molecular function	Pf13893	9782	ENSG00000015479	MATR3	B7ZAV5; D3DQC3; hsa:9782; P43243; Q9UHW0; Q9UQ27			0	1	100.3	96.5	101.5	107.3	99.1	100.9	105	95.9	101.1	105.9	100	5.68	0.69	2.94	2.65	3.07	2.57	5.85	8.62	4.73	3.19	0
FALSE	High	Master Protein	P42166	Lamina-associated polypeptide 2, isoform alpha OS=Homo sapiens (Human) OX=9606 GN=TMPO PE=1 SV=2	0	212.129	73	35	93	35	694	75.4	7.66	248.73	35	other biological processes	nucleus;other cell component	nucleic acid binding activity;other molecular function	Pf03020, Pf08198, Pf11560	7112	ENSG00000120802	TMPO	P08918; P08919; P42166; Q14860; Q16295		Envelope proteins and their potential roles in EDMD physiopathology; The Overlap Between Signal Transduction Pathways that Contribute to a Range of LMNA Laminopathies	2	0	102	107.9	100	105.5	96.1	103.6	96.7	107.5	99.2	104.2	100	4.04	0.45	2.86	4.25	4.46	2.37	2.87	3.61	3.91	4.77	0
FALSE	High	Master Protein	Q14839	Chromodomain-helicase-DNA-binding protein 4 OS=Homo sapiens (Human) OX=9606 GN=CHD4 PE=1 SV=2	0	212.056	32	54	111	38	1912	217.9	5.86	251.86	54	cell organization and biogenesis;other biological processes	cytoskeleton;nucleus;other cell component	nucleic acid binding activity;other molecular function	Pf00176, Pf00271, Pf00385, Pf00628, Pf06461, Pf06465, Pf08073, Pf08074	1108	ENSG00000111642	CHD4	hsa:1108; Q14839; Q8IXZ5	RNA Polymerase I Transcription Initiation; Potential therapeutics for SARS; ERCC6 (CSB) and EHMT2 (G9a) positively regulate rRNA expression; NGF-stimulated transcription; HDACs deacetylate histones; Regulation of PTEN gene transcription; Regulation of TP53 Activity through Acetylation	Rett syndrome causing genes; The effect of progerin on the involved genes in Hutchinson-Gilford Progeria Syndrome	9	14	109.4	102.6	104.8	93	104.1	106.7	99.1	99.6	86.8	91.1	100	12.13	4.48	2.94	5.41	3.37	2.01	2.34	2.21	6.82	5.68	0
FALSE	High	Master Protein	P53621	Coatomer subunit alpha OS=Homo sapiens (Human) OX=9606 GN=COPA PE=1 SV=2	0	211.881	44	48	128	48	1224	138.3	7.66	322.92	48	transport;signal transduction;other biological processes	non-structural extracellular;other membranes;cytosol;ER/Golgi;other cell component	signal transduction activity or receptor binding;nucleic acid binding activity;other molecular function	Pf00400, Pf04053, Pf06957, Pf12894	1314	ENSG00000122218	COPA	hsa:1314; P53621; Q5T201; Q8IXZ9	COPI-mediated anterograde transport; COPI-dependent Golgi-to-ER retrograde traffic		2	0	100.8	107.7	94.9	100.4	95.1	104	95	99.4	93.1	96.8	100	7.1	6.09	2.28	3.86	6.73	1.75	8.48	9.51	1.77	3.8	0
FALSE	High	Master Protein	Q92945	Far upstream element-binding protein 2 OS=Homo sapiens (Human) OX=9606 GN=KHSRP PE=1 SV=4	0	211.626	62	41	143	35	711	73.1	7.3	309.81	41	RNA metabolism OR transcription;other metabolic processes;transport;other biological processes	cytosol;nucleus;other cell component	nucleic acid binding activity	Pf00013, Pf09005	8570	ENSG00000088247	KHSRP	hsa:8570; O00301; Q59EZ9; Q5U4P6; Q92945; Q9UNT5; Q9UQH5	ATF4 activates genes in response to endoplasmic reticulum stress; KSRP (KHSRP) binds and destabilizes mRNA	Preimplantation Embryo	3	6	107.5	99.6	109.7	99.1	104.3	103	102.6	101.5	93.5	95.2	100	16.46	2.63	1.41	2.37	3.87	2.18	2.87	2.74	11.39	0.75	0
FALSE	High	Master Protein	P35241	Radixin OS=Homo sapiens (Human) OX=9606 GN=RDX PE=1 SV=1	0	211.319	63	43	224	26	583	68.5	6.37	566.88	43	cell organization and biogenesis;signal transduction;other biological processes	plasma membrane;other membranes;cytoskeleton;other cell component	cytoskeletal activity;other molecular function	Pf00373, Pf00769, Pf09379, Pf09380	5962	ENSG00000137710	RDX	A7YIJ8; A7YIK0; A7YIK3; B7Z9U6; F5H1A7; hsa:5962; P35241; Q86Y61	Recycling pathway of L1	Regulation of Actin Cytoskeleton	2	2	96.3	97.2	95.6	84.7	101.8	98	103.5	99.4	98.5	95.6	100	8.31	2.74	0.88	4.22	7.64	1.94	1.19	6.74	2.48	1.65	0
FALSE	High	Master Protein	Q14697	Neutral alpha-glucosidase AB OS=Homo sapiens (Human) OX=9606 GN=GANAB PE=1 SV=3	0	209.876	44	41	146	40	944	106.8	6.14	374.45	41	protein metabolism;other metabolic processes;other biological processes	ER/Golgi;other cell component	other molecular function	Pf01055, Pf13802	23193	ENSG00000089597	GANAB	A6NC20; hsa:23193; Q14697; Q8WTS9; Q9P0X0	Maturation of spike protein; Calnexin/calreticulin cycle; Maturation of spike protein		4	1	103.8	107.2	105.3	93.5	93.4	96.9	99	97.8	104.3	88.6	100	16.53	7.92	1.34	1.12	3.49	2.81	4.08	14.77	8.31	5	0
FALSE	High	Master Protein	P33992	DNA replication licensing factor MCM5 OS=Homo sapiens (Human) OX=9606 GN=MCM5 PE=1 SV=5	0	209.636	52	34	125	34	734	82.2	8.37	325.78	34	cell cycle OR cell proliferation;cell organization and biogenesis;DNA metabolism;other metabolic processes;stress response	cytosol;nucleus;other cell component	nucleic acid binding activity;other molecular function	Pf00493, Pf14551, Pf17207, Pf17855	4174	ENSG00000100297	MCM5	hsa:4174; O60785; P33992; Q14578; Q9BTJ4; Q9BWL8	Orc1 removal from chromatin; Activation of ATR in response to replication stress; Activation of the pre-replicative complex; Assembly of the pre-replicative complex; Unwinding of DNA	Cell Cycle; Ciliary landscape; G1 to S cell cycle control; DNA Replication	10	0	102	101.6	99.5	104.4	96.9	101	97.3	99.2	100.3	98.1	100	2.98	1.16	3.47	1.41	4.38	1.11	0.89	4.77	2.29	1.52	0
FALSE	High	Master Protein	P29401	Transketolase OS=Homo sapiens (Human) OX=9606 GN=TKT PE=1 SV=3	0	209.426	54	30	161	29	623	67.8	7.66	413.11	30	other metabolic processes;other biological processes	other membranes;cytosol;ER/Golgi;nucleus;other cytoplasmic organelle	other molecular function	Pf00456, Pf02779, Pf02780	7086	ENSG00000163931	TKT	A8K089; B4DE31; E7EPA7; hsa:7086; P29401; Q8TBA3; Q96HH3	Pentose phosphate pathway; Insulin effects increased synthesis of Xylulose-5-Phosphate	Pentose Phosphate Metabolism; VEGFA-VEGFR2 Signaling Pathway; Metabolic reprogramming in colon cancer; Thiamine metabolic pathways	6	1	100.5	103.4	99.7	110.3	102.5	97.7	97.2	97.2	103	107	100	5.1	2.52	2.57	5.2	6.2	0.86	2.96	4.3	5.52	4.11	0
FALSE	High	Master Protein	Q9Y4L1	Hypoxia up-regulated protein 1 OS=Homo sapiens (Human) OX=9606 GN=HYOU1 PE=1 SV=1	0	208.647	52	43	103	43	999	111.3	5.22	277.63	43	stress response;transport;signal transduction;other biological processes	non-structural extracellular;ER/Golgi;other cell component	other molecular function	Pf00012	10525	ENSG00000149428; ENSG00000280682	HYOU1	A8C1Z0; B7Z909; hsa:10525; Q2I204; Q53H25; Q9Y4L1	XBP1(S) activates chaperone genes; Scavenging by Class F Receptors	VEGFA-VEGFR2 Signaling Pathway	3	0	95.9	102.5	91.8	92.6	95.8	113.2	100.7	101.7	105.2	101.1	100	14.54	9.13	3.68	3.36	4.12	7.18	4.63	9.69	11.79	5.71	0
FALSE	High	Master Protein	P08133	Annexin A6 OS=Homo sapiens (Human) OX=9606 GN=ANXA6 PE=1 SV=3	0	207.968	62	40	137	39	673	75.8	5.6	362.61	40	cell organization and biogenesis;stress response;transport;developmental processes;signal transduction;other biological processes	other membranes;mitochondrion;other cytoplasmic organelle;other cell component	transporter activity;cytoskeletal activity;other molecular function	Pf00191	309	ENSG00000197043	ANXA6	B7Z8A7; D3DQH4; E9PGK1; hsa:309; P08133; Q6ZT79	Smooth Muscle Contraction	Calcium Regulation in the Cardiac Cell; Prostaglandin Synthesis and Regulation	3	1	98.1	108.4	95.2	112.1	96.5	104.7	95.2	96.8	97.5	100.5	100	2.96	2.51	3.11	4.4	7.31	5.25	0.43	6.99	5.61	1.12	0
FALSE	High	Master Protein	P60842	Eukaryotic initiation factor 4A-I OS=Homo sapiens (Human) OX=9606 GN=EIF4A1 PE=1 SV=1	0	207.926	65	30	210	13	406	46.1	5.48	516.96	30	protein metabolism;other metabolic processes;other biological processes	cytosol;translational apparatus;other cell component	nucleic acid binding activity;other molecular function	Pf00270, Pf00271	1973	ENSG00000161960	EIF4A1	B2R6L8; D3DTP9; hsa:1973; J3QLC4; P04765; P60842; Q5U018; Q61516	L13a-mediated translational silencing of Ceruloplasmin expression; GTP hydrolysis and joining of the 60S ribosomal subunit; Translation initiation complex formation; Ribosomal scanning and start codon recognition; ISG15 antiviral mechanism; Deadenylation of mRNA	Translation Factors; Fragile X Syndrome ; Translation inhibitors in chronically activated PDGFRA cells; Interferon type I signaling pathways	11	20	93.9	95.9	95.8	92.3	104.4	102.1	106.1	106.1	99.5	103.6	100	3.11	0.5	3.1	3.59	3.87	4.19	0.8	6.25	5.03	1.06	0
FALSE	High	Master Protein	P31948	Stress-induced-phosphoprotein 1 OS=Homo sapiens (Human) OX=9606 GN=STIP1 PE=1 SV=1	0	207.628	66	45	225	45	543	62.6	6.8	507.7	45	other biological processes	cytosol;ER/Golgi;nucleus;other cell component	other molecular function	Pf00515, Pf13181, Pf17830	10963	ENSG00000168439	STIP1	B4DM70; F5H0T1; G3XAD8; hsa:10963; P31948; Q3ZCU9; Q5TZU9	HSP90 chaperone cycle for steroid hormone receptors (SHR)	VEGFA-VEGFR2 Signaling Pathway	2	0	96.9	99.7	98.3	99.5	101.5	91.7	96.9	95.6	100.8	96	100	6.35	3.47	2.39	3.49	5.38	3.19	1.22	6.83	1.47	2.54	0
FALSE	High	Master Protein	P04075	Fructose-bisphosphate aldolase A OS=Homo sapiens (Human) OX=9606 GN=ALDOA PE=1 SV=2	0	207.164	81	30	332	24	364	39.4	8.09	845.83	30	cell organization and biogenesis;other metabolic processes;transport;other biological processes	non-structural extracellular;cytosol;cytoskeleton;other cell component	cytoskeletal activity;other molecular function	Pf00274	226	ENSG00000149925	ALDOA	B4DXI7; hsa:226; P04075; Q6FH76; Q6FI10; Q96B15; Q9BWD9; Q9UCN2	Neutrophil degranulation; Platelet degranulation ; Glycolysis; Gluconeogenesis	VEGFA-VEGFR2 Signaling Pathway; Pathways in clear cell renal cell carcinoma; Computational Model of Aerobic Glycolysis; 16p11.2 proximal deletion syndrome; Glycolysis and Gluconeogenesis; Sudden Infant Death Syndrome (SIDS) Susceptibility Pathways	10	6	98.1	102.7	100.1	102.2	105.6	97.8	99.9	99	102	100.9	100	7.81	2.01	4.14	3.86	5.47	3.17	2.95	8.23	1.92	1.84	0
FALSE	High	Master Protein	Q14566	DNA replication licensing factor MCM6 OS=Homo sapiens (Human) OX=9606 GN=MCM6 PE=1 SV=1	0	205.988	48	42	155	42	821	92.8	5.41	368.18	42	cell cycle OR cell proliferation;cell organization and biogenesis;DNA metabolism;other metabolic processes;stress response	nucleus;other cell component	nucleic acid binding activity;other molecular function	Pf00493, Pf14551, Pf17207, Pf17855, Pf18263	4175	ENSG00000076003	MCM6	B2R6H2; hsa:4175; Q13504; Q14566; Q99859	Orc1 removal from chromatin; Activation of ATR in response to replication stress; Activation of the pre-replicative complex; Assembly of the pre-replicative complex; Unwinding of DNA	Cell Cycle; Retinoblastoma Gene in Cancer; Ciliary landscape; G1 to S cell cycle control; DNA Replication	11	0	97.7	102.3	103.2	93.7	100.9	105.4	100.1	111.9	98.5	89.5	100	9.28	2.76	2.32	5.27	6.6	5.5	1.14	0.79	2.99	1.35	0
FALSE	High	Master Protein	P68371	Tubulin beta-4B chain OS=Homo sapiens (Human) OX=9606 GN=TUBB4B PE=1 SV=1	0	205.911	68	23	354	1	445	49.8	4.89	815.07	23	cell cycle OR cell proliferation;cell organization and biogenesis;stress response;transport;other biological processes	non-structural extracellular;cytosol;cytoskeleton;other cytoplasmic organelle;other cell component	signal transduction activity or receptor binding;cytoskeletal activity;nucleic acid binding activity;other molecular function	Pf00091, Pf03953	10383	ENSG00000188229	TUBB4B	A2BFA2; hsa:10383; P05217; P68371	Separation of Sister Chromatids; The role of GTSE1 in G2/M progression after G2 checkpoint; Carboxyterminal post-translational modifications of tubulin; Neutrophil degranulation; MHC class II antigen presentation; Resolution of Sister Chromatid Cohesion; HSP90 chaperone cycle for steroid hormone receptors (SHR); RHO GTPases Activate Formins; COPI-mediated anterograde transport; COPI-independent G…	Pathogenic Escherichia coli infection; Parkin-Ubiquitin Proteasomal System pathway	39	29	105.6	108.2	99.3	101.1	97.8	90.2	98.3	96.6	105.6	92.3	100	5.3	5.53	1.58	3.63	5.05	7.01	2.06	9.54	1.69	2.04	0
FALSE	High	Master Protein	O95757	Heat shock 70 kDa protein 4L OS=Homo sapiens (Human) OX=9606 GN=HSPA4L PE=1 SV=3	0	205.59	57	46	148	38	839	94.5	5.88	337.52	46	stress response;other biological processes	cytosol;nucleus;other cell component	other molecular function	Pf00012	22824	ENSG00000164070	HSPA4L	A2ICT2; hsa:22824; O95757; Q4W5M5; Q8IWA2	Regulation of HSF1-mediated heat shock response		1	2	98.4	99.9	98.5	103.9	102.4	97.2	103.3	97.8	108.4	99.7	100	3.32	1.4	0.54	0.31	3.4	0.73	2.27	2.01	4.93	3.75	0
FALSE	High	Master Protein	P55060	Exportin-2 OS=Homo sapiens (Human) OX=9606 GN=CSE1L PE=1 SV=3	0	205.16	39	39	128	39	971	110.3	5.77	324.2	39	transport	cytosol;nucleus;other cell component	other molecular function	Pf03378, Pf03810, Pf08506	1434	ENSG00000124207	CSE1L	A3RLL6; B2R5T4; E1P5Y0; F8W904; hsa:1434; O75432; P55060; Q32M40; Q9H5B7; Q9NTS0; Q9UP98; Q9UP99; Q9UPA0			0	0	100.2	105.2	98.6	96.7	99.5	100.1	98.3	101.2	97.9	94.3	100	1.38	2.54	0.94	2.16	7.69	3.78	8.28	6.83	6.66	1.14	0
FALSE	High	Master Protein	Q99996	A-kinase anchor protein 9 OS=Homo sapiens (Human) OX=9606 GN=AKAP9 PE=1 SV=4	0	205.124	17	63	94	57	3907	452.7	4.98	194.61	63	cell-cell signaling;cell cycle OR cell proliferation;cell organization and biogenesis;signal transduction;other biological processes	plasma membrane;other membranes;cytosol;cytoskeleton;ER/Golgi;other cell component	signal transduction activity or receptor binding;nucleic acid binding activity;other molecular function	Pf10495	10142	ENSG00000127914	AKAP9	A4D1F0; A4D1F2; A4D1F4; hsa:10142; O14869; O43355; O94895; Q75N20; Q99996; Q9UQH3; Q9UQQ4; Q9Y6B8; Q9Y6Y2	Recruitment of NuMA to mitotic centrosomes; Regulation of PLK1 Activity at G2/M Transition; Loss of Nlp from mitotic centrosomes; Recruitment of mitotic centrosome proteins and complexes; Anchoring of the basal body to the plasma membrane; AURKA Activation by TPX2; Signaling by BRAF and RAF fusions; Phase 3 - rapid repolarisation; Phase 2 - plateau phase	G Protein Signaling Pathways; NO/cGMP/PKG mediated Neuroprotection	12	6	99.1	99.9	98.9	107.4	101.4	106.2	106.3	108.1	97.9	104.7	100	7.96	2.86	6.18	5.34	7.72	5.62	5.55	5.5	3.91	4.97	0
FALSE	High	Master Protein	P54136	Arginine--tRNA ligase, cytoplasmic OS=Homo sapiens (Human) OX=9606 GN=RARS1 PE=1 SV=2	0	204.493	59	40	130	39	660	75.3	6.68	353.28	40	protein metabolism;RNA metabolism OR transcription;other metabolic processes	cytosol;nucleus;other cell component	nucleic acid binding activity;other molecular function	Pf00750, Pf03485, Pf05746	5917	ENSG00000113643	RARS1	B2RBS9; hsa:5917; P54136; Q53GY4; Q9BWA1	Cytosolic tRNA aminoacylation; Selenoamino acid metabolism	Amino Acid metabolism	3	1	100.7	102.2	99.9	103.8	98.1	95.7	98.6	94.1	98.6	98.7	100	3.69	2.04	1.57	0.25	5.74	1.11	4.45	3.72	5.4	0.92	0
FALSE	High	Master Protein	Q92900	Regulator of nonsense transcripts 1 OS=Homo sapiens (Human) OX=9606 GN=UPF1 PE=1 SV=2	0	204.079	44	44	122	43	1129	124.3	6.61	347.87	44	cell cycle OR cell proliferation;cell organization and biogenesis;DNA metabolism;RNA metabolism OR transcription;other metabolic processes;stress response;transport;other biological processes	cytosol;nucleus;other cell component	nucleic acid binding activity;other molecular function	Pf09416, Pf13086, Pf13087, Pf18141	5976	ENSG00000005007	UPF1	hsa:5976; O00239; O43343; Q86Z25; Q92842; Q92900	Nonsense Mediated Decay (NMD) enhanced by the Exon Junction Complex (EJC); Nonsense Mediated Decay (NMD) independent of the Exon Junction Complex (EJC)		2	1	101.6	100.7	97.4	103.9	98.2	94.1	98.1	97.3	104.5	106.4	100	6.2	0.18	1.89	1.49	5.65	2.76	0.99	0.88	3.45	4.69	0
FALSE	High	Master Protein	Q9Y5B9	FACT complex subunit SPT16 OS=Homo sapiens (Human) OX=9606 GN=SUPT16H PE=1 SV=1	0	203.98	41	44	133	43	1047	119.8	5.66	315.5	44	cell organization and biogenesis;DNA metabolism;RNA metabolism OR transcription;other metabolic processes;stress response;other biological processes	nucleus	other molecular function	Pf00557, Pf08512, Pf08644, Pf14826	11198	ENSG00000092201	SUPT16H	hsa:11198; Q6GMT8; Q6P2F1; Q6PJM1; Q9NRX0; Q9Y5B9	Regulation of TP53 Activity through Phosphorylation; Formation of RNA Pol II elongation complex ; Formation of HIV elongation complex in the absence of HIV Tat; Formation of HIV-1 elongation complex containing HIV-1 Tat; Pausing and recovery of Tat-mediated HIV elongation; Tat-mediated HIV elongation arrest and recovery; HIV elongation arrest and recovery; Pausing and recovery of HIV elongation; …		12	1	100.2	98.5	102.1	95.3	100	104.1	101.8	105.7	96.3	98.2	100	7.93	4.26	1.77	5.43	3.14	1.22	0.97	5.8	6.78	0.77	0
FALSE	High	Master Protein	P40939	Trifunctional enzyme subunit alpha, mitochondrial OS=Homo sapiens (Human) OX=9606 GN=HADHA PE=1 SV=2	0	203.526	56	35	151	35	763	82.9	9.04	417.19	35	other metabolic processes;other biological processes	other membranes;mitochondrion	other molecular function	Pf00378, Pf00725, Pf02737	3030	ENSG00000084754	HADHA	B2R7L4; B4DYP2; hsa:3030; P40939; Q16679; Q53T69; Q53TA2; Q96GT7; Q9UQC5	Acyl chain remodeling of CL; mitochondrial fatty acid beta-oxidation of unsaturated fatty acids; Beta oxidation of decanoyl-CoA to octanoyl-CoA-CoA; Beta oxidation of octanoyl-CoA to hexanoyl-CoA; Beta oxidation of hexanoyl-CoA to butanoyl-CoA; Beta oxidation of myristoyl-CoA to lauroyl-CoA; Beta oxidation of lauroyl-CoA to decanoyl-CoA-CoA; Beta oxidation of palmitoyl-CoA to myristoyl-CoA	Fatty Acid Beta Oxidation; Mitochondrial LC-Fatty Acid Beta-Oxidation; Valproic acid pathway; Sudden Infant Death Syndrome (SIDS) Susceptibility Pathways	12	0	93.7	86.9	106.6	96.9	85.6	100.5	106.1	98.8	106.5	103.5	100	8.17	19.02	1.75	11.96	3.7	4.63	5.54	13.42	2.91	2.39	0
FALSE	High	Master Protein	O00429	Dynamin-1-like protein OS=Homo sapiens (Human) OX=9606 GN=DNM1L PE=1 SV=2	0	203.328	63	42	113	42	736	81.8	6.81	267.22	42	cell organization and biogenesis;stress response;transport;developmental processes;signal transduction;other biological processes	plasma membrane;other membranes;cytosol;cytoskeleton;mitochondrion;ER/Golgi;other cytoplasmic organelle;other cell component	enzyme regulator activity;cytoskeletal activity;other molecular function	Pf00350, Pf01031, Pf02212	10059	ENSG00000087470	DNM1L	A8K4X9; B4DGC9; B4DSU8; G8JLD5; hsa:10059; J3KPI2; O00429; O14541; O60709; Q59GN9; Q7L6B3; Q8TBT7; Q9BWM1; Q9Y5J2	Apoptotic execution phase	Synaptic Vesicle Pathway; CAMKK2 Pathway	3	0	91.8	103.8	89.8	107.5	87.4	96.5	92.2	92.1	106.3	105.9	100	2.89	2.11	3.31	3.61	4.33	0.9	4.64	5.39	7.17	2.31	0
FALSE	High	Master Protein	P45974	Ubiquitin carboxyl-terminal hydrolase 5 OS=Homo sapiens (Human) OX=9606 GN=USP5 PE=1 SV=2	0	203.21	44	34	123	33	858	95.7	5.03	320.85	34	protein metabolism;other metabolic processes;other biological processes	cytosol;nucleus;other cytoplasmic organelle	other molecular function	Pf00443, Pf00627, Pf02148, Pf17807	8078	ENSG00000111667	USP5	D3DUS7; D3DUS8; hsa:8078; P45974; Q96J22	Ub-specific processing proteases; Synthesis of active ubiquitin: roles of E1 and E2 enzymes	IL-18 signaling pathway	3	1	107.3	104.9	106	105.6	111.1	101.2	104.1	100.2	96.5	102.2	100	13.55	3.28	2.86	2.97	5.38	1.74	1.21	2.76	5.44	1.13	0
FALSE	High	Master Protein	Q15459	Splicing factor 3A subunit 1 OS=Homo sapiens (Human) OX=9606 GN=SF3A1 PE=1 SV=1	0	202.413	48	32	112	31	793	88.8	5.22	263.61	32	cell organization and biogenesis;RNA metabolism OR transcription;other metabolic processes	nucleus	nucleic acid binding activity	Pf00240, Pf01805, Pf12230	10291	ENSG00000099995	SF3A1	E9PAW1; hsa:10291; Q15459	mRNA Splicing - Major Pathway	mRNA Processing	2	0	103.7	102.8	107	94.1	98	103.1	101.4	99.4	97.3	87	100	12.98	1.53	1.4	8.86	3.91	2.06	2.97	5.42	7.12	2.96	0
FALSE	High	Master Protein	Q9NR30	Nucleolar RNA helicase 2 OS=Homo sapiens (Human) OX=9606 GN=DDX21 PE=1 SV=5	0	202.354	49	38	121	36	783	87.3	9.28	316.85	38	DNA metabolism;RNA metabolism OR transcription;other metabolic processes;stress response;other biological processes	cytosol;mitochondrion;nucleus	nucleic acid binding activity;other molecular function	Pf00270, Pf00271, Pf08152	9188	ENSG00000165732	DDX21	B2RDL0; hsa:9188; Q13436; Q5VX41; Q68D35; Q9NR30	B-WICH complex positively regulates rRNA expression; Major pathway of rRNA processing in the nucleolus and cytosol		2	2	91.4	89.1	85.1	89.4	100.6	107	94.1	104.4	79.2	95.3	100	62.98	5.72	5.68	4.05	6.53	4.07	5.58	2.9	6.82	5.68	0
FALSE	High	Master Protein	P04264	Keratin, type II cytoskeletal 1 OS=Homo sapiens (Human) OX=9606 GN=KRT1 PE=1 SV=6	0	202.217	54	37	130	29	644	66	8.12	338.14	37	cell organization and biogenesis;protein metabolism;other metabolic processes;stress response;transport;developmental processes;other biological processes	non-structural extracellular;plasma membrane;other membranes;cytosol;cytoskeleton;other cell component	bone, tooth or skin structural activity;other molecular function	Pf00038, Pf16208, Pf16210	3848	ENSG00000167768	KRT1	B2RA01; hsa:3848; P04264; P85925; P86104; Q14720; Q6GSJ0; Q9H298	Neutrophil degranulation; Formation of the cornified envelope	Corticotropin-releasing hormone signaling pathway	4	2	82.1	31.4	88	34	57.5	36.9	60	33.6	46.7	37.7	100	27.75	25.67	104.86	24.79	150.7	3.59	33.02	61.51	14.54	57.44	0
FALSE	High	Master Protein	P40227	T-complex protein 1 subunit zeta OS=Homo sapiens (Human) OX=9606 GN=CCT6A PE=1 SV=3	0	201.682	65	33	228	33	531	58	6.68	470.39	33	other biological processes	cytosol;cytoskeleton;other cell component	other molecular function	Pf00118	908	ENSG00000146731	CCT6A	A6NCD2; hsa:908; P40227; Q3KP28; Q75LP4; Q96S46	Cooperation of PDCL (PhLP1) and TRiC/CCT in G-protein beta folding; Formation of tubulin folding intermediates by CCT/TriC; Association of TriC/CCT with target proteins during biosynthesis; Prefoldin mediated transfer of substrate to CCT/TriC; Folding of actin by CCT/TriC	16p11.2 proximal deletion syndrome	6	0	101.3	102.9	100.7	96.1	101.7	86.1	96.8	99.9	101.9	94.8	100	5.45	7.71	1.45	1.43	3.18	6.83	2.51	4.32	1.67	0.6	0
FALSE	High	Master Protein	P07437	Tubulin beta chain OS=Homo sapiens (Human) OX=9606 GN=TUBB PE=1 SV=2	0	201.116	68	23	362	4	444	49.6	4.89	828.18	23	cell cycle OR cell proliferation;cell organization and biogenesis;stress response;transport;other biological processes	non-structural extracellular;other membranes;cytoskeleton;nucleus;other cytoplasmic organelle;other cell component	signal transduction activity or receptor binding;cytoskeletal activity;other molecular function	Pf00091, Pf03953	203068	ENSG00000183311; ENSG00000196230; ENSG00000224156; ENSG00000227739; ENSG00000229684; ENSG00000232421; ENSG00000232575; ENSG00000235067	TUBB	hsa:203068; P05218; P07437; Q8WUC1; Q9CY33	Neutrophil degranulation; Recruitment of NuMA to mitotic centrosomes; Regulation of PLK1 Activity at G2/M Transition; Loss of Nlp from mitotic centrosomes; Recruitment of mitotic centrosome proteins and complexes; Anchoring of the basal body to the plasma membrane; AURKA Activation by TPX2; Potential therapeutics for SARS	Pathogenic Escherichia coli infection; Parkin-Ubiquitin Proteasomal System pathway	11	2	104.9	110.9	106.4	119.1	106.2	99.5	103.4	104.1	111.5	103.7	100	7.55	2.71	1.59	4.02	4.39	4.8	2.23	5.87	4.7	4.38	0
FALSE	High	Master Protein	P63104	14-3-3 protein zeta/delta OS=Homo sapiens (Human) OX=9606 GN=YWHAZ PE=1 SV=1	0	200.753	74	23	381	16	245	27.7	4.79	1023.37	23	cell organization and biogenesis;protein metabolism;other metabolic processes;stress response;transport;developmental processes;signal transduction;other biological processes	cytosol;mitochondrion;nucleus;other cell component	other molecular function	Pf00244	7534	ENSG00000164924	YWHAZ	A8K1N0; B7Z465; hsa:7534; P29213; P29312; P63104; Q32P43; Q5XJ08; Q6GPI2; Q6IN74; Q6NUR9; Q6P3U9; Q86V33	Translocation of SLC2A4 (GLUT4) to the plasma membrane; Deactivation of the beta-catenin transactivating complex; RHO GTPases activate PKNs; Negative regulation of NOTCH4 signaling; Rap1 signalling; TP53 Regulates Metabolic Genes; Chk1/Chk2(Cds1) mediated inactivation of Cyclin B:Cdk1 complex; Regulation of localization of FOXO transcription factors; Activation of BAD and translocation to mitocho…	Cell Cycle; Prolactin Signaling Pathway; Pathogenic Escherichia coli infection; Myometrial Relaxation and Contraction Pathways; Hepatitis B infection; Calcium Regulation in the Cardiac Cell; Sudden Infant Death Syndrome (SIDS) Susceptibility Pathways	20	9	101.3	102.6	100.6	104.6	97	95.2	101	98.4	103.7	94.3	100	5.58	5.12	1.9	5.32	3.51	6.18	2.37	6.87	2.66	3.29	0
FALSE	High	Master Protein	P50395	Rab GDP dissociation inhibitor beta OS=Homo sapiens (Human) OX=9606 GN=GDI2 PE=1 SV=2	0	200.54	71	29	133	20	445	50.6	6.47	361.54	29	transport;signal transduction;other biological processes	non-structural extracellular;other membranes;cytosol;ER/Golgi;other cytoplasmic organelle;other cell component	enzyme regulator activity;other molecular function	Pf00996	2665	ENSG00000057608	GDI2	hsa:2665; O43928; P50395; Q5SX88; Q9UQM6	Neutrophil degranulation; RAB GEFs exchange GTP for GDP on RABs		2	10	99	111.5	97.4	105.9	96	98.7	96.6	99.4	102.9	100.7	100	3.31	3.35	4.24	2.51	3.86	6.87	1.89	7.68	4.45	2.92	0
FALSE	High	Master Protein	Q16531	DNA damage-binding protein 1 OS=Homo sapiens (Human) OX=9606 GN=DDB1 PE=1 SV=1	0	200.493	37	40	123	40	1140	126.9	5.26	323.62	40	cell-cell signaling;cell organization and biogenesis;protein metabolism;DNA metabolism;other metabolic processes;stress response;signal transduction;other biological processes	nucleus;other cell component	nucleic acid binding activity;other molecular function	Pf03178, Pf10433	1642	ENSG00000167986	DDB1	A6NG77; B2R648; B4DG00; hsa:1642; O15176; Q13289; Q16531; Q58F96	Neddylation; Gap-filling DNA repair synthesis and ligation in TC-NER; Formation of TC-NER Pre-Incision Complex; Dual incision in TC-NER; Formation of Incision Complex in GG-NER; Dual Incision in GG-NER; Recognition of DNA damage by PCNA-containing replication complex; DNA Damage Recognition in GG-NER	Hippo-Merlin Signaling Dysregulation; Hepatitis B infection; Nucleotide Excision Repair; DNA Repair Pathways Full Network	13	0	97.4	96	102.1	103.5	105	107.9	108.1	98.5	103.8	117.6	100	7.19	2.94	1.67	2.25	5.26	2.64	0.94	3.84	1.05	1.81	0
FALSE	High	Master Protein	P25705	ATP synthase subunit alpha, mitochondrial OS=Homo sapiens (Human) OX=9606 GN=ATP5F1A PE=1 SV=1	0	199.897	57	32	248	32	553	59.7	9.13	600.59	32	cell organization and biogenesis;other metabolic processes;transport;other biological processes	plasma membrane;other membranes;mitochondrion	signal transduction activity or receptor binding;transporter activity;other molecular function	Pf00006, Pf00306, Pf02874	498	ENSG00000152234	ATP5F1A	A8K092; B4DY56; hsa:498; K7ENP3; P25705; Q53XX6; Q8IXV2; Q96FB4; Q96HW2; Q96IR6; Q9BTV8	Mitochondrial protein import; Cristae formation; Formation of ATP by chemiosmotic coupling	Electron Transport Chain (OXPHOS system in mitochondria); Oxidative phosphorylation	5	0	91.1	86.2	112.5	91.5	84.1	100.2	109.6	99.5	108.2	103	100	6.25	19.45	1.72	11.85	6.31	5.53	6.29	12.01	3.66	2.65	0
FALSE	High	Master Protein	Q9UHB6	LIM domain and actin-binding protein 1 OS=Homo sapiens (Human) OX=9606 GN=LIMA1 PE=1 SV=1	0	199.15	55	38	108	37	759	85.2	6.84	269.43	38	cell organization and biogenesis;other metabolic processes;transport;other biological processes	plasma membrane;other membranes;cytosol;cytoskeleton;other cell component	cytoskeletal activity;other molecular function	Pf00412	51474	ENSG00000050405	LIMA1	B2RB09; hsa:51474; Q2TAN7; Q59FE8; Q9BVF2; Q9H8J1; Q9HBN5; Q9NX96; Q9NXC3; Q9NXU6; Q9P0H8; Q9UHB5; Q9UHB6			0	1	87	86.6	88.1	90	97.6	109.9	104	104.8	91.9	116.9	100	9.27	3.87	2.38	1.36	2.51	6.45	4.46	5.12	2.17	4.62	0
FALSE	High	Master Protein	P41252	Isoleucine--tRNA ligase, cytoplasmic OS=Homo sapiens (Human) OX=9606 GN=IARS1 PE=1 SV=2	0	199.126	39	46	137	46	1262	144.4	6.15	331.44	46	protein metabolism;RNA metabolism OR transcription;other metabolic processes	cytosol;other cell component	nucleic acid binding activity;other molecular function	Pf00133, Pf08264	3376	ENSG00000196305	IARS1	A8KAE9; hsa:3376; P41252; Q5TCD0; Q7Z3T4; Q9H588	Selenoamino acid metabolism; Cytosolic tRNA aminoacylation	Amino Acid metabolism	3	0	95.9	101	94.7	106.5	95.9	100.3	94.7	93.8	103.7	103.6	100	4.11	0.93	0.61	2.06	5.87	0.58	7.64	5.36	3.97	1.17	0
FALSE	High	Master Protein	Q07866	Kinesin light chain 1 OS=Homo sapiens (Human) OX=9606 GN=KLC1 PE=1 SV=2	0	198.826	54	32	110	24	573	65.3	6.2	319.75	32	cell organization and biogenesis;transport;other biological processes	cytosol;cytoskeleton;other cell component	cytoskeletal activity	Pf00515, Pf13374, Pf13424	3831	ENSG00000126214	KLC1	A6NF62; F8VTM4; hsa:3831; Q07866; Q7RTM2; Q7RTM3; Q7RTM5; Q7RTP9; Q7RTQ3; Q7RTQ5; Q7RTQ6; Q86SF5; Q86TF5; Q86V74; Q86V75; Q86V76; Q86V77; Q86V78; Q86V79; Q96H62	COPI-dependent Golgi-to-ER retrograde traffic; MHC class II antigen presentation; Kinesins; RHO GTPases activate KTN1	IL-18 signaling pathway	5	7	101.9	100.4	99.5	91.6	103.2	96.3	102	105.2	94.3	89.2	100	8.71	5.91	2.35	3.94	5.31	3.18	1.92	2.04	7.34	0.74	0
FALSE	High	Master Protein	Q13620	Cullin-4B OS=Homo sapiens (Human) OX=9606 GN=CUL4B PE=1 SV=4	0	198.365	49	46	98	29	913	103.9	7.37	240.37	46	cell cycle OR cell proliferation;cell organization and biogenesis;protein metabolism;DNA metabolism;other metabolic processes;stress response;developmental processes;other biological processes	cytosol;nucleus;other cell component	other molecular function	Pf00888, Pf10557	8450	ENSG00000158290	CUL4B	B1APK5; B3KVX4; B7Z5K8; hsa:8450; Q13620; Q6PIE4; Q6UP07; Q7Z673; Q9BY37; Q9UEB7; Q9UED7	Neddylation; Formation of TC-NER Pre-Incision Complex; Dual incision in TC-NER; Gap-filling DNA repair synthesis and ligation in TC-NER; Formation of Incision Complex in GG-NER; Recognition of DNA damage by PCNA-containing replication complex; DNA Damage Recognition in GG-NER; Dual Incision in GG-NER	Mesodermal Commitment Pathway; Nucleotide Excision Repair; DNA Repair Pathways Full Network	12	17	99.2	109.9	105.9	103.4	101.2	108	101.6	108.2	95.4	99.9	100	5.89	6.18	2.5	2.25	3.77	4.92	5.18	8.6	10.24	1.04	0
FALSE	High	Master Protein	P26639	Threonine--tRNA ligase 1, cytoplasmic OS=Homo sapiens (Human) OX=9606 GN=TARS1 PE=1 SV=3	0	198.361	55	36	135	35	723	83.4	6.67	334.58	36	protein metabolism;RNA metabolism OR transcription;other metabolic processes	cytosol;cytoskeleton	nucleic acid binding activity;other molecular function	Pf00587, Pf02824, Pf03129, Pf07973	6897	ENSG00000113407	TARS1	A8K8I1; B4DEG8; hsa:6897; P26639; Q96FP5; Q9BWA6	Cytosolic tRNA aminoacylation		1	1	97	98.2	93.5	98.5	102.1	100.5	100.6	100.7	99.4	100.8	100	3.02	1.87	1.84	1.63	6.38	1.55	2.83	4.29	2.61	3.24	0
FALSE	High	Master Protein	P46063	ATP-dependent DNA helicase Q1 OS=Homo sapiens (Human) OX=9606 GN=RECQL PE=1 SV=3	0	198.151	57	33	131	31	649	73.4	7.88	320.41	33	cell organization and biogenesis;DNA metabolism;other metabolic processes;stress response	nucleus;other cell component	nucleic acid binding activity;other molecular function	Pf00270, Pf00271, Pf16124	5965	ENSG00000004700	RECQL	A8K6G2; hsa:5965; P46063			0	2	99.1	104	98.6	106.9	95.2	96.3	97	101.7	107.1	104	100	2.57	1.22	1.73	3.23	5.46	2.74	3.66	3.2	7.1	1.58	0
FALSE	High	Master Protein	Q9H583	HEAT repeat-containing protein 1 OS=Homo sapiens (Human) OX=9606 GN=HEATR1 PE=1 SV=3	0	197.903	28	53	110	52	2144	242.2	6.54	232.59	53	RNA metabolism OR transcription;other metabolic processes;other biological processes	mitochondrion;nucleus;other cell component	nucleic acid binding activity	Pf08146, Pf12397	55127	ENSG00000119285	HEATR1	hsa:55127; Q5T3Q8; Q6P197; Q9H583; Q9NW23	Major pathway of rRNA processing in the nucleolus and cytosol; rRNA modification in the nucleus and cytosol		2	1	101.3	102.1	98.3	100.5	97.4	103	98.7	103.1	96	98.9	100	5.06	2.92	3.63	6.08	2.9	2.94	3.32	3.65	6.95	3.62	0
FALSE	High	Master Protein	Q15233	Non-POU domain-containing octamer-binding protein OS=Homo sapiens (Human) OX=9606 GN=NONO PE=1 SV=4	0	197.517	65	36	235	32	471	54.2	8.95	495.15	36	DNA metabolism;RNA metabolism OR transcription;other metabolic processes;stress response;other biological processes	nucleus	nucleic acid binding activity;other molecular function	Pf00076, Pf08075	4841	ENSG00000147140	NONO	B7Z4C2; D3DVV4; F5GYZ3; hsa:4841; O00201; P30807; Q12786; Q15233; Q9BQC5		mRNA Processing	1	4	93.7	94	100.6	109.9	92.6	104.2	97.2	96.3	97.1	110.8	100	9.92	4.94	1.61	3.11	3.18	3.74	4.37	6.97	2.82	0.34	0
FALSE	High	Master Protein	O43390	Heterogeneous nuclear ribonucleoprotein R OS=Homo sapiens (Human) OX=9606 GN=HNRNPR PE=1 SV=1	0	196.847	52	31	131	22	633	70.9	8.13	366.49	31	RNA metabolism OR transcription;other metabolic processes;other biological processes	ER/Golgi;nucleus;other cell component	nucleic acid binding activity	Pf00076, Pf18360	10236	ENSG00000125944; ENSG00000282958	HNRNPR	hsa:10236; O43390; Q2L7G6; Q5TEH1; Q9BV64; S4R3J4	mRNA Splicing - Major Pathway; Processing of Capped Intron-Containing Pre-mRNA	mRNA Processing	3	1	101.9	109.7	103.1	110.5	100.4	103.7	102	103	96	106	100	13.92	6.86	2.99	1.5	2.46	3.39	4.42	4.26	2.76	2.01	0
FALSE	High	Master Protein	Q01813	ATP-dependent 6-phosphofructokinase, platelet type OS=Homo sapiens (Human) OX=9606 GN=PFKP PE=1 SV=2	0	196.503	46	33	108	26	784	85.5	7.55	256.13	33	cell organization and biogenesis;other metabolic processes;other biological processes	cytosol;other cell component	kinase activity;other molecular function	Pf00365	5214	ENSG00000067057	PFKP	B3KS15; hsa:5214; Q01813; Q5VSR7; Q5VSR8	Glycolysis	Cori Cycle; Pathways in clear cell renal cell carcinoma; Glycolysis and Gluconeogenesis	4	8	109.3	106.4	95.6	106.5	98.7	98.2	98.1	101.3	99.8	105.7	100	5.1	2.78	0.93	3.64	6.85	3.54	4.87	9.57	4.8	2.37	0
FALSE	High	Master Protein	Q13885	Tubulin beta-2A chain OS=Homo sapiens (Human) OX=9606 GN=TUBB2A PE=1 SV=1	0	196.309	59	21	330	1	445	49.9	4.89	765.69	21	cell cycle OR cell proliferation;cell organization and biogenesis;developmental processes;other biological processes	cytoskeleton;other cell component	cytoskeletal activity;other molecular function	Pf00091, Pf03953	7280	ENSG00000137267	TUBB2A	hsa:7280; Q13885; Q6FGZ8; Q8IWR2	Translocation of SLC2A4 (GLUT4) to the plasma membrane; Separation of Sister Chromatids; Resolution of Sister Chromatid Cohesion; RHO GTPases Activate Formins; EML4 and NUDC in mitotic spindle formation; COPI-dependent Golgi-to-ER retrograde traffic; COPI-mediated anterograde transport; Recycling pathway of L1; HCMV Early Events; MHC class II antigen presentation; The role of GTSE1 in G2/M progre…	Pathogenic Escherichia coli infection; Parkin-Ubiquitin Proteasomal System pathway	32	5	97.4	94.3	105.9	113.8	104.1	94.2	104.9	109.8	100.5	91.9	100	10.18	2.11	6.02	9.04	9.39	4.58	3.51	7.76	1.07	9.94	0
FALSE	High	Master Protein	Q99459	Cell division cycle 5-like protein OS=Homo sapiens (Human) OX=9606 GN=CDC5L PE=1 SV=2	0	195.779	60	38	95	36	802	92.2	8.18	249.77	38	cell cycle OR cell proliferation;DNA metabolism;RNA metabolism OR transcription;other metabolic processes;stress response;signal transduction;other biological processes	nucleus;other cell component	nucleic acid binding activity;other molecular function	Pf11831, Pf13921	988	ENSG00000096401	CDC5L	hsa:988; Q76N46; Q99459; Q99974	mRNA Splicing - Major Pathway		1	2	102	96.6	102.9	105.1	99.5	102.8	99.6	97.7	93.8	95.3	100	14.79	1.57	2.54	1.29	4.3	8.12	1.33	1.11	3.59	1.76	0
FALSE	High	Master Protein	O00159	Unconventional myosin-Ic OS=Homo sapiens (Human) OX=9606 GN=MYO1C PE=1 SV=4	0	194.487	41	39	106	37	1063	121.6	9.41	266.05	39	cell organization and biogenesis;stress response;transport;signal transduction;other biological processes	plasma membrane;other membranes;cytosol;cytoskeleton;nucleus;other cell component	signal transduction activity or receptor binding;cytoskeletal activity;other molecular function	Pf00063, Pf00612, Pf06017	4641	ENSG00000197879	MYO1C	hsa:4641; O00159; Q4LE56; Q6NVJ7; Q86Y95	Translocation of SLC2A4 (GLUT4) to the plasma membrane; Regulation of actin dynamics for phagocytic cup formation; FCGR3A-mediated phagocytosis	VEGFA-VEGFR2 Signaling Pathway; Insulin Signaling	5	2	100.3	103.1	102.6	93.9	94.5	96.6	103	100.3	106.7	91.3	100	1.14	4.06	3.06	5.34	2.76	3.12	3.67	5.39	5.47	2.96	0
FALSE	High	Master Protein	Q9BVA1	Tubulin beta-2B chain OS=Homo sapiens (Human) OX=9606 GN=TUBB2B PE=1 SV=1	0	194.341	59	21	330	1	445	49.9	4.89	763.69	21	cell cycle OR cell proliferation;cell organization and biogenesis;developmental processes;other biological processes	cytoskeleton;other cell component	cytoskeletal activity;other molecular function	Pf00091, Pf03953	347733	ENSG00000137285	TUBB2B	A8K068; hsa:347733; Q9BVA1	Translocation of SLC2A4 (GLUT4) to the plasma membrane; Separation of Sister Chromatids; The role of GTSE1 in G2/M progression after G2 checkpoint; Prefoldin mediated transfer of substrate to CCT/TriC; HCMV Early Events; Recruitment of NuMA to mitotic centrosomes; Resolution of Sister Chromatid Cohesion; RHO GTPases Activate Formins; EML4 and NUDC in mitotic spindle formation; COPI-dependent Golg…	Pathogenic Escherichia coli infection; Parkin-Ubiquitin Proteasomal System pathway	32	0	146.5	106.8	128.4	123.6	145.1	99.7	123.5	92.5	148.9	124	100	15.5	29.5	13.68	28.94	21.68	15.95	6.14	32.38	21.82	10.54	0
FALSE	High	Master Protein	P12268	Inosine-5'-monophosphate dehydrogenase 2 OS=Homo sapiens (Human) OX=9606 GN=IMPDH2 PE=1 SV=2	0	194.062	55	30	97	27	514	55.8	6.9	276.69	30	cell cycle OR cell proliferation;other metabolic processes;transport;developmental processes;other biological processes	non-structural extracellular;cytosol;nucleus;other cell component	nucleic acid binding activity;other molecular function	Pf00478, Pf00571	3615	ENSG00000178035	IMPDH2	hsa:3615; P12268; Q6LEF3	Neutrophil degranulation; Potential therapeutics for SARS; Purine ribonucleoside monophosphate biosynthesis	Rett syndrome causing genes	4	3	106.4	100.7	106.6	91	107.9	90.3	104.1	95.2	99.5	88.9	100	12.31	3.06	3.17	3.37	6.46	4.7	2.1	4.21	3.4	2.61	0
FALSE	High	Master Protein	Q29RF7	Sister chromatid cohesion protein PDS5 homolog A OS=Homo sapiens (Human) OX=9606 GN=PDS5A PE=1 SV=1	0	193.912	36	43	97	37	1337	150.7	7.91	263.91	43	cell cycle OR cell proliferation;cell organization and biogenesis;DNA metabolism;other metabolic processes;stress response;other biological processes	plasma membrane;other membranes;cytosol;nucleus;other cell component			23244	ENSG00000121892	PDS5A	hsa:23244; Q29RF7; Q2TTR5; Q68DF7; Q8N7J4; Q8NG14; Q9Y4D4	Separation of Sister Chromatids; Resolution of Sister Chromatid Cohesion; Establishment of Sister Chromatid Cohesion; Cohesin Loading onto Chromatin		4	6	107.2	97.3	100.4	100.6	101.1	98.4	95.3	97.7	92.2	94.9	100	7.57	2.06	4	4.44	6.81	1.36	2.97	4.16	3.19	5.49	0
FALSE	High	Master Protein	P07237	Protein disulfide-isomerase OS=Homo sapiens (Human) OX=9606 GN=P4HB PE=1 SV=3	0	193.619	69	33	139	32	508	57.1	4.87	329.08	33	cell organization and biogenesis;protein metabolism;other metabolic processes;stress response;signal transduction;other biological processes	non-structural extracellular;plasma membrane;other membranes;cytosol;cytoskeleton;ER/Golgi;other cell component	signal transduction activity or receptor binding;cytoskeletal activity;other molecular function	Pf00085, Pf13848	5034	ENSG00000185624	P4HB	B2RDQ2; hsa:5034; P07237; P30037; P32079; Q15205; Q6LDE5	Hedgehog ligand biogenesis; Regulation of Insulin-like Growth Factor (IGF) transport and uptake by Insulin-like Growth Factor Binding Proteins (IGFBPs); Post-translational protein phosphorylation; Collagen biosynthesis and modifying enzymes; Detoxification of Reactive Oxygen Species; Interleukin-12 signaling; Interleukin-23 signaling; Chylomicron assembly; VLDL assembly	VEGFA-VEGFR2 Signaling Pathway; Type I collagen synthesis in the context of Osteogenesis imperfecta	11	1	95.8	97.4	94.9	95.8	93.1	96	95	95.8	106.3	99	100	16.36	7.58	1.91	3.02	3.31	7.12	2.42	10.25	7.71	6.03	0
FALSE	High	Master Protein	P14866	Heterogeneous nuclear ribonucleoprotein L OS=Homo sapiens (Human) OX=9606 GN=HNRNPL PE=1 SV=2	0	193.49	58	23	151	22	589	64.1	8.22	406.25	23	RNA metabolism OR transcription;other metabolic processes;other biological processes	nucleus;other cell component	nucleic acid binding activity	Pf00076, Pf11835, Pf13893	3191	ENSG00000104824; ENSG00000282947	HNRNPL	A6ND69; A6NIT8; hsa:3191; P14866; Q9H3P3	mRNA Splicing - Major Pathway; Processing of Capped Intron-Containing Pre-mRNA	mRNA Processing	3	1	96.7	97	96.6	101.8	94.1	101.1	96.5	91.6	94.4	104.8	100	3.63	1.62	2.4	3.68	2.94	3.54	6.72	6.9	4.42	0.97	0
FALSE	High	Master Protein	P62191	26S proteasome regulatory subunit 4 OS=Homo sapiens (Human) OX=9606 GN=PSMC1 PE=1 SV=1	0	193.221	72	33	149	31	440	49.2	6.21	357.72	33	cell-cell signaling;protein metabolism;other metabolic processes;stress response;transport;signal transduction;other biological processes	cytosol;nucleus;other cell component	other molecular function	Pf00004, Pf16450, Pf17862	5700	ENSG00000100764	PSMC1	B4DR63; hsa:5700; P49014; P62191; Q03527; Q6IAW0; Q6NW36; Q96AZ3	FCERI mediated NF-kB activation; Downstream TCR signaling; Antigen processing: Ubiquitination & Proteasome degradation; Activation of NF-kappaB in B cells; Oxygen-dependent proline hydroxylation of Hypoxia-inducible Factor Alpha; ER-Phagosome pathway; Cross-presentation of soluble exogenous antigens (endosomes); SCF-beta-TrCP mediated degradation of Emi1; APC/C:Cdc20 mediated degradation of Secur…	Proteasome Degradation; Parkin-Ubiquitin Proteasomal System pathway	59	3	91.5	94	86.5	94.2	103	122.5	107.8	113	95.7	123	100	1.1	3.45	3.2	0.73	4.77	14.79	2.3	20.27	4.1	1.53	0
FALSE	High	Master Protein	P35221	Catenin alpha-1 OS=Homo sapiens (Human) OX=9606 GN=CTNNA1 PE=1 SV=1	0	193.18	54	41	79	29	906	100	6.29	208.45	41	cell adhesion;cell organization and biogenesis;stress response;developmental processes;other biological processes	plasma membrane;other membranes;cytosol;cytoskeleton;other cell component	cytoskeletal activity;other molecular function	Pf01044	1495	ENSG00000044115	CTNNA1	hsa:1495; P35221; Q12795; Q8N1C0	RHO GTPases activate IQGAPs; VEGFR2 mediated vascular permeability; Adherens junctions interactions; Myogenesis	Arrhythmogenic Right Ventricular Cardiomyopathy; Apoptosis-related network due to altered Notch3 in ovarian cancer; VEGFA-VEGFR2 Signaling Pathway; White fat cell differentiation; Endometrial cancer; Mechanoregulation and pathology of YAP/TAZ via Hippo and non-Hippo mechanisms; Hippo-Merlin Signaling Dysregulation	11	10	105	95.3	105	109.5	104.4	92	99.9	97.6	99	98.4	100	4.58	2.57	1.43	2.51	1.55	2.79	1.97	5.72	2.56	1.49	0
FALSE	High	Master Protein	Q9BUJ2	Heterogeneous nuclear ribonucleoprotein U-like protein 1 OS=Homo sapiens (Human) OX=9606 GN=HNRNPUL1 PE=1 SV=2	0	192.243	45	40	141	39	856	95.7	6.92	339.99	40	RNA metabolism OR transcription;other metabolic processes;other biological processes	nucleus	other molecular function	Pf00622, Pf02037, Pf13671	11100	ENSG00000105323	HNRNPUL1	B3KMW7; hsa:11100; O76022; Q6ZSZ0; Q7L8P4; Q8N6Z4; Q96G37; Q9BUJ2; Q9HAL3; Q9UG75	mRNA Splicing - Major Pathway		1	0	103.6	102	111	114.7	107	100.7	102.2	92.4	106.5	103.5	100	1.37	0.6	4.04	1.9	15.49	3.48	6.6	2.05	3.02	2.89	0
FALSE	High	Master Protein	O00571	ATP-dependent RNA helicase DDX3X OS=Homo sapiens (Human) OX=9606 GN=DDX3X PE=1 SV=3	0	191.876	59	36	154	35	662	73.2	7.18	380.61	36	cell-cell signaling;cell organization and biogenesis;protein metabolism;RNA metabolism OR transcription;other metabolic processes;stress response;transport;signal transduction;other biological processes	non-structural extracellular;plasma membrane;other membranes;cytosol;cytoskeleton;nucleus;other cell component	enzyme regulator activity;cytoskeletal activity;translation activity;nucleic acid binding activity;other molecular function	Pf00270, Pf00271	1654	ENSG00000215301	DDX3X	A8K538; B4E3E8; hsa:1654; O00571; O15536	Neutrophil degranulation	Novel intracellular components of RIG-I-like receptor (RLR) pathway; Hepatitis B infection	3	0	103	102.1	103.2	98.2	102.5	95.4	101.4	101.2	104.9	93.4	100	6.31	2.5	1.45	2.32	2.96	2.47	1.52	2.65	0.74	2.08	0
FALSE	High	Master Protein	O14980	Exportin-1 OS=Homo sapiens (Human) OX=9606 GN=XPO1 PE=1 SV=1	0	191.726	36	35	125	34	1071	123.3	6.06	354.94	35	transport;other biological processes	other membranes;cytosol;nucleus;other cell component	nucleic acid binding activity;other molecular function	Pf03810, Pf08389, Pf08767, Pf18777, Pf18784, Pf18787	7514	ENSG00000082898	XPO1	A6NL14; A8K1K5; D6W5E2; hsa:7514; O14980; Q63HP8; Q68CP3; Q99433	Separation of Sister Chromatids; Resolution of Sister Chromatid Cohesion; RHO GTPases Activate Formins; EML4 and NUDC in mitotic spindle formation; Amplification of signal from unattached kinetochores via a MAD2 inhibitory signal; MAPK6/MAPK4 signaling; Deactivation of the beta-catenin transactivating complex; Rev-mediated nuclear export of HIV RNA; NEP/NS2 Interacts with the Cellular Export Mach…	eIF5A regulation in response to inhibition of the nuclear export system; 22q11.2 copy number variation syndrome	16	1	104.3	107.8	107.5	97.2	102.3	105.7	102.4	105.9	97.6	85.7	100	2.24	3.59	2	7.36	7.39	6.74	6.21	6.02	18.29	3.14	0
FALSE	High	Master Protein	O00231	26S proteasome non-ATPase regulatory subunit 11 OS=Homo sapiens (Human) OX=9606 GN=PSMD11 PE=1 SV=3	0	191.529	74	35	116	35	422	47.4	6.48	311.75	35	cell-cell signaling;cell organization and biogenesis;protein metabolism;other metabolic processes;stress response;transport;signal transduction;other biological processes	non-structural extracellular;cytosol;nucleus;other cell component	other molecular function	Pf01399, Pf18055, Pf18503	5717	ENSG00000108671	PSMD11	A8K3I7; E1P663; hsa:5717; O00231; O00495; Q53FT5	Antigen processing: Ubiquitination & Proteasome degradation; Neddylation; Separation of Sister Chromatids; FCERI mediated NF-kB activation; Downstream TCR signaling; Activation of NF-kappaB in B cells; Oxygen-dependent proline hydroxylation of Hypoxia-inducible Factor Alpha; ER-Phagosome pathway; Cross-presentation of soluble exogenous antigens (endosomes); SCF-beta-TrCP mediated degradation of E…	Proteasome Degradation; Parkin-Ubiquitin Proteasomal System pathway; VEGFA-VEGFR2 Signaling Pathway	60	0	91.9	96.6	93.2	102.6	104.1	109.8	103.4	103.8	98	118.7	100	4.17	1.83	1.97	0.95	5.28	1.71	1.93	4.1	1.24	1.47	0
FALSE	High	Master Protein	P63010	AP-2 complex subunit beta OS=Homo sapiens (Human) OX=9606 GN=AP2B1 PE=1 SV=1	0	191.482	45	36	114	21	937	104.5	5.38	318.99	36	cell-cell signaling;cell organization and biogenesis;protein metabolism;other metabolic processes;transport;developmental processes;signal transduction;other biological processes	plasma membrane;other membranes;cytosol;other cytoplasmic organelle;other cell component	other molecular function	Pf01602, Pf02883, Pf09066	163	ENSG00000006125	AP2B1	A6NJP3; hsa:163; P21851; P63010; Q7Z451; Q96J19	MHC class II antigen presentation; Potential therapeutics for SARS; Recycling pathway of L1; Cargo recognition for clathrin-mediated endocytosis; WNT5A-dependent internalization of FZD4; EPH-ephrin mediated repulsion of cells; WNT5A-dependent internalization of FZD2, FZD5 and ROR2; Retrograde neurotrophin signalling; LDL clearance; Nef Mediated CD4 Down-regulation; Nef Mediated CD8 Down-regulatio…	Synaptic Vesicle Pathway; GABA receptor Signaling; EGF/EGFR Signaling Pathway; Fragile X Syndrome ; mBDNF and proBDNF regulation of GABA neurotransmission	18	17	105.2	98.8	100.2	99.1	103.4	102.6	104.8	105.3	95	103.5	100	4.88	3.37	3.32	5.39	5.61	4.67	2.46	2.18	11.66	0.92	0
FALSE	High	Master Protein	P24928	DNA-directed RNA polymerase II subunit RPB1 OS=Homo sapiens (Human) OX=9606 GN=POLR2A PE=1 SV=2	0	191.396	33	58	102	58	1970	217	7.37	207.06	58	DNA metabolism;RNA metabolism OR transcription;other metabolic processes;stress response;signal transduction;other biological processes	nucleus;other cell component	nucleic acid binding activity;other molecular function	Pf00623, Pf04983, Pf04990, Pf04992, Pf04997, Pf04998, Pf05000, Pf05001	5430	ENSG00000181222	POLR2A	A6NN93; B9EH88; hsa:5430; P24928; Q6NX41	Estrogen-dependent gene expression; Formation of RNA Pol II elongation complex ; Formation of HIV elongation complex in the absence of HIV Tat; HIV elongation arrest and recovery; Pausing and recovery of HIV elongation; RNA Polymerase II Pre-transcription Events; TP53 Regulates Transcription of DNA Repair Genes; RNA polymerase II transcribes snRNA genes; mRNA Splicing - Major Pathway; mRNA Splici…	Pyrimidine metabolism; Eukaryotic Transcription Initiation; mRNA Processing; 22q11.2 copy number variation syndrome	45	0	113.9	85.4	118.3	99.1	111.8	93.8	113.6	109	100.9	97.6	100	13.98	0.9	4.07	3.42	3.23	2.76	3.99	9.98	8.09	2.85	0
FALSE	High	Master Protein	Q14690	Protein RRP5 homolog OS=Homo sapiens (Human) OX=9606 GN=PDCD11 PE=1 SV=3	0	191.015	31	50	87	50	1871	208.6	8.87	203.25	50	RNA metabolism OR transcription;other metabolic processes	cytosol;nucleus;other cell component	other molecular function	Pf00575, Pf05843	22984	ENSG00000148843	PDCD11	hsa:22984; Q14690; Q2TA92; Q5W093; Q6P2J3; Q86VQ8; Q9H4P1	Major pathway of rRNA processing in the nucleolus and cytosol; rRNA modification in the nucleus and cytosol		2	0	96.7	99.5	93.2	103.4	93.4	106	92.3	97.3	97.1	99.4	100	44.78	6.73	6.34	1.17	4.83	9.84	2.07	2.86	4.67	1.02	0
FALSE	High	Master Protein	P06748	Nucleophosmin OS=Homo sapiens (Human) OX=9606 GN=NPM1 PE=1 SV=2	0	190.565	66	21	477	20	294	32.6	4.78	1255.02	21	cell cycle OR cell proliferation;cell organization and biogenesis;DNA metabolism;other metabolic processes;stress response;transport;signal transduction;other biological processes	cytosol;cytoskeleton;nucleus;other cell component	enzyme regulator activity;translation activity;nucleic acid binding activity;other molecular function	Pf03066, Pf16276	4869	ENSG00000181163	NPM1	A8K3N7; B5BU00; D3DQL6; hsa:4869; P06748; P08693; Q12826; Q13440; Q13441; Q14115; Q5EU94; Q5EU95; Q5EU96; Q5EU97; Q5EU98; Q5EU99; Q6V962; Q8WTW5; Q96AT6; Q96DC4; Q96EA5; Q9BYG9; Q9UDJ7	TP53 regulates transcription of additional cell cycle genes whose exact role in the p53 pathway remain uncertain; Nuclear import of Rev protein; Deposition of new CENPA-containing nucleosomes at the centromere; SUMOylation of transcription cofactors; TFAP2A acts as a transcriptional repressor during retinoic acid induced cell differentiation		5	1	84.6	93.6	88.5	96	87.5	101.6	92.5	102.4	103.3	103.2	100	4.07	1.89	2.32	1.2	2.9	3.52	5.46	4.07	15.56	1.88	0
FALSE	High	Master Protein	P62195	26S proteasome regulatory subunit 8 OS=Homo sapiens (Human) OX=9606 GN=PSMC5 PE=1 SV=1	0	190.449	73	29	156	27	406	45.6	7.55	425.2	29	cell-cell signaling;protein metabolism;other metabolic processes;stress response;transport;signal transduction;other biological processes	cytosol;nucleus;other cell component	signal transduction activity or receptor binding;other molecular function	Pf00004, Pf16450, Pf17862	5705	ENSG00000087191	PSMC5	A8K3Z3; A8K763; hsa:5705; O35051; O43208; P47210; P52915; P52916; P62195	FCERI mediated NF-kB activation; Downstream TCR signaling; Antigen processing: Ubiquitination & Proteasome degradation; Activation of NF-kappaB in B cells; Oxygen-dependent proline hydroxylation of Hypoxia-inducible Factor Alpha; ER-Phagosome pathway; Cross-presentation of soluble exogenous antigens (endosomes); SCF-beta-TrCP mediated degradation of Emi1; APC/C:Cdc20 mediated degradation of Secur…	Proteasome Degradation; Parkin-Ubiquitin Proteasomal System pathway; Pregnane X Receptor pathway; Nuclear Receptors Meta-Pathway	60	0	89.7	92.1	90.4	93.3	105.4	111.9	104.4	113.6	88.8	116.2	100	9.54	1.3	2.03	1.61	5.23	2.45	0.57	1.22	0.87	1	0
FALSE	High	Master Protein	P30101	Protein disulfide-isomerase A3 OS=Homo sapiens (Human) OX=9606 GN=PDIA3 PE=1 SV=4	0	189.838	62	34	169	33	505	56.7	6.35	459.01	34	protein metabolism;other metabolic processes;stress response;other biological processes	non-structural extracellular;other membranes;ER/Golgi;other cytoplasmic organelle;other cell component	other molecular function	Pf00085, Pf13848	2923	ENSG00000167004	PDIA3	hsa:2923; P30101; Q13453; Q14255; Q8IYF8; Q9UMU7	ER-Phagosome pathway; Antigen Presentation: Folding, assembly and peptide loading of class I MHC; Calnexin/calreticulin cycle	Prion disease pathway	4	0	98.1	101.7	97.8	102	92.5	101.5	99.6	97.6	103.2	114.3	100	14.03	8.61	1.6	5.4	3.95	6.69	1.69	8.03	5.81	4.74	0
FALSE	High	Master Protein	Q13439	Golgin subfamily A member 4 OS=Homo sapiens (Human) OX=9606 GN=GOLGA4 PE=1 SV=1	0	189.734	27	54	88	50	2230	261	5.39	197.45	54	cell organization and biogenesis;transport;developmental processes	other membranes;cytosol;ER/Golgi;nucleus;other cell component	other molecular function	Pf01465	2803	ENSG00000144674	GOLGA4	F8W8Q7; hsa:2803; Q13270; Q13439; Q13654; Q14436; Q59EW8	Retrograde transport at the Trans-Golgi-Network; Signaling by membrane-tethered fusions of PDGFRA or PDGFRB		2	3	106.2	97.6	103.8	97	108.9	108.8	110.2	112.1	99.4	98.3	100	14.43	4.46	3.11	3.41	4.97	2.03	5.57	3.41	4.83	1.45	0
FALSE	High	Master Protein	O94915	Protein furry homolog-like OS=Homo sapiens (Human) OX=9606 GN=FRYL PE=1 SV=2	0	189.131	17	49	94	46	3013	339.4	5.58	212.92	49	cell organization and biogenesis;developmental processes;other biological processes	other cell component		Pf14222, Pf14225, Pf14228	285527	ENSG00000075539	FRYL	hsa:285527; O94915; O95640; Q8WTZ5; Q9NT40			0	3	93.5	102	91.8	98.3	99.8	113.2	105.6	109.6	93.1	110.2	100	5.84	4.86	2.31	5.85	6.91	5.96	3.84	3.15	7.22	2.43	0
FALSE	High	Master Protein	O60610	Protein diaphanous homolog 1 OS=Homo sapiens (Human) OX=9606 GN=DIAPH1 PE=1 SV=2	0	189.117	39	50	107	48	1272	141.3	5.41	235.76	50	cell organization and biogenesis;transport;other biological processes	plasma membrane;other membranes;cytosol;cytoskeleton;nucleus;other cell component	signal transduction activity or receptor binding;cytoskeletal activity;other molecular function	Pf02181, Pf06345, Pf06346, Pf06367, Pf06371	1729	ENSG00000131504	DIAPH1	A6NF18; B7ZKW2; E9PEZ2; hsa:1729; O60610; Q17RN4; Q59FH8; Q9UC76	RHO GTPases Activate Formins; Neutrophil degranulation; ERBB2 Regulates Cell Motility	Regulation of Microtubule Cytoskeleton; AGE/RAGE pathway; Focal Adhesion; Type 2 papillary renal cell carcinoma; Regulation of Actin Cytoskeleton; G13 Signaling Pathway	9	2	99.7	98.7	95.4	94.5	106.1	106.8	107	101.1	96.5	102.6	100	6.94	2.86	2.32	1.16	8.72	4.19	0.58	4.4	6.1	4.84	0
FALSE	High	Master Protein	P68366	Tubulin alpha-4A chain OS=Homo sapiens (Human) OX=9606 GN=TUBA4A PE=1 SV=1	0	188.951	53	21	485	3	448	49.9	5.06	1237.44	21	cell cycle OR cell proliferation;cell organization and biogenesis;transport;other biological processes	non-structural extracellular;cytosol;cytoskeleton;other cell component	cytoskeletal activity;other molecular function	Pf00091, Pf03953	7277	ENSG00000127824	TUBA4A	A8MUB1; B3KNQ6; hsa:7277; P05215; P68366	Intraflagellar transport; RHO GTPases Activate Formins; Separation of Sister Chromatids; The role of GTSE1 in G2/M progression after G2 checkpoint; HCMV Early Events; HSP90 chaperone cycle for steroid hormone receptors (SHR); Recycling pathway of L1; COPI-dependent Golgi-to-ER retrograde traffic; Translocation of SLC2A4 (GLUT4) to the plasma membrane; Microtubule-dependent trafficking of connexon…	Pathogenic Escherichia coli infection; Parkin-Ubiquitin Proteasomal System pathway	39	0	111.4	101.6	104.3	58.7	120.1	87.1	85.1	125.4	87.5	49.4	100	0.28	10.5	7.38	11.42	92.51	17.02	26.61	8.76	14.53	10.55	0
FALSE	High	Master Protein	O95239	Chromosome-associated kinesin KIF4A OS=Homo sapiens (Human) OX=9606 GN=KIF4A PE=1 SV=3	0	188.594	36	38	80	37	1232	139.8	6.27	220.45	38	cell cycle OR cell proliferation;cell organization and biogenesis;transport;other biological processes	cytosol;cytoskeleton;nucleus;other cell component	cytoskeletal activity;nucleic acid binding activity;other molecular function	Pf00225	24137	ENSG00000090889	KIF4A	B2R7V5; D3DVU4; hsa:24137; O95239; Q86TN3; Q86XX7; Q9NNY6; Q9NY24; Q9UMW3	MHC class II antigen presentation; Recycling pathway of L1; COPI-dependent Golgi-to-ER retrograde traffic; Kinesins	Retinoblastoma Gene in Cancer	5	1	98.5	100.7	93.5	106	94.5	105.4	96.7	96.8	86.6	99.6	100	19.07	0.97	6.15	2.16	8.22	0.71	2.13	1.56	4.12	3.45	0
FALSE	High	Master Protein	Q93009	Ubiquitin carboxyl-terminal hydrolase 7 OS=Homo sapiens (Human) OX=9606 GN=USP7 PE=1 SV=2	0	188.574	39	37	83	37	1102	128.2	5.55	239.27	37	cell organization and biogenesis;protein metabolism;DNA metabolism;other metabolic processes;stress response;developmental processes;other biological processes	cytosol;nucleus;other cell component	other molecular function	Pf00443, Pf00917, Pf12436, Pf14533	7874	ENSG00000187555	USP7	A6NMY8; B7Z815; H0Y3G8; hsa:7874; Q93009	Ub-specific processing proteases; Formation of TC-NER Pre-Incision Complex; Dual incision in TC-NER; Gap-filling DNA repair synthesis and ligation in TC-NER; Regulation of TP53 Degradation; Synthesis of active ubiquitin: roles of E1 and E2 enzymes; Regulation of PTEN localization	Regulation of toll-like receptor signaling pathway	9	0	100	105.8	106.1	100.8	104.1	113.4	106.1	117.4	97.2	106.5	100	14.35	1.36	3.81	4.93	2.55	3.64	3.47	5.03	6.45	2.51	0
FALSE	High	Master Protein	Q01518	Adenylyl cyclase-associated protein 1 OS=Homo sapiens (Human) OX=9606 GN=CAP1 PE=1 SV=5	0	188.479	55	28	164	26	475	51.9	8.06	414.37	28	cell organization and biogenesis;transport;signal transduction;other biological processes	non-structural extracellular;plasma membrane;other membranes;cytoskeleton;other cytoplasmic organelle	cytoskeletal activity;other molecular function	Pf01213, Pf08603	10487	ENSG00000131236	CAP1	hsa:10487; Q01518; Q53HR7; Q5T0S1; Q5T0S2; Q6I9U6	Neutrophil degranulation; Platelet degranulation ; Role of ABL in ROBO-SLIT signaling	Angiopoietin Like Protein 8 Regulatory Pathway; Insulin Signaling	5	2	92.2	103	96.1	108.5	95.1	94.5	96.4	94.7	106.3	99.7	100	3.13	1.19	5.95	2.24	3.61	2.3	3.55	3.57	6.11	0.57	0
FALSE	High	Master Protein	P17844	Probable ATP-dependent RNA helicase DDX5 OS=Homo sapiens (Human) OX=9606 GN=DDX5 PE=1 SV=1	0	188.318	54	39	149	31	614	69.1	8.92	328.19	39	RNA metabolism OR transcription;other metabolic processes;developmental processes;signal transduction;other biological processes	nucleus;other cell component	signal transduction activity or receptor binding;nucleic acid binding activity;other molecular function	Pf00270, Pf00271, Pf08061	1655	ENSG00000108654	DDX5	B4DLW8; B5BU21; D3DU32; E7ETL9; hsa:1655; O75681; P17844; Q53Y61	Estrogen-dependent gene expression; mRNA Splicing - Major Pathway; Replication of the SARS-CoV-1 genome; Replication of the SARS-CoV-2 genome; SUMOylation of transcription cofactors	Ciliary landscape	6	10	91.8	96.1	95	102.3	94.3	105.8	98.9	105.2	100.8	108.8	100	4.5	1.01	1.71	0.42	5.46	2.52	4.16	0.74	3.08	3.02	0
FALSE	High	Master Protein	Q00839	Heterogeneous nuclear ribonucleoprotein U OS=Homo sapiens (Human) OX=9606 GN=HNRNPU PE=1 SV=6	0	187.815	49	41	197	40	825	90.5	6	451.12	41	cell cycle OR cell proliferation;cell organization and biogenesis;RNA metabolism OR transcription;other metabolic processes;transport;developmental processes;other biological processes	cytoskeleton;nucleus;other cell component	cytoskeletal activity;nucleic acid binding activity;other molecular function	Pf00622, Pf02037, Pf13671	3192	ENSG00000153187	HNRNPU	hsa:3192; O75507; Q00839; Q8N174; Q96HY9; Q9BQ09	mRNA Splicing - Major Pathway; Processing of Capped Intron-Containing Pre-mRNA	mRNA Processing; LncRNA involvement in canonical Wnt signaling and colorectal cancer	4	1	107.7	98.3	94.9	99.8	91.5	98.4	96.6	100.9	97.7	95	100	22.32	1.87	4.83	0.56	1.07	1.81	5.13	6.21	6.52	3.8	0
FALSE	High	Master Protein	P28838	Cytosol aminopeptidase OS=Homo sapiens (Human) OX=9606 GN=LAP3 PE=1 SV=3	0	187.448	63	31	112	31	519	56.1	7.93	321.64	31	protein metabolism;other metabolic processes	cytosol;ER/Golgi;nucleus;other cell component	other molecular function	Pf00883, Pf02789	51056	ENSG00000002549	LAP3	B3KMQ3; hsa:51056; P28838; Q6IAM6; Q6P0L6; Q9UQE3			0	0	99.7	108.5	101.5	102.5	96	102	103.6	107.4	102.7	99.5	100	4.46	1.96	0.5	2.16	4.22	0.91	0.49	3.5	1.04	2.1	0
FALSE	High	Master Protein	P35527	Keratin, type I cytoskeletal 9 OS=Homo sapiens (Human) OX=9606 GN=KRT9 PE=1 SV=3	0	187.282	63	28	91	26	623	62	5.24	246.37	28	cell organization and biogenesis;developmental processes;other biological processes	cytosol;cytoskeleton	cytoskeletal activity	Pf00038	3857	ENSG00000171403	KRT9	hsa:3857; O00109; P35527; Q0IJ47; Q14665	Formation of the cornified envelope		2	0	119.4	54.1	108.1	68.1	67.9	68.4	97.6	65.8	72.3	73.4	100	37.54	16.16	127.38	22.68	10.91	0.82	46.02	28.75	20.26	37.2	0
FALSE	High	Master Protein	Q16643	Drebrin OS=Homo sapiens (Human) OX=9606 GN=DBN1 PE=1 SV=4	0	186.764	50	25	92	25	649	71.4	4.45	272.45	25	cell cycle OR cell proliferation;cell organization and biogenesis;developmental processes;other biological processes	plasma membrane;other membranes;cytosol;cytoskeleton;other cell component	cytoskeletal activity;other molecular function	Pf00241	1627	ENSG00000113758	DBN1	A8MV58; B2RBG0; hsa:1627; Q16643; Q9UFZ5			0	0	96.1	99.6	95.6	111.7	96.8	108.6	99.1	99.5	101.1	121.7	100	5.85	3.4	2.58	2.97	5.96	6.43	2.89	3.64	2.71	1.12	0
FALSE	High	Master Protein	O75534	Cold shock domain-containing protein E1 OS=Homo sapiens (Human) OX=9606 GN=CSDE1 PE=1 SV=2	0	186.379	52	42	130	42	798	88.8	6.25	303.55	42	cell organization and biogenesis;RNA metabolism OR transcription;other metabolic processes;developmental processes	plasma membrane;other membranes;cytosol;ER/Golgi;other cell component		Pf00313, Pf12901	7812	ENSG00000009307	CSDE1	A8K281; E9PGZ0; G5E9Q2; hsa:7812; O75534; O94961; Q5TF04; Q5TF05; Q68DF1; Q68DI9; Q9Y2S4			0	0	91.4	96.6	91.8	98.7	100.5	105.9	104.8	110.6	98.2	112.2	100	4	3.67	1.26	1.41	3.52	0.83	0.74	4.23	1.27	2.75	0
FALSE	High	Master Protein	Q9HAV4	Exportin-5 OS=Homo sapiens (Human) OX=9606 GN=XPO5 PE=1 SV=1	0	185.976	33	33	112	33	1204	136.2	5.8	278.46	33	RNA metabolism OR transcription;transport;other biological processes	cytosol;nucleus;other cell component	nucleic acid binding activity;other molecular function	Pf08389	57510	ENSG00000124571	XPO5	hsa:57510; Q5JTE6; Q96G48; Q96HN3; Q9BWM6; Q9BZV5; Q9H9M4; Q9HAV4; Q9NT89; Q9NW39; Q9ULC9	MicroRNA (miRNA) biogenesis	miRNA Biogenesis; exRNA mechanism of action and biogenesis	3	0	104.2	100	105.3	89.4	102.7	93.6	101.3	95.2	105.9	86.5	100	2.82	5.51	0.88	3.41	4.93	4.44	6.87	10.1	6.33	4.89	0
FALSE	High	Master Protein	Q13509	Tubulin beta-3 chain OS=Homo sapiens (Human) OX=9606 GN=TUBB3 PE=1 SV=2	0	185.212	57	21	266	5	450	50.4	4.93	614.68	21	cell cycle OR cell proliferation;cell organization and biogenesis;developmental processes;signal transduction;other biological processes	cytoskeleton;other cell component	signal transduction activity or receptor binding;cytoskeletal activity;other molecular function	Pf00091, Pf03953	10381	ENSG00000258947	TUBB3	A8K854; hsa:10381; Q13509; Q9BTZ0; Q9BW10	Translocation of SLC2A4 (GLUT4) to the plasma membrane; Separation of Sister Chromatids; Resolution of Sister Chromatid Cohesion; RHO GTPases Activate Formins; EML4 and NUDC in mitotic spindle formation; COPI-dependent Golgi-to-ER retrograde traffic; COPI-mediated anterograde transport; Recycling pathway of L1; HCMV Early Events; MHC class II antigen presentation; The role of GTSE1 in G2/M progre…	Pathogenic Escherichia coli infection; Parkin-Ubiquitin Proteasomal System pathway; Exercise-induced Circadian Regulation	33	4	105.1	110.5	105.9	105.6	100.4	93.8	100.3	101	116	97.2	100	2.44	0.13	2.66	1.62	4.63	4.42	4.33	3.23	4.06	4.7	0
FALSE	High	Master Protein	P55196	Afadin OS=Homo sapiens (Human) OX=9606 GN=AFDN PE=1 SV=3	0	185.118	31	47	76	47	1824	206.7	6.47	174.75	47	cell adhesion;cell-cell signaling;cell organization and biogenesis;signal transduction;other biological processes	plasma membrane;other membranes;cytosol;nucleus;other cell component	cytoskeletal activity;other molecular function	Pf00498, Pf00595, Pf00788, Pf01843	4301	ENSG00000130396	AFDN	hsa:4301; O75087; O75088; O75089; P55196; Q59FP0; Q5TIG6; Q5TIG7; Q9NSN7; Q9NU92		VEGFA-VEGFR2 Signaling Pathway; Ras Signaling; 1q21.1 copy number variation syndrome	3	0	95.8	101.3	99.6	99.1	97.8	103.1	104.2	97.3	94.3	104.2	100	5.38	3.13	0.79	0.51	5.55	3.23	1.24	3.96	1.02	4.32	0
FALSE	High	Master Protein	P62258	14-3-3 protein epsilon OS=Homo sapiens (Human) OX=9606 GN=YWHAE PE=1 SV=1	0	184.703	79	23	240	20	255	29.2	4.74	563.42	23	cell cycle OR cell proliferation;cell organization and biogenesis;protein metabolism;other metabolic processes;stress response;transport;developmental processes;signal transduction;other biological processes	cytosol;cytoskeleton;mitochondrion;nucleus;other cell component	other molecular function	Pf00244	7531	ENSG00000108953; ENSG00000274474	YWHAE	B3KY71; D3DTH5; hsa:7531; P29360; P42655; P62258; Q4VJB6; Q53XZ5; Q63631; Q7M4R4	Translocation of SLC2A4 (GLUT4) to the plasma membrane; TP53 Regulates Metabolic Genes; Recruitment of NuMA to mitotic centrosomes; Regulation of PLK1 Activity at G2/M Transition; Loss of Nlp from mitotic centrosomes; Recruitment of mitotic centrosome proteins and complexes; Anchoring of the basal body to the plasma membrane; AURKA Activation by TPX2; Regulation of HSF1-mediated heat shock respon…	Cell Cycle; Myometrial Relaxation and Contraction Pathways; VEGFA-VEGFR2 Signaling Pathway; Calcium Regulation in the Cardiac Cell; Sudden Infant Death Syndrome (SIDS) Susceptibility Pathways	23	0	99.6	104	100.2	99.6	102.1	99.6	101.6	99.2	105.3	95.1	100	7.52	3.17	3.2	2.81	3.83	3.59	1.29	5.34	1.75	1.87	0
FALSE	High	Master Protein	P35658	Nuclear pore complex protein Nup214 OS=Homo sapiens (Human) OX=9606 GN=NUP214 PE=1 SV=2	0	184.678	24	41	100	40	2090	213.5	7.47	246.76	41	cell cycle OR cell proliferation;protein metabolism;other metabolic processes;transport;other biological processes	cytosol;nucleus;other cell component	other molecular function	Pf18617	8021	ENSG00000126883	NUP214	A6NFQ0; hsa:8021; P35658; Q15010; Q3KQZ0; Q5JUP7; Q75R47; Q86XD3	HCMV Early Events; ISG15 antiviral mechanism; NS1 Mediated Effects on Host Pathways; tRNA processing in the nucleus; HCMV Late Events; Transcriptional regulation by small RNAs; SUMOylation of DNA replication proteins; Viral Messenger RNA Synthesis; Rev-mediated nuclear export of HIV RNA; Nuclear import of Rev protein; SUMOylation of DNA damage response and repair proteins; Transport of the SLBP i…	TGF-beta Signaling Pathway	29	1	98.3	95.3	99.8	93.6	97	95.2	99.6	97.6	97.3	90.1	100	10.41	3.44	3.87	5.07	3.92	4.31	1.75	3.76	4.19	2.08	0
FALSE	High	Master Protein	Q8N1F7	Nuclear pore complex protein Nup93 OS=Homo sapiens (Human) OX=9606 GN=NUP93 PE=1 SV=2	0	184.605	44	37	118	37	819	93.4	5.72	272.35	37	cell organization and biogenesis;protein metabolism;other metabolic processes;transport;signal transduction;other biological processes	other membranes;nucleus;other cell component	other molecular function	Pf04097	9688	ENSG00000102900	NUP93	B3KPQ8; hsa:9688; Q14705; Q8N1F7	SUMOylation of DNA replication proteins; HCMV Early Events; Regulation of HSF1-mediated heat shock response; Transport of Mature mRNA derived from an Intron-Containing Transcript; HCMV Late Events; Transcriptional regulation by small RNAs; ISG15 antiviral mechanism; Transport of the SLBP independent Mature mRNA; Transport of the SLBP Dependant Mature mRNA; Transport of Mature mRNA Derived from an…		28	0	99.4	99.5	100.1	101	97.8	103.4	98.1	102.7	99.2	104.2	100	6.92	1.27	0.83	2.7	2.38	1.42	2.46	2.94	2.1	4.19	0
FALSE	High	Master Protein	P09651	Heterogeneous nuclear ribonucleoprotein A1 OS=Homo sapiens (Human) OX=9606 GN=HNRNPA1 PE=1 SV=5	0	184.29	67	26	240	21	372	38.7	9.13	663.69	26	RNA metabolism OR transcription;other metabolic processes;stress response;transport;signal transduction;other biological processes	nucleus;other cell component	nucleic acid binding activity;other molecular function	Pf00076, Pf11627	3178	ENSG00000135486	HNRNPA1	A8K4Z8; hsa:3178; P09651; Q3MIB7; Q6PJZ7	mRNA Splicing - Major Pathway; FGFR2 alternative splicing; Processing of Capped Intron-Containing Pre-mRNA	mRNA Processing	4	5	95.2	93.1	100.8	90.1	94.8	103.8	99.8	104.8	99.6	91.1	100	9.33	4.49	0.86	3.71	2.2	1.9	4.39	6.22	7	1.91	0
FALSE	High	Master Protein	P13645	Keratin, type I cytoskeletal 10 OS=Homo sapiens (Human) OX=9606 GN=KRT10 PE=1 SV=6	0	183.801	54	26	113	21	584	58.8	5.21	329.54	26	cell organization and biogenesis;protein metabolism;other metabolic processes;developmental processes;other biological processes	plasma membrane;cytosol;cytoskeleton;other cell component	bone, tooth or skin structural activity;other molecular function	Pf00038	3858	ENSG00000186395	KRT10	hsa:3858; P13645; Q14664; Q8N175	Formation of the cornified envelope		2	2	58.9	20.7	75.3	23.6	65	21.7	48	26.9	37.1	18.4	100	13.3	23.49	41.76	25.33	155.02	12.96	12.98	85.13	20.75	52.1	0
FALSE	High	Master Protein	Q15424	Scaffold attachment factor B1 OS=Homo sapiens (Human) OX=9606 GN=SAFB PE=1 SV=4	0	183.55	43	45	127	27	915	102.6	5.47	290.76	45	cell organization and biogenesis;other metabolic processes;signal transduction;other biological processes	nucleus	nucleic acid binding activity;other molecular function	Pf00076, Pf02037	6294	ENSG00000160633	SAFB	A0AV56; B7Z5B6; B7ZLP6; F5H0H3; hsa:6294; O60406; Q15424; Q59HH8	SUMOylation of transcription cofactors	Structural Pathway of Interleukin 1 (IL-1)	2	15	99.2	93.5	102.2	112	99.9	97.2	106.2	93.6	100.3	113.9	100	11.24	2.97	3.51	2.82	2.11	6.2	6.49	5.09	1.46	2.12	0
FALSE	High	Master Protein	Q99613	Eukaryotic translation initiation factor 3 subunit C OS=Homo sapiens (Human) OX=9606 GN=EIF3C PE=1 SV=1	0	183.035	40	41	136	41	913	105.3	5.68	311.87	41	cell organization and biogenesis;protein metabolism;other metabolic processes;other biological processes	cytosol;translational apparatus;other cell component	translation activity;nucleic acid binding activity;other molecular function	Pf01399, Pf05470	8663	ENSG00000184110	EIF3C	A8K7Z0; B2RXG3; B4E1D5; H3BRV0; hsa:8663; O00215; Q99613; Q9BW98	L13a-mediated translational silencing of Ceruloplasmin expression; Translation initiation complex formation; Formation of a pool of free 40S subunits; GTP hydrolysis and joining of the 60S ribosomal subunit; Formation of the ternary complex, and subsequently, the 43S complex; Ribosomal scanning and start codon recognition	Translation Factors	7	0	96.5	101.1	100.7	96.6	100.6	101.2	103.6	106.9	93.9	98.7	100	13.41	3.15	10.01	2.14	11.58	3.09	1.4	3.09	5.58	1.29	0
FALSE	High	Master Protein	A5YKK6	CCR4-NOT transcription complex subunit 1 OS=Homo sapiens (Human) OX=9606 GN=CNOT1 PE=1 SV=2	0	182.661	24	48	98	48	2376	266.8	7.11	203.22	48	cell cycle OR cell proliferation;RNA metabolism OR transcription;other metabolic processes;stress response;developmental processes;signal transduction;other biological processes	cytosol;nucleus;other cell component	signal transduction activity or receptor binding;other molecular function	Pf04054, Pf12842, Pf16415, Pf16417, Pf16418	23019	ENSG00000125107	CNOT1	A5YKK6; hsa:23019; Q68DX7; Q7Z3K2; Q8IWB8; Q8TB53; Q9BVZ6; Q9UFR8; Q9UI27; Q9Y2L0	Deadenylation of mRNA; TP53 regulates transcription of additional cell cycle genes whose exact role in the p53 pathway remain uncertain	Ciliary landscape	3	0	102.9	93.4	101.2	97.9	104.2	95.9	101.5	94.9	101.6	101.5	100	4.86	3.12	1.5	2.85	4.43	2.43	2.86	1.4	2.3	2.29	0
FALSE	High	Master Protein	P16615	Sarcoplasmic/endoplasmic reticulum calcium ATPase 2 OS=Homo sapiens (Human) OX=9606 GN=ATP2A2 PE=1 SV=1	0	182.589	39	37	106	30	1042	114.7	5.34	260.22	37	cell adhesion;cell organization and biogenesis;stress response;transport;signal transduction;other biological processes	plasma membrane;other membranes;cytosol;ER/Golgi;other cell component	signal transduction activity or receptor binding;transporter activity;other molecular function	Pf00122, Pf00689, Pf00690, Pf13246	488	ENSG00000174437	ATP2A2	A6NDN7; B4DF05; hsa:488; P16614; P16615; Q86VJ2	Pre-NOTCH Processing in Golgi; Ion homeostasis; Ion transport by P-type ATPases; Reduction of cytosolic Ca++ levels	Alzheimers Disease; Arrhythmogenic Right Ventricular Cardiomyopathy; Endothelin Pathways; Myometrial Relaxation and Contraction Pathways; Calcium Regulation in the Cardiac Cell	9	6	84.3	101.1	79.1	98.3	75.8	95.8	83.4	97.5	99.9	97.3	100	55.38	9.53	2.65	4.79	5.28	6.61	5.56	10.22	16.01	6.69	0
FALSE	High	Master Protein	Q6XZF7	Dynamin-binding protein OS=Homo sapiens (Human) OX=9606 GN=DNMBP PE=1 SV=1	0	182.452	32	42	84	42	1577	177.2	5.39	201.02	42	signal transduction;other biological processes	cytoskeleton;ER/Golgi;other cell component	enzyme regulator activity	Pf00018, Pf00621, Pf03114, Pf07653, Pf14604	23268	ENSG00000107554	DNMBP	hsa:23268; Q6XZF7; Q8IVY3; Q9Y2L3			0	0	107.6	98.2	104	94.9	107.2	95.4	103.1	97.7	95.6	87.5	100	15.01	1.11	1.59	3.09	3.98	1.1	1.8	2.23	7.96	1.79	0
FALSE	High	Master Protein	P04843	Dolichyl-diphosphooligosaccharide--protein glycosyltransferase subunit 1 OS=Homo sapiens (Human) OX=9606 GN=RPN1 PE=1 SV=1	0	182.43	64	33	102	33	607	68.5	6.38	289.37	33	protein metabolism;other metabolic processes	other membranes;cytosol;ER/Golgi;other cell component		Pf04597	6184	ENSG00000163902	RPN1	B2R5Z0; D3DNB6; hsa:6184; P04843; Q68DT1	SRP-dependent cotranslational protein targeting to membrane; Asparagine N-linked glycosylation; Maturation of spike protein	Proteasome Degradation	4	0	77.7	107.7	75.8	95.7	72.5	108.2	80.2	105.7	116.6	105.9	100	64.66	13.36	0.91	6.24	7.65	7.79	0.84	10.72	26.23	8.47	0
FALSE	High	Master Protein	Q10567	AP-1 complex subunit beta-1 OS=Homo sapiens (Human) OX=9606 GN=AP1B1 PE=1 SV=2	0	182.077	40	34	93	19	949	104.6	5.06	262.61	34	transport;developmental processes;other biological processes	other membranes;cytosol;ER/Golgi;other cytoplasmic organelle;other cell component	other molecular function	Pf01602, Pf02883, Pf09066	162	ENSG00000100280	AP1B1	C9JRD1; F8WDL0; hsa:162; P78436; Q10567; Q20WL3; Q86X54	MHC class II antigen presentation; Lysosome Vesicle Biogenesis; Golgi Associated Vesicle Biogenesis; Nef mediated downregulation of MHC class I complex cell surface expression		4	0	104.8	107.1	109.9	104.1	105.2	95.7	98.8	88.4	101.9	98.3	100	5.68	3.38	1.08	5.71	1.3	8.58	2.83	2.85	5.1	1.09	0
FALSE	High	Master Protein	O75083	WD repeat-containing protein 1 OS=Homo sapiens (Human) OX=9606 GN=WDR1 PE=1 SV=4	0	181.972	61	29	128	29	606	66.2	6.65	325.76	29	cell organization and biogenesis;transport;developmental processes;other biological processes	non-structural extracellular;plasma membrane;other membranes;cytosol;cytoskeleton;other cell component	cytoskeletal activity	Pf00400	9948	ENSG00000071127	WDR1	A8K6E9; A8MPU4; hsa:9948; O75083; O75313; Q8N6E5; Q9UG05; Q9UG78; Q9UQE0	Platelet degranulation	Hypertrophy Model	2	0	101.5	101.9	96	89.7	101	98.3	99.7	100.7	96.3	92.2	100	4.91	3.05	1.94	3.11	6.13	4.78	1.57	6.93	3.19	1.84	0
FALSE	High	Master Protein	Q92621	Nuclear pore complex protein Nup205 OS=Homo sapiens (Human) OX=9606 GN=NUP205 PE=1 SV=3	0	181.734	24	41	84	41	2012	227.8	6.19	224.2	41	cell organization and biogenesis;protein metabolism;other metabolic processes;transport;other biological processes	other membranes;nucleus;other cell component	other molecular function	Pf11894	23165	ENSG00000155561	NUP205	A6H8X3; hsa:23165; Q86YC1; Q92621	HCMV Early Events; ISG15 antiviral mechanism; NS1 Mediated Effects on Host Pathways; tRNA processing in the nucleus; HCMV Late Events; Transcriptional regulation by small RNAs; SUMOylation of DNA replication proteins; Viral Messenger RNA Synthesis; Rev-mediated nuclear export of HIV RNA; Nuclear import of Rev protein; Postmitotic nuclear pore complex (NPC) reformation; SUMOylation of DNA damage r…		28	0	95.9	103.9	98	99.1	94.3	109	95.9	111.7	93.5	99.2	100	1.92	2.87	1.77	8.29	2.99	4.96	3.49	3.32	7.62	7.21	0
FALSE	High	Master Protein	Q9UQ80	Proliferation-associated protein 2G4 OS=Homo sapiens (Human) OX=9606 GN=PA2G4 PE=1 SV=3	0	181.623	73	24	228	24	394	43.8	6.55	509.18	24	RNA metabolism OR transcription;other metabolic processes;transport;other biological processes	non-structural extracellular;nucleus;other cytoplasmic organelle;other cell component	nucleic acid binding activity;other molecular function	Pf00557	5036	ENSG00000170515	PA2G4	hsa:5036; O43846; Q9UM59; Q9UQ80	Neutrophil degranulation		1	0	93.5	100.8	93.4	101.8	97.7	96.4	96.7	99.5	98.3	106.3	100	5.42	2.22	2.34	5.71	5.29	3.35	2.07	4.8	3.09	3.12	0
FALSE	High	Master Protein	O14974	Protein phosphatase 1 regulatory subunit 12A OS=Homo sapiens (Human) OX=9606 GN=PPP1R12A PE=1 SV=1	0	181.497	41	41	91	40	1030	115.2	5.4	228.12	41	cell cycle OR cell proliferation;cell organization and biogenesis;protein metabolism;other metabolic processes;signal transduction;other biological processes	plasma membrane;other membranes;cytosol;cytoskeleton;nucleus;other cell component	enzyme regulator activity;other molecular function	Pf00023, Pf15898	4659	ENSG00000058272	PPP1R12A	B4DZ09; F8VWB4; hsa:4659; O14974; Q2NKL4; Q569H0; Q86WU3; Q8NFR6; Q9BYH0	Regulation of PLK1 Activity at G2/M Transition; RHO GTPases activate CIT; RHO GTPases activate PKNs; RHO GTPases Activate ROCKs; RHO GTPases activate PAKs	Focal Adhesion; Hippo-Merlin Signaling Dysregulation; Regulation of Actin Cytoskeleton	8	0	105.5	95.7	101.8	96.3	108.3	99.5	109.9	104	92.9	98.6	100	16.29	1.62	0.98	1.79	4.71	1.42	3.84	2.26	10.86	2.41	0
FALSE	High	Master Protein	Q02790	Peptidyl-prolyl cis-trans isomerase FKBP4 OS=Homo sapiens (Human) OX=9606 GN=FKBP4 PE=1 SV=3	0	181.269	62	29	134	28	459	51.8	5.43	328.07	29	cell organization and biogenesis;protein metabolism;other metabolic processes;transport;developmental processes;signal transduction;other biological processes	cytosol;cytoskeleton;mitochondrion;nucleus;other cell component	signal transduction activity or receptor binding;cytoskeletal activity;other molecular function	Pf00254, Pf00515	2288	ENSG00000004478	FKBP4	D3DUQ1; hsa:2288; Q02790; Q9UCP1; Q9UCV7	Potential therapeutics for SARS; Estrogen-dependent gene expression; HSP90 chaperone cycle for steroid hormone receptors (SHR); Attenuation phase	Androgen receptor signaling pathway	6	1	99.7	97.1	101.5	84.4	108.4	93.2	101.7	101.8	94.8	83.9	100	8.7	2.86	4.49	2.07	6.48	1.93	1.33	5.95	6.4	0.75	0
FALSE	High	Master Protein	P02533	Keratin, type I cytoskeletal 14 OS=Homo sapiens (Human) OX=9606 GN=KRT14 PE=1 SV=4	0	179.922	72	32	93	13	472	51.5	5.16	224.61	32	cell organization and biogenesis;developmental processes;other biological processes	cytosol;cytoskeleton;nucleus;other cell component	cytoskeletal activity;other molecular function	Pf00038	3861	ENSG00000186847	KRT14	hsa:3861; P02533; Q14715; Q53XY3; Q9BUE3; Q9UBN2; Q9UBN3; Q9UCY4	Formation of the cornified envelope; Type I hemidesmosome assembly	Corticotropin-releasing hormone signaling pathway	4	21	53.8	9.6	66.8	10.7	60.9	10.5	42.7	9.8	33.8	12.8	100	14.99	8.16	47.48	8.11	160.37	8.17	12.25	37.9	9.98	29.41	0
FALSE	High	Master Protein	P14868	Aspartate--tRNA ligase, cytoplasmic OS=Homo sapiens (Human) OX=9606 GN=DARS1 PE=1 SV=2	0	179.873	62	29	189	29	501	57.1	6.55	479.62	29	cell organization and biogenesis;protein metabolism;RNA metabolism OR transcription;other metabolic processes	cytosol;other cell component	other molecular function	Pf00152, Pf01336	1615	ENSG00000115866	DARS1	A8K3J2; D3DP77; hsa:1615; P14868; Q2TNI3; Q32Q69; Q53HV4; Q53YC5; Q68CR9; Q9BW52	Selenoamino acid metabolism; Cytosolic tRNA aminoacylation	Alanine and aspartate metabolism	3	0	99.5	103.5	99.4	99	100	100.3	102.9	103.5	104.4	96.1	100	3.28	2.22	2.21	4.17	5.04	2.32	0.76	4.46	0.81	0.9	0
FALSE	High	Master Protein	P48634	Protein PRRC2A OS=Homo sapiens (Human) OX=9606 GN=PRRC2A PE=1 SV=3	0	179.253	29	46	87	44	2157	228.7	9.45	188.65	46	other biological processes	plasma membrane;other membranes;cytosol;nucleus		Pf07001	7916	ENSG00000204469; ENSG00000206427; ENSG00000225164; ENSG00000225748; ENSG00000226618; ENSG00000231370; ENSG00000231825	PRRC2A	B0UX77; B0UZE9; B0UZL3; hsa:7916; O95875; P48634; Q05BK4; Q4LE37; Q5SQ29; Q5SQ30; Q5ST84; Q5STX6; Q5STX7; Q68DW9; Q6P9P7; Q6PIN1; Q8MGQ9; Q96QC6			0	0	96.8	110.9	96.2	110.3	95	110.3	96.1	107.3	93.1	105.5	100	10.1	4.37	2.59	4.78	6.26	2.58	0.66	2.25	2.77	5.86	0
FALSE	High	Master Protein	Q6PKG0	La-related protein 1 OS=Homo sapiens (Human) OX=9606 GN=LARP1 PE=1 SV=2	0	179.155	49	44	108	40	1096	123.4	8.82	273.4	44	cell cycle OR cell proliferation;protein metabolism;other metabolic processes;stress response;signal transduction;other biological processes	other cell component	translation activity;nucleic acid binding activity;other molecular function	Pf05383	23367	ENSG00000155506	LARP1	hsa:23367; O94836; Q6PKG0; Q8N4M2; Q8NB73; Q9UFD7			0	3	101.4	105.5	96.7	107.7	100.7	99.9	96.5	99.6	97.8	101.9	100	8.53	2.69	1.56	4.64	6.99	3.04	2.33	5.15	3.26	0.56	0
FALSE	High	Master Protein	Q5UIP0	Telomere-associated protein RIF1 OS=Homo sapiens (Human) OX=9606 GN=RIF1 PE=1 SV=2	0	178.363	21	44	87	44	2472	274.3	5.52	208.52	44	cell cycle OR cell proliferation;cell organization and biogenesis;DNA metabolism;other metabolic processes;stress response;other biological processes	plasma membrane;other membranes;cytoskeleton;nucleus;other cell component		Pf12231	55183	ENSG00000080345	RIF1	A6NC27; C9JBR1; hsa:55183; Q5H9R3; Q5UIP0; Q5UIP2; Q66YK6; Q6PRU2; Q8TE94; Q99772; Q9H830; Q9H9B9; Q9NVP5; Q9Y4R4	Nonhomologous End-Joining (NHEJ)	ATM Signaling Network in Development and Disease	2	0	104.7	105.9	97.6	100.7	106.1	110.9	101.3	103.9	84.5	104.3	100	6.77	5.33	0.16	4.02	15.62	2.36	2.66	1.77	3.17	4.15	0
FALSE	High	Master Protein	P05198	Eukaryotic translation initiation factor 2 subunit 1 OS=Homo sapiens (Human) OX=9606 GN=EIF2S1 PE=1 SV=3	0	178.363	72	27	126	27	315	36.1	5.08	330.52	27	cell organization and biogenesis;protein metabolism;other metabolic processes;stress response;transport;signal transduction;other biological processes	cytosol;translational apparatus;nucleus;other cell component	translation activity;nucleic acid binding activity	Pf00575, Pf07541	1965	ENSG00000134001	EIF2S1	hsa:1965; P05198	L13a-mediated translational silencing of Ceruloplasmin expression; Translation initiation complex formation; Formation of the ternary complex, and subsequently, the 43S complex; Ribosomal scanning and start codon recognition; GTP hydrolysis and joining of the 60S ribosomal subunit; ABC-family proteins mediated transport; Response of EIF2AK1 (HRI) to heme deficiency; PERK regulates gene expression…	Translation Factors; Brain-Derived Neurotrophic Factor (BDNF) signaling pathway; Ebola Virus Pathway on Host; Nonalcoholic fatty liver disease; Unfolded protein response	15	0	99.4	101.6	96	100.9	103.5	103	101	99.8	97.8	106.4	100	7.6	3.68	2.37	4.04	6.64	2.93	0.66	3.44	2.34	0.86	0
FALSE	High	Master Protein	P43246	DNA mismatch repair protein Msh2 OS=Homo sapiens (Human) OX=9606 GN=MSH2 PE=1 SV=1	0	177.654	47	38	92	37	934	104.7	5.77	241.52	38	cell cycle OR cell proliferation;cell organization and biogenesis;DNA metabolism;other metabolic processes;stress response;developmental processes;signal transduction;other biological processes	nucleus;other cell component	nucleic acid binding activity;other molecular function	Pf00488, Pf01624, Pf05188, Pf05190, Pf05192	4436	ENSG00000095002	MSH2	B4E2Z2; hsa:4436; O75488; P43246	TP53 Regulates Transcription of DNA Repair Genes; Mismatch repair (MMR) directed by MSH2:MSH6 (MutSalpha); Mismatch repair (MMR) directed by MSH2:MSH3 (MutSbeta); Defective Mismatch Repair Associated With MSH3; Defective Mismatch Repair Associated With MSH2; Defective Mismatch Repair Associated With MSH6	RAC1/PAK1/p38/MMP2 Pathway; Chromosomal and microsatellite instability in colorectal cancer ; Ciliary landscape; DNA Repair Pathways Full Network; p53 transcriptional gene network; DNA Mismatch Repair	12	1	97.2	106.1	96.9	108.8	96	104.3	98	103.2	102.7	107.2	100	5.16	1.53	5.21	3.02	3.49	1.7	4.42	0.44	3.69	1.12	0
FALSE	High	Master Protein	P07355	Annexin A2 OS=Homo sapiens (Human) OX=9606 GN=ANXA2 PE=1 SV=2	0	177.499	69	32	249	9	339	38.6	7.75	589.56	32	cell organization and biogenesis;protein metabolism;other metabolic processes;transport;developmental processes;signal transduction;other biological processes	non-structural extracellular;extracellular matrix;plasma membrane;other membranes;cytosol;other cytoplasmic organelle;other cell component	transporter activity;enzyme regulator activity;cytoskeletal activity;other molecular function	Pf00191	302	ENSG00000182718	ANXA2	hsa:302; P07355; Q567R4; Q6N0B3; Q8TBV2; Q96DD5; Q9UDH8	Neutrophil degranulation; Smooth Muscle Contraction; Gene and protein expression by JAK-STAT signaling after Interleukin-12 stimulation; Dissolution of Fibrin Clot	Gastrin Signaling Pathway; Prostaglandin Synthesis and Regulation	6	26	92.9	105.4	100.9	105.8	91.8	96.8	93.6	96.9	103.3	100.9	100	1.97	2.31	2.08	6.11	1.47	0.31	3.52	4.72	6.39	1.55	0
FALSE	High	Master Protein	Q8N163	Cell cycle and apoptosis regulator protein 2 OS=Homo sapiens (Human) OX=9606 GN=CCAR2 PE=1 SV=2	0	177.499	46	39	97	39	923	102.8	5.22	254.95	39	cell-cell signaling;cell cycle OR cell proliferation;cell organization and biogenesis;RNA metabolism OR transcription;other metabolic processes;stress response;signal transduction;other biological processes	mitochondrion;nucleus;other cell component	enzyme regulator activity;other molecular function	Pf14443, Pf14444	57805	ENSG00000158941	CCAR2	A6NL03; B2RB79; D3DSR6; hsa:57805; Q6P0Q9; Q8N163; Q8N3G7; Q8N8M1; Q8TF34; Q9H9Q9; Q9HD12; Q9NT55	Regulation of HSF1-mediated heat shock response		1	0	99.9	104.8	101.8	108.1	93.3	99.9	94.2	94.3	96.6	101	100	7.63	0.71	3.5	1.88	5.55	1.67	3.97	2.22	1.3	1	0
FALSE	High	Master Protein	P42285	Exosome RNA helicase MTR4 OS=Homo sapiens (Human) OX=9606 GN=MTREX PE=1 SV=3	0	177.261	39	39	120	37	1042	117.7	6.52	291.54	39	RNA metabolism OR transcription;other metabolic processes	nucleus	other molecular function	Pf00270, Pf00271, Pf08148, Pf13234	23517	ENSG00000039123	MTREX	hsa:23517; P42285; Q2M386; Q6MZZ8; Q6P170; Q8N5R0; Q8TAG2	mRNA Splicing - Major Pathway; Major pathway of rRNA processing in the nucleolus and cytosol		2	2	95.9	108.7	99.6	97.2	95.9	109.6	94.4	97.9	95.2	102.7	100	6.85	3.01	3.59	4.3	4.36	2.42	6.06	3.03	2.07	4.3	0
FALSE	High	Master Protein	P11216	Glycogen phosphorylase, brain form OS=Homo sapiens (Human) OX=9606 GN=PYGB PE=1 SV=5	0	176.967	54	42	110	30	843	96.6	6.86	275.81	42	other metabolic processes;transport	non-structural extracellular;other cytoplasmic organelle;other cell component	other molecular function	Pf00343	5834	ENSG00000100994	PYGB	hsa:5834; P11216; Q96AK1; Q9NPX8	Neutrophil degranulation; Glycogen breakdown (glycogenolysis)	IL-18 signaling pathway; Glycogen Synthesis and Degradation	4	11	102.6	110.1	99.4	105.9	94.5	95.7	91.6	97.6	105.3	97.1	100	1.4	3.96	1.71	1.48	6.54	3.46	1.89	6.78	0.42	1.35	0
FALSE	High	Master Protein	Q8TAQ2	SWI/SNF complex subunit SMARCC2 OS=Homo sapiens (Human) OX=9606 GN=SMARCC2 PE=1 SV=1	0	176.769	35	41	113	34	1214	132.8	5.69	273.18	41	cell organization and biogenesis;developmental processes;other biological processes	nucleus	other molecular function	Pf00249, Pf04433, Pf16495, Pf16496, Pf16498	6601	ENSG00000139613	SMARCC2	F8VTJ5; hsa:6601; Q59GV3; Q8TAQ2; Q92923; Q96E12; Q96GY4	RMTs methylate histone arginines; RUNX1 interacts with co-factors whose precise effect on RUNX1 targets is not known	Tumor suppressor activity of SMARCB1; Thermogenesis	4	8	103.9	98.4	104.2	101.4	101.8	100.4	99.2	99.5	103	96.2	100	12.89	1.88	5.56	3.58	5.82	2.7	6.33	2.98	2.24	3.51	0
FALSE	High	Master Protein	P56192	Methionine--tRNA ligase, cytoplasmic OS=Homo sapiens (Human) OX=9606 GN=MARS1 PE=1 SV=2	0	176.507	44	33	103	33	900	101.1	6.16	299.11	33	protein metabolism;RNA metabolism OR transcription;other metabolic processes;stress response;other biological processes	cytosol;nucleus;other cell component	nucleic acid binding activity;other molecular function	Pf00043, Pf00458, Pf09334, Pf18485	4141	ENSG00000166986	MARS1	B3KVK7; hsa:4141; P56192; Q14895; Q53H14; Q96A15; Q96BZ0; Q9NSE0	Cytosolic tRNA aminoacylation; Selenoamino acid metabolism		2	0	99.7	105.6	98.2	103	101.2	98.7	99.2	96.9	97.7	98.9	100	3.66	3.76	3.26	1.14	6.36	5.89	4.51	6.84	2.52	5.05	0
FALSE	High	Master Protein	P07195	L-lactate dehydrogenase B chain OS=Homo sapiens (Human) OX=9606 GN=LDHB PE=1 SV=2	0	176.456	68	23	227	20	334	36.6	6.05	486.62	23	other metabolic processes	other membranes;cytosol;other cell component	other molecular function	Pf00056, Pf02866	3945	ENSG00000111716	LDHB	hsa:3945; P07195	Pyruvate metabolism	Pathways in clear cell renal cell carcinoma; Glycolysis and Gluconeogenesis	3	3	97.5	104.6	98	93.8	102.3	93.4	97.3	101	103.4	90.9	100	4.72	5.34	4.18	4.65	5.2	8.19	3.73	11.03	3.61	1.54	0
FALSE	High	Master Protein	P22626	Heterogeneous nuclear ribonucleoproteins A2/B1 OS=Homo sapiens (Human) OX=9606 GN=HNRNPA2B1 PE=1 SV=2	0	176.254	69	24	312	21	353	37.4	8.95	776.13	24	cell organization and biogenesis;RNA metabolism OR transcription;other metabolic processes;transport;signal transduction;other biological processes	non-structural extracellular;nucleus;other cell component	nucleic acid binding activity;other molecular function	Pf00076	3181	ENSG00000122566	HNRNPA2B1	A0A024RA27; A0A024RA61; A8K064; hsa:3181; P22626; P22627; Q9UC98; Q9UDJ2	mRNA Splicing - Major Pathway; Gene and protein expression by JAK-STAT signaling after Interleukin-12 stimulation; Processing of Capped Intron-Containing Pre-mRNA	mRNA Processing	4	0	97.8	105.4	103.7	98.5	94.8	102.2	100.6	102.3	99	92.3	100	8.61	2.15	2.65	6.44	3.3	3.36	6.47	6.42	4.6	2.16	0
FALSE	High	Master Protein	P54577	Tyrosine--tRNA ligase, cytoplasmic OS=Homo sapiens (Human) OX=9606 GN=YARS1 PE=1 SV=4	0	176.068	71	39	124	39	528	59.1	7.05	278.39	39	protein metabolism;RNA metabolism OR transcription;other metabolic processes;other biological processes	non-structural extracellular;cytosol;nucleus;other cell component	signal transduction activity or receptor binding;nucleic acid binding activity;other molecular function	Pf00579, Pf01588	8565	ENSG00000134684	YARS1	B3KWK4; D3DPQ4; hsa:8565; O43276; P54577; Q53EN1	Cytosolic tRNA aminoacylation	Nephrotic syndrome	2	0	96.4	99.8	95.3	110.3	104.4	100.3	101.9	94.8	92.3	126.7	100	10.29	3.52	2.4	8.98	4.71	3.94	2.2	6.57	8.57	1.88	0
FALSE	High	Master Protein	Q9C0C2	182 kDa tankyrase-1-binding protein OS=Homo sapiens (Human) OX=9606 GN=TNKS1BP1 PE=1 SV=4	0	175.249	30	37	70	37	1729	181.7	4.86	193.14	37	cell cycle OR cell proliferation;cell organization and biogenesis;DNA metabolism;RNA metabolism OR transcription;other metabolic processes;stress response;signal transduction;other biological processes	cytosol;cytoskeleton;nucleus;other cell component	other molecular function	Pf15327	85456	ENSG00000149115	TNKS1BP1	A7E2F8; hsa:85456; Q6PJ35; Q6ZV74; Q9C0C2	Deadenylation of mRNA; TP53 regulates transcription of additional cell cycle genes whose exact role in the p53 pathway remain uncertain	Ciliary landscape	3	0	106.8	97.9	104.3	97.7	105.6	99.4	103.7	96.8	105.7	96.7	100	15.08	0.59	2.47	2.3	1.36	2.51	3.78	2.68	0.52	0.49	0
FALSE	High	Master Protein	O95071	E3 ubiquitin-protein ligase UBR5 OS=Homo sapiens (Human) OX=9606 GN=UBR5 PE=1 SV=2	0	174.53	21	50	78	50	2799	309.2	5.85	188.37	50	protein metabolism;DNA metabolism;other metabolic processes;stress response;signal transduction;other biological processes	cytosol;nucleus;other cell component	nucleic acid binding activity;other molecular function	Pf00632, Pf00658, Pf11547	51366	ENSG00000104517	UBR5	B2RP24; hsa:51366; J3KMW7; O94970; O95071; Q9NPL3		Mesodermal Commitment Pathway	1	0	93.8	101.3	96.2	103.3	100.3	110.7	106	107.8	91	111.2	100	9.85	2.76	5.87	4.78	3.98	2.11	4.93	4.09	2.92	0.98	0
FALSE	High	Master Protein	Q9BUF5	Tubulin beta-6 chain OS=Homo sapiens (Human) OX=9606 GN=TUBB6 PE=1 SV=1	0	173.202	61	21	195	8	446	49.8	4.88	446.24	21	cell cycle OR cell proliferation;cell organization and biogenesis;other biological processes	cytoskeleton;other cell component	cytoskeletal activity;other molecular function	Pf00091, Pf03953	84617	ENSG00000176014	TUBB6	B3KM76; hsa:84617; Q9BUF5; Q9HA42	COPI-dependent Golgi-to-ER retrograde traffic; Separation of Sister Chromatids; MHC class II antigen presentation; Resolution of Sister Chromatid Cohesion; RHO GTPases Activate Formins; EML4 and NUDC in mitotic spindle formation; Kinesins; The role of GTSE1 in G2/M progression after G2 checkpoint; RHO GTPases activate IQGAPs; Translocation of SLC2A4 (GLUT4) to the plasma membrane; HCMV Early Even…	Pathogenic Escherichia coli infection; Parkin-Ubiquitin Proteasomal System pathway	32	2	102.1	109.7	101	109.1	100.4	101.2	103.7	98.9	107.9	106.4	100	4.95	3.54	2.71	1.86	5.06	2.93	2.77	6.44	4.2	2.61	0
FALSE	High	Master Protein	P46060	Ran GTPase-activating protein 1 OS=Homo sapiens (Human) OX=9606 GN=RANGAP1 PE=1 SV=1	0	172.807	43	25	85	25	587	63.5	4.68	231.49	25	protein metabolism;other metabolic processes;stress response;signal transduction;other biological processes	other membranes;cytosol;cytoskeleton;nucleus;other cell component	enzyme regulator activity;nucleic acid binding activity;other molecular function	Pf07834, Pf13516	5905	ENSG00000100401	RANGAP1	hsa:5905; P46060; Q96JJ2	Separation of Sister Chromatids; Resolution of Sister Chromatid Cohesion; RHO GTPases Activate Formins; EML4 and NUDC in mitotic spindle formation; Amplification of signal from unattached kinetochores via a MAD2 inhibitory signal; SUMOylation of DNA replication proteins; Rev-mediated nuclear export of HIV RNA; Postmitotic nuclear pore complex (NPC) reformation	22q11.2 copy number variation syndrome; IL-18 signaling pathway	12	0	99.7	108.3	97.9	95.9	101.9	108.5	103.7	106.2	95	99.7	100	8.35	4.15	2.45	1.17	5.02	3.08	0.55	6.94	2.72	3.27	0
FALSE	High	Master Protein	Q12931	Heat shock protein 75 kDa, mitochondrial OS=Homo sapiens (Human) OX=9606 GN=TRAP1 PE=1 SV=3	0	172.797	55	33	128	32	704	80.1	8.21	342.16	33	other biological processes	other membranes;mitochondrion;nucleus	signal transduction activity or receptor binding;other molecular function	Pf00183, Pf02518	10131	ENSG00000126602	TRAP1	B4DR68; D3DUC8; F5H897; hsa:10131; O43642; O75235; Q12931; Q9UHL5	Respiratory electron transport	TNF alpha Signaling Pathway; TGF-beta Signaling Pathway	3	0	89.8	88.2	100.5	90.5	86.4	96.2	102.7	101.6	117.6	91.9	100	11.14	15.81	1.92	4.26	4.2	4.28	7.13	13.25	10.3	1.67	0
FALSE	High	Master Protein	O43242	26S proteasome non-ATPase regulatory subunit 3 OS=Homo sapiens (Human) OX=9606 GN=PSMD3 PE=1 SV=2	0	172.754	57	30	110	30	534	60.9	8.44	304.87	30	cell-cell signaling;protein metabolism;other metabolic processes;stress response;transport;signal transduction;other biological processes	non-structural extracellular;cytosol;nucleus;other cell component	enzyme regulator activity	Pf01399, Pf08375	5709	ENSG00000108344	PSMD3	B3KMW9; B4DT72; hsa:5709; O43242; Q96EI2; Q9BQA4	FCERI mediated NF-kB activation; Downstream TCR signaling; Activation of NF-kappaB in B cells; ER-Phagosome pathway; Interleukin-1 signaling; Degradation of beta-catenin by the destruction complex; Degradation of AXIN; Ub-specific processing proteases; Antigen processing: Ubiquitination & Proteasome degradation; Oxygen-dependent proline hydroxylation of Hypoxia-inducible Factor Alpha; Cross-prese…	Proteasome Degradation; Parkin-Ubiquitin Proteasomal System pathway	59	0	94.7	105.2	93.6	96.5	101.1	107.7	102	106.3	89	107.3	100	5.45	4.92	2.12	4.75	4.04	3.36	2.44	4.55	6.32	1.7	0
FALSE	High	Master Protein	P13797	Plastin-3 OS=Homo sapiens (Human) OX=9606 GN=PLS3 PE=1 SV=4	0	171.721	56	34	119	31	630	70.8	5.6	283.92	34	cell organization and biogenesis;developmental processes	plasma membrane;other membranes;cytosol;cytoskeleton;other cell component	cytoskeletal activity;other molecular function	Pf00307, Pf13499	5358	ENSG00000102024	PLS3	A8K579; B1AQ09; B4DGB4; B7Z6M1; hsa:5358; P13797; Q86YI6			0	3	96.2	93.5	96.7	85.4	110.3	103.7	111.5	111.4	90.5	94.1	100	9.94	9.14	2.68	2.92	4.37	4.69	2.7	5.79	6.12	0.67	0
FALSE	High	Master Protein	Q05639	Elongation factor 1-alpha 2 OS=Homo sapiens (Human) OX=9606 GN=EEF1A2 PE=1 SV=1	0	171.23	48	20	427	8	463	50.4	9.03	929.36	20	protein metabolism;other metabolic processes;other biological processes	other membranes;other cytoplasmic organelle;other cell component	nucleic acid binding activity;other molecular function	Pf00009, Pf03143, Pf03144	1917	ENSG00000101210	EEF1A2	B5BUF3; E1P5J1; hsa:1917; P54266; Q05639; Q0VGC7	Eukaryotic Translation Elongation	Translation Factors	2	0	93.2	108.2	82.7	78	80.2	98.6	80.3	104.6	111.1	59.9	100	22.17	9.46	6.86	11.64	7.1	10.76	3.82	4.13	24.59	7.07	0
FALSE	High	Master Protein	P04083	Annexin A1 OS=Homo sapiens (Human) OX=9606 GN=ANXA1 PE=1 SV=2	0	171.021	74	27	201	27	346	38.7	7.02	498.2	27	cell-cell signaling;cell organization and biogenesis;protein metabolism;other metabolic processes;stress response;transport;developmental processes;signal transduction;other biological processes	non-structural extracellular;plasma membrane;other membranes;cytosol;cytoskeleton;mitochondrion;nucleus;other cytoplasmic organelle;other cell component	signal transduction activity or receptor binding;enzyme regulator activity;nucleic acid binding activity;other molecular function	Pf00191	301	ENSG00000135046	ANXA1	B5BU38; hsa:301; P04083	Smooth Muscle Contraction; Interleukin-4 and Interleukin-13 signaling; G alpha (q) signalling events; G alpha (i) signalling events; Formyl peptide receptors bind formyl peptides and many other ligands	Integrated Breast Cancer Pathway; Spinal Cord Injury; VEGFA-VEGFR2 Signaling Pathway; Prostaglandin Synthesis and Regulation	9	0	104.5	102.3	100.5	106.4	101	98.3	100.2	97.6	94.2	90.3	100	9.99	4.15	7.5	5.22	6.52	4.8	2.12	3.37	2.23	3.18	0
FALSE	High	Master Protein	Q9Y230	RuvB-like 2 OS=Homo sapiens (Human) OX=9606 GN=RUVBL2 PE=1 SV=3	0	170.857	68	29	131	29	463	51.1	5.64	343.02	29	cell organization and biogenesis;protein metabolism;DNA metabolism;other metabolic processes;stress response;other biological processes	other membranes;cytosol;cytoskeleton;nucleus;other cell component	nucleic acid binding activity;other molecular function	Pf06068, Pf17856	10856	ENSG00000183207	RUVBL2	B3KQ59; E7ETE5; hsa:10856; Q6FIB9; Q6PK27; Q9Y230; Q9Y361	HATs acetylate histones; Telomere Extension By Telomerase		2	0	94.2	102.4	95.8	99.8	95.7	97.3	97.1	100.5	102.3	94	100	4.36	2.28	1.28	2.99	4.91	2.21	2.61	1.63	2.32	1.95	0
FALSE	High	Master Protein	P02538	Keratin, type II cytoskeletal 6A OS=Homo sapiens (Human) OX=9606 GN=KRT6A PE=1 SV=3	0	169.453	57	32	106	4	564	60	8	267.04	32	cell organization and biogenesis;stress response;developmental processes;other biological processes	cytosol;cytoskeleton	cytoskeletal activity	Pf00038, Pf16208	3853	ENSG00000205420	KRT6A	A4QPC1; hsa:3853; P02538; P48667; Q08AR4; Q6NT67; Q96CL4	Formation of the cornified envelope	Ectoderm Differentiation; Ectoderm Differentiation	4	13	37.4	9.4	56.4	8.7	50.5	10.1	28.4	12.3	27.4	9	100	20.58	19.7	37.81	19.64	162.34	37.73	8.33	34.99	1.52	10.62	0
FALSE	High	Master Protein	P42345	Serine/threonine-protein kinase mTOR OS=Homo sapiens (Human) OX=9606 GN=MTOR PE=1 SV=1	0	169.41	22	47	76	47	2549	288.7	7.17	176.55	47	cell cycle OR cell proliferation;cell organization and biogenesis;protein metabolism;other metabolic processes;stress response;developmental processes;signal transduction;other biological processes	other membranes;cytosol;mitochondrion;ER/Golgi;nucleus;other cytoplasmic organelle;other cell component	translation activity;nucleic acid binding activity;kinase activity;other molecular function	Pf00454, Pf02259, Pf02260, Pf08771, Pf11865	2475	ENSG00000198793	MTOR	hsa:2475; P42345; Q4LE76; Q5TER1; Q6LE87; Q96QG3; Q9Y4I3	PIP3 activates AKT signaling; CD28 dependent PI3K/Akt signaling; Amino acids regulate mTORC1; Regulation of PTEN gene transcription; mTORC1-mediated signalling; TP53 Regulates Metabolic Genes; Macroautophagy; Energy dependent regulation of mTOR by LKB1-AMPK; Constitutive Signaling by AKT1 E17K in Cancer; HSF1-dependent transactivation; Regulation of TP53 Degradation; VEGFR2 mediated vascular perm…	AMP-activated Protein Kinase (AMPK) Signaling; Target Of Rapamycin (TOR) Signaling; MicroRNAs in cardiomyocyte hypertrophy; Type II diabetes mellitus; Sterol Regulatory Element-Binding Proteins (SREBP) signalling; Integrated Breast Cancer Pathway; SREBF and miR33 in cholesterol and lipid homeostasis; RANKL/RANK (Receptor activator of NFKB (ligand)) Signaling Pathway; Human Thyroid Stimulating Hor…	70	0	100.1	105.8	101.3	106.6	100.9	105.6	103.5	97.1	98.2	101.9	100	7.18	2.23	2.29	3.26	5.68	4.76	1.47	5	1.01	2.41	0
FALSE	High	Master Protein	Q7KZ85	Transcription elongation factor SPT6 OS=Homo sapiens (Human) OX=9606 GN=SUPT6H PE=1 SV=2	0	169.355	29	40	89	40	1726	198.9	4.91	222.18	40	cell organization and biogenesis;RNA metabolism OR transcription;other metabolic processes;transport;developmental processes;other biological processes	nucleus;other cell component	nucleic acid binding activity;other molecular function	Pf00575, Pf14632, Pf14633, Pf14635, Pf14639, Pf14641, Pf17674	6830	ENSG00000109111	SUPT6H	A7E2B4; hsa:6830; Q15737; Q6GMQ4; Q7KYW9; Q7KZ85; Q7LDK4; Q8N526; Q92775; Q96AH3; Q9BTH9; Q9BTI2	Formation of RNA Pol II elongation complex ; RNA Polymerase II Pre-transcription Events		3	0	101	92.2	102	101	107.3	105	109.9	118.1	88.5	106.5	100	17.24	0.75	5.17	4.93	4.74	2.85	1.91	12.17	7.63	2.71	0
FALSE	High	Master Protein	O94906	Pre-mRNA-processing factor 6 OS=Homo sapiens (Human) OX=9606 GN=PRPF6 PE=1 SV=1	0	169.285	45	42	92	42	941	106.9	8.25	213.08	42	cell organization and biogenesis;RNA metabolism OR transcription;other metabolic processes;other biological processes	nucleus	signal transduction activity or receptor binding;nucleic acid binding activity;other molecular function	Pf06424, Pf13181	24148	ENSG00000101161	PRPF6	B2RAR5; B3KMC6; hsa:24148; O94906; O95109; Q5VXS5; Q9H3Z1; Q9H4T9; Q9H4U8; Q9NTE6	mRNA Splicing - Major Pathway; mRNA Splicing - Minor Pathway	mRNA Processing	3	0	106.2	98.8	102.2	104.9	98.5	106.3	96.8	100.2	92.4	106.8	100	8.71	2.66	2.9	4.64	5.77	3.32	2.23	0.68	7.43	6.23	0
FALSE	High	Master Protein	Q93008	Probable ubiquitin carboxyl-terminal hydrolase FAF-X OS=Homo sapiens (Human) OX=9606 GN=USP9X PE=1 SV=3	0	168.579	19	46	89	46	2570	292.1	5.8	196.28	46	protein metabolism;other metabolic processes		other molecular function	Pf00443, Pf12030	100971796; 465582	ENSPPAG00000039671; ENSPTRG00000045541	USP9X	A0A2I3RAB4; A0A2J8JDU7; A0A2R9BVD0; A0A6D2WW26			0	0	98.7	105.5	97.7	111	98.9	101.5	102.1	100.6	101	103.4	100	4.78	1.81	2.06	3.22	8.79	6.4	2.9	5.54	8.35	3.31	0
FALSE	High	Master Protein	Q9H4M9	EH domain-containing protein 1 OS=Homo sapiens (Human) OX=9606 GN=EHD1 PE=1 SV=2	0	168.03	64	30	97	26	534	60.6	6.83	267	30	cell organization and biogenesis;stress response;transport;developmental processes;other biological processes	plasma membrane;other membranes;other cytoplasmic organelle;other cell component	other molecular function	Pf00350, Pf12763, Pf16880, Pf18150	10938	ENSG00000110047	EHD1	hsa:10938; O14611; Q2M3Q4; Q9H4M9; Q9UNR3	Factors involved in megakaryocyte development and platelet production	Insulin Signaling	2	4	97.8	98.3	94.5	98.7	99.2	96.3	97.2	104	104.3	97.5	100	4.07	3.5	1.91	1.3	5.5	2.11	4.15	4.79	6	2.58	0
FALSE	High	Master Protein	Q16555	Dihydropyrimidinase-related protein 2 OS=Homo sapiens (Human) OX=9606 GN=DPYSL2 PE=1 SV=1	0	168.024	61	25	94	21	572	62.3	6.38	275.89	25	cell organization and biogenesis;other metabolic processes;transport;developmental processes;signal transduction	plasma membrane;other membranes;cytosol;cytoskeleton	cytoskeletal activity;other molecular function	Pf01979	1808	ENSG00000092964	DPYSL2	A8K5H2; B4DR31; D3DSS7; hsa:1808; O00424; Q16555	Recycling pathway of L1; CRMPs in Sema3A signaling	Regulation of Microtubule Cytoskeleton; Brain-Derived Neurotrophic Factor (BDNF) signaling pathway	4	6	99.4	117.1	99.7	124	86.5	88.7	87.1	90.5	107.4	94.7	100	3.22	2.95	3.41	3.48	5.83	1.77	2.26	3.09	2.47	1.27	0
FALSE	High	Master Protein	Q9Y3I0	RNA-splicing ligase RtcB homolog OS=Homo sapiens (Human) OX=9606 GN=RTCB PE=1 SV=1	0	167.784	61	25	87	25	505	55.2	7.23	228.51	25	RNA metabolism OR transcription;other metabolic processes;developmental processes	other membranes;cytosol;ER/Golgi;nucleus;other cell component	cytoskeletal activity;other molecular function	Pf01139	51493	ENSG00000100220	RTCB	B2R6A8; hsa:51493; Q6IAI0; Q9BWL4; Q9NTH1; Q9P037; Q9P0J3; Q9Y3I0	tRNA processing in the nucleus	Unfolded protein response	2	0	96.8	104.9	93.9	106.2	97.9	108.1	96.2	103.2	100.4	114	100	8.32	5.71	3.46	1.23	6.16	0.68	1.82	5.36	3.75	3.56	0
FALSE	High	Master Protein	O95373	Importin-7 OS=Homo sapiens (Human) OX=9606 GN=IPO7 PE=1 SV=1	0	167.783	33	28	83	27	1038	119.4	4.82	234.75	28	stress response;transport;signal transduction;other biological processes	cytosol;nucleus	transporter activity;enzyme regulator activity;other molecular function	Pf03810, Pf08506	10527	ENSG00000205339	IPO7	A6NNM5; B2R786; hsa:10527; O95373; Q1RMF7; Q9H177; Q9NTE3			0	1	105.3	92.5	101.4	83.4	104.2	90.4	109.6	107.5	107.3	85.5	100	2.34	5.61	1.86	5.62	7.12	4.45	4.72	3.66	14.49	2.03	0
FALSE	High	Master Protein	O75153	Clustered mitochondria protein homolog OS=Homo sapiens (Human) OX=9606 GN=CLUH PE=1 SV=2	0	167.729	39	44	95	43	1309	146.6	6.13	228.81	44	cell organization and biogenesis	other cell component	nucleic acid binding activity	Pf12807, Pf13236, Pf13374, Pf13424, Pf15044	23277	ENSG00000132361	CLUH	hsa:23277; O75153; Q6AHY2; Q6P3X7; Q6ZUG8; Q8N4U7; Q9BTA3; Q9H979		Translation Factors	1	1	99.8	100.2	96.7	104.6	100.1	102	102.2	104	98.2	104.8	100	1.95	4.06	0.2	0.41	6.84	2.17	7.68	7.22	1.66	4.12	0
FALSE	High	Master Protein	Q92841	Probable ATP-dependent RNA helicase DDX17 OS=Homo sapiens (Human) OX=9606 GN=DDX17 PE=1 SV=2	0	167.653	43	32	136	24	729	80.2	8.27	317.56	32	RNA metabolism OR transcription;other metabolic processes;stress response;developmental processes;signal transduction;other biological processes	cytosol;nucleus;other cell component	other molecular function	Pf00270, Pf00271	10521	ENSG00000100201	DDX17	B1AHM0; H3BLZ8; hsa:10521; Q69YT1; Q6ICD6; Q92841	SUMOylation of transcription cofactors	Novel intracellular components of RIG-I-like receptor (RLR) pathway	2	0	106.3	93.8	109.2	81.1	101.8	97.1	103.3	104	95.6	80.6	100	14.79	2.34	1.37	6.57	4.56	4.92	4.2	6.28	6.92	4.38	0
FALSE	High	Master Protein	Q92922	SWI/SNF complex subunit SMARCC1 OS=Homo sapiens (Human) OX=9606 GN=SMARCC1 PE=1 SV=3	0	167.634	33	37	91	30	1105	122.8	5.76	240.5	37	cell organization and biogenesis;developmental processes;signal transduction;other biological processes	nucleus;other cell component	other molecular function	Pf00249, Pf04433, Pf16495, Pf16496, Pf16498	6599	ENSG00000173473	SMARCC1	hsa:6599; Q17RS0; Q6P172; Q8IWH2; Q92922	RUNX1 interacts with co-factors whose precise effect on RUNX1 targets is not known; RMTs methylate histone arginines	Tumor suppressor activity of SMARCB1; Thermogenesis	4	0	89.5	97	84.8	103.4	90	112.6	97	101.1	106.5	117.4	100	0.4	3.63	5.53	3.79	4.67	3.55	5.54	3.68	9.13	2.05	0
FALSE	High	Master Protein	P13647	Keratin, type II cytoskeletal 5 OS=Homo sapiens (Human) OX=9606 GN=KRT5 PE=1 SV=3	0	167.498	53	33	92	20	590	62.3	7.74	210.25	33	cell organization and biogenesis;developmental processes;other biological processes	plasma membrane;other membranes;cytosol;cytoskeleton;other cell component	cytoskeletal activity;other molecular function	Pf00038, Pf16208	3852	ENSG00000186081	KRT5	hsa:3852; P13647; Q6PI71; Q6UBJ0; Q8TA91	Formation of the cornified envelope; Type I hemidesmosome assembly		3	6	56	13.1	68.9	14.3	62	15	43.8	14	39	15.5	100	13.28	5.39	47.73	17.72	156.59	16.12	12.35	33.45	15.27	21.35	0
FALSE	High	Master Protein	P47897	Glutamine--tRNA ligase OS=Homo sapiens (Human) OX=9606 GN=QARS1 PE=1 SV=1	0	167.261	45	31	95	30	775	87.7	7.15	270.88	31	protein metabolism;RNA metabolism OR transcription;other metabolic processes;developmental processes;other biological processes	cytosol;mitochondrion;other cell component	enzyme regulator activity;other molecular function	Pf00749, Pf03950, Pf04557, Pf04558	5859	ENSG00000172053	QARS1	B4DWJ2; hsa:5859; P47897	Selenoamino acid metabolism; Cytosolic tRNA aminoacylation; Mitochondrial tRNA aminoacylation		3	0	98.6	103	100.5	105.3	96.5	99	95.9	96.7	103.5	97	100	4.62	3.12	1.28	3.67	3.98	2.09	3.5	4.84	4.75	0.89	0
FALSE	High	Master Protein	P60174	Triosephosphate isomerase OS=Homo sapiens (Human) OX=9606 GN=TPI1 PE=1 SV=3	0	167.003	75	18	216	18	286	30.8	5.92	633.4	18	other metabolic processes		other molecular function	Pf00121		ENSPTRG00000004595	TPI1	A0A2J8JEI5; A0A2J8JEJ3; A0A2J8TBG7; A0A6D2X563			0	0	97.8	103.5	93.8	115.7	96.5	93.6	92.9	91.5	99.4	110.5	100	4.33	4.69	2.37	8.39	5.4	4.62	2.27	12.68	23.27	2.89	0
FALSE	High	Master Protein	Q9H4A3	Serine/threonine-protein kinase WNK1 OS=Homo sapiens (Human) OX=9606 GN=WNK1 PE=1 SV=2	0	166.522	19	37	68	32	2382	250.6	6.34	139.37	37	protein metabolism;other metabolic processes;transport;developmental processes;signal transduction;other biological processes	other membranes;cytosol;other cell component	enzyme regulator activity;kinase activity;other molecular function	Pf00069, Pf12202	65125	ENSG00000060237	WNK1	A1L4B0; C5HTZ5; C5HTZ6; C5HTZ7; H6WZW3; hsa:65125; O15052; P54963; Q4VBX9; Q6IFS5; Q86WL5; Q8N673; Q96CZ6; Q9H4A3; Q9P1S9	Stimuli-sensing channels	Ciliary landscape	2	5	102.2	101.5	96.7	103.1	103.4	99.7	102	95.7	100.7	103.1	100	6.52	5.18	2.07	2.42	6.72	1.02	2.13	5.57	3.35	6.92	0
FALSE	High	Master Protein	Q9UKV3	Apoptotic chromatin condensation inducer in the nucleus OS=Homo sapiens (Human) OX=9606 GN=ACIN1 PE=1 SV=2	0	166.242	29	39	96	38	1341	151.8	6.43	219.83	39	cell organization and biogenesis;RNA metabolism OR transcription;other metabolic processes;developmental processes;other biological processes	plasma membrane;other membranes;cytosol;nucleus;other cell component	nucleic acid binding activity;other molecular function	Pf02037, Pf16294	22985	ENSG00000100813	ACIN1	B2RTT4; D3DS45; hsa:22985; O75158; Q9UG91; Q9UKV1; Q9UKV2; Q9UKV3	Apoptotic cleavage of cellular proteins		1	1	100.4	93.3	103.2	99.7	97	101.5	102.5	98.6	98.5	101.9	100	13.14	0.21	3.13	4.66	2.59	3.6	4.75	2.47	4	2.62	0
FALSE	High	Master Protein	P20810	Calpastatin OS=Homo sapiens (Human) OX=9606 GN=CAST PE=1 SV=4	0	165.649	53	33	114	33	708	76.5	5.07	272.52	33	cell organization and biogenesis;other biological processes	other membranes;cytosol;ER/Golgi;other cell component	enzyme regulator activity	Pf00748	831	ENSG00000153113	CAST	B7Z468; G5E946; G5E9D3; hsa:831; O95360; P20810; Q05DE8; Q7Z4K0; Q96D08; Q9H1Z5	Degradation of the extracellular matrix; Deregulated CDK5 triggers multiple neurodegenerative pathways in Alzheimer's disease models		2	0	101.3	100.1	97.8	104.1	103.5	95.2	99.7	90.9	101.8	99.6	100	7.46	0.64	0.37	1.37	6.11	1.9	0.79	3.92	0.29	2.27	0
FALSE	High	Master Protein	P49411	Elongation factor Tu, mitochondrial OS=Homo sapiens (Human) OX=9606 GN=TUFM PE=1 SV=2	0	165.489	56	22	98	22	452	49.5	7.61	263.37	22	protein metabolism;other metabolic processes;other biological processes	mitochondrion	nucleic acid binding activity;other molecular function	Pf00009, Pf03143, Pf03144	7284	ENSG00000178952	TUFM	hsa:7284; O15276; P49411	Mitochondrial translation elongation	16p11.2 distal deletion syndrome	2	0	97.1	90.9	110.4	90.1	90.5	96.3	108.3	104.9	102.9	99.3	100	5.38	17.63	1.34	8.53	7.66	3.14	8.56	11.79	1.22	2.07	0
FALSE	High	Master Protein	P05455	Lupus La protein OS=Homo sapiens (Human) OX=9606 GN=SSB PE=1 SV=2	0	165.378	67	36	165	35	408	46.8	7.12	390.14	36	RNA metabolism OR transcription;other metabolic processes;transport;other biological processes	nucleus;other cell component	nucleic acid binding activity	Pf00076, Pf05383, Pf08777	6741	ENSG00000138385	SSB	hsa:6741; P05455; Q15367; Q53XJ4	RNA Polymerase III Abortive And Retractive Initiation; RNA Polymerase III Transcription Termination		2	1	106.8	107.4	103.9	96.6	101.5	95.7	98.6	94.9	102.1	90.8	100	5.08	2.31	1.34	4.17	6.18	3.84	1.42	5.87	4.33	1.98	0
FALSE	High	Master Protein	Q8IWJ2	GRIP and coiled-coil domain-containing protein 2 OS=Homo sapiens (Human) OX=9606 GN=GCC2 PE=1 SV=4	0	165.261	28	45	80	38	1684	195.8	5.14	206.42	45	cell organization and biogenesis;transport;other biological processes	cytosol;ER/Golgi;nucleus	other molecular function	Pf01465, Pf16704	9648	ENSG00000135968	GCC2	A6H8X8; hsa:9648; O15045; Q4ZG46; Q8IWJ2; Q8TDH3; Q9H2G8	Retrograde transport at the Trans-Golgi-Network	Deregulation of Rab and Rab Effector Genes in Bladder Cancer	2	4	104.2	101.6	102.4	102.9	98.8	107	101.7	107.8	104	97.1	100	11.39	0.82	5.31	11.04	5.44	4.4	4.81	5.68	2.25	2.42	0
FALSE	High	Master Protein	P08779	Keratin, type I cytoskeletal 16 OS=Homo sapiens (Human) OX=9606 GN=KRT16 PE=1 SV=4	0	164.708	66	30	78	16	473	51.2	5.05	194.39	30	cell organization and biogenesis;stress response;developmental processes;other biological processes	cytosol;cytoskeleton	cytoskeletal activity	Pf00038	3868	ENSG00000186832	KRT16	A8K488; hsa:3868; P08779; P30654; Q16402; Q9UBG8	Formation of the cornified envelope	Vitamin D Receptor Pathway	3	2	55.6	17.3	61	19.5	68.1	19	46	15.8	42.8	16.6	100	17.33	13.41	35.04	12.2	156.58	12.29	4.97	14.42	4.63	8.56	0
FALSE	High	Master Protein	P49790	Nuclear pore complex protein Nup153 OS=Homo sapiens (Human) OX=9606 GN=NUP153 PE=1 SV=2	0	164.634	31	37	77	37	1475	153.8	8.73	185.61	37	cell organization and biogenesis;protein metabolism;other metabolic processes;transport;other biological processes	other membranes;cytosol;nucleus;other cell component	nucleic acid binding activity;other molecular function	Pf00641, Pf08604, Pf10599	9972	ENSG00000124789	NUP153	B4DIK2; E7EPX5; F6QR24; hsa:9972; P49790; Q4LE47; Q5T9I7; Q7Z743	snRNP Assembly; ISG15 antiviral mechanism; Nuclear import of Rev protein; HCMV Late Events; HCMV Early Events; Transcriptional regulation by small RNAs; SUMOylation of DNA replication proteins; Viral Messenger RNA Synthesis; SUMOylation of DNA damage response and repair proteins; SUMOylation of ubiquitinylation proteins; Transport of Mature mRNA derived from an Intron-Containing Transcript; Regul…	TGF-beta Signaling Pathway	28	0	94.6	92.7	97.9	88.5	95.6	99.9	97.1	109.2	101	93.7	100	3.13	0.52	2.53	5.18	2.88	0.76	4.56	2.73	17.44	2.59	0
FALSE	High	Master Protein	P20042	Eukaryotic translation initiation factor 2 subunit 2 OS=Homo sapiens (Human) OX=9606 GN=EIF2S2 PE=1 SV=2	0	164.476	64	27	95	27	333	38.4	5.8	267.42	27	cell cycle OR cell proliferation;cell organization and biogenesis;protein metabolism;other metabolic processes;transport;developmental processes	cytosol;other cell component	nucleic acid binding activity;other molecular function	Pf01873	8894	ENSG00000125977	EIF2S2	hsa:8894; P20042; Q9BVU0; Q9UJE4	ABC-family proteins mediated transport; L13a-mediated translational silencing of Ceruloplasmin expression; Translation initiation complex formation; GTP hydrolysis and joining of the 60S ribosomal subunit; Response of EIF2AK4 (GCN2) to amino acid deficiency; Formation of the ternary complex, and subsequently, the 43S complex; Ribosomal scanning and start codon recognition; Response of EIF2AK1 (HR…	Translation Factors; Brain-Derived Neurotrophic Factor (BDNF) signaling pathway	12	0	94.6	97.4	89.4	84	101.8	104.8	101.2	108.2	95.4	95.6	100	2.87	3.74	1.35	3.87	6.64	3.37	1.35	1.44	0.58	2.44	0
FALSE	High	Master Protein	Q8IY81	pre-rRNA 2'-O-ribose RNA methyltransferase FTSJ3 OS=Homo sapiens (Human) OX=9606 GN=FTSJ3 PE=1 SV=2	0	164.395	39	27	81	27	847	96.5	8.4	231.31	27	RNA metabolism OR transcription;other metabolic processes	nucleus;other cell component	other molecular function	Pf01728, Pf07780, Pf11861	117246	ENSG00000108592	FTSJ3	B2RCA5; D3DU22; hsa:117246; Q8IY81; Q8N3A3; Q8WXX1; Q9BWM4; Q9NXT6	Major pathway of rRNA processing in the nucleolus and cytosol		1	0	100.8	98.7	97.4	100.9	98.2	106.7	96.2	101.4	92.9	100.6	100	13.59	3.21	4.35	2.8	8.41	2.46	3.29	3.49	2.93	5.18	0
FALSE	High	Master Protein	Q641Q2	WASH complex subunit 2A OS=Homo sapiens (Human) OX=9606 GN=WASHC2A PE=1 SV=3	0	163.81	37	34	86	9	1341	147.1	4.81	258.57	34	transport;other biological processes	plasma membrane;other membranes;cytosol;nucleus;other cytoplasmic organelle;other cell component	other molecular function	Pf15255	387680	ENSG00000099290	WASHC2A	A2A3S2; A2A3U6; hsa:387680; Q5SNT6; Q641Q2; Q6DHY0			0	23	111.1	106.8	106.1	115.8	102.3	99	97.6	94.5	107.9	106.6	100	12.26	4.44	4.34	3.63	4.62	1.64	6.63	0.4	4.27	3.37	0
FALSE	High	Master Protein	Q9Y2W1	Thyroid hormone receptor-associated protein 3 OS=Homo sapiens (Human) OX=9606 GN=THRAP3 PE=1 SV=2	0	163.373	37	42	127	41	955	108.6	10.15	276.86	42	RNA metabolism OR transcription;other metabolic processes;other biological processes	nucleus	signal transduction activity or receptor binding;nucleic acid binding activity;other molecular function	Pf15440	9967	ENSG00000054118	THRAP3	D3DPS5; hsa:9967; Q5VTK6; Q9Y2W1	Transcriptional regulation of white adipocyte differentiation; PPARA activates gene expression	Interactome of polycomb repressive complex 2 (PRC2)	3	1	95.9	99.7	103.3	99	96.9	106.7	103	100.4	92	99.5	100	16.34	1.72	3.34	4.07	5.62	4.25	6.08	4.49	5.36	2.82	0
FALSE	High	Master Protein	Q13177	Serine/threonine-protein kinase PAK 2 OS=Homo sapiens (Human) OX=9606 GN=PAK2 PE=1 SV=3	0	163.196	54	21	74	18	524	58	5.96	213.97	21	cell organization and biogenesis;protein metabolism;other metabolic processes;stress response;developmental processes;signal transduction;other biological processes	plasma membrane;other membranes;cytosol;nucleus;other cell component	enzyme regulator activity;kinase activity;other molecular function	Pf00069, Pf00786	5062	ENSG00000180370	PAK2	hsa:5062; Q13154; Q13177; Q6ISC3	Gene and protein expression by JAK-STAT signaling after Interleukin-12 stimulation; FCERI mediated MAPK activation; Regulation of activated PAK-2p34 by proteasome mediated degradation; MAPK6/MAPK4 signaling; Ephrin signaling; Smooth Muscle Contraction; Nef and signal transduction; VEGFR2 mediated vascular permeability; Generation of second messenger molecules; Regulation of PAK-2p34 activity by P…	Integrin-mediated Cell Adhesion; Apoptosis-related network due to altered Notch3 in ovarian cancer; Focal Adhesion; Fas Ligand (FasL) pathway and Stress induction of Heat Shock Proteins (HSP) regulation; TGF-beta Signaling Pathway; MAPK Signaling Pathway; VEGFA-VEGFR2 Signaling Pathway; Ras Signaling; Pancreatic adenocarcinoma pathway; Mechanoregulation and pathology of YAP/TAZ via Hippo and non-…	33	3	99.8	104.3	98.8	105.1	104.9	98.1	102.1	98.8	102.6	104.1	100	5.5	4.93	3.3	0.41	8.24	6.17	2.06	4.43	3.38	2.14	0
FALSE	High	Master Protein	P11940	Polyadenylate-binding protein 1 OS=Homo sapiens (Human) OX=9606 GN=PABPC1 PE=1 SV=2	0	163.182	45	30	174	4	636	70.6	9.5	371.72	30	protein metabolism;RNA metabolism OR transcription;other metabolic processes;other biological processes	cytosol;nucleus;other cell component	nucleic acid binding activity;other molecular function	Pf00076, Pf00658	26986	ENSG00000070756	PABPC1	hsa:26986; P11940; Q15097; Q93004	AUF1 (hnRNP D0) binds and destabilizes mRNA; Regulation of expression of SLITs and ROBOs; Deadenylation of mRNA; L13a-mediated translational silencing of Ceruloplasmin expression; Translation initiation complex formation; Nonsense Mediated Decay (NMD) enhanced by the Exon Junction Complex (EJC); Nonsense Mediated Decay (NMD) independent of the Exon Junction Complex (EJC)	Translation Factors; Endoderm Differentiation; VEGFA-VEGFR2 Signaling Pathway; Viral Acute Myocarditis	11	34	97.2	94.6	97.6	95.5	102.1	94.7	103.4	98.5	111.6	102.3	100	3.98	1.6	1.52	3.48	3.71	1.98	0.65	4.45	6.67	2.67	0
FALSE	High	Master Protein	P12081	Histidine--tRNA ligase, cytoplasmic OS=Homo sapiens (Human) OX=9606 GN=HARS1 PE=1 SV=2	0	162.768	64	31	111	24	509	57.4	5.88	262.17	31	protein metabolism;RNA metabolism OR transcription;other metabolic processes	cytosol;mitochondrion;other cell component	other molecular function	Pf00458, Pf03129, Pf13393	3035	ENSG00000170445	HARS1	B4DHQ1; B4DY73; D6REN6; hsa:3035; J3KNE5; P12081	Cytosolic tRNA aminoacylation	Allograft Rejection	2	7	98.5	97.9	98.9	94.4	106.5	92.8	100.5	95.8	97.1	95.7	100	3.82	2.92	1.06	3.68	5.78	3.38	0.63	6.48	6.12	2.5	0
FALSE	High	Master Protein	Q96TA1	Protein Niban 2 OS=Homo sapiens (Human) OX=9606 GN=NIBAN2 PE=1 SV=3	0	162.293	45	28	93	27	746	84.1	6.19	273.06	28	cell-cell signaling;cell organization and biogenesis;transport;developmental processes;other biological processes	plasma membrane;other membranes;cytosol;nucleus;other cell component	other molecular function		64855	ENSG00000136830	NIBAN2	hsa:64855; Q4LE55; Q5VVW6; Q5VVW7; Q96TA1; Q9BUS2; Q9NT35			0	1	103.6	112	104.4	107.5	94.9	102.3	95	106.3	107.7	91.2	100	6.33	2.54	1.27	3.4	2.66	2.8	4.06	3.06	0.46	2.52	0
FALSE	High	Master Protein	Q9Y450	HBS1-like protein OS=Homo sapiens (Human) OX=9606 GN=HBS1L PE=1 SV=1	0	162.156	55	29	74	29	684	75.4	6.61	202.76	29	protein metabolism;RNA metabolism OR transcription;other metabolic processes;signal transduction	cytosol	nucleic acid binding activity;other molecular function	Pf00009, Pf03143, Pf03144, Pf08938	10767	ENSG00000112339	HBS1L	B7Z365; hsa:10767; Q4VX89; Q4VX90; Q5T7G3; Q8NDW9; Q9UPW3; Q9Y450	mRNA decay by 3' to 5' exoribonuclease		1	0	99.9	100.3	97.6	109.4	102.2	96.1	101.9	96.3	100.3	109.6	100	4.75	2.35	3.75	1.07	6.59	3.14	0.68	4.48	0.55	3.7	0
FALSE	High	Master Protein	Q32MZ4	Leucine-rich repeat flightless-interacting protein 1 OS=Homo sapiens (Human) OX=9606 GN=LRRFIP1 PE=1 SV=2	0	161.987	40	26	75	24	808	89.2	4.65	220.71	26	other biological processes	plasma membrane;other membranes;cytosol;cytoskeleton;nucleus;other cell component	nucleic acid binding activity;other molecular function	Pf09738	9208	ENSG00000124831	LRRFIP1	E9PGZ2; hsa:9208; O75766; O75799; Q32MZ4; Q32MZ5; Q53T49; Q6PKG2; Q9Y607	Signaling by FGFR1 in disease; Signaling by cytosolic FGFR1 fusion mutants; LRR FLII-interacting protein 1 (LRRFIP1) activates type I IFN production	IL-18 signaling pathway	4	3	101.8	100.7	94.5	107.2	96.8	100.8	99.3	101.8	98.6	102.1	100	10.06	3.72	2.64	2.48	5.23	3.68	4.18	3.19	1.71	5.41	0
FALSE	High	Master Protein	Q08J23	RNA cytosine C(5)-methyltransferase NSUN2 OS=Homo sapiens (Human) OX=9606 GN=NSUN2 PE=1 SV=2	0	161.695	53	35	85	34	767	86.4	6.77	220.33	35	cell cycle OR cell proliferation;RNA metabolism OR transcription;other metabolic processes;developmental processes;other biological processes	non-structural extracellular;cytoskeleton;mitochondrion;nucleus;other cell component	nucleic acid binding activity;other molecular function	Pf01189	54888	ENSG00000037474	NSUN2	A8K529; B2RNR4; B3KP09; B4DQW2; G3V1R4; hsa:54888; Q08J23; Q9BVN4; Q9H858; Q9NXD9	tRNA modification in the nucleus and cytosol		1	1	99.1	96.8	97.7	86.1	100.5	103.1	102.5	104.6	97.4	89.5	100	5.15	2.91	1.73	4.62	5.07	3.67	1.9	2.03	3.55	1.53	0
FALSE	High	Master Protein	P52948	Nuclear pore complex protein Nup98-Nup96 OS=Homo sapiens (Human) OX=9606 GN=NUP98 PE=1 SV=4	0	161.3	25	45	104	45	1817	197.5	6.4	221.5	45	cell organization and biogenesis;protein metabolism;other metabolic processes;transport;other biological processes	other membranes;cytosol;nucleus;other cell component	transporter activity;nucleic acid binding activity;other molecular function	Pf04096, Pf12110	4928	ENSG00000110713	NUP98	hsa:4928; P52948; Q8IUT2; Q8WYB0; Q96E54; Q9H3Q4; Q9NT02; Q9UF57; Q9UHX0; Q9Y6J4; Q9Y6J5			0	0	96.1	98.5	98.2	103.9	97.5	107.8	98.2	106.5	98.3	104.8	100	8.15	1.29	2.13	2.96	3.95	1.08	5.68	3.48	4.94	5.07	0
FALSE	High	Master Protein	P09960	Leukotriene A-4 hydrolase OS=Homo sapiens (Human) OX=9606 GN=LTA4H PE=1 SV=2	0	161.203	56	31	97	31	611	69.2	6.18	265.89	31	protein metabolism;other metabolic processes;transport	non-structural extracellular;cytosol;nucleus;other cell component	other molecular function	Pf01433, Pf09127, Pf17900	4048	ENSG00000111144	LTA4H	B4DNQ9; F8VV40; hsa:4048; P09960; Q6IAT6; Q9UCT7	Neutrophil degranulation; Synthesis of Leukotrienes (LT) and Eoxins (EX); Biosynthesis of D-series resolvins; Biosynthesis of E-series 18(S)-resolvins; Biosynthesis of aspirin-triggered D-series resolvins; Biosynthesis of E-series 18(R)-resolvins; Biosynthesis of protectins	Eicosanoid Synthesis; Eicosanoid metabolism via Lipo Oxygenases (LOX)	9	0	110.6	106.5	107.4	106.1	104.3	89.7	101.4	95.4	106.2	92.9	100	5.15	0.82	1.37	1.55	5.37	5.68	2.97	8.08	4.36	0.97	0
FALSE	High	Master Protein	Q7Z4S6	Kinesin-like protein KIF21A OS=Homo sapiens (Human) OX=9606 GN=KIF21A PE=1 SV=2	0	161.151	26	38	71	34	1674	187.1	6.42	170.53	38	other biological processes	plasma membrane;other membranes;cytosol;cytoskeleton	cytoskeletal activity;other molecular function	Pf00225, Pf00400	55605	ENSG00000139116	KIF21A	A8MX28; B0I1R9; B9EGE4; F5H0C3; F5H219; hsa:55605; Q2UVF1; Q6UKL9; Q7Z4S6; Q7Z668; Q86WZ5; Q8IVZ8; Q9C0F5; Q9NXU4; Q9Y590	COPI-dependent Golgi-to-ER retrograde traffic; Kinesins		2	4	103.2	102.1	98.2	104.4	112.7	108.7	110.1	103.4	92.7	112.9	100	10.33	7.69	2.84	3.46	6.14	3.84	1.3	6.42	1.07	5.06	0
FALSE	High	Master Protein	Q02218	2-oxoglutarate dehydrogenase, mitochondrial OS=Homo sapiens (Human) OX=9606 GN=OGDH PE=1 SV=3	0	161.001	36	31	62	31	1023	115.9	6.86	163.42	31	protein metabolism;other metabolic processes	other membranes;mitochondrion;nucleus;other cell component	other molecular function	Pf00676, Pf02779, Pf16078, Pf16870	4967	ENSG00000105953	OGDH	B4E2U9; D3DVL0; E9PBM1; hsa:4967; Q02218; Q96DD3; Q9UDX0	Glyoxylate metabolism and glycine degradation; Citric acid cycle (TCA cycle); Lysine catabolism	TCA Cycle and Deficiency of Pyruvate Dehydrogenase complex (PDHc); Amino Acid metabolism; Thiamine metabolic pathways; Tryptophan metabolism; TCA Cycle (aka Krebs or citric acid cycle)	8	0	101.6	84.5	107.1	89.3	92.6	94.3	110.8	101	103.2	88.4	100	9.14	17.39	3.6	7.67	6.47	2.86	6.18	12.53	5.91	0.66	0
FALSE	High	Master Protein	Q27J81	Inverted formin-2 OS=Homo sapiens (Human) OX=9606 GN=INF2 PE=1 SV=2	0	160.99	35	32	77	30	1249	135.5	5.38	198.23	32	cell organization and biogenesis;other biological processes	other cell component	cytoskeletal activity;other molecular function	Pf02181, Pf02205, Pf06367, Pf06371	64423	ENSG00000203485	INF2	hsa:64423; Q27J81; Q27J83; Q69YL8; Q6P1X7; Q6PK22; Q86TR7; Q9BRM1; Q9H6N1		Primary Focal Segmental Glomerulosclerosis FSGS; Nephrotic syndrome	2	1	108	105.5	98.7	102	100.4	100.5	95.9	95.3	99.9	92.7	100	5.41	3.19	1.44	2.28	5.83	3.52	2.6	5.24	8.7	4.88	0
FALSE	High	Master Protein	O60763	General vesicular transport factor p115 OS=Homo sapiens (Human) OX=9606 GN=USO1 PE=1 SV=2	0	160.902	37	32	81	32	962	107.8	4.91	221.88	32	cell organization and biogenesis;transport;signal transduction;other biological processes	other membranes;cytosol;ER/Golgi;nucleus;other cell component		Pf04869, Pf04871, Pf18770	8615	ENSG00000138768	USO1	B2RAQ0; hsa:8615; O60763; Q6PK63; Q86TB8; Q8N592	COPI-mediated anterograde transport; COPII-mediated vesicle transport; Golgi Cisternae Pericentriolar Stack Reorganization		3	0	98.7	104.9	100.3	109.2	97.6	103.9	98.9	94.5	104.4	103.5	100	5.38	1.99	0.72	3.54	3.42	3.51	5.41	4.75	0.56	5.26	0
FALSE	High	Master Protein	P27694	Replication protein A 70 kDa DNA-binding subunit OS=Homo sapiens (Human) OX=9606 GN=RPA1 PE=1 SV=2	0	160.828	47	28	89	27	616	68.1	7.21	257.27	28	cell cycle OR cell proliferation;cell organization and biogenesis;DNA metabolism;other metabolic processes;stress response;other biological processes	nucleus;other cell component	nucleic acid binding activity;other molecular function	Pf01336, Pf04057, Pf08646, Pf16900	6117	ENSG00000132383	RPA1	A8K0Y9; hsa:6117; P27694; Q59ES9	SUMOylation of DNA damage response and repair proteins; HDR through Single Strand Annealing (SSA); PCNA-Dependent Long Patch Base Excision Repair; Fanconi Anemia Pathway; Regulation of TP53 Activity through Phosphorylation; Processing of DNA double-strand break ends; Termination of translesion DNA synthesis; HDR through Homologous Recombination (HRR); Dual incision in TC-NER; Gap-filling DNA repa…	Homologous recombination; Retinoblastoma Gene in Cancer; ATR Signaling; G1 to S cell cycle control; DNA Replication; Nucleotide Excision Repair; DNA Repair Pathways Full Network; DNA Mismatch Repair	37	1	92.4	94.3	93	101.1	95.9	99.9	95.4	99.7	105.2	113.4	100	1.57	1.82	0.81	1.07	6.64	1.89	2.63	1.55	8.24	4.63	0
FALSE	High	Master Protein	P11717	Cation-independent mannose-6-phosphate receptor OS=Homo sapiens (Human) OX=9606 GN=IGF2R PE=1 SV=3	0	160.67	22	54	97	54	2491	274.2	5.94	187.64	54	cell organization and biogenesis;protein metabolism;other metabolic processes;transport;developmental processes;signal transduction;other biological processes	plasma membrane;other membranes;ER/Golgi;nucleus;other cytoplasmic organelle;other cell component	kinase activity;other molecular function	Pf00040, Pf00878	3482	ENSG00000197081	IGF2R	hsa:3482; P11717; Q7Z7G9; Q96PT5	Golgi Associated Vesicle Biogenesis; Neutrophil degranulation; Retrograde transport at the Trans-Golgi-Network; Cargo recognition for clathrin-mediated endocytosis		5	0	103.5	99.5	102.1	94	96.6	99.1	102.5	101.8	99	93.4	100	0.67	0.76	2.91	3.12	3.35	2.96	3.61	5.17	5.07	5.46	0
FALSE	High	Master Protein	O75694	Nuclear pore complex protein Nup155 OS=Homo sapiens (Human) OX=9606 GN=NUP155 PE=1 SV=1	0	160.446	31	36	86	36	1391	155.1	6.16	240.54	36	cell-cell signaling;cell organization and biogenesis;protein metabolism;other metabolic processes;transport;other biological processes	other membranes;nucleus;other cell component	other molecular function	Pf03177, Pf08801	9631	ENSG00000113569	NUP155	hsa:9631; O75694; Q9UBE9; Q9UFL5	Transport of Mature mRNA derived from an Intron-Containing Transcript; SUMOylation of DNA replication proteins; ISG15 antiviral mechanism; HCMV Late Events; HCMV Early Events; Transport of the SLBP independent Mature mRNA; Transport of the SLBP Dependant Mature mRNA; Transport of Mature mRNA Derived from an Intronless Transcript; Rev-mediated nuclear export of HIV RNA; Transport of Ribonucleoprot…		28	0	97.6	87.5	100.5	89.9	107.6	103.1	111.3	107.9	93.8	101.6	100	12.59	2.67	5.7	5.97	4.39	3.72	0.56	7.73	8.19	0.24	0
FALSE	High	Master Protein	Q6P2E9	Enhancer of mRNA-decapping protein 4 OS=Homo sapiens (Human) OX=9606 GN=EDC4 PE=1 SV=1	0	160.446	35	35	70	35	1401	151.6	5.86	178.03	35	RNA metabolism OR transcription;other metabolic processes	cytosol;nucleus;other cell component		Pf16529	23644	ENSG00000038358	EDC4	A6NGM1; A8K4T4; hsa:23644; Q13025; Q13826; Q6P2E9; Q6ZR12; Q7Z6H7	mRNA decay by 5' to 3' exoribonuclease		1	0	98.9	107.9	98.2	104.2	97.5	103.5	97.5	108.5	97	103.8	100	6.43	2.74	1.73	2.9	5.63	2.46	1.28	2.97	0.92	3.34	0
FALSE	High	Master Protein	Q14247	Src substrate cortactin OS=Homo sapiens (Human) OX=9606 GN=CTTN PE=1 SV=2	0	160.412	55	29	102	29	550	61.5	5.4	275.28	29	cell adhesion;cell organization and biogenesis;transport;developmental processes;other biological processes	plasma membrane;other membranes;cytosol;cytoskeleton;ER/Golgi;other cell component	cytoskeletal activity;other molecular function	Pf02218, Pf14604	2017	ENSG00000085733; ENSG00000288401	CTTN	hsa:2017; Q14247; Q8N707; Q96H99	Clathrin-mediated endocytosis; RHO GTPases activate PAKs	Pathogenic Escherichia coli infection; Hepatitis C and Hepatocellular Carcinoma	4	0	102.2	102.3	101.7	102.6	101.4	98.4	98.6	95.1	95.2	96.8	100	10.12	0.76	2.62	0.83	4.09	1.79	1.85	3.97	4.32	1.69	0
FALSE	High	Master Protein	P51610	Host cell factor 1 OS=Homo sapiens (Human) OX=9606 GN=HCFC1 PE=1 SV=2	0	160.35	26	38	81	37	2035	208.6	7.46	190.53	38	cell cycle OR cell proliferation;cell organization and biogenesis;protein metabolism;other metabolic processes;developmental processes;other biological processes	nucleus;other cell component	nucleic acid binding activity;other molecular function	Pf01344, Pf13415	3054	ENSG00000172534	HCFC1	hsa:3054; P51610; Q6P4G5	HATs acetylate histones; UCH proteinases; Transcriptional activation of mitochondrial biogenesis	Mitochondrial Gene Expression	4	1	89.5	91.9	89.4	107.9	85.1	97.7	89.5	91.1	103.1	100.6	100	2.79	1.34	5.89	0.89	2.53	5.68	0.64	4.67	17.42	2.87	0
FALSE	High	Master Protein	P62333	26S proteasome regulatory subunit 10B OS=Homo sapiens (Human) OX=9606 GN=PSMC6 PE=1 SV=1	0	160.187	70	25	92	25	389	44.1	7.49	260.01	25	cell-cell signaling;protein metabolism;other metabolic processes;stress response;transport;signal transduction;other biological processes	cytosol;nucleus;other cell component	other molecular function	Pf00004, Pf16450, Pf17862	5706	ENSG00000100519	PSMC6	B2R975; hsa:5706; P49719; P62333; Q6IBU3; Q92524	Activation of NF-kappaB in B cells; FCERI mediated NF-kB activation; Downstream TCR signaling; Antigen processing: Ubiquitination & Proteasome degradation; Oxygen-dependent proline hydroxylation of Hypoxia-inducible Factor Alpha; ER-Phagosome pathway; Cross-presentation of soluble exogenous antigens (endosomes); SCF-beta-TrCP mediated degradation of Emi1; APC/C:Cdc20 mediated degradation of Secur…	Proteasome Degradation; Parkin-Ubiquitin Proteasomal System pathway; Ciliary landscape	59	0	104.5	95.1	103.5	87.8	112	107.8	109	104.5	94.5	95.5	100	11.51	2.23	2.28	3.16	6.28	3.13	2.69	0.29	6.57	1.07	0
FALSE	High	Master Protein	Q99798	Aconitate hydratase, mitochondrial OS=Homo sapiens (Human) OX=9606 GN=ACO2 PE=1 SV=2	0	159.796	44	31	70	31	780	85.4	7.61	191.48	31	other metabolic processes;stress response;developmental processes	cytosol;mitochondrion	other molecular function	Pf00330, Pf00694	50	ENSG00000100412	ACO2	hsa:50; O75809; Q5JZ41; Q6FHX0; Q8TAQ6; Q99798	Citric acid cycle (TCA cycle); Mitochondrial protein import	Amino Acid metabolism; Metabolic reprogramming in colon cancer; Fluoroacetic acid toxicity; TCA Cycle (aka Krebs or citric acid cycle)	6	0	99	91.2	111.9	90.3	95.7	103.5	108.2	107.9	106.6	95.6	100	2.73	11.74	3.13	5.11	3.09	4.82	6.76	8.52	2.12	1.31	0
FALSE	High	Master Protein	Q9UBE0	SUMO-activating enzyme subunit 1 OS=Homo sapiens (Human) OX=9606 GN=SAE1 PE=1 SV=1	0	159.769	75	23	81	23	346	38.4	5.3	236.43	23	protein metabolism;other metabolic processes;other biological processes	nucleus;other cell component	enzyme regulator activity;other molecular function	Pf00899	10055	ENSG00000142230	SAE1	B2RDP5; B3KMQ2; F5GXX7; G3XAK6; hsa:10055; O95717; Q9P020; Q9UBE0	SUMO is conjugated to E1 (UBA2:SAE1); SUMO is transferred from E1 to E2 (UBE2I, UBC9)		2	0	98.8	107.2	102.2	94.8	101.7	98.9	95.5	95.7	101	87.4	100	7.48	4.19	1.35	0.49	7.63	5.81	1.53	4.52	3.17	1.79	0
FALSE	High	Master Protein	Q13561	Dynactin subunit 2 OS=Homo sapiens (Human) OX=9606 GN=DCTN2 PE=1 SV=4	0	159.701	68	25	95	24	401	44.2	5.21	277.58	25	cell cycle OR cell proliferation;cell organization and biogenesis;transport;other biological processes	other membranes;cytosol;cytoskeleton;other cell component	cytoskeletal activity;other molecular function	Pf04912	10540	ENSG00000175203	DCTN2	B2RBK5; hsa:10540; Q13561; Q86YN2; Q9BW17	MHC class II antigen presentation; HSP90 chaperone cycle for steroid hormone receptors (SHR); Recruitment of NuMA to mitotic centrosomes; COPI-mediated anterograde transport; COPI-independent Golgi-to-ER retrograde traffic; Regulation of PLK1 Activity at G2/M Transition; Loss of Nlp from mitotic centrosomes; Recruitment of mitotic centrosome proteins and complexes; Anchoring of the basal body to …		11	0	93.2	99	95.6	101.7	94.1	92.9	96.4	88.5	102.2	101.2	100	5.98	2.53	2.17	0.99	5.11	1.7	2.26	5.12	1.28	0.86	0
FALSE	High	Master Protein	P04259	Keratin, type II cytoskeletal 6B OS=Homo sapiens (Human) OX=9606 GN=KRT6B PE=1 SV=5	0	159.543	57	32	101	4	564	60	8	258.43	32	cell organization and biogenesis;developmental processes;other biological processes	cytosol;cytoskeleton	cytoskeletal activity	Pf00038, Pf16208	3854	ENSG00000185479	KRT6B	hsa:3854; P04259; P48669	Formation of the cornified envelope		2	0	60		77.5		72.9		45.5		39.1		100	17.36		26.71		149.76		6.53		17.81
FALSE	High	Master Protein	Q14157	Ubiquitin-associated protein 2-like OS=Homo sapiens (Human) OX=9606 GN=UBAP2L PE=1 SV=2	0	159.298	37	28	81	27	1087	114.5	7.11	235.11	28	cell organization and biogenesis;other biological processes	nucleus;other cell component		Pf12478	9898	ENSG00000143569	UBAP2L	B4E0U8; hsa:9898; Q14157; Q5VU75; Q5VU76; Q9BTU3; Q9UGL2; Q9UGL3; Q9UGL4; Q9UGL5		VEGFA-VEGFR2 Signaling Pathway	1	0	98.7	99.1	98.2	100.9	100.3	96.3	98.5	102.5	102.2	99.5	100	4.76	2.05	0.84	5.14	6.83	2.61	3.63	2.25	0.74	3.56	0
FALSE	High	Master Protein	Q15046	Lysine--tRNA ligase OS=Homo sapiens (Human) OX=9606 GN=KARS1 PE=1 SV=3	0	159.274	53	32	119	31	597	68	6.35	259.22	32	protein metabolism;RNA metabolism OR transcription;other metabolic processes;signal transduction;other biological processes	non-structural extracellular;plasma membrane;other membranes;cytosol;mitochondrion;nucleus;other cell component	nucleic acid binding activity;other molecular function	Pf00152, Pf01336	3735	ENSG00000065427	KARS1	A8MSK1; D3DUK4; hsa:3735; O14946; Q15046; Q96J25; Q9HB23	Selenoamino acid metabolism; Cytosolic tRNA aminoacylation; Mitochondrial tRNA aminoacylation		3	1	100	96.2	98.1	90.3	100.9	97.2	100.4	100.8	101.9	93.1	100	6.79	1.22	1.63	2.41	6.25	2.94	1.75	2.11	1.42	2.25	0
FALSE	High	Master Protein	P68133	Actin, alpha skeletal muscle OS=Homo sapiens (Human) OX=9606 GN=ACTA1 PE=1 SV=1	0	159.244	44	17	573	3	377	42	5.39	1201.91	17	cell organization and biogenesis;developmental processes;other biological processes	cytosol;cytoskeleton;other cell component	cytoskeletal activity;other molecular function	Pf00022	58	ENSG00000143632	ACTA1	hsa:58; P02568; P68133; P99020; Q5T8M9	Striated Muscle Contraction	Myometrial Relaxation and Contraction Pathways; Fas Ligand (FasL) pathway and Stress induction of Heat Shock Proteins (HSP) regulation; Association Between Physico-Chemical Features and Toxicity Associated Pathways; Striated Muscle Contraction Pathway; Mechanoregulation and pathology of YAP/TAZ via Hippo and non-Hippo mechanisms; IL-18 signaling pathway	7	0	93.7	74.7	96.2	79.1	98.4	83	101.3	84.7	101.5	86.8	100	8.8	5.39	3.34	1.16	4.26	0.31	1.55	4.75	4.74	4.89	0
FALSE	High	Master Protein	Q9Y265	RuvB-like 1 OS=Homo sapiens (Human) OX=9606 GN=RUVBL1 PE=1 SV=1	0	159.125	56	21	84	21	456	50.2	6.42	250.84	21	cell cycle OR cell proliferation;cell organization and biogenesis;protein metabolism;DNA metabolism;other metabolic processes;stress response;other biological processes	other membranes;cytosol;cytoskeleton;nucleus;other cell component	other molecular function	Pf06068, Pf17856	8607	ENSG00000175792; ENSG00000284901	RUVBL1	B2R5S0; hsa:8607; P82276; Q1KMR0; Q53HK5; Q53HL7; Q53Y27; Q9BSX9; Q9Y265	Ub-specific processing proteases; UCH proteinases; DNA Damage Recognition in GG-NER; Deposition of new CENPA-containing nucleosomes at the centromere; Formation of the beta-catenin:TCF transactivating complex; HATs acetylate histones; Telomere Extension By Telomerase	Gastric Cancer Network 1; LncRNA involvement in canonical Wnt signaling and colorectal cancer	9	0	106.9	112.2	102.7	94.3	100.3	97.3	99.8	112.9	97.5	84.2	100	7.31	6.93	1.79	2.57	2.58	7.73	2.19	2.95	3.65	5.5	0
FALSE	High	Master Protein	Q14676	Mediator of DNA damage checkpoint protein 1 OS=Homo sapiens (Human) OX=9606 GN=MDC1 PE=1 SV=3	0	158.904	25	34	61	34	2089	226.5	5.47	169.7	34	cell cycle OR cell proliferation;DNA metabolism;other metabolic processes;stress response	nucleus;other cell component	other molecular function	Pf00498, Pf16770	9656	ENSG00000137337; ENSG00000206481; ENSG00000224587; ENSG00000225589; ENSG00000228575; ENSG00000231135; ENSG00000234012; ENSG00000237095	MDC1	A2AB04; A2BF04; A2RRA8; A7YY86; B0S8A2; hsa:9656; Q0EFC2; Q14676; Q2L6H7; Q2TAZ4; Q5JP55; Q5JP56; Q5ST83; Q68CQ3; Q86Z06; Q96QC2	SUMOylation of DNA damage response and repair proteins; Nonhomologous End-Joining (NHEJ); Recruitment and ATM-mediated phosphorylation of repair and signaling proteins at DNA double strand breaks; Processing of DNA double-strand break ends; G2/M DNA damage checkpoint; TP53 Regulates Transcription of DNA Repair Genes	ATM Signaling Network in Development and Disease	7	0	101.5	102.6	98.7	107.9	101.7	100.6	101.5	97.5	87.7	106.9	100	44.51	3.46	5.46	4.63	8.99	7.89	3.79	3.68	5.62	5.61	0
FALSE	High	Master Protein	O43290	U4/U6.U5 tri-snRNP-associated protein 1 OS=Homo sapiens (Human) OX=9606 GN=SART1 PE=1 SV=1	0	158.851	47	31	79	29	800	90.2	6.13	226.15	31	cell organization and biogenesis;RNA metabolism OR transcription;other metabolic processes;other biological processes	cytosol;ER/Golgi;nucleus;other cell component		Pf03343	9092	ENSG00000175467	SART1	A6NDN1; hsa:9092; O43290; Q53GB5	mRNA Splicing - Major Pathway		1	1	109.1	100.3	106.8	117.7	101.4	106.4	107.4	92.9	106.4	116.5	100	3.15	6.49	5.61	2.85	4.21	8.58	3.79	2.28	6.88	0.96	0
FALSE	High	Master Protein	P35998	26S proteasome regulatory subunit 7 OS=Homo sapiens (Human) OX=9606 GN=PSMC2 PE=1 SV=3	0	158.491	76	32	115	32	433	48.6	5.95	302.47	32	cell-cell signaling;protein metabolism;other metabolic processes;stress response;transport;signal transduction;other biological processes	non-structural extracellular;cytosol;nucleus;other cell component	other molecular function	Pf00004, Pf17862	5701	ENSG00000161057	PSMC2	A4D0Q1; B7Z5E2; hsa:5701; P35998; Q3LIA5; Q9UDI3	ER-Phagosome pathway; Neutrophil degranulation; Antigen processing: Ubiquitination & Proteasome degradation; APC/C:Cdc20 mediated degradation of Securin; APC/C:Cdh1 mediated degradation of Cdc20 and other APC/C:Cdh1 targeted proteins in late mitosis/early G1; Cdc20:Phospho-APC/C mediated degradation of Cyclin A; Separation of Sister Chromatids; CDK-mediated phosphorylation and removal of Cdc6; Au…	Proteasome Degradation; Parkin-Ubiquitin Proteasomal System pathway	59	0	86.5	91.4	84.2	100.2	100.6	114.4	100.8	102.4	92.9	131.6	100	2.32	2.48	1.98	0.44	3.59	2.02	2.21	3.91	6.18	1.34	0
FALSE	High	Master Protein	O60664	Perilipin-3 OS=Homo sapiens (Human) OX=9606 GN=PLIN3 PE=1 SV=3	0	158.396	78	27	136	27	434	47	5.44	359.87	27	transport;other biological processes	other membranes;cytosol;ER/Golgi;other cytoplasmic organelle;other cell component		Pf03036	10226	ENSG00000105355	PLIN3	A8K4Y9; hsa:10226; K7EQF4; O60664; Q53G77; Q9BS03; Q9UBD7; Q9UP92	Late endosomal microautophagy; Triglyceride catabolism; Retrograde transport at the Trans-Golgi-Network; RHOBTB3 ATPase cycle; Lipophagy; Chaperone Mediated Autophagy		6	0	95.5	102.1	95.9	108.5	98.2	97.1	94.2	92.2	100.8	97.8	100	6.45	2.76	3.68	1	5.07	2.06	2	4.93	4.57	4.08	0
FALSE	High	Master Protein	Q92797	Symplekin OS=Homo sapiens (Human) OX=9606 GN=SYMPK PE=1 SV=2	0	158.301	34	34	66	34	1274	141.1	6.13	178.89	34	cell adhesion;RNA metabolism OR transcription;other metabolic processes;transport;other biological processes	plasma membrane;other membranes;cytosol;cytoskeleton;nucleus;other cell component		Pf11935, Pf12295	8189	ENSG00000125755	SYMPK	hsa:8189; O00521; O00689; O00733; Q59GT5; Q8N2U5; Q92797	mRNA Splicing - Major Pathway; Transport of Mature mRNA Derived from an Intronless Transcript; mRNA 3'-end processing; RNA Polymerase II Transcription Termination; Processing of Intronless Pre-mRNAs		5	0	106.3	105.5	110.8	123.3	100.9	107.6	105.2	93.6	105.2	113.9	100	5.75	4.31	1.47	3.21	2.71	6.99	2.3	2.71	4.26	1.07	0
FALSE	High	Master Protein	P46379	Large proline-rich protein BAG6 OS=Homo sapiens (Human) OX=9606 GN=BAG6 PE=1 SV=2	0	158.273	35	30	74	29	1132	119.3	5.6	207.8	30	cell cycle OR cell proliferation;cell organization and biogenesis;protein metabolism;other metabolic processes;stress response;developmental processes;signal transduction;other biological processes	non-structural extracellular;other membranes;cytosol;nucleus;other cell component	signal transduction activity or receptor binding;translation activity;other molecular function	Pf00240, Pf12057	7917	ENSG00000096155; ENSG00000204463; ENSG00000227761; ENSG00000228760; ENSG00000229524; ENSG00000233348; ENSG00000234651	BAG6	A2ADJ7; A3KQ42; A3KQ44; A6NGY6; A6PWF7; B0UX84; B4DZ12; B4E3V4; E7EMZ4; F8VXY4; hsa:7917; O95874; P46379; Q5HYL9; Q5SQ35; Q5SQ36; Q5SQ37; Q5SQ41; Q5SRP8; Q5SRP9; Q5STC1; Q5STX1; Q5STX3; Q96SA6; Q9BCN4	Insertion of tail-anchored proteins into the endoplasmic reticulum membrane		1	1	95.1	100.7	99	107.1	96.7	100.7	95	97.3	104.3	104.1	100	3.86	1.81	1	1.74	6	1.74	1.87	0.86	4.46	1.19	0
FALSE	High	Master Protein	Q9Y6D6	Brefeldin A-inhibited guanine nucleotide-exchange protein 1 OS=Homo sapiens (Human) OX=9606 GN=ARFGEF1 PE=1 SV=2	0	158.178	25	39	73	30	1849	208.6	5.85	176.31	39	cell organization and biogenesis;transport;developmental processes;other biological processes	other membranes;cytosol;ER/Golgi;nucleus;other cell component	enzyme regulator activity;cytoskeletal activity;other molecular function	Pf01369, Pf09324, Pf12783, Pf16213	10565	ENSG00000066777	ARFGEF1	hsa:10565; Q9NV46; Q9UFV2; Q9UNL0; Q9Y6D6			0	9	97.7	112.9	101.2	108.6	98	107.2	99.1	105.6	100	108.6	100	6.91	3.41	0.34	5.73	6.94	4.43	4.68	4.12	7.18	3.6	0
FALSE	High	Master Protein	Q9BXP5	Serrate RNA effector molecule homolog OS=Homo sapiens (Human) OX=9606 GN=SRRT PE=1 SV=1	0	158.161	36	34	99	34	876	100.6	5.96	234.22	34	RNA metabolism OR transcription;other metabolic processes;developmental processes;other biological processes	nucleus;other cell component	nucleic acid binding activity	Pf04959, Pf12066	51593	ENSG00000087087	SRRT	A4D2E5; A4D2E6; A6NK22; B4DJL4; B4DZA6; hsa:51593; O95808; Q32MI4; Q6NT74; Q8TDQ5; Q9BWP6; Q9BXP4; Q9BXP5; Q9Y4S4	mRNA Splicing - Major Pathway; RNA polymerase II transcribes snRNA genes		2	0	103.6	94.5	104.9	88.4	102.2	102.2	105.4	101.2	86.7	91.6	100	16.55	1.33	1.91	4.14	4.47	1.05	5.05	4.95	8.76	0.21	0
FALSE	High	Master Protein	Q7L576	Cytoplasmic FMR1-interacting protein 1 OS=Homo sapiens (Human) OX=9606 GN=CYFIP1 PE=1 SV=1	0	158.081	32	37	82	37	1253	145.1	6.9	197.14	37	cell organization and biogenesis;transport;developmental processes;signal transduction;other biological processes	non-structural extracellular;cytosol;other cell component	cytoskeletal activity;nucleic acid binding activity;other molecular function	Pf05994, Pf07159	23191	ENSG00000273749; ENSG00000288461	CYFIP1	A8K6D9; hsa:23191; Q14467; Q5IED0; Q6ZSX1; Q7L576; Q9BSD9; Q9BVC7	Neutrophil degranulation; VEGFA-VEGFR2 Pathway; Regulation of actin dynamics for phagocytic cup formation; FCGR3A-mediated phagocytosis; RHO GTPases Activate WASPs and WAVEs	Brain-Derived Neurotrophic Factor (BDNF) signaling pathway; Prader-Willi and Angelman Syndrome; Fragile X Syndrome ; Disruption of postsynaptic signalling by CNV; 15q11.2 copy number variation syndrome; G13 Signaling Pathway	11	0	97.7	105	98	96.6	100.6	106.6	101.4	108	102.5	98.8	100	3.08	2.98	1.83	1.66	4.97	4.29	2.93	8.16	9.84	4.89	0
FALSE	High	Master Protein	Q16881	Thioredoxin reductase 1, cytoplasmic OS=Homo sapiens (Human) OX=9606 GN=TXNRD1 PE=1 SV=3	0	157.751	45	24	95	24	649	70.9	7.39	279.12	24	cell cycle OR cell proliferation;other metabolic processes;stress response;developmental processes;signal transduction;other biological processes	cytosol;mitochondrion;nucleus;other cell component	other molecular function	Pf00462, Pf02852, Pf07992	7296	ENSG00000198431	TXNRD1	B7Z1F4; B7Z3Y8; B7Z904; E9PMY9; F5H780; hsa:7296; Q16881; Q6FI31; Q6VB40; Q6VB41; Q6VB42; Q6VBP2; Q6VBP3; Q6VBP4; Q6VBP5; Q6VBP9; Q6VBQ0; Q6YNQ1; Q76P53; Q7LA96; Q8WVC8; Q99475; Q9UES8; Q9UH79	Detoxification of Reactive Oxygen Species; Interconversion of nucleotide di- and triphosphates; PPARA activates gene expression; TP53 Regulates Metabolic Genes; Metabolism of ingested H2SeO4 and H2SeO3 into H2Se; Uptake and function of diphtheria toxin; Metabolism of ingested MeSeO2H into MeSeH	Selenium Micronutrient Network; Selenium Micronutrient Network ; Selenium Micronutrient Network; Nuclear Receptors Meta-Pathway; NRF2 pathway; Oxidative Stress	13	0	99.9	86.5	98	83.4	117.7	99.9	112.9	101.5	94.5	95.7	100	11.63	3	0.81	3.16	5.98	3.1	2.11	3.3	6.42	2.21	0
FALSE	High	Master Protein	Q5SW79	Centrosomal protein of 170 kDa OS=Homo sapiens (Human) OX=9606 GN=CEP170 PE=1 SV=1	0	157.629	33	41	73	40	1584	175.2	7.11	162.27	41		cytosol;cytoskeleton;other cell component		Pf00498, Pf15308	9859	ENSG00000143702; ENSG00000276725	CEP170	hsa:9859; O75058; Q5SW77; Q5SW78; Q5SW79; Q7LGA9; Q86W31; Q9UQ08; Q9UQ09		Ciliary landscape	1	1	96.7	110.4	93.6	114	100.1	113.9	100.6	107.2	94.8	117.5	100	5.97	1.6	1.61	3.43	3.16	5.81	2.87	2.37	1.09	3.95	0
FALSE	High	Master Protein	P38919	Eukaryotic initiation factor 4A-III OS=Homo sapiens (Human) OX=9606 GN=EIF4A3 PE=1 SV=4	0	157.216	56	25	105	21	411	46.8	6.73	267.11	25	RNA metabolism OR transcription;other metabolic processes;transport;developmental processes;other biological processes	cytosol;nucleus;other cell component	nucleic acid binding activity;other molecular function	Pf00270, Pf00271	9775	ENSG00000141543	EIF4A3	hsa:9775; P38919; Q15033; Q6IBQ2; Q96A18	Regulation of expression of SLITs and ROBOs; mRNA Splicing - Major Pathway; ISG15 antiviral mechanism; Nonsense Mediated Decay (NMD) enhanced by the Exon Junction Complex (EJC); Deadenylation of mRNA; Transport of Mature mRNA derived from an Intron-Containing Transcript; mRNA 3'-end processing; RNA Polymerase II Transcription Termination		8	0	97.1	91.9	103.8	91	102.2	101.1	100.8	101.9	97.4	94.4	100	12.26	3.22	2.45	5.28	4.1	2.31	2.98	5.75	7.44	3.95	0
FALSE	High	Master Protein	Q9Y266	Nuclear migration protein nudC OS=Homo sapiens (Human) OX=9606 GN=NUDC PE=1 SV=1	0	156.879	56	25	126	25	331	38.2	5.38	289.41	25	cell cycle OR cell proliferation;other biological processes	cytosol;cytoskeleton;nucleus;other cell component	other molecular function	Pf04969, Pf14050, Pf16273	10726	ENSG00000090273	NUDC	hsa:10726; Q5QP31; Q5QP35; Q9H0N2; Q9Y266; Q9Y2B6	Separation of Sister Chromatids; Resolution of Sister Chromatid Cohesion; RHO GTPases Activate Formins; EML4 and NUDC in mitotic spindle formation; Amplification of signal from unattached kinetochores via a MAD2 inhibitory signal	Ciliary landscape	7	0	96.8	102.1	95.6	98.9	98.8	96.2	94.4	98.2	105.4	97.2	100	3.9	0.56	2.9	0.36	5.35	0.73	3.36	4.29	11.4	3.31	0
FALSE	High	Master Protein	Q96AE4	Far upstream element-binding protein 1 OS=Homo sapiens (Human) OX=9606 GN=FUBP1 PE=1 SV=3	0	156.874	61	33	124	25	644	67.5	7.61	247.05	33	other biological processes	nucleus;other cell component	nucleic acid binding activity	Pf00013, Pf09005	8880	ENSG00000162613	FUBP1	hsa:8880; Q12828; Q96AE4			0	3	99.7	101.2	96	97.6	101.3	107.7	101.4	104.8	91.3	104.8	100	12.94	3.41	2.25	1.46	7.05	1	2.83	4.23	3.94	1.23	0
FALSE	High	Master Protein	Q15155	Nodal modulator 1 OS=Homo sapiens (Human) OX=9606 GN=NOMO1 PE=1 SV=5	0	156.471	34	31	61	2	1222	134.2	5.81	187.49	31		other membranes;ER/Golgi	other molecular function	Pf13620, Pf17802	23420	ENSG00000103512; ENSG00000274779	NOMO1	hsa:23420; P78421; Q15155; Q8IW21; Q96DG0			0	26	89.2	80.1	84.9	84.6	96.9	109.6	105.2	105.5	85.4	117.4	100	29.39	10.18	1.52	7.23	7.09	6.86	8.74	5.2	9.54	8.74	0
FALSE	High	Master Protein	Q96QK1	Vacuolar protein sorting-associated protein 35 OS=Homo sapiens (Human) OX=9606 GN=VPS35 PE=1 SV=2	0	156.293	44	30	90	29	796	91.6	5.49	236.95	30	cell-cell signaling;cell organization and biogenesis;transport;signal transduction;other biological processes	other membranes;cytosol;other cytoplasmic organelle;other cell component	signal transduction activity or receptor binding	Pf03635	55737	ENSG00000069329	VPS35	hsa:55737; Q561W2; Q96QK1; Q9H016; Q9H096; Q9H4P3; Q9H8J0; Q9NRS7; Q9NVG2; Q9NX80; Q9NZK2	WNT ligand biogenesis and trafficking		1	1	95.7	115.6	101.1	104.3	95.8	109.4	92.7	102.8	99.3	99.2	100	3.99	4.03	1.83	1.11	6.05	3.74	3.63	5.35	8.69	2.33	0
FALSE	High	Master Protein	O14497	AT-rich interactive domain-containing protein 1A OS=Homo sapiens (Human) OX=9606 GN=ARID1A PE=1 SV=3	0	156.108	20	36	76	33	2285	241.9	6.7	202.52	36	cell organization and biogenesis;transport;developmental processes;signal transduction;other biological processes	nucleus;other cell component	signal transduction activity or receptor binding;nucleic acid binding activity;other molecular function	Pf01388, Pf12031	8289	ENSG00000117713	ARID1A	D3DPL1; hsa:8289; O14497; Q53FK9; Q5T0W1; Q5T0W2; Q5T0W3; Q8NFD6; Q96T89; Q9BY33; Q9HBJ5; Q9UPZ1	RUNX1 interacts with co-factors whose precise effect on RUNX1 targets is not known; RMTs methylate histone arginines	Pathways Affected in Adenoid Cystic Carcinoma; Tumor suppressor activity of SMARCB1; Thermogenesis	5	3	98.6	101.3	104.6	105.2	100.9	106.3	101.5	101.6	96.4	100.2	100	12.58	1.56	1.73	4.12	2.51	5.38	2.87	5.09	2.06	6.3	0
FALSE	High	Master Protein	Q92499	ATP-dependent RNA helicase DDX1 OS=Homo sapiens (Human) OX=9606 GN=DDX1 PE=1 SV=2	0	155.739	49	33	100	33	740	82.4	7.23	265.13	33	cell organization and biogenesis;DNA metabolism;RNA metabolism OR transcription;other metabolic processes;stress response;developmental processes;other biological processes	cytosol;mitochondrion;nucleus;other cell component	nucleic acid binding activity;other molecular function	Pf00270, Pf00271, Pf00622	1653	ENSG00000079785	DDX1	B4DME8; B4DPN6; hsa:1653; Q92499	tRNA processing in the nucleus	DDX1 as a regulatory component of the Drosha microprocessor; mRNA Processing	3	0	105.5	100	100.8	99.7	102.2	102.6	103.1	103.6	96.3	98.6	100	13.5	4.39	1.16	2.17	6.36	3.32	2.86	1.64	0.74	2.93	0
FALSE	High	Master Protein	Q9H6T3	RNA polymerase II-associated protein 3 OS=Homo sapiens (Human) OX=9606 GN=RPAP3 PE=1 SV=2	0	155.458	55	34	97	34	665	75.7	6.84	223.27	34		cytosol;other cell component		Pf00515, Pf13176, Pf13181, Pf13877	79657	ENSG00000005175	RPAP3	B4DRW9; hsa:79657; Q6PHR5; Q9H6T3			0	0	107.3	95.8	105.2	95.9	104.8	91.7	101.4	105.5	103.3	84.9	100	6.89	3.33	1.29	1.96	7.88	2.69	2.26	2.47	4.01	5.41	0
FALSE	High	Master Protein	P51858	Hepatoma-derived growth factor OS=Homo sapiens (Human) OX=9606 GN=HDGF PE=1 SV=1	0	155.151	75	21	91	20	240	26.8	4.73	248.63	21	stress response;signal transduction;other biological processes	nucleus;other cell component	signal transduction activity or receptor binding;cytoskeletal activity;nucleic acid binding activity;other molecular function	Pf00855	3068	ENSG00000143321	HDGF	B3KU21; D3DVC9; hsa:3068; P51858; Q5SZ07; Q5SZ08; Q5SZ09	XBP1(S) activates chaperone genes	IL-18 signaling pathway	2	0	106.7	96.1	104.8	94.6	104.6	95.4	98.7	96.2	89.9	87.3	100	14.44	3.68	2.04	3.98	7.47	1.35	3.19	2.42	10.45	2.94	0
FALSE	High	Master Protein	Q13523	Serine/threonine-protein kinase PRP4 homolog OS=Homo sapiens (Human) OX=9606 GN=PRPF4B PE=1 SV=3	0	155.02	26	32	95	32	1007	116.9	10.26	210.58	32	protein metabolism;RNA metabolism OR transcription;other metabolic processes	nucleus;other cell component	kinase activity;other molecular function	Pf00069	8899	ENSG00000112739	PRPF4B	A8K5C9; hsa:8899; Q13523; Q5D0F6; Q5TAY8; Q8IVC3; Q8TDP2; Q96QT7; Q9UEE6		mRNA Processing	1	0	100.3	99.3	107.3	102.8	102.2	102.1	102.3	100.1	105.4	100.8	100	7.51	1.69	3.14	2.66	2.77	3.6	1.94	4.99	0.41	1.45	0
FALSE	High	Master Protein	Q9NY33	Dipeptidyl peptidase 3 OS=Homo sapiens (Human) OX=9606 GN=DPP3 PE=1 SV=2	0	154.46	51	31	87	31	737	82.5	5.1	296.41	31	protein metabolism;other metabolic processes	cytosol;other cell component	other molecular function	Pf03571	10072	ENSG00000254986	DPP3	B2RDB5; B4DLX4; F5H8L6; hsa:10072; O95748; Q969H2; Q9BV67; Q9HAL6; Q9NY33			0	0	101.4	104.1	103.7	117.4	102	93.2	102.4	93.7	102	106.7	100	6.44	1.22	1.29	3.68	7.15	2.7	0.55	5.82	2.29	4.16	0
FALSE	High	Master Protein	P33469	Nucleoprotein OS=Human coronavirus OC43 OX=31631 GN=N PE=1 SV=1	0	154.362	53	20	127	20	448	49.3	9.6	349.49	20		other cell component	nucleic acid binding activity	Pf00937			N	P33469; Q6TNF5			0	0	2.9	486.3	2.5	36	2.4	206.2	2.5	39.5	3.4	31.4	100	38.7	4.18	5.69	8.1	3.68	1.32	0.26	14.25	10.73	3.8	0
FALSE	High	Master Protein	P78344	Eukaryotic translation initiation factor 4 gamma 2 OS=Homo sapiens (Human) OX=9606 GN=EIF4G2 PE=1 SV=1	0	153.826	47	39	90	39	907	102.3	7.14	215.94	39	cell cycle OR cell proliferation;protein metabolism;other metabolic processes;other biological processes	cytosol;translational apparatus	nucleic acid binding activity	Pf02020, Pf02847, Pf02854	1982	ENSG00000110321	EIF4G2	hsa:1982; O60877; P78344; P78404; Q0VH00; Q0VH01; Q2NKW9; Q49A79; Q53EU1; Q58EZ2; Q8NI71; Q96C16	ISG15 antiviral mechanism	VEGFA-VEGFR2 Signaling Pathway; Exercise-induced Circadian Regulation; Viral Acute Myocarditis	4	0	99.2	101.9	94.4	93.2	102.6	104.9	103	105.7	95.1	97.4	100	5.73	4.88	2.18	2.34	6.44	2.04	5.6	2.57	5.84	0.68	0
FALSE	High	Master Protein	P31943	Heterogeneous nuclear ribonucleoprotein H OS=Homo sapiens (Human) OX=9606 GN=HNRNPH1 PE=1 SV=4	0	153.819	50	17	305	7	449	49.2	6.3	766.24	17	RNA metabolism OR transcription;other metabolic processes;signal transduction;other biological processes	cytosol;nucleus;other cell component	nucleic acid binding activity;other molecular function	Pf00076, Pf08080	3187	ENSG00000169045; ENSG00000284254	HNRNPH1	B3KW86; D3DWQ2; hsa:3187; P31943; Q6IBM4	mRNA Splicing - Major Pathway; FGFR2 alternative splicing; Processing of Capped Intron-Containing Pre-mRNA	MECP2 and Associated Rett Syndrome; mRNA Processing; Inhibition of exosome biogenesis and secretion by Manumycin A in CRPC cells	6	8	105.4	105.4	100.7	106.4	102.3	106.8	106.7	103.7	101.6	104.4	100	6.29	1.94	2.49	2.32	1.36	1.3	3.96	5.24	0.94	0.75	0
FALSE	High	Master Protein	Q92538	Golgi-specific brefeldin A-resistance guanine nucleotide exchange factor 1 OS=Homo sapiens (Human) OX=9606 GN=GBF1 PE=1 SV=2	0	153.714	23	36	65	35	1859	206.3	5.73	171.19	36	cell organization and biogenesis;other metabolic processes;transport;other biological processes	other membranes;cytosol;mitochondrion;ER/Golgi;other cytoplasmic organelle;other cell component	enzyme regulator activity;other molecular function	Pf01369, Pf12783	8729	ENSG00000107862	GBF1	hsa:8729; Q149P0; Q149P1; Q5VXX3; Q92538; Q96CK6; Q96HZ3; Q9H473	COPI-dependent Golgi-to-ER retrograde traffic; COPI-mediated anterograde transport; VxPx cargo-targeting to cilium; trans-Golgi Network Vesicle Budding		4	0	108.1	103.8	108.5	107.6	106.4	95	106.4	101.1	108.7	99.9	100	5.33	8.26	4.57	11.52	5.51	8.28	4.64	9.16	3.25	5.7	0
FALSE	High	Master Protein	Q15019	Septin-2 OS=Homo sapiens (Human) OX=9606 GN=SEPTIN2 PE=1 SV=1	0	153.569	76	21	85	20	361	41.5	6.6	282.86	21	cell cycle OR cell proliferation;cell organization and biogenesis;developmental processes;signal transduction;other biological processes	non-structural extracellular;plasma membrane;other membranes;cytoskeleton;ER/Golgi;nucleus;other cell component	other molecular function	Pf00735	4735	ENSG00000168385	SEPTIN2	B4DGE8; hsa:4735; Q14132; Q15019; Q53QU3; Q8IUK9; Q96CB0	Anchoring of the basal body to the plasma membrane		1	1	106.5	100.9	102.3	106.2	104	96.8	101.3	99.2	102.4	102.1	100	12.26	1.72	1.47	2.89	7.49	2.04	1.01	3.35	2.42	2.79	0
FALSE	High	Master Protein	P48147	Prolyl endopeptidase OS=Homo sapiens (Human) OX=9606 GN=PREP PE=1 SV=2	0	153.122	53	30	78	30	710	80.6	5.86	219.01	30	protein metabolism;other metabolic processes	cytosol;nucleus;other cell component	other molecular function	Pf00326, Pf02897	5550	ENSG00000085377	PREP	hsa:5550; P48147; Q8N6D4			0	0	109	106.1	100.8	106.8	95.9	88.9	96.5	94.8	104.8	88.4	100	3.86	0.34	2.56	1.4	2.75	4.81	1.99	4.04	4.37	3.62	0
FALSE	High	Master Protein	Q01780	Exosome component 10 OS=Homo sapiens (Human) OX=9606 GN=EXOSC10 PE=1 SV=2	0	152.975	47	37	87	37	885	100.8	8.46	201.2	37	RNA metabolism OR transcription;other metabolic processes;other biological processes	cytosol;nucleus;other cell component	nucleic acid binding activity;other molecular function	Pf00570, Pf01612, Pf08066	5394	ENSG00000171824	EXOSC10	B1AKQ0; B1AKQ1; hsa:5394; Q01780; Q15158	Major pathway of rRNA processing in the nucleolus and cytosol		1	0	103.7	98.3	101.5	111.1	100.4	103.7	99.3	95.2	92.2	99.9	100	18.62	4.55	2.97	5.18	4.86	3.71	2.22	4.1	1.24	5.13	0
FALSE	High	Master Protein	Q9BSJ8	Extended synaptotagmin-1 OS=Homo sapiens (Human) OX=9606 GN=ESYT1 PE=1 SV=1	0	152.959	38	35	90	33	1104	122.8	5.83	235.35	35	cell organization and biogenesis;other metabolic processes;transport	plasma membrane;other membranes;ER/Golgi	other molecular function	Pf00168, Pf17047	23344	ENSG00000139641	ESYT1	A0FGR7; A8K2S2; hsa:23344; O94848; Q6PJN4; Q9BSJ8; Q9H6J1; Q9H6W2; Q9Y416	Glycosphingolipid metabolism		1	2	100.8	99.7	100	97.5	95.5	91.3	92.8	91.1	95.3	88.2	100	19.11	8.07	2.72	5.52	1.95	6.38	6.84	7.91	1.33	4.59	0
FALSE	High	Master Protein	O60716	Catenin delta-1 OS=Homo sapiens (Human) OX=9606 GN=CTNND1 PE=1 SV=1	0	152.669	46	36	80	36	968	108.1	6.23	215.56	36	cell adhesion;cell-cell signaling;cell organization and biogenesis;developmental processes;signal transduction;other biological processes	plasma membrane;other membranes;cytosol;nucleus;other cell component	signal transduction activity or receptor binding;other molecular function	Pf00514	1500	ENSG00000198561	CTNND1	A8K939; hsa:1500; O15088; O60713; O60714; O60715; O60716; O60935; Q6DHZ7; Q6RBX8; Q9UP71; Q9UP72; Q9UP73	VEGFR2 mediated vascular permeability; Adherens junctions interactions; InlA-mediated entry of Listeria monocytogenes into host cells	VEGFA-VEGFR2 Signaling Pathway; Wnt Signaling Pathway and Pluripotency	5	0	100.2	97.9	105.1	97.9	100.6	106.9	109.3	102.8	100.7	102.2	100	6.98	3.82	2.23	2.16	5.5	2.56	3.77	4.88	3.38	5.3	0
FALSE	High	Master Protein	P0C6X6	Replicase polyprotein 1ab OS=Human coronavirus OC43 OX=31631 GN=rep PE=3 SV=1	0	152.666	7	46	47	46	7095	797.4	6.96	100.69	46	cell organization and biogenesis;protein metabolism;RNA metabolism OR transcription;other metabolic processes;other biological processes	other membranes;other cell component	nucleic acid binding activity;other molecular function	Pf00680, Pf01661, Pf01831, Pf05409, Pf06460, Pf06471, Pf06478, Pf08710, Pf08715, Pf08716, Pf08717, Pf09401, Pf11963, Pf13087, Pf16251, Pf16348, Pf19212, Pf19213, Pf19215, Pf19216, Pf19217, Pf19218, Pf19219			rep	P0C6X6; Q4VID8; Q4VIE7; Q696Q1; Q6TNG2; Q9WAC3			0	0	99.2	295.3	127	63.8	122.5	182.5	136.3	68.1	88.6	61.7	100	32.96	8.45	5.74	4.05	10.33	2.34	4.77	2.4	20.81	5.22	0
FALSE	High	Master Protein	P31150	Rab GDP dissociation inhibitor alpha OS=Homo sapiens (Human) OX=9606 GN=GDI1 PE=1 SV=2	0	152.315	64	23	87	14	447	50.6	5.14	245.12	23	cell organization and biogenesis;transport;developmental processes;signal transduction;other biological processes	cytosol;ER/Golgi;other cell component	enzyme regulator activity;other molecular function	Pf00996	2664	ENSG00000203879	GDI1	hsa:2664; P31150; P50394; Q6FG50; Q7Z2G6; Q7Z2G9; Q7Z2H5; Q7Z2I6	RAB GEFs exchange GTP for GDP on RABs	Integrated Breast Cancer Pathway; Ciliary landscape	3	0	111.4	97.5	105	104.3	111	98.5	107.9	97.2	109.7	101.2	100	4.44	2.87	4.86	3.93	2.46	6.06	1.83	9.21	1.94	4.57	0
FALSE	High	Master Protein	Q5JPE7	Nodal modulator 2 OS=Homo sapiens (Human) OX=9606 GN=NOMO2 PE=1 SV=1	0	152.284	33	30	61	1	1267	139.4	5.76	192.43	30		other membranes;ER/Golgi;other cell component	other molecular function	Pf13620, Pf17802	283820	ENSG00000185164	NOMO2	hsa:283820; Q4G177; Q5JPE7			0	0	144.1	89.9	133.9	76.2	145.4	120	141.4	122.4	61.4	83.1	100	9.42	26.17	17.4	8.81	5.3	20.3	10.1	27.31	44	24.81	0
FALSE	High	Master Protein	P50570	Dynamin-2 OS=Homo sapiens (Human) OX=9606 GN=DNM2 PE=1 SV=2	0	152.22	50	45	117	24	870	98	7.44	256.44	45	cell cycle OR cell proliferation;cell organization and biogenesis;other metabolic processes;stress response;transport;developmental processes;signal transduction;other biological processes	plasma membrane;other membranes;cytosol;cytoskeleton;mitochondrion;ER/Golgi;nucleus;other cytoplasmic organelle;other cell component	signal transduction activity or receptor binding;cytoskeletal activity;other molecular function	Pf00169, Pf00350, Pf01031, Pf02212	1785	ENSG00000079805	DNM2	A8K1B6; E7EV30; E9PEQ4; hsa:1785; K7ESI9; P50570; Q5I0Y0; Q7Z5S3; Q9UPH4	MHC class II antigen presentation; Lysosome Vesicle Biogenesis; Golgi Associated Vesicle Biogenesis; Recycling pathway of L1; Clathrin-mediated endocytosis; Formation of annular gap junctions; NGF-stimulated transcription; Toll Like Receptor 4 (TLR4) Cascade; NOSTRIN mediated eNOS trafficking; Retrograde neurotrophin signalling	Synaptic Vesicle Pathway; Fragile X Syndrome ; Intracellular trafficking proteins involved in CMT neuropathy	14	21	103.2	102.2	100.2	106.3	97.3	93.1	99.1	95.6	104.4	94.1	100	5.67	1.41	2.52	1.84	4.52	0.82	3.12	5.19	3.21	3.35	0
FALSE	High	Master Protein	O95782	AP-2 complex subunit alpha-1 OS=Homo sapiens (Human) OX=9606 GN=AP2A1 PE=1 SV=3	0	152.119	46	38	75	25	977	107.5	7.03	176.5	38	cell-cell signaling;cell organization and biogenesis;protein metabolism;other metabolic processes;transport;signal transduction;other biological processes	plasma membrane;other membranes;cytosol;ER/Golgi;other cytoplasmic organelle;other cell component	signal transduction activity or receptor binding;other molecular function	Pf01602, Pf02296, Pf02883	160	ENSG00000196961	AP2A1	hsa:160; O95782; Q96CI7; Q96PP6; Q96PP7; Q9H070	MHC class II antigen presentation; Potential therapeutics for SARS; Recycling pathway of L1; Cargo recognition for clathrin-mediated endocytosis; WNT5A-dependent internalization of FZD4; EPH-ephrin mediated repulsion of cells; LDL clearance; Trafficking of GluR2-containing AMPA receptors; Nef Mediated CD4 Down-regulation; Retrograde neurotrophin signalling; Nef Mediated CD8 Down-regulation; WNT5A…	Synaptic Vesicle Pathway; VEGFA-VEGFR2 Signaling Pathway; GABA receptor Signaling; EGF/EGFR Signaling Pathway; Fragile X Syndrome ; mBDNF and proBDNF regulation of GABA neurotransmission	20	12	104.7	103.7	105.1	95.4	104.7	106.8	105.2	106.2	101.1	96.7	100	5.4	4.48	2.56	2.51	2.58	4.74	2.8	6.69	5.75	1.72	0
FALSE	High	Master Protein	Q9H0A0	RNA cytidine acetyltransferase OS=Homo sapiens (Human) OX=9606 GN=NAT10 PE=1 SV=2	0	152.097	38	33	82	32	1025	115.7	8.27	223.14	33	protein metabolism;RNA metabolism OR transcription;other metabolic processes;other biological processes	nucleus;other cell component	nucleic acid binding activity;other molecular function	Pf05127, Pf08351, Pf13718, Pf13725	55226	ENSG00000135372	NAT10	B4DFD5; E7ESU4; E9PMN9; hsa:55226; Q86WK5; Q9C0F4; Q9H0A0; Q9HA61; Q9NVF2	rRNA modification in the nucleus and cytosol	Metapathway biotransformation Phase I and II	2	0	106.7	92.4	106.8	86.8	106	101.1	100.2	96.1	83.3	90.9	100	18.09	1.98	3.68	7.25	6.97	9.31	2.7	4.3	9.91	8.11	0
FALSE	High	Master Protein	P06744	Glucose-6-phosphate isomerase OS=Homo sapiens (Human) OX=9606 GN=GPI PE=1 SV=4	0	152.01	54	30	165	28	558	63.1	8.32	312.61	30	other metabolic processes;transport;signal transduction;other biological processes	non-structural extracellular;plasma membrane;other membranes;cytosol;nucleus;other cell component	signal transduction activity or receptor binding;other molecular function	Pf00342	2821	ENSG00000105220	GPI	B4DG39; hsa:2821; P06744; Q9BRD3; Q9BSK5; Q9UHE6	Neutrophil degranulation; TP53 Regulates Metabolic Genes; Glycolysis; Gluconeogenesis	Cori Cycle; Pathways in clear cell renal cell carcinoma; Metabolic reprogramming in colon cancer; Computational Model of Aerobic Glycolysis; Glycolysis and Gluconeogenesis	9	1	97.5	102.2	95.9	104.7	97.5	93.4	94.3	91.6	108.1	99.9	100	3.49	3.82	2.74	2.2	5.19	5.36	4.93	10.76	8.36	2.06	0
FALSE	High	Master Protein	P39023	60S ribosomal protein L3 OS=Homo sapiens (Human) OX=9606 GN=RPL3 PE=1 SV=2	0	151.848	63	28	149	28	403	46.1	10.18	297.38	28	cell organization and biogenesis;protein metabolism;RNA metabolism OR transcription;other metabolic processes;transport;other biological processes	cytosol;nucleus;other cell component	nucleic acid binding activity;other molecular function	Pf00297	6122	ENSG00000100316	RPL3	B2RDV9; hsa:6122; P39023; Q15548; Q5I0G0	Regulation of expression of SLITs and ROBOs; L13a-mediated translational silencing of Ceruloplasmin expression; Formation of a pool of free 40S subunits; GTP hydrolysis and joining of the 60S ribosomal subunit; Major pathway of rRNA processing in the nucleolus and cytosol; Nonsense Mediated Decay (NMD) enhanced by the Exon Junction Complex (EJC); SRP-dependent cotranslational protein targeting to…	Cytoplasmic Ribosomal Proteins	14	0	104	95.4	99.5	101.1	103.4	94.5	100	97.9	98.9	105.4	100	4.54	0.62	4.01	6.3	3.08	3.68	3.97	4.35	0.38	2.42	0
FALSE	High	Master Protein	O14776	Transcription elongation regulator 1 OS=Homo sapiens (Human) OX=9606 GN=TCERG1 PE=1 SV=2	0	151.751	32	43	102	40	1098	123.8	8.65	226.55	43	RNA metabolism OR transcription;other metabolic processes;other biological processes	nucleus	other molecular function	Pf00397, Pf01846	10915	ENSG00000113649	TCERG1	hsa:10915; O14776; Q2NKN2; Q59EA1			0	3	99.9	99.9	104.6	90.5	105.1	108.1	106.4	104	95	92.1	100	13.84	3.35	2.83	4.82	5.56	3.22	4.73	6.76	6.51	1.95	0
FALSE	High	Master Protein	P43490	Nicotinamide phosphoribosyltransferase OS=Homo sapiens (Human) OX=9606 GN=NAMPT PE=1 SV=1	0	151.702	62	28	93	28	491	55.5	7.15	259.54	28	cell-cell signaling;other metabolic processes;signal transduction;other biological processes	plasma membrane;other membranes;cytosol;nucleus;other cell component	signal transduction activity or receptor binding;other molecular function	Pf04095, Pf18127	10135	ENSG00000105835	NAMPT	A4D0Q9; A4D0R0; hsa:10135; P43490; Q3KQV0; Q8WW95	BMAL1:CLOCK,NPAS2 activates circadian gene expression; Nicotinamide salvaging	Adipogenesis; NAD metabolism, sirtuins and aging; NAD+ metabolism; NAD+ biosynthetic pathways; Caloric restriction and aging	7	0	101.5	103.2	102.4	95.4	104.1	98.9	101.2	100.6	100.1	95.9	100	7.61	3.16	2.21	3.16	5.62	4.18	2.1	3.71	2.41	2.83	0
FALSE	High	Master Protein	Q13618	Cullin-3 OS=Homo sapiens (Human) OX=9606 GN=CUL3 PE=1 SV=2	0	151.584	44	31	78	29	768	88.9	8.48	187.08	31	cell-cell signaling;cell cycle OR cell proliferation;cell organization and biogenesis;protein metabolism;other metabolic processes;stress response;transport;developmental processes;signal transduction;other biological processes	plasma membrane;other membranes;cytosol;cytoskeleton;ER/Golgi;nucleus;other cell component	signal transduction activity or receptor binding;other molecular function	Pf00888, Pf10557	8452	ENSG00000036257	CUL3	A8K536; B8ZZC3; hsa:8452; O75415; Q13618; Q569L3; Q9UBI8; Q9UET7	Antigen processing: Ubiquitination & Proteasome degradation; Degradation of DVL; Hedgehog 'on' state; Regulation of RAS by GAPs; Neddylation; RHOBTB3 ATPase cycle; RHOBTB1 GTPase cycle; RHOBTB2 GTPase cycle	Hedgehog Signaling Pathway; NRF2-ARE regulation; 22q11.2 copy number variation syndrome; Head and Neck Squamous Cell Carcinoma	12	1	99.5	100.2	95.3	97.7	96.5	95	96.8	96.3	98.6	93.4	100	4.11	1.68	4.56	2.5	7.11	1.38	2.16	3.64	3.32	4.01	0
FALSE	High	Master Protein	Q9BQG0	Myb-binding protein 1A OS=Homo sapiens (Human) OX=9606 GN=MYBBP1A PE=1 SV=2	0	151.537	28	35	82	35	1328	148.8	9.28	208.38	35	other metabolic processes;stress response;signal transduction;other biological processes	nucleus;other cell component	nucleic acid binding activity;other molecular function	Pf04931	10514	ENSG00000132382	MYBBP1A	hsa:10514; Q86VM3; Q9BQG0; Q9BW49; Q9P0V5; Q9UF99	B-WICH complex positively regulates rRNA expression	Energy Metabolism	2	0	103.3	102.1	98.1	91.3	94.9	106.7	95.9	100.2	92.7	93.8	100	20.34	2.97	2.17	5.38	4.33	3.94	2.11	2.96	3.89	6.28	0
FALSE	High	Master Protein	Q16222	UDP-N-acetylhexosamine pyrophosphorylase OS=Homo sapiens (Human) OX=9606 GN=UAP1 PE=1 SV=3	0	151.404	56	27	155	26	522	58.7	6.33	391.09	27	other metabolic processes	plasma membrane;other membranes;cytosol;nucleus	other molecular function	Pf01704	6675	ENSG00000117143	UAP1	B2R6R8; hsa:6675; Q16222; Q5VTA9; Q5VTB0; Q5VTB1; Q96GM2	Synthesis of UDP-N-acetyl-glucosamine		1	1	93	84.4	86.6	81.3	122.5	116.5	110.4	116.9	84.6	126.6	100	2.87	4.3	4	1.97	2.36	4.16	2.65	10.21	1.48	2.99	0
FALSE	High	Master Protein	Q5VTR2	E3 ubiquitin-protein ligase BRE1A OS=Homo sapiens (Human) OX=9606 GN=RNF20 PE=1 SV=2	0	150.869	37	36	81	30	975	113.6	5.94	206.14	36	cell organization and biogenesis;protein metabolism;other metabolic processes;other biological processes	nucleus;other cell component	nucleic acid binding activity;other molecular function	Pf13920	56254	ENSG00000155827	RNF20	A7MCT5; hsa:56254; Q2TB34; Q5VTR2; Q69YL5; Q6P527; Q8N3J4; Q96JD3; Q9H9Y7; Q9HA51; Q9NUR4; Q9NWQ3; Q9NX83	E3 ubiquitin ligases ubiquitinate target proteins	ATM Signaling Network in Development and Disease	2	0	93.3	92.7	97.3	94.1	96.3	117.1	102.6	118	97	122.8	100	12.86	1.96	4.59	5.27	3.08	3.94	2.92	2.06	2.25	1.36	0
FALSE	High	Master Protein	Q14151	Scaffold attachment factor B2 OS=Homo sapiens (Human) OX=9606 GN=SAFB2 PE=1 SV=1	0	150.788	39	43	91	24	953	107.4	6.16	203.29	43	developmental processes;other biological processes	nucleus;other cell component	nucleic acid binding activity;other molecular function	Pf00076, Pf02037	9667	ENSG00000130254	SAFB2	B4DKG3; hsa:9667; Q14151; Q8TB13			0	1	89.2	99.8	97.5	108.4	93.8	111.8	94.4	103.9	94.7	109.5	100	5.64	4.78	5.61	4.09	2.5	6.8	4.06	5.93	5.51	1.31	0
FALSE	High	Master Protein	P21399	Cytoplasmic aconitate hydratase OS=Homo sapiens (Human) OX=9606 GN=ACO1 PE=1 SV=3	0	149.789	46	33	84	33	889	98.3	6.68	209.03	33	other metabolic processes;transport;developmental processes;other biological processes	cytosol;mitochondrion;ER/Golgi;other cell component	nucleic acid binding activity;other molecular function	Pf00330, Pf00694	48	ENSG00000122729	ACO1	D3DRK7; hsa:48; P21399; Q14652; Q5VZA7	Iron uptake and transport	Iron metabolism in placenta; TCA Cycle and Deficiency of Pyruvate Dehydrogenase complex (PDHc)	3	0	97	101.4	95.8	112.3	101.3	101	104.4	92.7	99.8	111.9	100	8.05	3.6	2.2	0.38	6.05	1.28	2.12	7.27	1.1	3.24	0
FALSE	High	Master Protein	Q9NYF8	Bcl-2-associated transcription factor 1 OS=Homo sapiens (Human) OX=9606 GN=BCLAF1 PE=1 SV=2	0	149.751	36	33	111	32	920	106.1	9.98	250.31	33	stress response;other biological processes	nucleus;other cell component	nucleic acid binding activity;other molecular function	Pf15440	9774	ENSG00000029363	BCLAF1	A2RU75; B7ZM58; E1P586; hsa:9774; Q14673; Q86WU6; Q86WY0; Q9NYF8		Interactome of polycomb repressive complex 2 (PRC2)	1	0	93.1	103.4	97.5	110.8	91	105.1	96	96.6	98.7	110.8	100	10.56	0.43	3.04	1.28	4.46	4.78	4.3	4.67	0.98	2.23	0
FALSE	High	Master Protein	P43304	Glycerol-3-phosphate dehydrogenase, mitochondrial OS=Homo sapiens (Human) OX=9606 GN=GPD2 PE=1 SV=3	0	149.569	47	34	81	34	727	80.8	7.69	210.61	34	other metabolic processes;developmental processes;other biological processes	other membranes;mitochondrion;other cell component	other molecular function	Pf01266, Pf16901	2820	ENSG00000115159	GPD2	A8K4V0; B3KSA9; hsa:2820; P43304; Q59FR1; Q9HAP9	Triglyceride catabolism; Synthesis of PA	Fatty Acid Beta Oxidation	3	0	98.6	95.9	103.1	96.9	92	99.3	104.5	104	95.1	92.1	100	8.03	8.64	3.67	4.27	6.02	3.53	5.74	14.2	8.71	1.94	0
FALSE	High	Master Protein	O14976	Cyclin-G-associated kinase OS=Homo sapiens (Human) OX=9606 GN=GAK PE=1 SV=2	0	149.513	29	31	65	31	1311	143.1	5.73	159.93	31	cell cycle OR cell proliferation;cell organization and biogenesis;protein metabolism;other metabolic processes;transport;other biological processes	cytosol;ER/Golgi;other cell component	kinase activity;other molecular function	Pf00069, Pf10409	2580	ENSG00000178950	GAK	hsa:2580; O14976; Q5U4P5; Q9BVY6	Clathrin-mediated endocytosis; Golgi Associated Vesicle Biogenesis		2	0	102.3	98.3	98.6	107.8	105.3	98.6	101.3	97.3	99.9	105.4	100	7.31	0.74	0.89	4.63	7.82	2.97	2.67	4.09	1.46	6.15	0
FALSE	High	Master Protein	P26641	Elongation factor 1-gamma OS=Homo sapiens (Human) OX=9606 GN=EEF1G PE=1 SV=3	0	149.354	64	26	123	26	437	50.1	6.67	279.35	26	protein metabolism;other metabolic processes;other biological processes	cytosol;other cell component	nucleic acid binding activity	Pf00043, Pf00647, Pf02798	1937	ENSG00000254772	EEF1G	B4DTG2; hsa:1937; P26641; Q6PJ62; Q6PK31; Q96CU2; Q9P196	Eukaryotic Translation Elongation	Translation Factors	2	0	93.3	103.1	94.9	109.4	97.7	103.9	96.6	99	99.7	109.7	100	0.89	4.11	4.51	5.36	2.68	6.8	5.22	7.63	2.32	2.28	0
FALSE	High	Master Protein	Q9BPX3	Condensin complex subunit 3 OS=Homo sapiens (Human) OX=9606 GN=NCAPG PE=1 SV=1	0	149.267	33	30	60	29	1015	114.3	5.59	156.27	30	cell cycle OR cell proliferation;cell organization and biogenesis;other biological processes	cytosol;nucleus;other cell component		Pf12719	64151	ENSG00000109805	NCAPG	hsa:64151; Q3MJE0; Q96SV9; Q9BPX3; Q9BUR3; Q9BVY1; Q9H914; Q9H9Z6; Q9HBI9	Condensation of Prometaphase Chromosomes		1	1	93.7	101.7	93.9	102.2	90.7	106.4	95.9	109.3	100.2	103	100	0.75	3.24	3.19	3.36	6.95	3.7	5.93	5.77	1.55	3.25	0
FALSE	High	Master Protein	Q8WUM0	Nuclear pore complex protein Nup133 OS=Homo sapiens (Human) OX=9606 GN=NUP133 PE=1 SV=2	0	149.005	34	32	76	31	1156	128.9	5.1	177.33	32	cell organization and biogenesis;protein metabolism;other metabolic processes;transport;developmental processes;other biological processes	other membranes;cytosol;nucleus;other cell component	other molecular function	Pf03177	55746	ENSG00000069248	NUP133	B2RAZ8; hsa:55746; Q5T8N0; Q8WUM0; Q9H9W2; Q9NV71; Q9NVC4	Separation of Sister Chromatids; Transport of Mature mRNA derived from an Intron-Containing Transcript; Resolution of Sister Chromatid Cohesion; RHO GTPases Activate Formins; EML4 and NUDC in mitotic spindle formation; SUMOylation of DNA replication proteins; Amplification of signal from unattached kinetochores via a MAD2 inhibitory signal; ISG15 antiviral mechanism; HCMV Late Events; HCMV Early …	Ciliary landscape	35	1	101.4	95.6	105.6	97.3	103.1	102.8	104	103	101.4	100.4	100	8.7	3.13	0.56	5.02	3.12	1.93	0.72	8.15	4.26	5.97	0
FALSE	High	Master Protein	P30153	Serine/threonine-protein phosphatase 2A 65 kDa regulatory subunit A alpha isoform OS=Homo sapiens (Human) OX=9606 GN=PPP2R1A PE=1 SV=4	0	148.717	50	27	106	21	589	65.3	5.11	273.38	27	cell cycle OR cell proliferation;cell organization and biogenesis;protein metabolism;RNA metabolism OR transcription;other metabolic processes;signal transduction;other biological processes	plasma membrane;other membranes;cytosol;cytoskeleton;mitochondrion;nucleus;other cell component	enzyme regulator activity;other molecular function	Pf02985	5518	ENSG00000105568	PPP2R1A	hsa:5518; P30153; Q13773; Q6ICQ3; Q96DH3	Separation of Sister Chromatids; Resolution of Sister Chromatid Cohesion; RHO GTPases Activate Formins; EML4 and NUDC in mitotic spindle formation; Amplification of signal from unattached kinetochores via a MAD2 inhibitory signal; RAF activation; Regulation of PLK1 Activity at G2/M Transition; AURKA Activation by TPX2; Cyclin A/B1/B2 associated events during G2/M transition; PI5P, PP2A and IER3 R…	Focal Adhesion-PI3K-Akt-mTOR-signaling pathway; Wnt Signaling Pathway and Pluripotency; PI3K-Akt Signaling Pathway; 16p11.2 proximal deletion syndrome; Glycogen Synthesis and Degradation	48	5	98.3	101.1	103.7	94	103.5	96.8	103.8	97.7	100.9	92.6	100	6.53	2.67	1.39	2.32	4.64	4.79	0.46	2.14	8.74	1.52	0
FALSE	High	Master Protein	Q9H307	Pinin OS=Homo sapiens (Human) OX=9606 GN=PNN PE=1 SV=5	0	148.596	40	30	104	29	717	81.6	7.14	221.58	30	cell adhesion;RNA metabolism OR transcription;other metabolic processes	plasma membrane;other membranes;cytoskeleton;nucleus;other cell component	nucleic acid binding activity;other molecular function	Pf04696, Pf04697	5411	ENSG00000100941	PNN	B4DZX8; hsa:5411; O60899; Q53EM7; Q6P5X4; Q7KYL1; Q99738; Q9H307; Q9UHZ9; Q9UQR9			0	0	99.5	94	103.3	91.7	100.4	103.5	104.4	103.9	96.8	93	100	16.77	1.88	5.52	6.67	2.93	1.85	4.15	8.78	4.8	2.95	0
FALSE	High	Master Protein	O95202	Mitochondrial proton/calcium exchanger protein OS=Homo sapiens (Human) OX=9606 GN=LETM1 PE=1 SV=1	0	147.896	43	30	80	30	739	83.3	6.7	217.53	30	cell organization and biogenesis;transport;other biological processes	other membranes;mitochondrion	transporter activity;translation activity;other molecular function	Pf07766	3954	ENSG00000168924	LETM1	B4DED2; hsa:3954; O95202; Q9UF65	Mitochondrial calcium ion transport		1	0	96.9	98.3	100.5	88.3	88.7	110.1	100.5	113.2	97.9	97.6	100	11.59	14.99	3.08	3.6	10.23	4.96	5.69	8.66	8.05	1.88	0
FALSE	High	Master Protein	P35606	Coatomer subunit beta' OS=Homo sapiens (Human) OX=9606 GN=COPB2 PE=1 SV=2	0	147.472	37	30	97	30	906	102.4	5.27	254.6	30	transport	other membranes;cytosol;ER/Golgi	other molecular function	Pf00400, Pf04053	9276	ENSG00000184432	COPB2	B4DZI8; hsa:9276; P35606	COPI-mediated anterograde transport; COPI-dependent Golgi-to-ER retrograde traffic		2	0	99	95.6	97.1	96	108.8	102.3	107.6	105.7	96.4	108.3	100	9.41	2.53	1.22	1.5	5.8	3.13	2.58	3.44	7.7	0.76	0
FALSE	High	Master Protein	Q4V328	GRIP1-associated protein 1 OS=Homo sapiens (Human) OX=9606 GN=GRIPAP1 PE=1 SV=2	0	147.097	52	35	57	34	841	95.9	5.11	146.32	35	transport;other biological processes	other membranes;cytosol;nucleus;other cytoplasmic organelle;other cell component	other molecular function		56850	ENSG00000068400	GRIPAP1	A6NL78; hsa:56850; Q3MJ75; Q4V327; Q4V328; Q4V330; Q5HYG1; Q6N046; Q96DH8; Q9NQ43; Q9ULQ3			0	1	101.7	103.1	103.5	102.1	107.5	107.3	104.6	103.9	103.8	96.2	100	15.19	4.69	3.97	4	3.7	4.91	2.33	3.76	3.81	2.22	0
FALSE	High	Master Protein	P30876	DNA-directed RNA polymerase II subunit RPB2 OS=Homo sapiens (Human) OX=9606 GN=POLR2B PE=1 SV=1	0	146.689	38	40	72	40	1174	133.8	6.87	152.49	40	DNA metabolism;RNA metabolism OR transcription;other metabolic processes;stress response;signal transduction;other biological processes	nucleus	nucleic acid binding activity;other molecular function	Pf00562, Pf04560, Pf04561, Pf04563, Pf04565, Pf04566, Pf04567	5431	ENSG00000047315	POLR2B	A8K1A8; hsa:5431; P30876; Q8IZ61	Activation of anterior HOX genes in hindbrain development during early embryogenesis; Estrogen-dependent gene expression; mRNA Splicing - Major Pathway; Viral Messenger RNA Synthesis; Transcriptional regulation by small RNAs; RNA Pol II CTD phosphorylation and interaction with CE during HIV infection; mRNA Capping; RNA Pol II CTD phosphorylation and interaction with CE; PIWI-interacting RNA (piRN…	Pyrimidine metabolism; Eukaryotic Transcription Initiation	43	0	99.6	101.4	99	115	92.2	97.4	98.2	102.4	104.6	114	100	0.15	2.62	3.14	5.91	4.46	2.6	1.18	1.49	14.1	0.68	0
FALSE	High	Master Protein	P54652	Heat shock-related 70 kDa protein 2 OS=Homo sapiens (Human) OX=9606 GN=HSPA2 PE=1 SV=1	0	146.682	46	31	194	15	639	70	5.74	457.22	31	cell cycle OR cell proliferation;cell organization and biogenesis;stress response;transport;other biological processes	plasma membrane;other membranes;cytosol;cytoskeleton;nucleus;other cell component	cytoskeletal activity;other molecular function	Pf00012	3306	ENSG00000126803	HSPA2	hsa:3306; P54652; Q15508; Q53XM3; Q9UE78	Regulation of HSF1-mediated heat shock response; HSP90 chaperone cycle for steroid hormone receptors (SHR); Attenuation phase; Meiotic synapsis	Parkin-Ubiquitin Proteasomal System pathway; MAPK Signaling Pathway	6	1	96.7	103.6	97.5	123.6	89.4	94.7	91.6	85.5	91.7	111.1	100	12.31	4.73	2.94	3.94	4.62	2.55	4	2.65	7.17	3.04	0
FALSE	High	Master Protein	P54578	Ubiquitin carboxyl-terminal hydrolase 14 OS=Homo sapiens (Human) OX=9606 GN=USP14 PE=1 SV=3	0	146.546	54	25	88	25	494	56	5.3	216.88	25	cell-cell signaling;protein metabolism;other metabolic processes;stress response;other biological processes	plasma membrane;other membranes;cytosol;nucleus;other cell component	enzyme regulator activity;other molecular function	Pf00443	9097	ENSG00000101557	USP14	B7Z4N8; hsa:9097; J3QRZ5; P54578; Q53XY5	Ub-specific processing proteases		1	0	96.6	101.2	95.1	96.8	101.5	103.4	103.8	97.7	95.7	101.5	100	7.1	4.51	2.59	2.6	3.55	4.86	1.94	4.54	6.92	3.22	0
FALSE	High	Master Protein	P23526	Adenosylhomocysteinase OS=Homo sapiens (Human) OX=9606 GN=AHCY PE=1 SV=4	0	146.423	52	21	117	19	432	47.7	6.34	281.41	21	other metabolic processes;stress response;other biological processes	cytosol;nucleus;other cell component	other molecular function	Pf00670, Pf05221	191	ENSG00000101444	AHCY	A8K307; B3KUN3; E1P5P2; F5H737; hsa:191; P23526; Q96A36	Methylation; Sulfur amino acid metabolism; Metabolism of ingested SeMet, Sec, MeSec into H2Se; Defective AHCY causes Hypermethioninemia with S-adenosylhomocysteine hydrolase deficiency (HMAHCHD)	Folate Metabolism; Trans-sulfuration pathway; One Carbon Metabolism; Trans-sulfuration and one carbon metabolism; Methionine De Novo and Salvage Pathway; Ethanol effects on histone modifications	10	2	99.9	111.1	103.2	103.7	100.5	93.8	96	98.3	103.8	93.2	100	5.3	1.7	4.34	4.29	5.04	4.63	4.9	6	1.43	1.99	0
FALSE	High	Master Protein	Q8NC51	Plasminogen activator inhibitor 1 RNA-binding protein OS=Homo sapiens (Human) OX=9606 GN=SERBP1 PE=1 SV=2	0	146.24	60	25	112	25	408	44.9	8.65	267.9	25	cell organization and biogenesis;other biological processes	plasma membrane;other membranes;cytosol;nucleus;other cell component	nucleic acid binding activity;other molecular function	Pf04774, Pf16174	26135	ENSG00000142864	SERBP1	hsa:26135; Q5VU19; Q5VU20; Q5VU22; Q8NC51; Q8WUH0; Q96SE2; Q9BTY3; Q9BUM4; Q9Y367; Q9Y4S3		Apoptosis-related network due to altered Notch3 in ovarian cancer	1	0	101	102.6	92.9	100.2	96.6	95.9	95	97.5	99.4	102.2	100	16.67	2.57	0.67	4.44	5.37	0.52	1.38	6.18	2.9	3.54	0
FALSE	High	Master Protein	Q99666	RANBP2-like and GRIP domain-containing protein 5/6 OS=Homo sapiens (Human) OX=9606 GN=RGPD5 PE=1 SV=3	0	146.166	26	45	82	6	1765	198.8	6.42	183.89	45	transport;other biological processes	nucleus;other cell component	other molecular function	Pf00638, Pf01465, Pf16704	729540; 84220	ENSG00000015568; ENSG00000183054	RGPD5; RGPD6	hsa:729540; hsa:84220; Q53QN2; Q53T03; Q59GM7; Q99666; Q9H0B2			0	7	120	101.2	120.1	109.6	123.4	112.5	123	119.9	119.7	106.6	100	13.87	2.91	4.41	11.51	1.44	4.94	8.29	7.13	11.29	4.95	0
FALSE	High	Master Protein	P06737	Glycogen phosphorylase, liver form OS=Homo sapiens (Human) OX=9606 GN=PYGL PE=1 SV=4	0	145.91	45	34	84	25	847	97.1	7.17	189.32	34	other metabolic processes;transport;other biological processes	non-structural extracellular;cytosol;other cell component	other molecular function	Pf00343	5836	ENSG00000100504	PYGL	A6NDQ4; B4DUB7; F5H816; hsa:5836; O60567; O60752; O60913; P06737; Q501V9; Q641R5; Q96G82	Neutrophil degranulation; Glycogen breakdown (glycogenolysis)	TNF alpha Signaling Pathway; Glycogen Synthesis and Degradation	4	1	106.5	109.9	103.2	118.9	101.8	101.1	99	104	103.4	105.6	100	11.04	4.18	1.77	3.02	1.92	1.36	1.31	5.03	2.18	7.67	0
FALSE	High	Master Protein	P06396	Gelsolin OS=Homo sapiens (Human) OX=9606 GN=GSN PE=1 SV=1	0	145.867	37	30	135	30	782	85.6	6.28	283.85	30	cell organization and biogenesis;protein metabolism;other metabolic processes;stress response;transport;developmental processes;signal transduction;other biological processes	non-structural extracellular;plasma membrane;other membranes;cytosol;cytoskeleton;other cell component	cytoskeletal activity;other molecular function	Pf00626	2934	ENSG00000148180	GSN	A2A418; A8MUD1; A8MYN7; B7Z373; B7Z5V1; F5H1A8; hsa:2934; P06396; Q5T0I2; Q8WVV7	Neutrophil degranulation; Amyloid fiber formation; Caspase-mediated cleavage of cytoskeletal proteins	Ebola Virus Pathway on Host; Regulation of Actin Cytoskeleton; Senescence and Autophagy in Cancer	6	0	104.2	113	105.4	118	95	89.9	91.2	91.2	101.9	93.6	100	6.71	1.86	2.7	3.41	3.67	0.99	1.78	5.03	6.08	3.03	0
FALSE	High	Master Protein	Q9NZI8	Insulin-like growth factor 2 mRNA-binding protein 1 OS=Homo sapiens (Human) OX=9606 GN=IGF2BP1 PE=1 SV=2	0	145.526	51	33	134	29	577	63.4	9.2	324.09	33	cell cycle OR cell proliferation;stress response;transport;developmental processes;other biological processes	cytosol;nucleus;other cell component	nucleic acid binding activity;other molecular function	Pf00013, Pf00076	10642	ENSG00000159217	IGF2BP1	C9JT33; hsa:10642; Q9NZI8	MAPK6/MAPK4 signaling; Insulin-like Growth Factor-2 mRNA Binding Proteins (IGF2BPs/IMPs/VICKZs) bind RNA	Brain-Derived Neurotrophic Factor (BDNF) signaling pathway; eIF5A regulation in response to inhibition of the nuclear export system	4	5	97.1	98.7	94.9	100.3	95.9	101.1	98.5	100.2	107.1	100.9	100	1.87	3.79	3.85	2.49	3.73	3.16	2.05	2.09	4.43	0.52	0
FALSE	High	Master Protein	Q9Y263	Phospholipase A-2-activating protein OS=Homo sapiens (Human) OX=9606 GN=PLAA PE=1 SV=2	0	145.419	43	31	77	31	795	87.1	6.37	195.21	31	protein metabolism;other metabolic processes;stress response;signal transduction;other biological processes	non-structural extracellular;nucleus;other cell component	enzyme regulator activity;other molecular function	Pf00400, Pf08324, Pf09070	9373	ENSG00000137055	PLAA	hsa:9373; Q53EU5; Q5VY33; Q9NUL8; Q9NVE9; Q9UF53; Q9Y263; Q9Y5L1			0	0	98.7	101	95.8	94.9	105	114.7	110.6	102.7	95.8	111.3	100	5.9	3.89	3.96	5.7	5.71	4.46	0.84	7.15	4.24	2.3	0
FALSE	High	Master Protein	Q07065	Cytoskeleton-associated protein 4 OS=Homo sapiens (Human) OX=9606 GN=CKAP4 PE=1 SV=2	0	145.219	54	32	70	31	602	66	5.92	178.3	32	protein metabolism;other metabolic processes;transport	plasma membrane;other membranes;cytosol;cytoskeleton;ER/Golgi;nucleus;other cytoplasmic organelle;other cell component			10970	ENSG00000136026	CKAP4	hsa:10970; Q07065; Q504S5; Q53ES6	Neutrophil degranulation; Regulation of Insulin-like Growth Factor (IGF) transport and uptake by Insulin-like Growth Factor Binding Proteins (IGFBPs); Post-translational protein phosphorylation; Surfactant metabolism		4	1	98.8	119.3	89.9	102.3	95.9	107.4	92.4	96.6	91.8	99.8	100	42.46	14.2	2.09	7	9.57	6.73	3.57	10.52	11.88	6.52	0
FALSE	High	Master Protein	Q9Y678	Coatomer subunit gamma-1 OS=Homo sapiens (Human) OX=9606 GN=COPG1 PE=1 SV=1	0	145.211	37	27	73	24	874	97.7	5.47	212.54	27	transport;other biological processes	other membranes;cytosol;ER/Golgi	other molecular function	Pf01602, Pf08752, Pf16381	22820	ENSG00000181789	COPG1	A8K6M8; B3KMF6; hsa:22820; Q54AC4; Q9Y678	COPI-dependent Golgi-to-ER retrograde traffic; COPI-mediated anterograde transport	VEGFA-VEGFR2 Signaling Pathway	3	3	94.2	95.9	95.9	95.7	98.4	109.6	105.8	106.8	97.9	111.2	100	3.82	4.54	1.62	3.37	6.51	3.68	3.81	10.15	7.4	4.75	0
FALSE	High	Master Protein	Q9H3S7	Tyrosine-protein phosphatase non-receptor type 23 OS=Homo sapiens (Human) OX=9606 GN=PTPN23 PE=1 SV=1	0	145.149	26	36	67	36	1636	178.9	6.92	164.12	36	cell organization and biogenesis;protein metabolism;other metabolic processes;transport;other biological processes	cytosol;cytoskeleton;nucleus;other cytoplasmic organelle;other cell component	other molecular function	Pf00102, Pf03097, Pf13949	25930	ENSG00000076201	PTPN23	A8K0D7; hsa:25930; Q7KZF8; Q8N6Z5; Q9BSR5; Q9H3S7; Q9P257; Q9UG03; Q9UMZ4	Interleukin-37 signaling		1	0	105.7	96.2	103.9	98.6	105.4	99.1	108.6	98.6	101.4	97.4	100	15.05	2.84	1.44	4.64	6.14	3.68	3.32	0.34	6.54	3.88	0
FALSE	High	Master Protein	Q9Y6Y8	SEC23-interacting protein OS=Homo sapiens (Human) OX=9606 GN=SEC23IP PE=1 SV=1	0	144.883	37	36	93	35	1000	111	5.54	232.75	36	cell organization and biogenesis;transport	other membranes;cytosol;ER/Golgi;other cell component	other molecular function	Pf00536, Pf02862	11196	ENSG00000107651	SEC23IP	D3DRD2; hsa:11196; Q8IXH5; Q9BUK5; Q9Y6Y8	COPII-mediated vesicle transport		1	1	96.1	103.7	91	90	97.1	106.7	96.8	105.3	100.1	94.9	100	2.4	3.24	2.89	2.93	3.8	5.27	2.49	4.64	5.09	0.68	0
FALSE	High	Master Protein	O15372	Eukaryotic translation initiation factor 3 subunit H OS=Homo sapiens (Human) OX=9606 GN=EIF3H PE=1 SV=1	0	144.851	63	22	79	22	352	39.9	6.54	188.99	22	cell organization and biogenesis;protein metabolism;other metabolic processes;other biological processes	cytosol;translational apparatus;other cell component	nucleic acid binding activity;other molecular function	Pf01398	8667	ENSG00000147677	EIF3H	hsa:8667; O15372	L13a-mediated translational silencing of Ceruloplasmin expression; Translation initiation complex formation; Formation of a pool of free 40S subunits; Formation of the ternary complex, and subsequently, the 43S complex; Ribosomal scanning and start codon recognition; GTP hydrolysis and joining of the 60S ribosomal subunit	Translation Factors; VEGFA-VEGFR2 Signaling Pathway	8	0	101.6	91.4	100.5	83.8	103.3	99.5	109.3	103.3	101.5	86.4	100	9.33	6.14	2.14	6.78	8.94	3.96	0.18	4.09	5.14	2.11	0
FALSE	High	Master Protein	Q9BXJ9	N-alpha-acetyltransferase 15, NatA auxiliary subunit OS=Homo sapiens (Human) OX=9606 GN=NAA15 PE=1 SV=1	0	144.482	42	42	102	35	866	101.2	7.42	208.69	42	protein metabolism;other metabolic processes;developmental processes;other biological processes	cytosol;nucleus;other cell component	translation activity	Pf12569, Pf13181	80155	ENSG00000164134	NAA15	D3DNY6; hsa:80155; Q52LG9; Q8IWH4; Q8NEV2; Q9BXJ9; Q9H8P6			0	7	105	100.4	95.2	89.7	102.5	99	94.3	100.8	92.4	88.5	100	9.03	8.24	1.77	5.46	7.06	5.06	5.08	9.48	7.93	2.3	0
FALSE	High	Master Protein	P04350	Tubulin beta-4A chain OS=Homo sapiens (Human) OX=9606 GN=TUBB4A PE=1 SV=2	0	144.442	63	20	250	1	444	49.6	4.88	460.86	20	cell cycle OR cell proliferation;cell organization and biogenesis;other biological processes	cytosol;cytoskeleton;other cell component	cytoskeletal activity;other molecular function	Pf00091, Pf03953	10382	ENSG00000104833	TUBB4A	B3KQP4; hsa:10382; P04350; Q969E5	Recycling pathway of L1; COPI-dependent Golgi-to-ER retrograde traffic; Separation of Sister Chromatids; The role of GTSE1 in G2/M progression after G2 checkpoint; Translocation of SLC2A4 (GLUT4) to the plasma membrane; Microtubule-dependent trafficking of connexons from Golgi to the plasma membrane; Gap junction assembly; MHC class II antigen presentation; Resolution of Sister Chromatid Cohesion…	Pathogenic Escherichia coli infection; Parkin-Ubiquitin Proteasomal System pathway	38	0	114.1	102.8	114.5	161.8	102.2	134	111.7	85.7	114.3	124.3	100	0.75	17.49	2.89	7.26	18.66	15.86	17.07	14.67	8.41	17.44	0
FALSE	High	Master Protein	O60701	UDP-glucose 6-dehydrogenase OS=Homo sapiens (Human) OX=9606 GN=UGDH PE=1 SV=1	0	144.353	58	24	78	24	494	55	7.12	226.39	24	cell organization and biogenesis;protein metabolism;other metabolic processes;developmental processes	cytosol;nucleus	other molecular function	Pf00984, Pf03720, Pf03721	7358	ENSG00000109814	UGDH	B3KUU2; B4DN25; hsa:7358; O60589; O60701	Formation of the active cofactor, UDP-glucuronate	Glucuronidation	2	0	98.3	99.9	100.6	102.6	96.3	93.2	99.9	95.4	103.6	92.9	100	6.35	4.35	1.37	0.92	7.92	2.82	3.14	1.47	2.62	3.07	0
FALSE	High	Master Protein	Q8IUD2	ELKS/Rab6-interacting/CAST family member 1 OS=Homo sapiens (Human) OX=9606 GN=ERC1 PE=1 SV=1	0	144.253	35	37	69	28	1116	128	5.97	165.03	37	protein metabolism;other metabolic processes;transport;developmental processes;signal transduction;other biological processes	plasma membrane;other membranes;cytosol;cytoskeleton;ER/Golgi;other cell component	other molecular function	Pf09457, Pf10174	23085	ENSG00000082805	ERC1	A2RU77; A7E295; D3DUP7; D3DUP8; hsa:23085; Q6NVK2; Q8IUD2; Q8IUD3; Q8IUD4; Q8IUD5; Q8NAS1; Q9NXN5; Q9UIK7; Q9UPS1			0	9	99.2	101	96.7	97.8	103.6	105.9	102.7	106.4	94.7	104.7	100	11	3.07	0.71	0.84	4.63	2.71	2.29	2.32	5.5	1.81	0
FALSE	High	Master Protein	O75165	DnaJ homolog subfamily C member 13 OS=Homo sapiens (Human) OX=9606 GN=DNAJC13 PE=1 SV=5	0	144.165	20	37	70	37	2243	254.3	6.74	166.54	37	cell organization and biogenesis;transport;other biological processes	plasma membrane;other membranes;cytosol;other cytoplasmic organelle;other cell component		Pf00226, Pf14237	23317	ENSG00000138246	DNAJC13	hsa:23317; O75165; Q3L0T1; Q6PI82; Q6UJ77; Q6ZSW1; Q6ZUT5; Q86XG3; Q96DC1; Q9BWK9	Neutrophil degranulation		1	0	105.8	102.4	102.8	109.5	103.2	103.2	102.5	100.1	101.5	101	100	2.37	5.77	1.91	2.22	1.7	5.14	1.69	8.74	8.21	4.04	0
FALSE	High	Master Protein	P52209	6-phosphogluconate dehydrogenase, decarboxylating OS=Homo sapiens (Human) OX=9606 GN=PGD PE=1 SV=3	0	143.941	45	22	101	22	483	53.1	7.23	279.35	22	other metabolic processes	cytosol	other molecular function	Pf00393, Pf03446	5226	ENSG00000142657	PGD	A8K2Y9; B4DQJ8; hsa:5226; P52209; Q9BWD8	Pentose phosphate pathway	Pentose Phosphate Metabolism; Nuclear Receptors Meta-Pathway; NRF2 pathway; VEGFA-VEGFR2 Signaling Pathway; Metabolic reprogramming in colon cancer	6	0	101.3	110.5	101.3	93.3	104.2	96.3	91.7	94.1	94	92.1	100	1.25	6.37	2.82	4.1	6.28	6.03	7.42	11.6	7.12	3.26	0
FALSE	High	Master Protein	P12277	Creatine kinase B-type OS=Homo sapiens (Human) OX=9606 GN=CKB PE=1 SV=1	0	143.9	72	21	118	18	381	42.6	5.59	360.23	21	other metabolic processes;developmental processes;other biological processes	non-structural extracellular;cytosol;nucleus;other cell component	kinase activity;other molecular function	Pf00217, Pf02807	1152	ENSG00000166165	CKB	A8K236; B2R5R4; hsa:1152; P12277; Q2LE07; Q6FG40; Q9UC66	Creatine metabolism		1	3	104.5	110.3	103.5	100.5	102.5	93.8	96.2	100.8	100	90.4	100	4.81	3.67	4.23	3.06	5.52	5.59	2.65	8.48	4.29	4.75	0
FALSE	High	Master Protein	Q9UHB9	Signal recognition particle subunit SRP68 OS=Homo sapiens (Human) OX=9606 GN=SRP68 PE=1 SV=2	0	143.155	52	30	69	29	627	70.7	8.56	157.66	30	transport;other biological processes	cytosol;ER/Golgi;translational apparatus;nucleus;other cell component	nucleic acid binding activity;other molecular function	Pf16969	6730	ENSG00000167881	SRP68	B3KUU5; B3KWY7; G3V1U4; hsa:6730; Q8NCJ4; Q8WUK2; Q9UHB9	SRP-dependent cotranslational protein targeting to membrane		1	1	101.8	102.1	102.1	93.3	101.8	102.3	98.3	95.3	96.2	87.6	100	3.47	1.34	1.49	4.3	4.49	2.6	3.17	5.26	10.83	2.75	0
FALSE	High	Master Protein	Q9Y2X3	Nucleolar protein 58 OS=Homo sapiens (Human) OX=9606 GN=NOP58 PE=1 SV=1	0	143.128	52	28	82	28	529	59.5	8.92	215.2	28	RNA metabolism OR transcription;other metabolic processes;other biological processes	cytosol;nucleus;other cell component	nucleic acid binding activity;other molecular function	Pf01798, Pf08156	51602	ENSG00000055044	NOP58	hsa:51602; Q53SA4; Q6PK08; Q9P036; Q9UFN3; Q9Y2X3	SUMOylation of RNA binding proteins; Major pathway of rRNA processing in the nucleolus and cytosol; rRNA modification in the nucleus and cytosol		3	0	111.4	95.3	106	105.9	104.9	103.2	100.9	90.5	89.4	104.2	100	12.28	3.42	3.23	5.64	3.58	4.03	1.61	3.17	8.26	2.61	0
FALSE	High	Master Protein	P49591	Serine--tRNA ligase, cytoplasmic OS=Homo sapiens (Human) OX=9606 GN=SARS1 PE=1 SV=3	0	142.857	55	29	81	29	514	58.7	6.43	222.62	29	protein metabolism;RNA metabolism OR transcription;other metabolic processes;other biological processes	cytosol;nucleus;other cell component	nucleic acid binding activity;other molecular function	Pf00587, Pf02403	6301	ENSG00000031698	SARS1	B2R6Y9; hsa:6301; P49591; Q5T5C8; Q9NSE3	Cytosolic tRNA aminoacylation; Selenocysteine synthesis	VEGFA-VEGFR2 Signaling Pathway	3	0	96.1	106.5	93.8	104.2	98.8	104	98.9	99.8	97.2	108	100	3.08	2.03	0.6	1.66	6.41	2.95	0.7	5.71	3.92	3.79	0
FALSE	High	Master Protein	P21589	5'-nucleotidase OS=Homo sapiens (Human) OX=9606 GN=NT5E PE=1 SV=1	0	142.839	50	23	86	21	574	63.3	7.03	240	23	cell adhesion;DNA metabolism;other metabolic processes;other biological processes	plasma membrane;other membranes;cytosol;nucleus	other molecular function	Pf00149, Pf02872	4907	ENSG00000135318	NT5E	B3KQI8; hsa:4907; O75520; P21589; Q5W116	Purinergic signaling in leishmaniasis infection; Purine catabolism; Pyrimidine catabolism; Nicotinate metabolism	Differentiation Pathway; NAD+ metabolism	6	2	106.4	123.6	99	116.5	79.6	81.8	85.1	86.1	104.8	79.2	100	5.26	6.42	3.58	2.05	6.11	2.18	2.03	8.23	2.62	2.61	0
FALSE	High	Master Protein	Q1KMD3	Heterogeneous nuclear ribonucleoprotein U-like protein 2 OS=Homo sapiens (Human) OX=9606 GN=HNRNPUL2 PE=1 SV=1	0	142.724	46	34	98	34	747	85.1	4.91	230.09	34		nucleus		Pf00622, Pf02037, Pf13671	221092	ENSG00000214753	HNRNPUL2	hsa:221092; Q1KMD3; Q8N3B3			0	0	105.4	103.4	103.2	107.4	94.6	100.8	96.5	89.7	95.3	96.4	100	5.52	1.17	3.16	7.44	2.53	1.75	1.89	5.67	7.31	2.74	0
FALSE	High	Master Protein	O43432	Eukaryotic translation initiation factor 4 gamma 3 OS=Homo sapiens (Human) OX=9606 GN=EIF4G3 PE=1 SV=2	0	142.617	25	40	80	32	1585	176.5	5.38	165.52	40	protein metabolism;other metabolic processes;other biological processes	cytosol;translational apparatus	nucleic acid binding activity	Pf02020, Pf02847, Pf02854	8672	ENSG00000075151	EIF4G3	B9EGQ7; hsa:8672; O43432; Q15597; Q504Z1; Q5SWC3; Q8NEN1	ISG15 antiviral mechanism	Translation Factors; Translation inhibitors in chronically activated PDGFRA cells	3	0	116.5	106.6	107.6	110.6	104.1	104	100.6	99.9	101.3	96.1	100	15.65	6.69	4.41	6.52	4.74	4.48	4.99	4.69	6.83	1.98	0
FALSE	High	Master Protein	Q13310	Polyadenylate-binding protein 4 OS=Homo sapiens (Human) OX=9606 GN=PABPC4 PE=1 SV=1	0	142.493	45	26	117	18	644	70.7	9.26	289.86	26	protein metabolism;RNA metabolism OR transcription;other metabolic processes;stress response;developmental processes;other biological processes	cytosol;nucleus;other cell component	nucleic acid binding activity	Pf00076, Pf00658	8761	ENSG00000090621	PABPC4	B1ANQ8; hsa:8761; Q13310; Q4VC03; Q6P0N3			0	1	99.9	95.8	100.2	94.7	100.3	89.1	100.3	93.4	109.8	90.4	100	5.18	1.16	0.48	1.45	4.1	1.7	2.4	1.12	4.19	2.39	0
FALSE	High	Master Protein	Q16658	Fascin OS=Homo sapiens (Human) OX=9606 GN=FSCN1 PE=1 SV=3	0	142.486	65	27	137	27	493	54.5	7.24	354.53	27	cell organization and biogenesis;signal transduction;other biological processes	plasma membrane;other membranes;cytosol;cytoskeleton;other cell component	cytoskeletal activity;other molecular function	Pf06268	6624	ENSG00000075618	FSCN1	A6NI89; B2RE97; hsa:6624; Q16658; Q96IC5; Q96IH1; Q9BRF1	Interleukin-4 and Interleukin-13 signaling	VEGFA-VEGFR2 Signaling Pathway	2	0	103.3	106.6	102.8	98.5	97.4	93.3	97.3	102.8	106.1	84.8	100	4.91	5.07	2.91	2.24	5.05	5.43	3.55	2	0.38	0.57	0
FALSE	High	Master Protein	O94874	E3 UFM1-protein ligase 1 OS=Homo sapiens (Human) OX=9606 GN=UFL1 PE=1 SV=2	0	142.479	43	33	80	32	794	89.5	6.79	217.3	33	cell organization and biogenesis;protein metabolism;DNA metabolism;other metabolic processes;stress response;developmental processes;other biological processes	other membranes;cytosol;ER/Golgi;nucleus;other cell component	other molecular function	Pf09743	23376	ENSG00000014123	UFL1	A0PJ53; B4DJ57; C0H5X5; hsa:23376; O94874; Q8N765; Q9NTQ0	Antigen processing: Ubiquitination & Proteasome degradation		1	1	99.2	104.3	101.6	105.7	96	105.6	97.6	98.8	97.7	97.8	100	6.6	0.76	2.74	3.59	4.19	3.81	0.87	4.4	3.55	3.72	0
FALSE	High	Master Protein	P29144	Tripeptidyl-peptidase 2 OS=Homo sapiens (Human) OX=9606 GN=TPP2 PE=1 SV=4	0	142.466	35	38	84	38	1249	138.3	6.32	203.28	38	protein metabolism;other metabolic processes	cytosol;nucleus;other cell component	other molecular function	Pf00082, Pf12580	7174	ENSG00000134900	TPP2	hsa:7174; P29144; Q5VZU8	Antigen processing: Ubiquitination & Proteasome degradation		1	0	102.3	103.9	101.5	105.7	97.8	99.7	98.9	99	111	96.5	100	7.21	0.79	1.23	1.65	3.49	2.01	1.92	4.04	5.34	0.9	0
FALSE	High	Master Protein	Q63HN8	E3 ubiquitin-protein ligase RNF213 OS=Homo sapiens (Human) OX=9606 GN=RNF213 PE=1 SV=3	0	142.407	10	42	66	41	5207	591	6.48	143.66	42	cell organization and biogenesis;protein metabolism;other metabolic processes;developmental processes;other biological processes	cytosol;nucleus;other cell component	other molecular function	Pf00097	57674	ENSG00000173821	RNF213	C9JCP4; D6RI12; F8WKS1; hsa:57674; Q63HN8; Q658P6; Q69YK7; Q6MZR1; Q8IWF4; Q8IZX1; Q8IZX2; Q8N406; Q8TEU0; Q9H6C9; Q9H6H9; Q9H6P3; Q9H8A9; Q9HCF4; Q9HCL8	Antigen processing: Ubiquitination & Proteasome degradation; Suppression of apoptosis		2	1	111.3	99.4	111.9	99.7	109.1	102.9	109.2	100.6	106.9	94.2	100	9.46	4.03	1.87	1.73	4.82	3.81	4.77	3.7	2.29	4.52	0
FALSE	High	Master Protein	P38606	V-type proton ATPase catalytic subunit A OS=Homo sapiens (Human) OX=9606 GN=ATP6V1A PE=1 SV=2	0	142.407	50	26	73	26	617	68.3	5.52	180.17	26	cell organization and biogenesis;other metabolic processes;transport;signal transduction;other biological processes	plasma membrane;other membranes;cytosol;other cytoplasmic organelle;other cell component	transporter activity;other molecular function	Pf00006, Pf02874, Pf16886	523	ENSG00000114573	ATP6V1A	B2RBR8; B7Z1R5; D3DN75; hsa:523; P38606; Q53YD9; Q96DY6; Q9UHY3	Amino acids regulate mTORC1; ROS and RNS production in phagocytes; Insulin receptor recycling; Transferrin endocytosis and recycling; Ion channel transport	Proximal tubule transport	6	0	97.1	99.7	98.4	98.4	97.5	97.1	97.9	96.9	89.3	96.6	100	6.95	1.37	2.61	4.75	1.56	1.86	0.59	3.47	6.26	2.46	0
FALSE	High	Master Protein	P40222	Alpha-taxilin OS=Homo sapiens (Human) OX=9606 GN=TXLNA PE=1 SV=3	0	142.368	57	31	82	27	546	61.9	6.52	194	31	transport;signal transduction;other biological processes	non-structural extracellular;cytosol;other cell component	other molecular function	Pf09728	200081	ENSG00000084652	TXLNA	D3DPP6; hsa:200081; P40222; Q5TFJ6; Q66K62; Q86T54; Q86T85; Q86T86; Q86Y86; Q86YW3; Q8N2Y3	Other interleukin signaling		1	4	106.6	92.5	104.3	91	107.3	99.8	109.1	104.6	92.2	97.3	100	10.99	3.97	0.94	4.58	6.11	0.84	1.74	1.24	12.6	4.53	0
FALSE	High	Master Protein	O60502	Protein O-GlcNAcase OS=Homo sapiens (Human) OX=9606 GN=OGA PE=1 SV=2	0	142.236	43	31	81	30	916	102.8	4.91	216.63	31	protein metabolism;other metabolic processes;other biological processes	cytosol;nucleus	other molecular function	Pf07555	10724	ENSG00000198408	OGA	B7WPB9; D3DR79; E9PGF9; hsa:10724; O60502; O75166; Q86WV0; Q8IV98; Q9BVA5; Q9HAR0			0	0	103.1	107.1	99.2	110.7	95.5	99.5	94.1	90.9	101.9	100.3	100	6.19	2.44	1.09	1.1	2.32	2.4	2.98	4.1	1.8	4.56	0
FALSE	High	Master Protein	Q9Y5S2	Serine/threonine-protein kinase MRCK beta OS=Homo sapiens (Human) OX=9606 GN=CDC42BPB PE=1 SV=2	0	142.084	24	35	71	31	1711	194.2	6.37	167.42	35	cell organization and biogenesis;protein metabolism;other metabolic processes;signal transduction;other biological processes	plasma membrane;other membranes;cytoskeleton;other cell component	kinase activity;other molecular function	Pf00069, Pf00130, Pf00780, Pf08826, Pf15796	9578	ENSG00000198752	CDC42BPB	A9JR72; hsa:9578; Q2L7A5; Q86TJ1; Q9ULU5; Q9Y5S2		VEGFA-VEGFR2 Signaling Pathway	1	4	102.3	105.5	98.8	101.5	96.8	100.3	101.1	101.6	96.8	95.8	100	9.96	1.37	4.66	5.6	6.74	3.24	3.62	4.32	5.16	1.8	0
FALSE	High	Master Protein	P41250	Glycine--tRNA ligase OS=Homo sapiens (Human) OX=9606 GN=GARS1 PE=1 SV=3	0	142.05	42	28	120	27	739	83.1	7.03	278.77	28	protein metabolism;RNA metabolism OR transcription;other metabolic processes	non-structural extracellular;cytosol;mitochondrion;other cell component	other molecular function	Pf00458, Pf00587, Pf03129	2617	ENSG00000106105	GARS1	B3KQA2; B4DIA0; hsa:2617; P41250; Q969Y1	Cytosolic tRNA aminoacylation; Mitochondrial tRNA aminoacylation		2	1	88.6	94.1	94.1	92.3	102.6	104.1	101.1	94.4	96.2	109	100	5.51	1.58	2.75	3.7	6.15	1.82	2.27	4.13	1.18	2.63	0
FALSE	High	Master Protein	Q9Y3F4	Serine-threonine kinase receptor-associated protein OS=Homo sapiens (Human) OX=9606 GN=STRAP PE=1 SV=1	0	142.033	63	16	77	16	350	38.4	5.12	254.91	16	cell organization and biogenesis;RNA metabolism OR transcription;other metabolic processes;other biological processes	cytosol;nucleus;other cell component	signal transduction activity or receptor binding	Pf00400	11171	ENSG00000023734	STRAP	B2R5S5; B4DNJ6; hsa:11171; Q5TZT4; Q9NTK0; Q9UQC8; Q9Y3F4	Downregulation of TGF-beta receptor signaling	TGF-beta Signaling Pathway; Epithelial to mesenchymal transition in colorectal cancer	3	0	89.3	104.5	96.9	102.3	100.9	98.4	102.9	104.2	104	111.4	100	6.53	6.35	4.42	4.06	6.31	6.66	4.46	6.41	1.66	2.04	0
FALSE	High	Master Protein	Q86V48	Leucine zipper protein 1 OS=Homo sapiens (Human) OX=9606 GN=LUZP1 PE=1 SV=2	0	141.995	40	39	74	39	1076	120.2	8.5	148.27	39	developmental processes	nucleus			7798	ENSG00000169641	LUZP1	hsa:7798; Q5TH93; Q86V48; Q8N4X3; Q8TEH1			0	0	94.5	98.8	93.9	97	99.4	110.6	102.8	110.2	94.5	107.3	100	13.39	2.21	3.03	2.55	4.48	3.59	3.15	1.56	4.43	3.2	0
FALSE	High	Master Protein	Q00653	Nuclear factor NF-kappa-B p100 subunit OS=Homo sapiens (Human) OX=9606 GN=NFKB2 PE=1 SV=4	0	141.915	46	36	77	34	900	96.7	6.25	182.36	36	cell organization and biogenesis;developmental processes;signal transduction;other biological processes	cytosol;nucleus;other cell component	nucleic acid binding activity;other molecular function	Pf00023, Pf00531, Pf00554, Pf16179	4791	ENSG00000077150	NFKB2	A8K9D9; D3DR83; hsa:4791; Q00653; Q04860; Q9BU75; Q9H471; Q9H472	Dectin-1 mediated noncanonical NF-kB signaling; NIK-->noncanonical NF-kB signaling; PKMTs methylate histone lysines; The NLRP3 inflammasome; Purinergic signaling in leishmaniasis infection; TAK1 activates NFkB by phosphorylation and activation of IKKs complex; RIP-mediated NFkB activation via ZBP1; IkBA variant leads to EDA-ID; TRAF6 mediated NF-kB activation; Interleukin-1 processing; DEx/H-box …	Regulation of toll-like receptor signaling pathway; Selenium Micronutrient Network; Vitamin B12 Metabolism; Folate Metabolism; RANKL/RANK (Receptor activator of NFKB (ligand)) Signaling Pathway; TNF related weak inducer of apoptosis (TWEAK) Signaling Pathway; Neural Crest Differentiation; Thymic Stromal LymphoPoietin (TSLP) Signaling Pathway; TNF alpha Signaling Pathway; EBV LMP1 signaling; Gluco…	38	2	104.8	98.3	101.4	97.6	105.7	93.2	106.3	99.5	106.4	93.3	100	8.2	2.04	1.29	4.51	8.59	2.96	0.97	0.43	3.08	5.64	0
FALSE	High	Master Protein	O75116	Rho-associated protein kinase 2 OS=Homo sapiens (Human) OX=9606 GN=ROCK2 PE=1 SV=4	0	141.725	31	41	78	35	1388	160.8	6.02	193.38	41	cell cycle OR cell proliferation;cell organization and biogenesis;protein metabolism;other metabolic processes;stress response;developmental processes;signal transduction;other biological processes	plasma membrane;other membranes;cytosol;cytoskeleton;nucleus;other cell component	cytoskeletal activity;kinase activity;other molecular function	Pf00069, Pf08912	9475	ENSG00000134318	ROCK2	hsa:9475; O75116; Q53QZ0; Q53SJ7; Q9UQN5	G alpha (12/13) signalling events; EPHB-mediated forward signaling; Potential therapeutics for SARS; VEGFA-VEGFR2 Pathway; EPHA-mediated growth cone collapse; Sema4D induced cell migration and growth-cone collapse; RHO GTPases Activate ROCKs; RHOBTB1 GTPase cycle	Androgen receptor signaling pathway; MicroRNAs in cardiomyocyte hypertrophy; Integrin-mediated Cell Adhesion; Leptin signaling pathway; Pathogenic Escherichia coli infection; Spinal Cord Injury; Focal Adhesion; Association Between Physico-Chemical Features and Toxicity Associated Pathways; VEGFA-VEGFR2 Signaling Pathway; Chemokine signaling pathway; Wnt Signaling; Regulation of Actin Cytoskeleton…	21	0	104	99.6	97.4	102.1	99.7	100.5	108.7	96	97.3	103.5	100	14.17	6.97	2.41	0.58	5.99	0.53	2.96	4.19	6.14	4.1	0
FALSE	High	Master Protein	Q9BZE4	Nucleolar GTP-binding protein 1 OS=Homo sapiens (Human) OX=9606 GN=GTPBP4 PE=1 SV=3	0	141.695	57	34	78	34	634	73.9	9.5	183.21	34	RNA metabolism OR transcription;other metabolic processes;other biological processes	other membranes;cytosol;nucleus;other cell component	other molecular function	Pf06858, Pf08155, Pf17835	23560	ENSG00000107937	GTPBP4	B3KMC5; B4DY13; B7Z7A3; hsa:23560; O95446; Q5T3R8; Q9BZE4; Q9NVJ8			0	0	121.6	90.5	106.8	93.8	112.8	103	105.9	104.8	90.6	96.1	100	18.94	3.71	5.02	8.76	3.95	2.99	0.51	3.66	6.91	1.16	0
FALSE	High	Master Protein	P61981	14-3-3 protein gamma OS=Homo sapiens (Human) OX=9606 GN=YWHAG PE=1 SV=2	0	141.652	79	21	171	14	247	28.3	4.89	364.6	21	cell cycle OR cell proliferation;cell organization and biogenesis;transport;other biological processes	cytosol;mitochondrion;other cell component	signal transduction activity or receptor binding;enzyme regulator activity;other molecular function	Pf00244	7532	ENSG00000170027	YWHAG	hsa:7532; O70457; P35214; P61981; Q6FH52; Q9UDP2; Q9UN99	Recruitment of NuMA to mitotic centrosomes; Regulation of PLK1 Activity at G2/M Transition; Loss of Nlp from mitotic centrosomes; Recruitment of mitotic centrosome proteins and complexes; Anchoring of the basal body to the plasma membrane; AURKA Activation by TPX2; TP53 Regulates Metabolic Genes; Translocation of SLC2A4 (GLUT4) to the plasma membrane; Regulation of localization of FOXO transcript…	Cell Cycle; Prolactin Signaling Pathway; Myometrial Relaxation and Contraction Pathways; Disruption of postsynaptic signalling by CNV; Calcium Regulation in the Cardiac Cell; Sudden Infant Death Syndrome (SIDS) Susceptibility Pathways	19	4	94.9	102.2	98.3	101.5	103	105.1	106.1	101.1	97.5	103.9	100	9.72	4.38	0.98	0.72	5.25	2.6	0.77	5.51	3.99	5.63	0
FALSE	High	Master Protein	P42224	Signal transducer and activator of transcription 1-alpha/beta OS=Homo sapiens (Human) OX=9606 GN=STAT1 PE=1 SV=2	0	141.621	36	23	70	23	750	87.3	6.05	205.67	23	cell cycle OR cell proliferation;stress response;developmental processes;signal transduction;other biological processes	cytosol;nucleus;other cell component	signal transduction activity or receptor binding;nucleic acid binding activity;other molecular function	Pf00017, Pf01017, Pf02864, Pf02865, Pf12162	6772	ENSG00000115415	STAT1	A8K989; B2RCA0; D2KFR8; D3DPI7; hsa:6772; P42224; Q53S88; Q53XW4; Q68D00; Q9UDL5	Regulation of RUNX2 expression and activity; ISG15 antiviral mechanism; Signaling by SCF-KIT; Signaling by phosphorylated juxtamembrane, extracellular and kinase domain KIT mutants; Growth hormone receptor signaling; Interleukin-4 and Interleukin-13 signaling; Downstream signal transduction; Signaling by PDGFRA transmembrane, juxtamembrane and kinase domain mutants; Signaling by PDGFRA extracellu…	IL-5 Signaling Pathway; Regulation of toll-like receptor signaling pathway; RANKL/RANK (Receptor activator of NFKB (ligand)) Signaling Pathway; Human Thyroid Stimulating Hormone (TSH) signaling pathway; Leptin signaling pathway; Prolactin Signaling Pathway; IL-7 Signaling Pathway; Type III interferon signaling; IL-9 Signaling Pathway; Thymic Stromal LymphoPoietin (TSLP) Signaling Pathway; AGE/RAG…	63	0	103.4	111.4	99.3	116.1	97.8	94	93.9	91.9	103	103.7	100	5.06	4.71	0.69	4.83	2.2	6.84	1.24	3.8	3.12	3.26	0
FALSE	High	Master Protein	O95831	Apoptosis-inducing factor 1, mitochondrial OS=Homo sapiens (Human) OX=9606 GN=AIFM1 PE=1 SV=1	0	141.616	43	22	68	22	613	66.9	8.95	207.13	22	cell organization and biogenesis;other metabolic processes;stress response;transport;developmental processes;signal transduction;other biological processes	other membranes;cytosol;mitochondrion;nucleus;other cell component	nucleic acid binding activity;other molecular function	Pf00070, Pf14721	9131	ENSG00000156709	AIFM1	A4QPB4; B1ALN1; B2RB08; D3DTE9; E9PRR0; hsa:9131; O95831; Q1L6K4; Q1L6K6; Q2QKE4; Q5JUZ7; Q6I9X6; Q9Y3I3; Q9Y3I4		Apoptosis Modulation and Signaling; Nanomaterial induced apoptosis; Apoptosis Modulation by HSP70	3	0	94.3	87.2	111.4	92.4	94.2	97.5	111	96.8	110	95.9	100	2.51	14.83	1.05	3.1	9.18	2.51	6.85	16.76	4.37	5.26	0
FALSE	High	Master Protein	P18669	Phosphoglycerate mutase 1 OS=Homo sapiens (Human) OX=9606 GN=PGAM1 PE=1 SV=2	0	141.508	70	16	111	9	254	28.8	7.18	315.85	16	other metabolic processes;transport;other biological processes	non-structural extracellular;cytosol;nucleus;other cell component	other molecular function	Pf00300	5223	ENSG00000171314	PGAM1	hsa:5223; P18669; Q9BWC0	Neutrophil degranulation; Glycolysis; Gluconeogenesis	Cori Cycle; Metabolic reprogramming in colon cancer; Glycolysis and Gluconeogenesis	6	7	98.7	107	96.6	108.4	99.9	100	97.1	103.6	105.7	104.6	100	4.99	2.46	7.98	2.47	3.94	4.55	4.06	0.93	10.7	4.16	0
FALSE	High	Master Protein	Q9NQW6	Anillin OS=Homo sapiens (Human) OX=9606 GN=ANLN PE=1 SV=2	0	141.379	34	35	71	35	1124	124.1	8.07	141.69	35	cell cycle OR cell proliferation;cell organization and biogenesis;developmental processes;other biological processes	cytoskeleton;nucleus;other cell component	cytoskeletal activity;other molecular function	Pf00169, Pf08174, Pf16018	54443	ENSG00000011426	ANLN	hsa:54443; Q5CZ78; Q6NSK5; Q9H8Y4; Q9NQW6; Q9NVN9; Q9NVP0		Retinoblastoma Gene in Cancer; Nephrotic syndrome	2	0	98	67.6	108.8	80.9	91.6	92	110.8	121.1	128.2	90.4	100	1.51	0.18	5.05	2.81	5.42	6.17	2.77	1.93	1.2	5.67	0
FALSE	High	Master Protein	Q14195	Dihydropyrimidinase-related protein 3 OS=Homo sapiens (Human) OX=9606 GN=DPYSL3 PE=1 SV=1	0	141.275	53	22	74	18	570	61.9	6.49	188.61	22	cell organization and biogenesis;stress response;developmental processes;other biological processes	non-structural extracellular;cytosol;cytoskeleton;ER/Golgi;other cell component	cytoskeletal activity;other molecular function	Pf01979	1809	ENSG00000113657	DPYSL3	B3SXQ8; hsa:1809; Q14195; Q93012	CRMPs in Sema3A signaling		1	0	108	108.5	101.4	105.5	96.5	87.4	97	95	100.8	91.7	100	8	3.48	1.53	3.02	5.38	1.69	3.29	2.32	4.4	3.89	0
FALSE	High	Master Protein	Q86XP3	ATP-dependent RNA helicase DDX42 OS=Homo sapiens (Human) OX=9606 GN=DDX42 PE=1 SV=1	0	141.232	40	28	59	28	938	102.9	7.02	168.43	28	RNA metabolism OR transcription;other metabolic processes;other biological processes	cytosol;nucleus;other cell component	nucleic acid binding activity;other molecular function	Pf00270, Pf00271	11325	ENSG00000198231	DDX42	A6NML1; A8KA43; hsa:11325; O75619; Q68G51; Q86XP3; Q96BK1; Q96HR7; Q9Y3V8	mRNA Splicing - Major Pathway; mRNA Splicing - Minor Pathway		2	0	96	107.7	95.1	107.8	90.4	109.6	90.4	100.4	99.3	104.3	100	8.48	1.82	3.26	0.98	5.01	5.29	3.84	6.47	24.22	1.38	0
FALSE	High	Master Protein	Q06210	Glutamine--fructose-6-phosphate aminotransferase [isomerizing] 1 OS=Homo sapiens (Human) OX=9606 GN=GFPT1 PE=1 SV=3	0	140.724	40	24	78	22	699	78.8	7.11	194.82	24	protein metabolism;other metabolic processes;stress response;signal transduction;other biological processes	cytosol	other molecular function	Pf01380, Pf13522	2673	ENSG00000198380	GFPT1	hsa:2673; Q06210; Q53QE6; Q9BXF8	XBP1(S) activates chaperone genes; Synthesis of UDP-N-acetyl-glucosamine; Defective GFPT1 causes CMSTA1		3	2	104.8	108.4	99	105.2	107.5	103.5	96.2	98.3	97.9	106.4	100	8.37	3.99	2.24	3.12	2.94	4.41	7.56	9.35	5.25	6.5	0
FALSE	High	Master Protein	O75150	E3 ubiquitin-protein ligase BRE1B OS=Homo sapiens (Human) OX=9606 GN=RNF40 PE=1 SV=5	0	140.519	41	38	72	31	1001	113.6	6.29	167.91	38	cell organization and biogenesis;protein metabolism;other metabolic processes;other biological processes	other membranes;cytosol;nucleus;other cell component	nucleic acid binding activity;other molecular function	Pf13920	9810	ENSG00000103549	RNF40	A0A024QZG0; hsa:9810; O75150; Q6AHZ6; Q6N005; Q7L3T6; Q8N615; Q96T18; Q9BSV9; Q9HC82	E3 ubiquitin ligases ubiquitinate target proteins	ATM Signaling Network in Development and Disease	2	7	99	81.9	104	89.5	104.6	108.5	106.5	107.4	89.8	112.7	100	11.41	0.65	3.1	3.52	2.63	4.29	1.31	2.17	6.02	0.86	0
FALSE	High	Master Protein	O43379	WD repeat-containing protein 62 OS=Homo sapiens (Human) OX=9606 GN=WDR62 PE=1 SV=4	0	140.073	26	34	77	34	1518	165.8	5.91	161.86	34	cell cycle OR cell proliferation;cell organization and biogenesis;developmental processes	cytosol;cytoskeleton;nucleus		Pf00400	284403	ENSG00000075702	WDR62	hsa:284403; O43379; Q63HP9; Q659D7; Q8NBF7; Q96AD9			0	0	99.9	104.8	99.1	110.8	102.8	107.1	100.5	99.7	96.5	112.1	100	8.13	3.4	1.81	0.74	9.49	2.1	2.29	2.82	2.38	4.87	0
FALSE	High	Master Protein	P46087	Probable 28S rRNA (cytosine(4447)-C(5))-methyltransferase OS=Homo sapiens (Human) OX=9606 GN=NOP2 PE=1 SV=2	0	139.811	43	29	70	29	812	89.2	9.23	180.62	29	cell organization and biogenesis;RNA metabolism OR transcription;other metabolic processes;other biological processes	nucleus	other molecular function	Pf01189, Pf08062, Pf17125	4839	ENSG00000111641	NOP2	A1A4Z3; B3KPD6; hsa:4839; P46087; Q05BA7; Q0P5S5; Q3KQS4; Q58F30	rRNA modification in the nucleus and cytosol; TFAP2A acts as a transcriptional repressor during retinoic acid induced cell differentiation	Imatinib and Chronic Myeloid Leukemia	3	0	105.6	84.7	102.3	90.3	107.1	102.6	109.5	100.2	87.2	95.3	100	39.76	4.21	2.64	3.68	5.77	2.87	6.11	2.85	4.76	3.56	0
FALSE	High	Master Protein	Q13616	Cullin-1 OS=Homo sapiens (Human) OX=9606 GN=CUL1 PE=1 SV=2	0	139.747	46	30	59	30	776	89.6	8	150.08	30	cell-cell signaling;cell cycle OR cell proliferation;cell organization and biogenesis;protein metabolism;other metabolic processes;stress response;developmental processes;signal transduction;other biological processes	plasma membrane;other membranes;cytosol;nucleus;other cell component	other molecular function	Pf00888, Pf10557	8454	ENSG00000055130	CUL1	D3DWG3; hsa:8454; O60719; Q08AL6; Q13616; Q8IYW1	Antigen processing: Ubiquitination & Proteasome degradation; FCERI mediated NF-kB activation; Downstream TCR signaling; Activation of NF-kappaB in B cells; SCF-beta-TrCP mediated degradation of Emi1; Degradation of beta-catenin by the destruction complex; Dectin-1 mediated noncanonical NF-kB signaling; Degradation of GLI1 by the proteasome; Degradation of GLI2 by the proteasome; GLI3 is processed…	Cell Cycle; TNF alpha Signaling Pathway; Parkin-Ubiquitin Proteasomal System pathway; Apoptosis-related network due to altered Notch3 in ovarian cancer; Glucocorticoid Receptor Pathway; Nuclear Receptors Meta-Pathway; TGF-beta Signaling Pathway; Notch Signaling Pathway Netpath	37	0	89.7	101.2	88.7	98.4	84.3	99.3	91.6	99.2	108.6	96	100	15.85	5.13	3.44	1.95	9.53	4.51	4.86	5.84	28.13	2.04	0
FALSE	High	Master Protein	Q9HC35	Echinoderm microtubule-associated protein-like 4 OS=Homo sapiens (Human) OX=9606 GN=EML4 PE=1 SV=3	0	139.678	36	32	76	32	981	108.8	6.4	176.72	32	cell cycle OR cell proliferation;cell organization and biogenesis;other biological processes	cytoskeleton;other cell component	cytoskeletal activity	Pf00400, Pf03451	27436	ENSG00000143924	EML4	A6H8Y6; B2RBK3; B2RTW7; B5MCW9; hsa:27436; Q3SWW0; Q53R29; Q53TW8; Q6PJ45; Q9HC35; Q9NV40	EML4 and NUDC in mitotic spindle formation	Non-small cell lung cancer	2	0	113.5	109.8	102.3	98.1	101.2	106.1	101.4	106.8	104.1	86.1	100	10.83	5.08	3.11	6.04	4.67	4.62	1.87	6.3	7.92	3.23	0
FALSE	High	Master Protein	P46459	Vesicle-fusing ATPase OS=Homo sapiens (Human) OX=9606 GN=NSF PE=1 SV=3	0	139.545	46	32	89	31	744	82.5	6.95	208.43	32	cell organization and biogenesis;transport;other biological processes	plasma membrane;other membranes;cytosol;ER/Golgi;other cell component	signal transduction activity or receptor binding;other molecular function	Pf00004, Pf02359, Pf02933, Pf17862	4905	ENSG00000073969; ENSG00000276262; ENSG00000278174	NSF	A8K2D9; B4DFA2; hsa:4905; P46459; Q8N6D7; Q9UKZ2	COPII-mediated vesicle transport; COPI-dependent Golgi-to-ER retrograde traffic; COPI-mediated anterograde transport; Intra-Golgi traffic; Retrograde transport at the Trans-Golgi-Network; Trafficking of GluR2-containing AMPA receptors	Synaptic Vesicle Pathway; Brain-Derived Neurotrophic Factor (BDNF) signaling pathway	8	2	98.7	99.9	98.4	94.2	96.9	97.6	100.2	97.6	95.3	89.3	100	9.54	0.92	3.9	4	0.55	3.09	0.98	3.52	4.24	1.45	0
FALSE	High	Master Protein	A0AVT1	Ubiquitin-like modifier-activating enzyme 6 OS=Homo sapiens (Human) OX=9606 GN=UBA6 PE=1 SV=1	0	139.488	31	29	65	29	1052	117.9	6.14	170.41	29	cell organization and biogenesis;protein metabolism;other metabolic processes;stress response;developmental processes;other biological processes	cytosol;nucleus;other cell component	other molecular function	Pf00899, Pf09358, Pf10585, Pf16190, Pf16191	55236	ENSG00000033178	UBA6	A0AVT1; A6N8M7; B2RAV3; hsa:55236; Q4W5K0; Q6UV21; Q86T78; Q86TC7; Q8N5T3; Q8N9E4; Q9H3T7; Q9NVC9	Synthesis of active ubiquitin: roles of E1 and E2 enzymes; Antigen processing: Ubiquitination & Proteasome degradation		2	0	98.4	98.9	90.6	108.4	95.8	95.9	94.7	94.3	100.4	100.7	100	8.76	2.11	0.85	3.26	6.23	0.72	0.95	1.81	4.8	4.91	0
FALSE	High	Master Protein	Q96N67	Dedicator of cytokinesis protein 7 OS=Homo sapiens (Human) OX=9606 GN=DOCK7 PE=1 SV=4	0	139.483	19	39	76	32	2140	242.4	6.8	153.34	39	cell cycle OR cell proliferation;cell organization and biogenesis;transport;developmental processes;signal transduction;other biological processes	other cell component	enzyme regulator activity;other molecular function	Pf06920, Pf11878, Pf14429	85440	ENSG00000116641	DOCK7	hsa:85440; Q00M63; Q2PPY7; Q45RE8; Q45RE9; Q5T1B9; Q5T1C0; Q6ZV32; Q8TB82; Q96N67; Q96NG6; Q96NI0; Q9C092	Factors involved in megakaryocyte development and platelet production; MET activates RAP1 and RAC1		2	4	99.2	108	101.1	100.6	99.5	108.3	100.1	100.3	104	96.8	100	4.64	4.51	0.65	2.46	3.53	1.38	1	5.37	5.17	3.38	0
FALSE	High	Master Protein	P52732	Kinesin-like protein KIF11 OS=Homo sapiens (Human) OX=9606 GN=KIF11 PE=1 SV=2	0	139.245	32	35	64	35	1056	119.1	5.64	165.03	35	cell cycle OR cell proliferation;cell organization and biogenesis;transport;other biological processes	cytosol;cytoskeleton;nucleus;other cell component	cytoskeletal activity;other molecular function	Pf00225, Pf13931	3832	ENSG00000138160	KIF11	A0AV49; B2RMV3; hsa:3832; P52732; Q15716; Q5VWX0	COPI-dependent Golgi-to-ER retrograde traffic; MHC class II antigen presentation; Kinesins		3	0	104.7	86.9	112.8	93.5	92.5	93.5	105.1	111.1	129.3	87.4	100	11.23	6.88	3.96	2.78	6.88	1.41	2.58	1.93	6.14	4.87	0
FALSE	High	Master Protein	Q8NE71	ATP-binding cassette sub-family F member 1 OS=Homo sapiens (Human) OX=9606 GN=ABCF1 PE=1 SV=2	0	139.099	42	32	80	29	845	95.9	6.8	216.24	32	protein metabolism;other metabolic processes;stress response;transport;other biological processes	cytosol;translational apparatus;nucleus;other cell component	translation activity;nucleic acid binding activity;other molecular function	Pf00005	23	ENSG00000204574; ENSG00000206490; ENSG00000225989; ENSG00000231129; ENSG00000232169; ENSG00000236149; ENSG00000236342	ABCF1	A2BF75; hsa:23; O14897; Q69YP6; Q8NE71	ABC-family proteins mediated transport	IL-18 signaling pathway	2	3	97.7	100.2	90.4	98.8	98.8	99.7	92.2	93.2	86.1	95.4	100	57.13	5.17	3.09	2.63	1.38	4.62	1.94	5.68	2.26	2.91	0
FALSE	High	Master Protein	Q9UNF1	Melanoma-associated antigen D2 OS=Homo sapiens (Human) OX=9606 GN=MAGED2 PE=1 SV=2	0	138.989	52	27	74	24	606	64.9	9.32	175.87	27	transport;other biological processes	non-structural extracellular;cytosol;nucleus;other cell component		Pf01454	10916	ENSG00000102316	MAGED2	A6NMX0; hsa:10916; O76058; Q5BJF3; Q8NAL6; Q9H218; Q9P0U9; Q9UM52; Q9UNF1	Platelet degranulation		1	3	98.8	106.7	98.4	111.7	91.5	94.2	87.8	92.9	94.7	100.9	100	10.21	1.38	1.54	0.96	7.69	2.12	5.5	6.8	3.91	1.39	0
FALSE	High	Master Protein	P51114	Fragile X mental retardation syndrome-related protein 1 OS=Homo sapiens (Human) OX=9606 GN=FXR1 PE=1 SV=3	0	138.904	49	30	68	27	621	69.7	6.15	174.39	30	developmental processes;other biological processes	cytosol;cytoskeleton;nucleus;other cell component	nucleic acid binding activity;other molecular function	Pf00013, Pf05641, Pf12235, Pf16096, Pf16097, Pf17904, Pf18336	8087	ENSG00000114416	FXR1	A8K9B8; hsa:8087; P51114; Q7Z450; Q8N6R8	Signaling by BRAF and RAF fusions	Bile Acids synthesis and enterohepatic circulation	2	3	99.4	94	95.4	95	103.7	106.2	102.1	97.4	95.6	107.3	100	5.16	3.29	2.64	0.77	5.09	2.21	2.21	5.08	2.77	4.93	0
FALSE	High	Master Protein	P26599	Polypyrimidine tract-binding protein 1 OS=Homo sapiens (Human) OX=9606 GN=PTBP1 PE=1 SV=1	0	138.775	59	19	110	16	531	57.2	9.17	292.73	19	RNA metabolism OR transcription;other metabolic processes;signal transduction;other biological processes	nucleus	nucleic acid binding activity	Pf00076, Pf13893	5725	ENSG00000011304	PTBP1	hsa:5725; P26599; Q9BUQ0	mRNA Splicing - Major Pathway; FGFR2 alternative splicing; Processing of Capped Intron-Containing Pre-mRNA	mir-124 predicted interactions with cell cycle and differentiation ; mRNA Processing	5	3	102.1	96.9	111.9	96.2	102.8	97.8	108.1	99.6	101.9	95.5	100	15.28	4.61	0.59	2.97	2.74	2.01	6.86	3.58	6.48	0.47	0
FALSE	High	Master Protein	Q9Y262	Eukaryotic translation initiation factor 3 subunit L OS=Homo sapiens (Human) OX=9606 GN=EIF3L PE=1 SV=1	0	138.757	48	25	78	25	564	66.7	6.34	203.53	25	cell organization and biogenesis;protein metabolism;other metabolic processes;other biological processes	cytosol;translational apparatus;nucleus;other cell component	nucleic acid binding activity	Pf10255	51386	ENSG00000100129	EIF3L	B2RDG6; B4DYB2; G8JLH4; hsa:51386; Q53HQ1; Q53HT4; Q5QTR1; Q5TI15; Q6ICD2; Q9Y262	L13a-mediated translational silencing of Ceruloplasmin expression; Translation initiation complex formation; Ribosomal scanning and start codon recognition; GTP hydrolysis and joining of the 60S ribosomal subunit; Formation of a pool of free 40S subunits; Formation of the ternary complex, and subsequently, the 43S complex		6	0	96.3	100.4	99.3	98	105.1	105.5	99	104.5	100.1	98	100	1.8	3.06	2.63	3.63	5.77	2.92	4.54	8.36	1.6	2.26	0
FALSE	High	Master Protein	P04844	Dolichyl-diphosphooligosaccharide--protein glycosyltransferase subunit 2 OS=Homo sapiens (Human) OX=9606 GN=RPN2 PE=1 SV=3	0	138.729	42	19	67	19	631	69.2	5.69	220.57	19	protein metabolism;other metabolic processes;other biological processes	other membranes;ER/Golgi;other cytoplasmic organelle	translation activity	Pf05817	6185	ENSG00000118705	RPN2	hsa:6185; P04844; Q5JYR6; Q6IBA5; Q96E21; Q9BUQ3; Q9UBE1	SRP-dependent cotranslational protein targeting to membrane; Asparagine N-linked glycosylation; Maturation of spike protein	Proteasome Degradation	4	0	95.9	101.1	93	80.6	97.1	107.9	101.1	103.8	89.1	96.2	100	50.39	8.44	1.34	3.33	5.63	1.66	3.63	5.8	13.88	13.86	0
FALSE	High	Master Protein	P51659	Peroxisomal multifunctional enzyme type 2 OS=Homo sapiens (Human) OX=9606 GN=HSD17B4 PE=1 SV=3	0	138.406	42	27	78	27	736	79.6	8.84	196.92	27	cell organization and biogenesis;other metabolic processes;transport;developmental processes	cytosol;other cytoplasmic organelle	other molecular function	Pf00106, Pf01575, Pf02036	3295	ENSG00000133835	HSD17B4	B4DNV1; B4DVS5; E9PB82; F5HE57; hsa:3295; P51659	TYSND1 cleaves peroxisomal proteins; Synthesis of bile acids and bile salts via 7alpha-hydroxycholesterol; alpha-linolenic acid (ALA) metabolism; Beta-oxidation of pristanoyl-CoA; Beta-oxidation of very long chain fatty acids	Steroid Biosynthesis	7	0	94	94.5	97.5	90.2	102.2	99.5	105.4	106.4	96.6	95.4	100	11.43	5.57	4.58	6.73	1.62	0.91	1.87	10.23	2.47	3.99	0
FALSE	High	Master Protein	P07954	Fumarate hydratase, mitochondrial OS=Homo sapiens (Human) OX=9606 GN=FH PE=1 SV=3	0	138.236	57	22	64	21	510	54.6	8.76	183.19	22	DNA metabolism;other metabolic processes;stress response;other biological processes	cytosol;mitochondrion;nucleus;other cell component	other molecular function	Pf00206, Pf10415	2271	ENSG00000091483	FH	B1ANK7; hsa:2271; P07954	Citric acid cycle (TCA cycle)	TCA Cycle and Deficiency of Pyruvate Dehydrogenase complex (PDHc); Amino Acid metabolism; Disorders of the Krebs cycle; Type 2 papillary renal cell carcinoma; Metabolic reprogramming in colon cancer; TCA Cycle (aka Krebs or citric acid cycle)	7	1	88.1	94.5	105.4	102.7	89.6	102.2	107.2	109.8	107.1	106.4	100	5.91	15.28	2.94	9.43	1.78	7.33	4.51	10.68	2.51	1.76	0
FALSE	High	Master Protein	P27797	Calreticulin OS=Homo sapiens (Human) OX=9606 GN=CALR PE=1 SV=1	0	137.997	74	23	143	23	417	48.1	4.44	337.68	23	cell organization and biogenesis;protein metabolism;other metabolic processes;stress response;transport;developmental processes;signal transduction;other biological processes	non-structural extracellular;extracellular matrix;plasma membrane;other membranes;cytosol;ER/Golgi;nucleus;other cell component	signal transduction activity or receptor binding;nucleic acid binding activity;other molecular function	Pf00262	811	ENSG00000179218	CALR	hsa:811; P27797; Q6IAT4; Q9UDG2	ER-Phagosome pathway; Antigen Presentation: Folding, assembly and peptide loading of class I MHC; Scavenging by Class A Receptors; Scavenging by Class F Receptors; Calnexin/calreticulin cycle; Assembly of Viral Components at the Budding Site; ATF6 (ATF6-alpha) activates chaperone genes	Androgen receptor signaling pathway; Human Complement System; Photodynamic therapy-induced unfolded protein response; VEGFA-VEGFR2 Signaling Pathway; Calcium Regulation in the Cardiac Cell	12	0	96.9	93.3	97.4	84.9	98.7	102	103.2	102.4	94.9	101.3	100	15.83	6.16	0.62	3.43	5.76	2.61	1.8	13.56	4.51	5.37	0
FALSE	High	Master Protein	Q15181	Inorganic pyrophosphatase OS=Homo sapiens (Human) OX=9606 GN=PPA1 PE=1 SV=2	0	137.96	74	20	79	18	289	32.6	5.86	219.99	20	protein metabolism;RNA metabolism OR transcription;other metabolic processes	cytosol;other cell component	other molecular function	Pf00719	5464	ENSG00000180817	PPA1	hsa:5464; Q15181; Q2M348; Q5SQT7; Q6P7P4; Q9UQJ5; Q9Y5B1	Cytosolic tRNA aminoacylation; Pyrophosphate hydrolysis		2	2	105.7	104.3	100.5	113.9	111.1	96	107.5	91.9	104.6	109.1	100	5.17	2.15	2.54	3.3	9.06	3.48	5.12	5.65	0.41	3.53	0
FALSE	High	Master Protein	Q04917	14-3-3 protein eta OS=Homo sapiens (Human) OX=9606 GN=YWHAH PE=1 SV=4	0	137.626	73	20	141	14	246	28.2	4.84	302.25	20	cell organization and biogenesis;other metabolic processes;transport;developmental processes;signal transduction;other biological processes	plasma membrane;other membranes;cytosol;mitochondrion;other cell component	signal transduction activity or receptor binding;cytoskeletal activity;other molecular function	Pf00244	7533	ENSG00000128245	YWHAH	hsa:7533; Q04917	RHO GTPases activate PKNs; TP53 Regulates Metabolic Genes; Chk1/Chk2(Cds1) mediated inactivation of Cyclin B:Cdk1 complex; Translocation of SLC2A4 (GLUT4) to the plasma membrane; Activation of BAD and translocation to mitochondria	Cell Cycle; Myometrial Relaxation and Contraction Pathways; Calcium Regulation in the Cardiac Cell; Sudden Infant Death Syndrome (SIDS) Susceptibility Pathways	9	0	99.4	100.6	97.9	103.2	102.4	102.2	102.2	97.9	106	108.5	100	8.27	2.74	2.67	1.57	3.06	2.02	1.37	3.75	2.83	2.86	0
FALSE	High	Master Protein	P48444	Coatomer subunit delta OS=Homo sapiens (Human) OX=9606 GN=ARCN1 PE=1 SV=1	0	137.239	53	28	76	28	511	57.2	6.21	200.45	28	transport;developmental processes;other biological processes	other membranes;cytosol;ER/Golgi		Pf00928, Pf01217	372	ENSG00000095139	ARCN1	B4E1X2; E9PEU4; hsa:372; P48444; Q52M80	COPI-mediated anterograde transport; COPI-dependent Golgi-to-ER retrograde traffic	miR-517 relationship with ARCN1 and USP1	3	0	92.4	93.8	93.7	93.7	102.8	103.8	98.8	101.4	90.3	106.3	100	4.74	5.32	6.12	1.35	14.83	1.85	0.98	4.78	4.17	3.23	0
FALSE	High	Master Protein	P08237	ATP-dependent 6-phosphofructokinase, muscle type OS=Homo sapiens (Human) OX=9606 GN=PFKM PE=1 SV=2	0	137.029	38	25	58	21	780	85.1	7.99	174.26	25	cell organization and biogenesis;other metabolic processes;other biological processes	plasma membrane;other membranes;cytosol;nucleus	kinase activity;other molecular function	Pf00365	5213	ENSG00000152556	PFKM	hsa:5213; J3KNX3; P08237; Q16814; Q16815; Q6ZTT1	Glycolysis	Pathways in clear cell renal cell carcinoma; Computational Model of Aerobic Glycolysis; Insulin Signaling; Glycolysis and Gluconeogenesis	5	0	99.4	101.8	95.1	106.9	97.5	99.6	97.1	94.3	101.1	103.8	100	6.01	3.07	1.17	5.13	10	2.58	2.99	4.07	1.25	3.49	0
FALSE	High	Master Protein	Q96RT1	Erbin OS=Homo sapiens (Human) OX=9606 GN=ERBIN PE=1 SV=2	0	136.951	32	36	72	34	1412	158.2	5.5	176.27	36	cell adhesion;cell organization and biogenesis;transport;signal transduction;other biological processes	extracellular matrix;plasma membrane;other membranes;nucleus;other cell component	signal transduction activity or receptor binding;cytoskeletal activity	Pf00595, Pf13855	55914	ENSG00000112851	ERBIN	A0AVR1; B4E3F1; B7ZLV9; E7EQW9; E9PCR8; hsa:55914; Q1RMD0; Q86W38; Q96RT1; Q9NR18; Q9NW48; Q9ULJ5	Downregulation of ERBB2 signaling; Signaling by ERBB2 KD Mutants; Signaling by ERBB2 TMD/JMD mutants; Signaling by ERBB2 ECD mutants; Constitutive Signaling by Overexpressed ERBB2; Drug-mediated inhibition of ERBB2 signaling; Resistance of ERBB2 KD mutants to trastuzumab; Resistance of ERBB2 KD mutants to sapitinib; Resistance of ERBB2 KD mutants to tesevatinib; Resistance of ERBB2 KD mutants to …	Nucleotide-binding Oligomerization Domain (NOD) pathway; NLR Proteins; Pathways Affected in Adenoid Cystic Carcinoma	19	2	89.1	96.9	83.5	100.4	101.6	121.8	110.9	116.3	85.2	120.4	100	4.44	2.37	6.86	4.67	4.22	1.9	2.39	8.57	1.4	2.76	0
FALSE	High	Master Protein	Q9Y2W2	WW domain-binding protein 11 OS=Homo sapiens (Human) OX=9606 GN=WBP11 PE=1 SV=1	0	136.589	41	25	83	25	641	70	8.38	181.45	25	RNA metabolism OR transcription;other metabolic processes	cytosol;nucleus;other cell component	nucleic acid binding activity;other molecular function	Pf09429	51729	ENSG00000084463	WBP11	hsa:51729; Q96AY8; Q9Y2W2	mRNA Splicing - Major Pathway		1	0	100.8	94.6	104.3	101.6	102.1	106	106.6	99.8	95.1	110.9	100	11.73	2.37	2.65	0.7	3.39	3.44	1.62	1.13	4.75	2.98	0
FALSE	High	Master Protein	P23396	40S ribosomal protein S3 OS=Homo sapiens (Human) OX=9606 GN=RPS3 PE=1 SV=2	0	136.488	81	22	132	22	243	26.7	9.66	343.79	22	cell cycle OR cell proliferation;cell organization and biogenesis;protein metabolism;DNA metabolism;RNA metabolism OR transcription;other metabolic processes;stress response;transport;other biological processes	plasma membrane;other membranes;cytosol;cytoskeleton;mitochondrion;ER/Golgi;translational apparatus;nucleus;other cell component	cytoskeletal activity;nucleic acid binding activity;other molecular function	Pf00189, Pf07650	6188	ENSG00000149273	RPS3	B2R7N5; hsa:6188; J3KN86; P23396; Q498B5; Q8NI95	Regulation of expression of SLITs and ROBOs; Major pathway of rRNA processing in the nucleolus and cytosol; L13a-mediated translational silencing of Ceruloplasmin expression; Translation initiation complex formation; Formation of a pool of free 40S subunits; Formation of the ternary complex, and subsequently, the 43S complex; Ribosomal scanning and start codon recognition; GTP hydrolysis and join…	Cytoplasmic Ribosomal Proteins	17	0	105.1	107.3	100.8	93.2	102.3	94.8	98.6	106.8	101.8	88.6	100	6.06	5.26	2.99	5.57	3.8	4.53	9.33	5.23	4.16	0.25	0
FALSE	High	Master Protein	Q15084	Protein disulfide-isomerase A6 OS=Homo sapiens (Human) OX=9606 GN=PDIA6 PE=1 SV=1	0	136.427	49	20	80	19	440	48.1	5.08	224	20	protein metabolism;other metabolic processes;stress response;signal transduction;other biological processes	non-structural extracellular;plasma membrane;other membranes;cytosol;ER/Golgi;other cell component	other molecular function	Pf00085	10130	ENSG00000143870	PDIA6	B3KY95; B5MCQ5; B7Z254; B7Z4M8; F8WA83; hsa:10130; Q15084; Q53RC7; Q6ZSH5; Q99778	Regulation of Insulin-like Growth Factor (IGF) transport and uptake by Insulin-like Growth Factor Binding Proteins (IGFBPs); Post-translational protein phosphorylation; XBP1(S) activates chaperone genes	Photodynamic therapy-induced unfolded protein response; VEGFA-VEGFR2 Signaling Pathway	5	1	94.8	95.4	95	93.5	97.5	99.2	101.1	99.7	100.4	97.4	100	12.68	4.04	5.46	3.96	1.99	4.23	0.66	7.67	5.37	2.67	0
FALSE	High	Master Protein	O95613	Pericentrin OS=Homo sapiens (Human) OX=9606 GN=PCNT PE=1 SV=4	0	136.296	12	36	52	35	3336	377.8	5.55	136.93	36	cell cycle OR cell proliferation;cell organization and biogenesis;signal transduction;other biological processes	cytosol;cytoskeleton	other molecular function	Pf10495	5116	ENSG00000160299	PCNT	hsa:5116; O43152; O95613; Q7Z7C9	Aggrephagy; Recruitment of NuMA to mitotic centrosomes; Regulation of PLK1 Activity at G2/M Transition; Loss of Nlp from mitotic centrosomes; Recruitment of mitotic centrosome proteins and complexes; Anchoring of the basal body to the plasma membrane; AURKA Activation by TPX2; Late endosomal microautophagy; Chaperone Mediated Autophagy		10	0	111.4	97.5	106.6	98.9	113.4	104.7	119.2	111.8	104.5	110.6	100	8.27	3.47	5.51	5.79	6.21	4.1	2.25	2.29	5.91	7.29	0
FALSE	High	Master Protein	O43776	Asparagine--tRNA ligase, cytoplasmic OS=Homo sapiens (Human) OX=9606 GN=NARS1 PE=1 SV=1	0	135.857	48	27	96	26	548	62.9	6.25	230.73	27	protein metabolism;RNA metabolism OR transcription;other metabolic processes;other biological processes	cytosol;other cell component	signal transduction activity or receptor binding;nucleic acid binding activity;other molecular function	Pf00152, Pf01336	4677	ENSG00000134440	NARS1	B4DG16; hsa:4677; O43776; Q53GU6	Cytosolic tRNA aminoacylation	Photodynamic therapy-induced unfolded protein response	2	1	97	102.2	98.7	84.9	101.2	97.3	97.7	103.4	104.9	88.2	100	5.81	6.81	0.35	4.86	5.6	5.68	5.11	8.07	3	0.84	0
FALSE	High	Master Protein	Q9Y2A7	Nck-associated protein 1 OS=Homo sapiens (Human) OX=9606 GN=NCKAP1 PE=1 SV=1	0	135.771	31	31	70	31	1128	128.7	6.62	154.42	31	cell organization and biogenesis;transport;developmental processes;signal transduction;other biological processes	plasma membrane;other membranes;cytosol;cytoskeleton;other cell component		Pf09735	10787	ENSG00000061676	NCKAP1	hsa:10787; O60329; Q53QN5; Q53S94; Q53Y35; Q9Y2A7	Regulation of actin dynamics for phagocytic cup formation; FCGR3A-mediated phagocytosis; RHO GTPases Activate WASPs and WAVEs; VEGFA-VEGFR2 Pathway	Exercise-induced Circadian Regulation; Regulation of Actin Cytoskeleton	6	0	81.9	109.3	77.9	113.1	79.4	106.5	83.4	102.1	120.1	111.5	100	17.12	2.06	2.99	4.38	2.76	2.1	5.07	7.85	33.45	2.71	0
FALSE	High	Master Protein	Q16352	Alpha-internexin OS=Homo sapiens (Human) OX=9606 GN=INA PE=1 SV=2	0	135.539	58	30	113	24	499	55.4	5.4	284.05	30	cell organization and biogenesis;other biological processes	cytoskeleton;other cell component	cytoskeletal activity	Pf00038, Pf04732	9118	ENSG00000148798	INA	B1AQK0; hsa:9118; Q16352; Q9BRC5			0	4	93.5	94.8	101.4	95.5	96.4	103.2	101.8	97.7	95.8	95.6	100	12.79	2.82	3.52	1.41	5.04	3.26	5.87	4.27	3.17	2.09	0
FALSE	High	Master Protein	P43686	26S proteasome regulatory subunit 6B OS=Homo sapiens (Human) OX=9606 GN=PSMC4 PE=1 SV=2	0	135.304	62	30	90	29	418	47.3	5.21	186.08	30	cell-cell signaling;protein metabolism;other metabolic processes;stress response;transport;developmental processes;signal transduction;other biological processes	cytosol;nucleus;other cell component	other molecular function	Pf00004, Pf16450, Pf17862	5704	ENSG00000013275; ENSG00000281221	PSMC4	hsa:5704; P43686; Q96FV5; Q9UBM3; Q9UEX3	Antigen processing: Ubiquitination & Proteasome degradation; FCERI mediated NF-kB activation; Downstream TCR signaling; Activation of NF-kappaB in B cells; Oxygen-dependent proline hydroxylation of Hypoxia-inducible Factor Alpha; ER-Phagosome pathway; Cross-presentation of soluble exogenous antigens (endosomes); SCF-beta-TrCP mediated degradation of Emi1; APC/C:Cdc20 mediated degradation of Secur…	Proteasome Degradation; Parkin-Ubiquitin Proteasomal System pathway; Ciliary landscape	59	0	93.3	81.7	89.6	93.6	115.3	108.8	113.4	106.8	83.9	126.3	100	10.49	2.02	1.4	3.9	6.41	3.33	1.15	2.66	6.03	1.03	0
FALSE	High	Master Protein	Q8TEQ6	Gem-associated protein 5 OS=Homo sapiens (Human) OX=9606 GN=GEMIN5 PE=1 SV=3	0	135.257	27	39	83	39	1508	168.5	6.62	186.05	39	cell organization and biogenesis;protein metabolism;RNA metabolism OR transcription;other metabolic processes;transport;other biological processes	cytosol;nucleus;other cell component	translation activity;nucleic acid binding activity	Pf00400, Pf12894	25929	ENSG00000082516	GEMIN5	hsa:25929; Q14CV0; Q8TEQ6; Q8WWV4; Q969W4; Q9H9K3; Q9UFI5	snRNP Assembly		1	0	110	98.4	100.9	103.4	107.5	99.5	106.6	99.9	100	104.7	100	3.21	2.28	2.27	2.65	4.21	1.97	6.73	9.17	5.3	3.85	0
FALSE	High	Master Protein	P52597	Heterogeneous nuclear ribonucleoprotein F OS=Homo sapiens (Human) OX=9606 GN=HNRNPF PE=1 SV=3	0	135.15	63	20	172	17	415	45.6	5.58	354.47	20	RNA metabolism OR transcription;other metabolic processes;signal transduction;other biological processes	plasma membrane;other membranes;cytosol;nucleus;other cell component	nucleic acid binding activity;other molecular function	Pf00076, Pf08080	3185	ENSG00000169813	HNRNPF	B3KM84; hsa:3185; P52597; Q5T0N2; Q96AU2	mRNA Splicing - Major Pathway; FGFR2 alternative splicing; Processing of Capped Intron-Containing Pre-mRNA; Gene and protein expression by JAK-STAT signaling after Interleukin-12 stimulation	MECP2 and Associated Rett Syndrome	5	4	100	103.3	105.8	110	96.8	101.2	94.7	97.7	103.5	103.7	100	7.67	2.23	1.65	0.91	4.13	2.86	4.33	2.01	3.92	2.77	0
FALSE	High	Master Protein	P19367	Hexokinase-1 OS=Homo sapiens (Human) OX=9606 GN=HK1 PE=1 SV=3	0	135.058	36	35	95	31	917	102.4	6.8	165.98	35	other metabolic processes;stress response;other biological processes	other membranes;cytosol;mitochondrion	kinase activity;other molecular function	Pf00349, Pf03727	3098	ENSG00000156515	HK1	E9PCK0; hsa:3098; O43443; O43444; O75574; P19367; Q5VTC3; Q96HC8; Q9NNZ4; Q9NNZ5	Glycolysis; Defective HK1 causes hexokinase deficiency (HK deficiency)	Cori Cycle; Photodynamic therapy-induced HIF-1 survival signaling; Pathways in clear cell renal cell carcinoma; Computational Model of Aerobic Glycolysis; Glycolysis and Gluconeogenesis; Glucuronidation	8	4	97.8	103.4	99.1	99.7	102.1	104.7	107.4	100.5	97.9	105	100	8.27	2.32	5.28	5.58	1.58	1.14	3.5	3.2	4.68	1.01	0
FALSE	High	Master Protein	Q96KP4	Cytosolic non-specific dipeptidase OS=Homo sapiens (Human) OX=9606 GN=CNDP2 PE=1 SV=2	0	135.047	55	23	66	23	475	52.8	5.97	187.02	23	protein metabolism;other metabolic processes	cytosol;nucleus	other molecular function	Pf01546, Pf07687	55748	ENSG00000133313	CNDP2	B3KUG4; hsa:55748; Q8WY59; Q96KP4; Q9BQ94; Q9NVB4; V9HWE5	Glutathione synthesis and recycling		1	0	98.8	105.9	98.9	121.7	95.1	94.4	97.4	94.4	101.7	110.6	100	3.33	1.15	1.04	1.72	3.72	5.66	3.45	9.32	3.05	3.29	0
FALSE	High	Master Protein	O00299	Chloride intracellular channel protein 1 OS=Homo sapiens (Human) OX=9606 GN=CLIC1 PE=1 SV=4	0	135.029	74	18	109	17	241	26.9	5.17	316.87	18	transport;signal transduction;other biological processes	non-structural extracellular;plasma membrane;other membranes;mitochondrion;nucleus;other cell component	transporter activity	Pf13409, Pf13410	1192	ENSG00000206394; ENSG00000213719; ENSG00000223639; ENSG00000226248; ENSG00000226417; ENSG00000226651; ENSG00000230685	CLIC1	hsa:1192; O00299; Q15089; Q502X1		VEGFA-VEGFR2 Signaling Pathway	1	1	96	106.1	100.6	107.7	101.1	94.5	97.1	89.3	103.8	105.4	100	6.19	6.5	2.56	7.4	6.01	6.69	3.71	13.75	0.75	1.47	0
FALSE	High	Master Protein	O14617	AP-3 complex subunit delta-1 OS=Homo sapiens (Human) OX=9606 GN=AP3D1 PE=1 SV=1	0	134.925	30	29	61	29	1153	130.1	8.48	164.25	29	cell organization and biogenesis;transport;other biological processes	other membranes;ER/Golgi;other cytoplasmic organelle;other cell component		Pf01602, Pf06375	8943	ENSG00000065000	AP3D1	hsa:8943; O00202; O14617; O75262; Q59HF5; Q96G11; Q9H3C6			0	0	94.8	106.2	90.9	101.8	91.5	106	91.9	99.2	91.3	99.8	100	8.48	2.77	4.49	3.15	26.58	3.84	3.82	5.74	5.91	1.03	0
FALSE	High	Master Protein	P48637	Glutathione synthetase OS=Homo sapiens (Human) OX=9606 GN=GSS PE=1 SV=1	0	134.891	67	30	87	30	474	52.4	5.92	207.66	30	other metabolic processes;stress response;developmental processes;other biological processes	cytosol	other molecular function	Pf03199, Pf03917	2937	ENSG00000100983	GSS	B2R697; B6F210; E1P5P9; hsa:2937; P48637; Q4TTD9	Glutathione synthesis and recycling; Defective GSS causes Glutathione synthetase deficiency (GSS deficiency)	Glutathione metabolism; Trans-sulfuration and one carbon metabolism; Amino Acid metabolism; One carbon metabolism and related pathways; Ferroptosis; Gamma-Glutamyl Cycle for the biosynthesis and degradation of glutathione, including diseases; Metapathway biotransformation Phase I and II	9	0	96.6	104.9	96.3	103.1	93.5	90	90.4	87.4	103.3	92.3	100	5.45	4.65	4.26	3.32	4.95	3.06	2.36	4.25	3.02	0.98	0
FALSE	High	Master Protein	P28370	Probable global transcription activator SNF2L1 OS=Homo sapiens (Human) OX=9606 GN=SMARCA1 PE=1 SV=2	0	134.823	33	41	88	29	1054	122.5	8.09	177.88	41	cell organization and biogenesis;DNA metabolism;developmental processes;other biological processes	nucleus;other cell component	nucleic acid binding activity;other molecular function	Pf00176, Pf00271, Pf09110, Pf09111, Pf13892	6594	ENSG00000102038	SMARCA1	hsa:6594; P28370; Q5JV41; Q5JV42		Nuclear Receptors Meta-Pathway; Rett syndrome causing genes	2	12	104.4	98.7	96.5	102.1	99.5	106.7	98.3	106.6	85	100.3	100	11.8	1.59	2.84	5.13	5.79	3.09	4.8	4.41	5.46	5.94	0
FALSE	High	Master Protein	P14735	Insulin-degrading enzyme OS=Homo sapiens (Human) OX=9606 GN=IDE PE=1 SV=4	0	134.714	32	32	76	32	1019	117.9	6.61	160.55	32	cell organization and biogenesis;protein metabolism;other metabolic processes;transport;developmental processes;signal transduction;other biological processes	non-structural extracellular;plasma membrane;other membranes;cytosol;mitochondrion;nucleus;other cytoplasmic organelle;other cell component	other molecular function	Pf00675, Pf05193, Pf16187	3416	ENSG00000119912	IDE	B2R721; B7ZAU2; D3DR35; hsa:3416; P14735; Q5T5N2	Ub-specific processing proteases; Peroxisomal protein import	Alzheimers Disease	3	0	102.6	99.4	101.9	96.6	110.6	99.5	108	101.4	98.5	100.9	100	10.29	5.22	2.38	1.7	14.75	3.81	2.5	3.74	3.05	2.54	0
FALSE	High	Master Protein	Q7Z460	CLIP-associating protein 1 OS=Homo sapiens (Human) OX=9606 GN=CLASP1 PE=1 SV=1	0	133.894	26	35	67	30	1538	169.3	9.03	169.99	35	cell cycle OR cell proliferation;cell organization and biogenesis;transport;other biological processes	cytosol;cytoskeleton;ER/Golgi;other cell component	cytoskeletal activity;other molecular function	Pf02985, Pf12348	23332	ENSG00000074054	CLASP1	A2RU21; B7ZLX3; F5GWS0; hsa:23332; O75118; Q2KHQ9; Q5H9P0; Q7Z460; Q8N5B8; Q9BQT5	Separation of Sister Chromatids; Resolution of Sister Chromatid Cohesion; RHO GTPases Activate Formins; EML4 and NUDC in mitotic spindle formation; Amplification of signal from unattached kinetochores via a MAD2 inhibitory signal; Recruitment of NuMA to mitotic centrosomes; Regulation of PLK1 Activity at G2/M Transition; Loss of Nlp from mitotic centrosomes; Recruitment of mitotic centrosome prot…	Regulation of Microtubule Cytoskeleton; Splicing factor NOVA regulated synaptic proteins	16	5	103.3	100.8	98.7	102.9	97.7	100.1	99.3	96.5	97.7	96.8	100	5.25	3.74	1.78	3.21	7.18	2.07	3.37	8.27	2.41	3.46	0
FALSE	High	Master Protein	P23381	Tryptophan--tRNA ligase, cytoplasmic OS=Homo sapiens (Human) OX=9606 GN=WARS1 PE=1 SV=2	0	133.559	49	22	87	22	471	53.1	6.23	233.51	22	protein metabolism;RNA metabolism OR transcription;other metabolic processes;developmental processes;other biological processes	cytosol;nucleus;other cell component	enzyme regulator activity;other molecular function	Pf00458, Pf00579	7453	ENSG00000140105	WARS1	A6NGN1; A6NID3; hsa:7453; P23381; P78535; Q502Y0; Q53XB6; Q9UDI5; Q9UDL3	Cytosolic tRNA aminoacylation	Photodynamic therapy-induced unfolded protein response; Amino Acid metabolism; Tryptophan metabolism	4	0	97.1	100	93.6	90.8	99.3	99.9	92.8	98.7	100.1	93.3	100	1.18	3.67	1.88	1.99	5.5	7.06	3.62	5.4	2.17	3.86	0
FALSE	High	Master Protein	Q13464	Rho-associated protein kinase 1 OS=Homo sapiens (Human) OX=9606 GN=ROCK1 PE=1 SV=1	0	133.331	31	43	73	37	1354	158.1	5.9	139.88	43	cell adhesion;cell cycle OR cell proliferation;cell organization and biogenesis;protein metabolism;other metabolic processes;transport;developmental processes;signal transduction;other biological processes	non-structural extracellular;plasma membrane;other membranes;cytosol;cytoskeleton;ER/Golgi;other cell component	enzyme regulator activity;cytoskeletal activity;kinase activity;other molecular function	Pf00069, Pf08912	6093	ENSG00000067900	ROCK1	B0YJ91; hsa:6093; Q13464; Q2KHM4; Q59GZ4	Neutrophil degranulation; G alpha (12/13) signalling events; Sema4D induced cell migration and growth-cone collapse; EPHB-mediated forward signaling; Potential therapeutics for SARS; VEGFA-VEGFR2 Pathway; Apoptotic cleavage of cellular proteins; EPHA-mediated growth cone collapse; RHO GTPases Activate ROCKs; RHOBTB1 GTPase cycle	Androgen receptor signaling pathway; MicroRNAs in cardiomyocyte hypertrophy; Integrin-mediated Cell Adhesion; Leptin signaling pathway; Regulation of Microtubule Cytoskeleton; Pathogenic Escherichia coli infection; AGE/RAGE pathway; Focal Adhesion; TGF-beta Signaling Pathway; VEGFA-VEGFR2 Signaling Pathway; Chemokine signaling pathway; EGF/EGFR Signaling Pathway; Gastrin Signaling Pathway; mBDNF …	28	6	108.8	96	104.2	97.6	109.5	96.6	114.1	100.1	106.3	97.4	100	12.82	0.65	2.32	7.94	3	3.06	5.39	6.97	5.3	7	0
FALSE	High	Master Protein	O95163	Elongator complex protein 1 OS=Homo sapiens (Human) OX=9606 GN=ELP1 PE=1 SV=3	0	133.09	26	26	55	26	1332	150.2	5.94	144.79	26	RNA metabolism OR transcription;other metabolic processes	cytosol;nucleus;other cell component	nucleic acid binding activity	Pf04762	8518	ENSG00000070061	ELP1	hsa:8518; O95163; Q5JSV2; Q9H327; Q9UG87	HATs acetylate histones		1	0	103.7	106.1	104.4	105.4	98.2	107.2	109.7	105.9	105.3	105.2	100	10.22	1.6	4.67	1.97	7.17	2.53	4.54	4.88	10.89	2.12	0
FALSE	High	Master Protein	Q9BT78	COP9 signalosome complex subunit 4 OS=Homo sapiens (Human) OX=9606 GN=COPS4 PE=1 SV=1	0	132.942	73	24	67	23	406	46.2	5.83	178.5	24	cell organization and biogenesis;protein metabolism;DNA metabolism;other metabolic processes;stress response	cytosol;ER/Golgi;nucleus;other cell component	other molecular function	Pf01399, Pf18420	51138	ENSG00000138663	COPS4	B3KN88; B3KST5; hsa:51138; Q561W7; Q9BT78; Q9NW31; Q9Y677	Neddylation; Cargo recognition for clathrin-mediated endocytosis; Formation of TC-NER Pre-Incision Complex; DNA Damage Recognition in GG-NER	Ciliary landscape	5	1	99.6	102.8	100.2	105.5	99	99.3	99.3	109.4	99	99.7	100	9.28	4.38	2.54	6.38	5.37	3.79	1.58	9.69	1.8	3.95	0
FALSE	High	Master Protein	Q9BUQ8	Probable ATP-dependent RNA helicase DDX23 OS=Homo sapiens (Human) OX=9606 GN=DDX23 PE=1 SV=3	0	132.73	32	26	77	25	820	95.5	9.55	191.05	26	cell organization and biogenesis;DNA metabolism;RNA metabolism OR transcription;other metabolic processes	nucleus;other cell component	other molecular function	Pf00270, Pf00271	9416	ENSG00000174243	DDX23	B2R600; B4DH15; hsa:9416; O43188; Q9BUQ8	mRNA Splicing - Major Pathway; mRNA Splicing - Minor Pathway		2	1	101.4	105.5	103.8	103	102.5	109.1	101.1	103.5	94.7	98.8	100	5.23	2.64	3.59	2.09	4.85	2.84	5.46	4.95	1.94	4.58	0
FALSE	High	Master Protein	Q9UKY7	Protein CDV3 homolog OS=Homo sapiens (Human) OX=9606 GN=CDV3 PE=1 SV=1	0	132.469	81	17	72	17	258	27.3	6.4	190.34	17		plasma membrane;other membranes;cytosol;other cell component		Pf15359	55573	ENSG00000091527	CDV3	B3KUC2; hsa:55573; Q96IP9; Q9UKY7			0	0	95.4	101.2	91.7	103.3	100.7	101.9	101.3	98.4	107.1	111.4	100	3.41	3.69	3.3	1.94	5.05	2.7	2.84	3.48	9.44	4.36	0
FALSE	High	Master Protein	Q8N3D4	EH domain-binding protein 1-like protein 1 OS=Homo sapiens (Human) OX=9606 GN=EHBP1L1 PE=1 SV=2	0	132.3	30	30	52	29	1523	161.8	4.83	142.36	30	cell organization and biogenesis	cytoskeleton;other cytoplasmic organelle		Pf00307, Pf10358, Pf12130	254102	ENSG00000173442	EHBP1L1	hsa:254102; Q8N3D4; Q8TB89; Q9H7M7			0	1	97.5	101.9	106.7	114.5	102.3	105.1	103	98.5	103.5	100.6	100	10.23	8.7	3.01	7.56	5.11	4.55	5.31	4.73	4.78	1.09	0
FALSE	High	Master Protein	P27348	14-3-3 protein theta OS=Homo sapiens (Human) OX=9606 GN=YWHAQ PE=1 SV=1	0	132.216	76	22	165	15	245	27.7	4.78	390.96	22	cell organization and biogenesis;transport;signal transduction;other biological processes	cytosol;mitochondrion;other cell component	other molecular function	Pf00244	10971	ENSG00000134308	YWHAQ	D6W4Z5; hsa:10971; P27348; Q567U5; Q5TZU8; Q9UP48	Translocation of SLC2A4 (GLUT4) to the plasma membrane; TP53 Regulates Metabolic Genes; Regulation of localization of FOXO transcription factors; Chk1/Chk2(Cds1) mediated inactivation of Cyclin B:Cdk1 complex; RHO GTPases activate PKNs; Activation of BAD and translocation to mitochondria	Cell Cycle; Pathogenic Escherichia coli infection; Primary Focal Segmental Glomerulosclerosis FSGS; IL-3 Signaling Pathway; Myometrial Relaxation and Contraction Pathways; Mechanoregulation and pathology of YAP/TAZ via Hippo and non-Hippo mechanisms; Hippo-Yap signaling pathway; Overview of leukocyte-intrinsic Hippo pathway functions; Hepatitis B infection; Calcium Regulation in the Cardiac Cell;…	17	1	112.2	108.6	93.9	98.8	96.9	94.4	97.4	97.6	96.1	92.6	100	11.43	5.33	1.57	4.54	3.01	6.82	6.03	8.56	5.63	4.3	0
FALSE	High	Master Protein	Q86W92	Liprin-beta-1 OS=Homo sapiens (Human) OX=9606 GN=PPFIBP1 PE=1 SV=2	0	132.116	41	34	73	34	1011	114	5.55	152.6	34	cell adhesion;cell organization and biogenesis	plasma membrane;other membranes;cytosol;other cell component		Pf00536, Pf07647	8496	ENSG00000110841	PPFIBP1	hsa:8496; O75336; Q86W92; Q86X70; Q9NY03; Q9ULJ0	Receptor-type tyrosine-protein phosphatases		1	0	116.8	99.6	110.3	101.9	107	89.4	101.8	97.7	105.4	86.9	100	12.03	2.38	2.41	3.52	9.84	4	3.83	3.99	5.84	3.55	0
FALSE	High	Master Protein	Q9H0D6	5'-3' exoribonuclease 2 OS=Homo sapiens (Human) OX=9606 GN=XRN2 PE=1 SV=1	0	131.47	37	31	72	31	950	108.5	7.47	162.41	31	DNA metabolism;RNA metabolism OR transcription;other metabolic processes;developmental processes;other biological processes	nucleus;other cell component	nucleic acid binding activity;other molecular function	Pf03159, Pf17846	22803	ENSG00000088930	XRN2	hsa:22803; Q3L8N4; Q6KGZ9; Q9BQL1; Q9H0D6; Q9NTW0; Q9NXS6; Q9UL53	Association of TriC/CCT with target proteins during biosynthesis; Major pathway of rRNA processing in the nucleolus and cytosol	mRNA Processing	3	0	100.7	103.9	101.6	107.5	98.7	102.5	96	96.1	99	105.9	100	1.64	0.79	6.39	1.17	4.22	3.37	3.96	1.24	0.69	4.88	0
[truncated: 8,329 more rows]
[truncated: 98 more columns]

## Sheet: normalized
Proteomics of H1299 cells with control shRNA and p97 shRNA after HCoV-OC43 or mock infection (after bridge sample normalization)
[truncated: 8,831 more rows]

## Sheet: FC_24h
Proteomics of H1299 cells with control shRNA at 24 hpi after HCoV-OC43 infecton compared to mock (related to Figure 5A)
[truncated: 8,831 more rows]

## Sheet: viral protein
Abundance of HCoV-OC43 viral proteins in H1299 cells with control shRNA or p97 shRNA after infection (related to Figure 5B, 6B)
[truncated: 8 more rows]

[truncated: 1 more sheets: FC to mock]
