# Supplementary material for: Impacts of p97 on Proteome Changes in Human Cells during Coronaviral Replication
Source: Cells. 2021 Oct 29;10(11):2953. doi: 10.3390/cells10112953 (PMC8616207; doi:10.3390/cells10112953)
Supplement: Supplementary file 1 [file cells-10-02953-s001.zip › Table S4.xlsx]

## Sheet: HCoV-229E
Abundance of proteins that were increased over time after HcoV-229E infection (related to Figure S2, 2C)
Accession	control shRNA_mock_1	control shRNA_mock_2	control shRNA_mock_3	control shRNA_0h_1	control shRNA_0h_2	control shRNA_0h_3	control shRNA_4h_1	control shRNA_4h_2	control shRNA_4h_3	control shRNA_8h_1	control shRNA_8h_2	control shRNA_8h_3	control shRNA_24h_1	control shRNA_24h_2	control shRNA_24h_3
O95149	-0.06015	-0.1248	0.08499	0.282024	0.439708	0.143262	-0.392863	-0.009691	-0.203642	0.032586	0.124918	-0.506432	-0.074718	-0.159564	0.424372
Q8N0Z6	-0.191147	0.025719	-0.004075	0.332946	0.114437	0.395377	0.145653	0.145653	-0.171432	-0.256478	-0.012679	-0.474462	-0.041362	-0.402757	0.394607
Q13164	-0.052209	-0.073116	-0.094509	0.248849	0.253031	0.010512	0.056507	-0.043846	0.119227	0.099957	0.0481	-0.496406	0.203673	-0.639015	0.359246
Q99832	-0.238708	-0.536018	-0.282926	0.390422	0.134262	0.038982	0.158108	0.034354	0.399376	0.146468	-0.316329	-0.091289	0.08723	-0.159003	0.235071
O95433	-0.14076	-0.048718	-0.424347	0.243057	0.210229	0.218308	0.202558	0.161957	0.253489	0.155647	-0.438508	-0.517113	0.122285	-0.089647	0.091563
Q9H204	-0.081982	-0.160166	-0.364965	0.148344	0.264563	0.09763	0.017333	0.154683	0.131439	0.159923	-0.306644	-0.609914	0.159923	-0.026704	0.416536
Q8IXJ6	-0.419601	-0.201258	-0.305185	0.275285	0.216367	0.101997	0.039613	0.150518	0.20597	-0.148218	-0.133949	-0.443805	0.104559	0.069904	0.487802
A6NIH7	-0.135552	-0.285047	-0.443062	-0.057646	0.230817	0.127644	-0.023957	-0.03659	-0.051329	0.169247	-0.219436	-0.352546	0.206518	0.392873	0.478064
P08651	-0.275596	-0.135231	-0.330849	0.049584	0.171234	-0.212432	-0.198395	-0.135231	0.014493	0.487136	0.028266	-0.365763	0.207824	0.397357	0.297603
Q8IXT5	-0.284083	-0.25218	-0.310585	-0.053675	0.35326	-0.039496	-0.34647	0.247627	0.100875	0.22988	-0.333513	-0.162249	0.215842	0.320191	0.314576
Q8IX03	-0.103578	-0.198618	-0.254678	0.253951	0.462133	-0.175989	-0.329863	0.104604	0.104604	-0.036812	-0.26188	-0.333902	0.260278	0.073021	0.436731
P28074	-0.290403	-0.300934	-0.089292	-0.089435	0.142688	0.063266	0.057123	0.023335	0.044398	0.432599	0.112233	-0.603849	0.36534	-0.12368	0.256613
P40967	-0.261137	-0.070863	-0.3474	-0.214539	0.166008	0.177658	0.13106	0.197073	0.367932	0.001076	0.055208	-0.459048	0.508565	-0.073356	-0.178237
Q9BY43	-0.331725	-0.349565	-0.197561	-0.038168	0.565165	-0.026815	0.072119	-0.166295	0.295936	0.284375	-0.049767	-0.036916	0.213691	-0.371058	0.136582
Q9Y580	-0.021986	-0.257514	-0.365181	0.135033	0.053319	0.149453	-0.44818	0.506751	0.237576	0.013639	-0.242585	-0.283042	0.225729	0.212244	0.084745
P11217	-0.155889	-0.184075	-0.135983	0.041409	-0.282724	0.266893	-0.339095	0.365543	0.323265	0.013224	-0.263875	-0.306506	0.354269	-0.050722	0.354269
Q9HD40	0.162323	0.033026	0.158236	0.203463	0.033026	0.150569	-0.589951	0.273989	0.015394	-0.181502	-0.456347	-0.078436	-0.254031	0.322379	0.207861
P78345	-0.081989	-0.015677	-0.038622	0.377916	-0.120492	0.078443	-0.370766	0.298769	0.439949	-0.325577	-0.142414	-0.380526	-0.056938	0.364336	-0.026411
P37802	-0.385023	-0.306317	-0.459599	0.494144	0.046745	-0.121273	-0.081083	0.280353	0.221741	0.016086	-0.237403	0.216861	0.061029	0.050319	0.20342
Q6ICB0	-0.414142	-0.16272	-0.104891	0.294823	0.034341	-0.208021	-0.228406	0.35598	0.183835	-0.339534	-0.290422	0.253439	0.244345	0.031529	0.349843
O60361	-0.31361	-0.353636	-0.133793	0.276787	0.049491	-0.417965	-0.289308	0.325391	-0.040569	-0.03309	0.237851	0.146738	-0.045078	0.125159	0.465633
O15078	-0.321309	-0.238337	-0.012347	0.120396	0.157002	-0.39818	-0.411602	0.354671	0.254616	-0.136954	0.19014	-0.242091	0.212206	0.157691	0.314099
P46379	-0.124999	0.006076	0.073437	0.129569	0.157734	-0.525266	-0.225743	-0.206786	-0.433189	0.289715	-0.042349	0.265684	0.444095	0.159365	0.032657
Q9UNS2	-0.148458	-0.122056	0.059867	0.057478	0.403346	-0.580132	-0.17354	0.250214	-0.376836	-0.010674	-0.190604	0.228551	0.221395	0.2674	0.11405
O75592	-0.205411	-0.088352	0.016165	0.078875	0.502517	0.00641	-0.651349	-0.054906	-0.372638	0.095598	0.258644	0.133224	0.138798	0.042643	0.099779
P18124	-0.235134	-0.119023	-0.021078	0.553232	0.156261	-0.171311	-0.247437	-0.147474	-0.445634	-0.036566	-0.132965	-0.03862	0.238727	0.354248	0.292774
Q86Y22	-0.193572	-0.021279	-0.22454	0.450052	0.33519	-0.211395	-0.326258	0.222308	-0.395571	0.010942	-0.102559	-0.231063	0.165539	0.183804	0.3384
Q5S007	-0.521673	-0.144175	0.034157	0.410516	0.110058	-0.113359	-0.244328	-0.044022	-0.298256	-0.043554	0.259517	-0.222287	0.267288	0.174035	0.376082
Q9P2R3	-0.332286	-0.253914	-0.296623	0.395138	-0.099377	0.152296	-0.043082	0.206383	-0.355466	-0.069105	-0.188774	0.025448	0.384454	0.43173	0.043177
B3EWG6	-0.355024	-0.409059	-0.336521	0.38602	-0.339586	-0.131167	0.223916	0.084971	0.007778	-0.063128	0.100358	0.140199	0.314676	0.347648	0.028919
P62750	-0.665069	-0.072236	-0.276844	0.047807	-0.09794	0.055737	0.246329	0.097301	-0.108331	-0.230938	-0.017572	0.372737	0.239114	0.355279	0.054628
Q96EK5	-0.331911	-0.387431	-0.286337	-0.072815	-0.197076	-0.046377	0.268239	0.088458	0.165129	-0.030013	-0.236496	0.174096	0.615543	0.136122	0.140869
Q9HAS0	-0.140719	-0.184387	-0.530111	-0.157415	-0.08806	-0.014852	-0.046961	0.045513	0.08019	0.171242	-0.240219	-0.062543	0.545296	0.451783	0.171242
Q8IUF8	-0.509759	-0.295532	-0.356275	-0.051047	0.034886	0.142604	-0.093408	-0.090988	0.08693	-0.001067	0.212057	-0.169936	0.426346	0.320366	0.344823
Q12904	-0.442101	-0.342343	-0.069508	-0.280205	-0.095062	-0.070545	-0.187634	0.177159	0.027099	0.006675	0.134405	-0.003361	0.59241	0.25803	0.29498
O43913	-0.346212	-0.14004	-0.095039	-0.096458	-0.247316	0.002437	-0.207087	-0.233907	0.052723	0.193401	0.03664	-0.066822	0.547682	0.580601	0.019396
Q8TB36	-0.234365	-0.022172	-0.101112	-0.090182	0.011834	0.172339	-0.286053	-0.32686	-0.271091	0.098483	-0.062594	-0.045086	0.515182	0.592218	0.049459
Q9NZJ6	-0.067622	0.064676	-0.145539	-0.12105	-0.248259	-0.149036	-0.413631	0.013792	-0.174477	0.296272	-0.28755	0.114814	0.501398	0.458006	0.158206
P45985	-0.003407	0.04026	-0.10782	-0.242539	-0.255015	-0.130251	0.015307	-0.350668	-0.346509	0.006798	0.002846	0.488987	0.421796	0.429701	0.030512
Q9P2W9	0.089409	-0.291336	-0.117378	-0.291336	-0.057031	-0.086319	-0.140712	-0.186736	-0.303888	0.091018	-0.224392	0.389532	0.367002	0.468384	0.293782
Q8WVK2	0.032147	-0.422252	-0.254982	-0.130285	-0.263932	0.180186	-0.239259	0.147289	-0.216641	-0.147	0.053538	0.51439	0.234793	0.389053	0.122955
Q12768	-0.224823	-0.053984	-0.048156	-0.350743	-0.210096	-0.020111	-0.115839	-0.118049	0.018917	-0.258994	0.257888	0.741535	0.214959	0.134986	0.03251
Q8NI08	-0.365568	-0.264915	-0.208444	-0.254591	0.096407	0.220289	0.088665	-0.236525	-0.215878	-0.242123	0.260258	0.48198	0.330423	0.198513	0.111509
Q9UBC5	-0.222522	-0.204398	0.053895	-0.388226	-0.115074	0.009204	-0.076237	-0.08271	-0.05164	-0.392551	0.002579	0.320736	0.515735	0.361788	0.26942
Q1KMD3	-0.168015	-0.212818	-0.394622	-0.310876	-0.201828	-0.04037	-0.159139	-0.11645	0.137996	0.046066	0.295169	0.01536	0.156346	0.423613	0.529568
Q8ND82	-0.168747	-0.286524	-0.341639	-0.315423	-0.302337	0.096251	-0.239086	-0.082595	0.161138	0.433562	0.369964	0.192923	-0.008183	0.239332	0.251364
Q9Y496	-0.223901	-0.303146	-0.061928	-0.283335	0.071465	-0.164468	-0.436421	0.278581	0.154311	-0.291593	0.153122	0.274218	0.127024	0.372348	0.333722
O75909	-0.108934	-0.170187	-0.241649	0.025823	-0.018279	-0.170187	-0.466654	0.008673	0.035624	-0.322142	0.295489	0.207256	0.081872	0.255243	0.588051
O43660	-0.23994	-0.185892	0.03865	-0.496668	-0.074901	-0.262139	-0.376025	0.248421	0.295713	0.002705	0.258917	-0.001892	0.258917	0.362154	0.171981
Q96E39	-0.321296	-0.217161	0.054488	-0.450534	0.130575	-0.293402	-0.256212	-0.087922	0.135224	0.070663	0.497091	-0.001389	0.201532	0.344165	0.19418
Q96HU1	-0.182998	-0.193642	0.074372	-0.413604	0.115016	-0.08366	-0.555516	-0.108495	0.083086	-0.041477	0.352959	0.19022	0.082646	0.3833	0.297793
P24386	-0.312309	-0.395941	-0.040272	-0.139926	0.119503	0.045258	-0.310603	-0.107497	-0.311456	0.064566	0.169403	0.169403	0.140282	0.518862	0.390727
P49761	-0.355558	-0.334686	0.10631	-0.174665	-0.011166	0.180164	-0.258154	0.051451	-0.411218	0.093245	-0.006054	0.074953	0.14812	0.378074	0.519183
P50579	-0.306209	-0.245581	-0.029166	0.098631	-0.046583	-0.049028	-0.304253	0.016489	-0.455823	-0.018335	0.23579	0.040458	0.103892	0.454717	0.505001
Q8NBN3	-0.359548	-0.026058	0.018576	-0.092756	-0.176411	0.058728	-0.53138	0.137861	-0.230674	0.069741	0.008736	-0.042429	0.33934	0.47906	0.347212
O95905	-0.100666	-0.474648	0.090394	-0.039608	-0.194162	-0.079677	-0.197978	0.280948	-0.278117	-0.257212	0.20503	-0.021777	0.222287	0.42814	0.417046
Q14166	-0.091274	-0.409679	0.062822	-0.318183	0.357056	-0.037291	-0.441703	0.140211	-0.120552	-0.071653	-0.165379	0.150027	0.299987	0.382302	0.263312
Q9NRL3	-0.187762	-0.306836	0.100641	-0.257806	0.113428	0.025873	-0.306836	0.00486	-0.226286	-0.052267	-0.307113	0.47927	0.188017	0.413738	0.319081
Q96JM3	-0.240843	-0.238693	0.022847	-0.458645	-0.374103	-0.117613	-0.098268	0.265691	-0.134808	-0.028122	0.286987	0.206336	0.285488	0.412312	0.211433
Q8WVM7	-0.342764	-0.313738	0.020756	-0.242785	-0.275037	0.041026	-0.294387	0.389339	-0.175058	0.043892	0.082452	0.232836	0.425637	0.363941	0.043892
Q9UKE5	-0.4785	-0.200699	-0.157621	-0.395751	-0.097263	0.366724	-0.144548	0.236689	-0.091352	-0.028953	0.357049	-0.028953	0.049503	0.316252	0.297423
Q8IX04	-0.188138	-0.285022	-0.009345	-0.39033	-0.356631	0.355253	-0.352419	0.199397	-0.095467	0.067531	0.286772	-0.029276	0.269688	0.312397	0.21559
Q9BY44	-0.110298	-0.111435	-0.367391	0.01934	-0.044721	-0.084901	0.264212	0.043221	0.300981	0.095271	-0.456328	-0.432366	0.323146	0.315312	0.245959
Q9H9T3	-0.103598	0.075319	-0.099765	-0.005292	-0.06231	-0.046581	0.171659	0.114642	0.18149	-0.440764	-0.436996	-0.384245	0.365576	0.320361	0.350504
P08263	-0.1105	0.137699	-0.309985	-0.086201	0.078686	0.191504	0.184562	-0.025453	0.000582	-0.167843	-0.376174	-0.51723	0.420256	0.236882	0.343217
Q8IVW1	-0.055087	0.025853	-0.315812	-0.266776	-0.086217	0.19396	0.075663	0.268673	0.038306	0.139649	-0.157169	-0.663805	0.293175	0.242	0.267587
Q5VZ89	-0.246069	-0.176602	-0.131847	-0.246069	-0.092173	0.109816	0.090579	-0.288818	0.333179	-0.139842	-0.233116	-0.110527	0.20927	0.299879	0.622341
O95639	-0.264754	0.00289	-0.026704	-0.278331	-0.260875	0.119258	0.163865	0.010648	0.293809	-0.296121	-0.061308	-0.429594	0.277318	0.479999	0.269902
Q14974	-0.188622	0.058075	0.11792	0.032487	-0.409494	-0.401645	-0.022221	-0.237914	0.247316	0.200482	-0.346008	-0.042802	0.396242	0.332366	0.263819
O95782	-0.347032	0.03107	-0.011763	0.263254	-0.226863	-0.053048	-0.141028	-0.106265	0.03107	-0.157222	-0.420308	-0.072618	0.458008	0.483611	0.269134
Q0VDF9	-0.230034	-0.07088	0.079348	0.126265	-0.459011	0.099568	-0.11914	-0.063693	0.14064	-0.159274	-0.189445	-0.326584	0.298771	0.330588	0.54288
P26639	0.035813	-0.141905	-0.07124	0.2343	0.250204	0.067706	-0.017025	0.106205	-0.443807	-0.168142	-0.434102	-0.347986	0.26062	0.253641	0.415718
Q96RS6	-0.183612	-0.210071	-0.031241	0.228018	0.205467	-0.068151	-0.048306	0.10474	-0.279228	-0.106092	-0.369221	-0.320856	0.142067	0.36374	0.572746
P33992	0.109088	-0.139136	-0.264225	0.115999	0.397881	0.01683	-0.218472	0.048985	-0.189322	-0.220943	-0.403266	-0.257732	0.20105	0.403119	0.400144
Q86VP6	-0.144885	-0.134949	0.22232	-0.03345	0.110239	0.095564	-0.077015	-0.194565	-0.200374	-0.294261	-0.314677	-0.290954	0.438556	0.347978	0.470474
Q8IXH7	-0.07194	-0.331192	0.143203	0.05905	-0.013267	0.031761	-0.23022	0.01948	-0.036463	-0.139086	-0.370426	-0.331869	0.422738	0.431	0.41723
Q14558	-0.041225	-0.144497	0.117797	0.024672	0.102372	-0.11499	-0.107122	-0.091385	-0.240883	0.081188	-0.469981	-0.331681	0.449312	0.264233	0.502192
Q14566	-0.201345	-0.280603	0.072932	0.202164	0.045845	-0.261926	-0.016933	-0.121145	-0.096034	-0.159055	-0.078177	-0.309477	0.12479	0.625511	0.453452
O00410	-0.355775	-0.336289	-0.087185	0.463466	0.149518	-0.196907	-0.113007	0.072114	0.026645	-0.006689	-0.367925	-0.16057	0.232808	0.263527	0.41627
Q2NKX8	-0.449885	-0.174619	0.037243	-0.07625	0.242001	0.11966	-0.080383	-0.114275	-0.227523	0.123871	-0.291633	-0.240797	0.464159	0.430441	0.237992
Q9P287	-0.274104	-0.287288	0.14272	-0.160282	0.084501	0.196564	-0.2117	-0.1783	-0.11238	0.111813	-0.108727	-0.356506	0.175722	0.508365	0.469601
Q9NY27	-0.172388	-0.274021	0.058116	-0.204847	-0.084058	-0.072884	0.0213	-0.078737	-0.265507	0.271701	-0.085823	-0.377181	0.434212	0.458589	0.371529
Q10567	0.24724	0.041228	0.136776	-0.107069	0.05245	-0.453362	-0.336328	-0.0726	-0.196047	-0.00725	-0.26622	-0.136043	0.222638	0.538388	0.336197
Q7L1Q6	0.142995	-0.023095	-0.05644	-0.177064	0.135461	-0.435864	-0.117442	0.060441	-0.488934	0.159804	-0.171711	-0.102682	0.338295	0.487745	0.248491
O14980	0.158532	-0.004477	0.168733	0.078557	0.043158	-0.201719	-0.19429	-0.03099	-0.5155	-0.070107	-0.209739	-0.344218	0.323821	0.433466	0.364773
P60983	0.05297	-0.239952	-0.017969	0.011917	0.05408	-0.056875	-0.04467	0.11566	-0.547853	-0.095145	-0.256657	-0.171525	0.245383	0.498391	0.452245
Q13620	-0.106853	-0.261671	0.107762	0.013209	0.09957	-0.093162	-0.247277	0.095007	-0.57271	0.176013	-0.135491	-0.136191	0.294664	0.529516	0.237613
P25788	0.035067	-0.052752	-0.012178	-0.129569	0.055646	-0.213313	-0.221667	0.067057	-0.54401	0.118903	0.156796	-0.351249	0.484359	0.303876	0.303034
P11908	-0.003122	0.010756	0.091968	-0.101656	-0.03296	-0.037123	-0.1877	0.015614	-0.70674	0.112264	-0.040878	-0.169419	0.482511	0.34413	0.222354
P12004	-0.070567	-0.133194	-0.183256	-0.120062	0.038526	-0.248347	-0.017536	0.311509	-0.394813	0.045817	-0.071874	-0.349238	0.434805	0.319298	0.438931
P61201	0.086225	0.022019	-0.299141	-0.020329	-0.02272	-0.161377	-0.023403	0.115937	-0.430152	0.072525	-0.220703	-0.3452	0.378067	0.404517	0.443736
Q8TDC3	-0.085094	-0.025819	-0.294585	0.070247	0.00484	0.027324	-0.350809	0.066159	-0.412128	0.032157	-0.17316	-0.138941	0.447209	0.364419	0.468182
Q8TBC4	-0.374518	-0.128438	0.001371	-0.252334	-0.107883	0.204998	0.109078	-0.06963	-0.177539	-0.050384	-0.372203	-0.015567	0.354713	0.327895	0.55044
P18077	-0.239119	-0.166091	-0.172029	-0.289516	0.008663	-0.036134	0.352572	-0.134593	-0.144159	-0.119917	-0.389414	0.235421	0.284665	0.345715	0.463936
Q96C03	-0.199175	-0.096998	-0.088136	-0.324289	-0.017759	0.019775	0.32839	0.092758	-0.24088	-0.315948	-0.291968	0.115696	0.619281	0.223607	0.175647
O94874	-0.060069	-0.131447	-0.08652	-0.045436	-0.319172	-0.093973	-0.10468	0.199034	-0.158928	-0.252477	-0.269366	0.030972	0.187382	0.536552	0.568128
P62318	-0.101362	-0.013236	-0.085119	-0.103718	-0.175821	-0.299763	-0.006638	0.129086	-0.203154	-0.030062	-0.423839	0.125534	0.315839	0.194953	0.6773
P29083	-0.33878	-0.117785	-0.043886	0.114929	-0.007288	-0.246699	-0.176382	-0.104392	-0.280183	0.116084	-0.058319	-0.095605	0.244781	0.278459	0.715067
P15130	-0.139875	-0.139825	-0.09584	-0.139654	-0.135592	-0.139543	-0.13976	-0.139827	-0.139609	-0.103649	-0.091406	-0.099072	0.484496	0.347134	0.67202
P07911	-0.114197	-0.108886	-0.196191	-0.122908	-0.035167	-0.079993	-0.080631	-0.062998	-0.109523	-0.199556	-0.173593	-0.230328	0.519241	0.45241	0.54232
Q6PEW0	-0.190755	-0.046193	-0.097161	-0.180785	-0.108504	-0.071117	0.033566	-0.173308	-0.058655	-0.130111	-0.274267	-0.127365	0.358645	0.3559	0.710111
O75962	-0.139662	-0.101924	-0.293339	-0.3029	0.425529	0.379892	0.108706	-0.145805	-0.224791	-0.424694	0.174894	-0.033309	0.017625	0.364331	0.195446
O75818	-0.110655	-0.337723	-0.238419	-0.312887	0.226399	0.368317	-0.053888	0.403796	-0.064532	-0.205546	-0.185316	-0.195431	0.049855	0.449393	0.206636
Q9BXY5	-0.060556	-0.234392	-0.04956	-0.328934	0.070584	-0.051406	0.082783	0.201723	-0.048357	-0.38571	-0.246933	-0.194506	0.339017	0.459291	0.446955
Q07666	-0.118774	-0.359847	0.116877	-0.450423	-0.077645	-0.497868	-0.009251	0.046357	0.010004	0.349635	0.322286	0.239851	0.211726	0.234226	-0.017153
Q86V81	-0.328384	-0.096935	-0.077437	-0.447323	0.030041	-0.453753	0.142551	0.089511	-0.087291	0.224043	0.476634	-0.057649	0.314836	0.042456	0.228699
Q9BUF5	-0.110017	-0.16474	-0.076892	-0.170421	0.130705	-0.490984	-0.081609	-0.176402	-0.098354	0.177686	0.20487	-0.181744	0.566027	0.033569	0.438306
Q02878	-0.370341	-0.46008	-0.044455	0.175799	0.010975	-0.383031	0.337903	0.168094	-0.221833	0.12245	-0.120205	0.02237	0.064123	0.317508	0.380722
P63241	-0.187246	-0.409456	-0.059801	-0.221315	0.040048	-0.509374	0.530231	-0.010801	0.046658	0.259435	0.020008	-0.082804	0.269294	0.199344	0.115779

## Sheet: HCoV-OC43
Abundance of proteins that were increased over time after HcoV-OC43 infection (related to Figure S2, 2C)
Accession	control shRNA_mock_1	control shRNA_mock_2	control shRNA_mock_3	control shRNA_0h_1	control shRNA_0h_2	control shRNA_0h_3	control shRNA_4h_1	control shRNA_4h_2	control shRNA_4h_3	control shRNA_8h_1	control shRNA_8h_2	control shRNA_8h_3	control shRNA_24h_1	control shRNA_24h_2	control shRNA_24h_3
O75368	-0.292888	-0.048536	-0.156051	-0.520484	-0.218884	-0.042951	0.537908	0.170683	0.233516	0.2824	-0.056343	0.019417	-0.180868	-0.005836	0.278917
Q13424	-0.410755	-0.227117	-0.332053	-0.311065	-0.017245	0.124419	0.276576	0.04047	0.297563	0.334183	-0.123854	-0.021308	-0.250327	0.371783	0.248729
Q99570	-0.26562	-0.082559	-0.065069	-0.590931	0.141312	-0.290105	0.041036	0.049198	0.200777	0.45698	-0.169403	0.218724	-0.091778	0.339389	0.10805
Q0VDF9	-0.149738	-0.055422	-0.050876	-0.678134	0.072984	-0.237236	0.092302	-0.004287	0.128665	0.45685	0.262407	-0.06461	-0.148574	0.028192	0.347476
Q13643	-0.256668	-0.041813	-0.314985	-0.450037	0.185319	-0.143102	0.007297	0.053337	0.134675	0.354012	-0.126764	-0.153688	0.111701	0.027084	0.613631
Q9NPJ6	-0.317044	-0.03488	-0.134103	-0.472079	0.036436	-0.020927	0.096899	0.177518	-0.002323	0.515257	-0.442452	-0.011185	0.083991	0.197012	0.327879
P49959	0.123761	-0.197122	-0.014839	-0.528251	-0.112991	-0.205211	-0.239726	0.381006	0.179848	0.116008	-0.168919	-0.219303	0.170735	0.327097	0.387905
P36915	-0.562312	-0.261234	-0.300217	0.040672	0.107855	0.058919	0.106196	-0.174975	-0.060516	-0.023812	0.024006	0.132682	-0.022942	0.523047	0.412632
O43747	-0.601269	-0.061156	-0.227563	0.016542	0.016856	-0.117149	-0.119037	-0.016173	0.002072	-0.16768	0.082687	0.1624	0.042269	0.537387	0.449815
Q13415	-0.416363	-0.113496	-0.453074	-0.067607	0.258204	0.290326	-0.007951	-0.191507	-0.251163	-0.094489	-0.036992	0.258707	0.114964	0.283348	0.42709
P12277	-0.486702	-0.134331	-0.160002	-0.08488	0.048339	0.378552	0.091575	-0.293763	0.005374	-0.246654	-0.135809	0.04026	0.138646	0.51845	0.320945
P22676	-0.510654	-0.10742	-0.395683	-0.219059	0.305811	-0.220726	0.067537	0.0792	0.01255	-0.106689	0.16996	0.149081	0.065564	0.196059	0.514468
O95989	-0.55581	-0.094994	-0.46282	-0.278907	0.171576	-0.076397	0.274898	0.107516	0.194307	-0.071766	0.002752	0.199693	0.011876	0.19513	0.382947
O43242	-0.555753	-0.08386	-0.25151	-0.217437	0.227017	-0.007874	-0.054913	-0.007271	-0.172208	0.240488	-0.151242	0.070718	0.07113	0.44842	0.444295
Q9HBL8	-0.604855	0.002133	-0.239024	-0.394722	0.356843	0.023205	-0.010745	0.074714	-0.008989	-0.077453	-0.046804	0.107503	0.100633	0.347947	0.369613
Q13733	-0.515994	-0.209705	-0.367848	-0.356942	0.22837	0.003879	0.020239	0.102037	0.044778	-0.119291	0.056926	0.276006	0.423647	0.247431	0.166466
Q53FT3	-0.363361	-0.071304	-0.339681	-0.371255	0.126032	-0.150238	-0.008157	-0.102878	0.189179	-0.155322	-0.011635	0.455349	0.263766	0.467323	0.072183
Q9NUD5	-0.484957	0.025917	-0.292411	-0.528497	0.258133	0.17589	0.304576	0.21556	0.123641	-0.046862	0.169582	-0.038457	-0.22338	0.112844	0.228421
P62256	-0.555884	-0.032648	-0.281081	-0.419871	0.444788	0.221337	0.355962	0.171372	0.075608	-0.07842	0.040214	-0.072406	-0.004615	0.111285	0.02436
Q9H4A6	-0.53522	-0.033976	-0.323875	-0.553923	0.250312	0.138093	0.221322	0.274626	0.03055	-0.027452	-0.018895	0.130246	0.094794	0.22193	0.131468
Q01105	-0.302994	-0.085627	-0.261858	-0.766207	0.187724	0.121273	0.230321	0.10399	0.160462	0.231899	-0.005773	0.111636	-0.000636	0.111826	0.163965
Q9UNN5	-0.419769	-0.083101	-0.261613	-0.657785	0.231644	0.219117	0.043736	0.022597	0.078969	0.215541	0.040747	0.185833	-0.092595	0.255612	0.221068
Q96AE4	-0.382325	-0.058247	-0.220127	-0.68567	0.358971	0.155625	-0.008647	0.15722	-0.017418	0.129478	0.000493	0.06373	-0.005214	0.227186	0.284944
Q9UBC2	-0.39137	-0.023056	-0.339238	-0.610493	0.12783	0.056202	0.029924	0.063407	0.044334	0.226405	-0.120253	0.208185	0.080646	0.382713	0.264763
Q93009	-0.408673	-0.014384	-0.098218	-0.709352	0.155952	-0.00283	0.204238	0.271187	0.010204	0.150083	-0.181386	0.024575	0.194493	0.153301	0.25081
Q99436	-0.315703	-0.020999	-0.088678	-0.787744	0.355092	0.070668	0.122927	0.134492	0.069811	0.037095	-0.113184	0.024666	0.158843	0.183419	0.169295
Q9Y3E1	-0.367943	-0.028132	-0.26198	-0.610925	0.381102	0.118023	0.048599	-0.145056	0.247735	0.287921	-0.114293	-0.02012	0.225433	0.152383	0.087254
P53602	-0.413481	0.038951	-0.173381	-0.642691	-0.14017	-0.114582	0.151651	-0.038904	-0.01876	0.213153	0.145618	0.286828	0.222977	0.165265	0.317526
Q6GMV2	-0.445827	0.098338	-0.247434	-0.61021	0.12668	-0.134066	0.087001	-0.060377	0.262721	0.038811	0.044054	0.014345	0.197844	0.271244	0.356877
Q00169	-0.230741	-0.145225	-0.342131	-0.532459	0.428391	0.306914	0.106061	-0.075058	-0.014977	-0.16401	-0.020204	0.019592	0.1028	0.148927	0.412119
Q7Z569	-0.418699	-0.021254	-0.221347	-0.363879	0.391266	0.152799	0.007526	0.143206	0.030825	-0.244385	-0.101959	-0.204328	0.117245	0.207375	0.525609
Q13416	-0.369596	-0.126057	-0.215042	-0.37428	0.462497	0.10031	-0.032388	0.148706	-0.127618	-0.27445	-0.104593	0.382997	0.045281	0.091243	0.392989
P23109	-0.273067	-0.06708	-0.104532	-0.412175	0.342218	-0.002876	0.120181	0.248588	-0.15001	-0.279278	-0.425817	0.260603	0.22204	0.337728	0.183477
Q15126	-0.145506	-0.15347	-0.340614	-0.543685	0.461716	0.182991	-0.256996	0.117292	0.119283	-0.183709	0.167662	-0.040292	0.15571	0.299127	0.160491
Q96QB1	-0.230121	-0.031877	-0.538501	-0.395324	0.100286	0.045218	-0.119985	0.199408	0.122313	-0.083721	0.358165	-0.222599	0.18141	0.383415	0.231912
Q6ZN17	-0.122045	-0.219412	-0.196229	-0.407192	0.262788	-0.105817	0.24656	0.158466	-0.333007	0.003152	0.236247	0.021615	-0.278409	0.529347	0.203937
Q9UHY7	-0.106601	-0.392582	-0.370851	-0.434305	0.097671	0.158517	0.168948	0.152433	-0.203956	-0.070283	0.133575	0.123631	0.247934	0.528861	-0.032992
Q15910	-0.132346	-0.137589	-0.331575	-0.28701	0.174361	-0.106132	0.014454	-0.095646	-0.182153	-0.325808	0.214215	0.255229	0.135604	0.65512	0.149276
P46821	-0.65145	-0.253856	-0.399771	0.040338	0.20961	0.168932	-0.202155	0.015406	0.013044	0.173589	0.229397	0.252666	0.189159	-0.015881	0.230972
Q7Z6E9	-0.585888	-0.319654	-0.375337	0.159741	0.247616	-0.079522	-0.117804	0.379863	0.000523	0.13765	0.056389	0.222194	0.156529	-0.113521	0.231223
Q969Q5	-0.354772	-0.468832	-0.354772	-0.069623	0.177507	-0.126653	0.006417	0.310577	0.158497	0.30758	-0.144663	0.06563	0.445514	-0.108484	0.156078
Q9BUQ8	-0.506546	-0.305444	-0.395483	-0.026187	0.355907	-0.223175	-0.146848	0.256727	0.104986	0.236967	0.010169	0.060798	0.341842	0.036517	0.19977
Q9Y247	-0.567914	-0.21705	-0.287523	0.09483	0.064841	-0.109091	-0.094097	-0.013129	-0.152575	0.383672	0.309274	0.33053	0.362416	-0.025521	-0.078663
Q4KMQ2	-0.636697	-0.214387	-0.361277	-0.024216	0.167266	-0.068808	-0.063562	0.078083	-0.181599	0.29402	0.17092	0.127728	0.373926	0.248667	0.089934
Q9H173	-0.483701	-0.281554	-0.406065	-0.203918	0.269221	-0.111634	-0.01935	0.042173	-0.014956	0.214748	0.454924	0.350441	0.118406	0.051916	0.01935
Q9UK61	-0.478915	-0.220079	-0.184459	-0.243825	0.147991	-0.159525	-0.183272	0.049443	-0.04198	0.329407	0.338729	0.34805	0.400872	-0.180165	0.077728
O96011	-0.246484	-0.269349	-0.253343	-0.449981	-0.17103	0.169658	-0.065851	0.139933	0.123928	0.543796	-0.183809	0.221024	0.319497	0.147169	-0.025158
Q96RE7	-0.332748	-0.12797	-0.241137	-0.520281	-0.000792	0.101596	-0.206648	0.058485	0.180274	0.585914	0.056355	0.229359	0.220919	-0.061794	0.058465
Q9Y4E1	-0.419173	-0.117509	-0.25884	-0.42036	-0.03081	-0.100882	0.073703	-0.051	-0.093756	0.559427	0.074943	0.194309	0.355803	-0.002294	0.236438
Q9BV73	-0.506015	-0.03242	-0.249843	-0.345638	-0.06794	0.038619	-0.075474	-0.189567	-0.049642	0.492492	0.128809	0.197429	0.380985	0.019019	0.259186
Q9H4L4	-0.558035	-0.126338	-0.230013	-0.247859	-0.009066	-0.195172	0.033424	0.035973	0.001132	0.570591	0.001074	0.10774	0.307737	0.016312	0.2925
Q9Y4X5	-0.503286	-0.072031	-0.311156	-0.452144	-0.018124	0.140833	-0.063737	0.008139	0.033019	0.377786	0.221952	0.112033	0.454311	0.010463	0.061944
Q9HD15	-0.362225	-0.054081	-0.559923	-0.369956	-0.175571	0.26842	0.245227	-0.11814	0.079558	0.084688	0.298096	0.233402	0.213237	0.188031	0.029236
Q8NBF2	-0.475445	-0.127052	-0.436189	-0.317442	0.033895	0.151661	0.035858	-0.141773	0.033895	0.411002	0.075679	0.04113	0.152905	0.457745	0.104131
Q9UPP2	-0.531761	-0.001655	-0.536537	-0.283423	0.017448	0.074757	0.141617	-0.030309	-0.006431	0.307176	0.171254	-0.043359	0.342945	0.249946	0.128332
Q14160	-0.553218	-0.232998	-0.22058	-0.317266	0.152862	0.093431	0.183909	-0.219693	0.078351	0.005163	0.30631	-0.130413	0.386695	0.24752	0.219925
P55196	-0.21044	-0.316084	-0.368439	-0.449775	0.40192	-0.197352	0.023285	0.147627	0.11958	0.08175	0.130643	0.04602	0.419304	-0.093139	0.265101
Q9UQR0	-0.281961	-0.306146	-0.205951	-0.416707	0.588704	-0.17831	-0.057385	0.073906	-0.012469	0.264874	-0.015453	0.19279	0.128715	-0.079528	0.304921
O94842	-0.229996	-0.318171	-0.290249	-0.313762	0.26231	-0.240283	0.274067	0.357833	-0.191787	0.064723	0.003151	0.058566	0.31101	-0.156936	0.409525
Q9NZM3	-0.221102	-0.166672	-0.178602	-0.555139	0.099513	-0.203208	-0.00711	-0.068251	-0.0429	0.240969	0.135934	0.168252	0.579415	-0.065159	0.28406
Q96SZ5	-0.19303	-0.304694	-0.304694	-0.474981	0.158712	-0.028325	0.167087	0.016341	-0.301902	0.039147	0.186026	0.212954	0.430825	0.02446	0.372073
Q9Y3C0	-0.222567	-0.230884	-0.233657	-0.377827	0.251533	-0.161572	-0.189297	-0.083941	-0.200387	0.124708	0.185812	0.347974	0.183462	0.040101	0.566541
Q8TB72	-0.230188	-0.185498	-0.043657	-0.544959	0.352722	-0.162182	-0.181612	0.051552	-0.185498	-0.033153	0.114429	0.254442	0.178759	0.091724	0.523117
Q07812	-0.030076	-0.3028	-0.28924	-0.415808	0.039235	-0.094867	-0.198834	0.138682	-0.234996	0.381977	0.13366	0.1311	0.202779	-0.012259	0.551447
Q8IZ73	-0.108175	-0.252883	-0.046496	-0.532809	0.167007	-0.093942	-0.321678	0.062627	-0.172226	0.53338	0.093551	0.191643	0.261256	-0.036182	0.254927
F8VTS6	0.007538	-0.090689	-0.207975	-0.378039	0.107231	-0.263685	-0.408826	0.132154	-0.293007	0.326963	0.177013	0.193674	0.493574	0.018732	0.185343
P42345	-0.336944	-0.269851	-0.232445	-0.434317	0.33161	-0.170696	0.082239	-0.154665	-0.10479	0.470704	0.120275	0.17571	0.134133	0.072759	0.316278
A6NIH7	-0.1715	-0.352592	-0.305479	-0.33198	0.11854	-0.284867	0.043454	-0.1715	-0.053717	0.433869	0.094885	0.466374	0.115781	0.145965	0.252768
Q15170	-0.305454	-0.353139	-0.305454	-0.464403	0.290607	0.083972	-0.202137	-0.011397	-0.051135	0.272911	0.257591	0.330011	0.05983	0.147569	0.250628
Q5TA50	-0.308896	-0.320159	-0.089267	-0.466579	0.395044	0.124731	-0.162477	-0.162477	-0.128688	0.379016	0.066683	0.330498	0.072748	-2.9e-05	0.269851
Q9NU22	-0.551101	-0.104175	-0.349759	-0.089869	0.44925	-0.216767	-0.258096	0.093988	-0.048011	0.287381	0.066828	0.21999	0.226457	0.182891	0.090993
Q9H7D7	-0.344778	-0.090323	-0.260731	-0.582269	0.26977	-0.143527	-0.128105	0.06929	-0.066419	0.362707	-0.003613	0.172837	0.246399	0.263796	0.234967
Q9BSL1	-0.363728	-0.194107	-0.338284	-0.406133	0.221464	-0.185626	-0.160183	0.179058	-0.049929	0.299424	-0.033293	0.353246	0.079243	0.245602	0.353246
O00399	-0.401868	-0.245483	-0.263187	-0.425473	0.276782	0.058434	-0.269088	0.262029	-0.056641	0.208977	-0.103478	0.284724	0.330036	0.168398	0.175838
O94979	-0.069009	-0.121562	-0.153231	-0.704461	0.119859	-0.021505	-0.058453	-0.091499	-0.13602	0.17355	0.16386	0.033622	0.020444	0.405341	0.439063
Q9UJU6	-0.139562	-0.162284	-0.196368	-0.690582	0.340856	-0.051918	0.0057	-0.183384	-0.03163	0.137635	0.155421	0.111765	0.088724	0.180887	0.43474
Q9NQT4	-0.13659	-0.284862	-0.286235	-0.562185	0.214869	-0.148946	-0.100895	0.142106	-0.037742	0.271904	0.199505	0.144344	-0.12112	0.396017	0.309828
Q8WX92	-0.347655	-0.200035	-0.274583	-0.538086	0.195588	-0.117367	-0.053891	0.034682	-0.15132	0.193875	0.272684	0.128654	0.333149	0.357607	0.1667
P98170	-0.378183	-0.15798	-0.300223	-0.516322	0.304308	-0.075917	-0.106007	0.067693	-0.04446	0.090737	0.040859	0.076486	0.361505	0.387632	0.249873
Q9HAU0	-0.499425	-0.135938	-0.211379	-0.482965	0.143192	-0.013862	-0.059812	0.097242	-0.142111	0.276831	0.203834	0.036904	0.156302	0.146682	0.484503
Q6PL24	-0.400496	-0.081159	-0.212316	-0.517396	0.192558	0.001526	-0.095415	-0.01273	-0.169547	0.304792	0.022705	0.066477	0.095659	0.319383	0.48596
Q9NVS9	-0.295637	-0.011026	-0.009944	-0.665739	0.102602	0.097191	-0.139804	-0.1279	-0.270747	0.195505	0.123695	0.105198	0.23141	0.315189	0.350007
Q04206	-0.501074	-0.027925	-0.116237	-0.574308	0.174545	0.020179	-0.067414	-0.051619	-0.13634	0.144702	0.194073	0.031023	0.251328	0.393634	0.265434
Q9Y6R0	-0.331803	-0.170423	-0.190836	-0.505507	0.133463	0.002896	-0.044478	-0.110339	-0.16272	0.493304	0.385784	-0.039621	0.170744	0.282939	0.086598
Q9C0B1	-0.294796	-0.050334	-0.325754	-0.575554	0.253909	-0.196584	-0.08663	0.05962	-0.056739	0.328919	0.364086	0.052987	0.082745	0.280225	0.163901
Q15018	-0.249455	-0.163975	-0.137157	-0.586347	0.320413	-0.039107	-0.213419	0.110903	-0.271244	0.331464	0.250531	0.069722	0.092108	0.309078	0.176485
Q08AM6	-0.248067	-0.119617	0.08238	-0.643774	0.261588	-0.207667	-0.118581	0.132103	-0.225277	0.319408	-0.000607	0.019059	0.135265	0.30153	0.312257
P51003	-0.287117	0.002281	-0.282544	-0.575269	0.250099	0.314965	-0.154476	-0.018093	-0.173188	0.096261	0.114403	0.14642	-0.11398	0.376937	0.3033
Q8N6H7	-0.185174	0.028142	-0.278046	-0.655338	0.119562	-0.003783	-0.230159	0.067322	-0.193881	0.268536	0.084227	0.322858	0.112358	0.321888	0.221488
Q02952	-0.163299	-0.00051	-0.220037	-0.750568	0.095	0.170895	-0.016276	0.001139	-0.166966	0.292819	0.012776	0.392412	0.02391	0.18309	0.145618
Q9NWU2	0.084159	-0.177095	-0.203396	-0.638235	0.255991	-0.168328	-0.191122	0.040325	-0.099946	0.191536	0.284366	0.232794	0.297259	0.27663	-0.184938
Q02383	-0.038446	-0.322012	-0.218897	-0.418682	0.380458	-0.206008	-0.128672	0.096892	-0.36068	0.010916	0.219121	0.250027	0.244063	0.382324	0.109596
Q15528	-0.341813	-0.36634	-0.238799	-0.322191	0.256651	-0.258421	-0.037676	0.158542	-0.214272	0.344764	0.181929	0.291842	0.242992	0.294556	0.008238
Q9HAH7	-0.253478	-0.361998	-0.267043	-0.484083	0.289124	0.031388	-0.117827	0.207734	-0.104262	0.140474	0.199821	0.389731	0.310602	0.148386	-0.128566
O60603	-0.103804	0.034736	-0.029206	-0.380884	-0.375556	-0.167746	-0.247673	0.247874	-0.253001	0.153205	-0.084711	0.04859	0.337126	0.445116	0.375935
P23515	-0.079336	-0.011588	-0.027529	-0.509733	-0.186935	-0.159039	-0.334386	0.076086	-0.214831	0.232086	-0.101122	0.32794	0.37815	0.241215	0.369021
P82663	-0.197082	-0.10641	-0.113927	-0.36621	-0.326747	-0.276009	-0.129901	-0.074934	-0.071175	0.425971	0.041796	0.166876	0.461709	0.345562	0.220482
Q8WXE9	-0.345751	-0.119972	-0.107768	-0.384398	-0.205402	-0.235913	-0.142347	0.063092	-0.17896	0.483846	0.081209	0.197596	0.358022	0.251072	0.285673
P49441	-0.237576	-0.116702	-0.259553	-0.370016	-0.056554	-0.109762	-0.21502	-0.190151	-0.188416	0.383087	0.033906	0.294976	0.386351	0.32761	0.31782
Q9NQZ5	-0.192385	-0.095122	-0.247964	-0.289648	-0.152438	-0.081228	-0.286175	-0.095122	-0.232333	0.314266	-0.085856	0.307707	0.419216	0.366741	0.350343
P36404	-0.085372	-0.132489	-0.200053	-0.40808	-0.117376	-0.168049	-0.114709	-0.192052	-0.200942	0.242788	-0.056093	0.393225	0.530711	0.18899	0.319501
Q9BZF9	-0.235141	-0.084845	-0.172163	-0.239777	-0.133527	-0.238232	-0.200754	-0.083299	-0.188004	0.365646	-0.14083	0.1026	0.358101	0.396829	0.493396
O75503	-0.20945	-0.291197	-0.241094	-0.259553	0.030519	-0.030132	-0.270101	0.077986	-0.206813	0.533803	-0.1096	0.010357	0.341145	0.228459	0.395671
Q9Y2E5	-0.240315	-0.268896	-0.092648	-0.359402	-0.080739	-0.01405	-0.049776	-0.05454	-0.307004	0.567592	-0.1343	0.24855	0.368191	0.232598	0.184742
P30740	-0.172069	0.05612	-0.186763	-0.548063	-0.231709	-0.092549	-0.114157	-0.053653	-0.154782	0.34461	-0.031643	0.203162	0.27813	0.500204	0.203162
O75569	-0.08823	0.092105	-0.259769	-0.682017	-0.063306	-0.184996	-0.069171	-0.064772	0.004136	0.154181	0.004171	0.195093	0.320858	0.449654	0.192062
Q07912	-0.369479	-0.071951	-0.260807	-0.410626	-0.145805	-0.033969	0.02617	-0.135255	-0.029749	0.404777	-0.171241	0.355227	0.206578	0.404777	0.231353
Q6DKJ4	-0.135871	-0.106981	-0.171984	-0.265876	0.138584	-0.143094	-0.232171	-0.102166	-0.085313	0.423987	-0.395473	0.154165	0.583882	0.184145	0.154165
P38571	-0.231872	-0.198427	-0.093775	-0.433623	0.22989	-0.076513	-0.113195	-0.02149	-0.252371	0.319219	-0.290781	0.250857	0.45419	0.312207	0.145684
O94888	-0.284418	-0.130925	-0.275619	-0.438889	0.052875	-0.055645	-0.129948	0.166284	-0.03707	0.097145	0.026223	-0.044699	0.7118	0.216192	0.126696
O60749	-0.26864	-0.1196	0.077692	-0.686961	0.043837	-0.053447	-0.11065	0.050063	-0.04333	0.256176	0.026126	-0.127773	0.448949	0.22955	0.278009
Q8TF01	-0.273289	-0.025709	-0.26163	-0.610025	0.146431	-0.131325	-0.174531	0.029842	0.081964	0.274524	0.034946	-0.054772	0.430299	0.28044	0.252834
O95825	-0.377162	0.078505	-0.316012	-0.369272	0.214614	-0.164123	-0.187794	0.048917	-0.106918	0.019808	-0.047559	0.014817	0.391571	0.491373	0.309234
Q8N1G1	-0.426551	0.142546	-0.240723	-0.438165	0.084475	-0.232012	-0.10716	0.069957	0.119317	-0.085638	0.021284	-0.011615	0.531219	0.25569	0.317375
Q86VP3	-0.467354	-0.091644	-0.226458	-0.217617	-0.018712	-0.168996	-0.133635	0.071901	-0.058493	0.297916	-0.162366	0.025637	0.369228	0.566954	0.213639
Q96K21	-0.287284	-0.142609	-0.12738	-0.235506	0.046231	-0.1487	-0.19591	-0.042097	-0.110628	0.137307	-0.197009	-0.102715	0.360185	0.565918	0.480196
Q96QI5	-0.34245	0.076998	-0.277444	-0.275896	0.07545	-0.071589	-0.113379	-0.032894	-0.071589	0.146552	-0.26933	-0.150506	0.49312	0.448561	0.364395
Q8N1N2	-0.353315	-0.099926	-0.175942	-0.198978	0.475959	-0.228924	-0.261173	0.049804	-0.129872	-0.044862	0.034574	-0.144546	0.352317	0.455117	0.269766
O00220	-0.121505	-0.124113	-0.171059	-0.038047	0.102789	0.227977	-0.134546	0.149735	-0.249301	-0.636628	-0.159017	0.202961	0.293456	0.328648	0.328648
Q9H832	-0.019287	-0.019287	-0.194441	-0.049063	-0.18218	0.278476	-0.208453	-0.064827	-0.307416	-0.266291	-0.292436	0.105336	0.290217	0.570338	0.359313
Q8N1G0	-0.007078	0.013224	-0.040915	-0.115355	-0.140168	-0.255213	-0.104076	-0.061216	-0.007078	-0.405251	-0.063146	0.198464	-0.063146	0.771994	0.27896
Q13325	-0.199677	-0.142679	-0.105003	-0.155238	0.095937	-0.066361	-0.190982	0.041838	-0.254742	-0.1159	-0.32244	0.310505	0.130615	0.690272	0.283854
P68371	0.00589	0.189849	0.096813	0.101123	-0.294935	0.255676	-0.224629	-0.343438	-0.18973	-0.353174	-0.132783	0.021571	0.009298	0.624378	0.234091
P00492	-0.091132	-0.053818	0.053554	-0.142153	-0.088086	0.387094	-0.133776	-0.564026	-0.123115	-0.2898	0.073001	0.004394	0.189284	0.50906	0.269518
O15305	-0.042445	0.027483	0.155513	-0.151965	-0.126771	-0.141168	-0.345297	-0.213667	-0.433735	0.329714	0.285871	-0.208255	0.275206	0.492053	0.097463
P27469	0.149519	0.356966	0.045795	-0.161653	-0.057929	-0.295012	-0.295012	-0.17647	-0.220923	0.200269	0.098521	-0.270315	0.200269	0.607261	-0.181286
Q9H6T0	0.098877	0.063858	0.080802	-0.374447	-0.245667	-0.324742	0.066117	-0.175628	-0.131572	-0.226414	0.298964	0.223525	0.196583	0.606108	-0.156364
Q96KB5	-0.103482	0.335603	0.14228	-0.544133	-0.262367	-0.405598	0.024878	-0.132442	-0.247496	0.170898	0.265043	0.201234	0.146839	0.239938	0.168806
Q9ULD2	-0.158175	-0.052834	0.154751	-0.232534	-0.334777	-0.399841	-0.074522	-0.009458	-0.418431	0.287524	0.140453	0.221729	0.142388	0.351383	0.382345
Q9H1K0	-0.073045	0.059078	0.048068	-0.452901	-0.320777	-0.315272	0.081099	-0.001478	-0.342798	0.053228	0.169289	0.096414	0.16389	0.560654	0.274552
Q9Y230	0.135629	0.209781	0.406627	-0.538574	-0.060241	-0.267088	-0.158054	-0.170494	-0.287089	0.138111	-0.192073	0.063306	0.388271	0.215699	0.116191
Q15653	-0.006007	0.054827	0.310605	-0.346123	-0.263168	-0.137353	-0.134587	-0.256255	-0.274229	0.052557	-0.114606	0.109637	0.518372	0.486774	-0.000446
Q14203	0.141908	0.065906	0.282679	-0.523386	-0.139448	-0.078048	-0.254573	-0.201971	-0.324397	0.181604	-0.090297	0.106869	0.025882	0.459484	0.347789
Q96TA1	0.02063	0.024778	0.068637	-0.658291	-0.194219	0.011739	-0.08961	-0.149175	-0.22978	0.307528	-0.068684	0.017898	0.252672	0.486628	0.199249
P50748	-0.222763	-0.063732	0.059566	-0.432055	-0.129701	-0.238862	-0.185067	-0.012685	-0.225512	0.172818	-0.013467	0.002953	0.365898	0.522173	0.400437
Q86U44	-0.067015	-0.285188	-0.001386	-0.366781	-0.024445	-0.088301	-0.208916	-0.145061	-0.283414	0.114584	0.006583	0.030583	0.477586	0.543587	0.297585
Q92530	-0.156996	-0.148071	0.101854	-0.53026	-0.114801	0.05479	-0.049074	-0.213797	-0.191888	-0.007438	-0.088808	0.145256	0.370278	0.574204	0.254753
Q8TEL6	-0.225076	-0.246298	-0.137533	-0.309966	-0.195895	-0.23834	0.045512	0.016331	-0.044684	-0.045784	0.241045	0.605096	0.053503	-0.012688	0.494777
Q9BVQ7	-0.130528	-0.189316	-0.164064	-0.272566	-0.151044	-0.183792	-0.126977	-0.147099	-0.166037	0.165445	0.279983	0.347857	0.07636	-0.038177	0.699953
Q8IYT2	-0.275501	-0.100315	-0.235001	-0.282095	-0.042861	-0.158711	-0.318827	0.033429	-0.085245	0.086003	0.054061	0.359785	0.250272	0.054061	0.660945
Q9UL54	-0.438647	-0.053191	-0.062369	-0.291807	-0.227564	-0.004244	-0.062369	-0.20615	0.014111	0.119572	0.205358	0.391227	0.148167	-0.137785	0.605691
Q29983	-0.025423	-0.306212	-0.069758	-0.557444	-0.158428	0.048469	0.092804	-0.40966	0.122361	0.074813	0.195931	0.329579	0.30452	0.003812	0.354638
P51570	-0.290771	-0.067539	-0.078875	-0.530572	0.085933	0.024893	0.039717	-0.357915	-0.160843	-0.11086	0.25509	0.264197	0.352787	0.180575	0.394184
P23526	-0.020377	-0.088396	0.065572	-0.561401	-0.220166	-0.022938	0.124485	-0.333294	-0.04841	-0.023456	-0.189357	0.270476	0.361281	0.245516	0.440466
Q7RTM1	-0.245342	0.047192	-0.131579	-0.399735	-0.216901	-0.046257	-0.042194	-0.135642	0.055318	-0.130399	-0.085576	0.088739	0.377603	0.168425	0.696349
Q16890	-0.216504	-0.164622	-0.290004	-0.270548	-0.101932	-0.043564	-0.030594	0.075332	-0.011138	0.09877	0.167423	-0.371991	0.304728	0.187038	0.667606
Q9Y2D4	-0.155811	-0.175205	-0.397777	-0.417171	-0.183517	-0.142882	-0.05607	-0.018205	0.084308	0.189976	0.2061	0.07711	0.421083	0.034113	0.533949
O60936	-0.112179	-0.155748	-0.318403	-0.364876	-0.097657	-0.298071	-0.222553	-0.071516	0.018526	0.082367	0.418626	0.135168	0.310245	0.179632	0.496438
Q96LD8	-0.068026	-0.34175	-0.312937	-0.327344	-0.183278	-0.212091	-0.096839	0.090446	0.220105	0.323584	-0.031312	0.042115	0.225682	0.06659	0.605054
P36021	-0.275165	-0.292275	-0.018508	-0.258054	-0.326496	-0.212427	-0.098357	-0.029915	0.049934	-0.111459	0.30397	0.145351	0.417269	0.183118	0.523015
Q6RI45	-0.176245	-0.297646	0.172783	-0.231887	-0.333055	-0.247063	-0.171187	-0.211654	0.112082	0.145147	0.104433	-0.042137	0.397572	0.24286	0.535999
Q14289	-0.277052	-0.183549	-0.027711	-0.351855	-0.071346	0.00969	-0.345621	-0.295753	0.383701	-0.045424	0.313304	-0.022466	0.187032	0.310434	0.416617
Q8N5M1	-0.229086	-0.10843	-0.443585	0.052445	-0.38996	0.132882	-0.00118	-0.269304	-0.162055	0.073567	-0.005761	0.329684	0.325151	0.293419	0.402212
Q01844	-0.363489	-0.101192	-0.525091	-0.121493	-0.011052	0.106698	-0.176714	0.001941	-0.055716	0.031147	-0.087134	0.205536	0.561897	0.190372	0.34429
Q8N414	-0.262133	0.028708	-0.453476	-0.200903	-0.185596	0.235358	-0.177942	-0.101405	-0.101405	-0.157532	0.0228	0.425895	0.394072	0.128878	0.40468
P41567	-0.13729	-0.29372	-0.07321	-0.240948	-0.180638	-0.158022	-0.163676	0.021025	-0.039286	-0.01981	-0.198857	0.415869	0.141331	0.260696	0.666534
Q8IZD2	-0.192901	-0.251767	-0.214307	-0.353445	-0.075169	0.165647	-0.171495	0.106781	-0.04306	0.19356	-0.406746	0.288346	0.119839	0.372599	0.462118
Q9Y3S2	-0.07459	0.058303	0.024053	-0.165012	-0.148571	-0.218443	-0.280094	-0.070479	-0.028009	-0.071659	-0.07582	-0.13615	0.847846	0.211959	0.126665
O95139	-0.160051	-0.247097	-0.058735	-0.037331	-0.391222	-0.088702	-0.10868	-0.023061	-0.178602	0.01791	0.000596	0.180952	0.789834	0.160752	0.143438
P34896	-0.021175	-0.046466	-0.097969	-0.345607	-0.117464	-0.127344	-0.153556	-0.17068	-0.175159	-0.079732	-0.121003	0.039275	0.657148	0.302532	0.457201
Q7Z4L5	-0.220418	-0.115327	-0.151832	-0.256923	-0.078821	-0.210462	-0.157363	-0.047847	-0.127495	-0.039643	-0.121684	0.13963	0.683528	0.396387	0.308269
Q13362	-0.112138	-0.155261	0.034989	-0.241508	-0.047453	-0.349316	-0.221215	-0.082966	-0.041111	-0.129946	-0.21803	0.401311	0.555458	0.260927	0.346259
P00167	-0.33655	-0.358438	-0.07572	-0.148679	0.190583	-0.287302	-0.031944	-0.033768	-0.046536	-0.065241	-0.130801	0.220839	0.568008	0.079289	0.456258
Q96QZ7	-0.305526	-0.082897	-0.207307	-0.200759	0.139732	-0.128732	-0.089445	-0.148376	-0.174568	-0.049726	-0.071024	0.072742	0.525339	0.067417	0.653131
Q9H0R3	-0.146312	-0.287904	-0.316223	-0.125073	-0.011799	-0.273745	-0.011799	-0.231267	-0.011799	0.199173	-0.208613	0.386075	0.445544	0.1482	0.445544
P0DPB6	0.090294	0.108245	0.059521	-0.235386	0.121067	-0.199484	-0.191791	-0.119988	-0.050749	-0.367272	-0.398028	0.109438	0.19786	0.23246	0.643814
Q9UKT9	-0.258755	-0.117534	-0.089041	-0.168324	0.200834	0.043508	0.073239	-0.045684	0.044747	-0.23862	-0.36263	-0.235025	0.694154	0.243044	0.216085
Q9BRQ0	0.181873	-0.120165	-0.15792	-0.292759	-0.055443	-0.060836	0.095577	0.014673	0.074002	-0.25854	-0.320298	-0.310547	0.557314	0.203019	0.45005
Q12965	-0.114345	-0.160156	-0.139714	-0.08479	-0.101784	-0.100799	-0.140945	-0.096366	-0.130847	-0.123379	-0.178694	-0.158068	0.41477	0.527088	0.588028
Q80872	-0.148792	-0.149932	-0.149704	-0.157227	-0.146741	-0.157455	-0.151528	-0.1513	-0.148564	-0.058708	-0.051269	-0.060771	0.481007	0.508466	0.542519
P33469	-0.139044	-0.139966	-0.139244	-0.139948	-0.137247	-0.140657	-0.140398	-0.140494	-0.140769	-0.092194	-0.094747	-0.099873	0.521164	0.484689	0.538729
Q01455	-0.117632	-0.132074	-0.132754	-0.144137	-0.136321	-0.140399	-0.132923	-0.129016	-0.137341	-0.128077	-0.09985	-0.113469	0.46458	0.515213	0.564199
Q96LT4	-0.128783	-0.133628	-0.136569	-0.130514	-0.136223	-0.136223	-0.130167	-0.129475	-0.136742	-0.077659	-0.11161	-0.109573	0.58167	0.295802	0.619695
Q9BTA0	-0.191567	-0.112083	-0.16814	-0.002479	-0.171486	-0.087819	-0.137183	-0.132163	-0.106226	-0.165521	-0.058702	-0.142452	0.294351	0.558639	0.62283
P60510	-0.305039	0.009506	-0.147766	-0.122746	0.01693	-0.004791	-0.121096	-0.039985	-0.108173	-0.11086	-0.276724	-0.234423	0.507512	0.450183	0.487475
Q9NPE2	-0.362537	-0.033906	-0.14202	-0.227824	-0.008164	-0.10684	-0.039054	0.033022	-0.053641	-0.169654	-0.156812	-0.168899	0.554825	0.448306	0.433197
Q4VID0	-0.221884	-0.077158	-0.170673	-0.182697	-0.021048	-0.140837	-0.115454	-0.078494	-0.086064	-0.12074	-0.135527	-0.170477	0.531214	0.517771	0.472067
Q7KZI7	-0.09911	0.01746	-0.000628	-0.0971	-0.062933	-0.054894	-0.058913	-0.173473	-0.081021	-0.194001	-0.335587	-0.220695	0.440463	0.218582	0.701851
P36334	-0.113875	-0.138577	0.011882	-0.026294	-0.093664	-0.129595	-0.143069	-0.050997	-0.104893	-0.228543	-0.230629	-0.230796	0.510314	0.386838	0.581897
Q99715	0.120183	-0.09456	-0.009964	-0.133604	-0.088052	-0.111912	-0.107574	-0.103236	-0.072868	-0.274596	-0.274596	-0.274596	0.488037	0.408847	0.528492
P0C6X6	-0.06229	-0.187401	-0.149523	-0.204618	0.016909	-0.115089	-0.024412	-0.001456	-0.049664	-0.218522	-0.23016	-0.235177	0.537138	0.396953	0.52731
Q9NQ88	0.00835	-0.190744	-0.040993	-0.132794	-0.070255	0.059988	-0.022059	-0.01001	-0.148286	-0.184129	-0.211641	-0.382731	0.187283	0.517426	0.620596
Q9UKZ1	-0.001912	-0.278317	0.035296	-0.278317	0.056558	0.061874	-0.134799	-0.071013	-0.060382	-0.10836	-0.207139	-0.32444	0.311452	0.336147	0.663353
Q96LD4	0.001498	0.009239	-0.046881	-0.217176	0.171792	0.011174	-0.284907	-0.068168	-0.143639	-0.190453	-0.323093	-0.254047	0.381898	0.407336	0.545427
Q15311	-0.095476	0.011199	0.101302	-0.33368	0.166549	-0.0178	-0.175222	-0.067512	-0.375107	-0.210951	-0.112068	-0.182909	0.423671	0.529933	0.338071
Q15436	0.039296	-0.105949	-0.276747	-0.391733	0.198662	-0.009119	-0.309024	-0.136209	-0.182607	0.215663	-0.192369	-0.011985	0.31496	0.30412	0.543042
Q9NX70	-0.049924	0.108522	-0.276589	-0.27769	-0.10604	0.165738	-0.232577	-0.161056	-0.28099	0.296593	-0.099823	-0.256738	0.37918	0.31311	0.478284
Q13526	0.057238	-0.166981	-0.032557	-0.279897	-0.189026	-0.183649	-0.162679	-0.184187	-0.216986	0.115865	0.12918	-0.185945	0.213509	0.464276	0.621838
O75882	0.176946	-0.199804	-0.246253	-0.256575	0.047922	-0.411403	-0.168838	-0.029492	-0.117229	-0.017592	-0.067987	0.063041	0.194068	0.456124	0.577072
O43189	-0.182439	-0.156736	-0.175095	-0.097987	-0.038015	-0.104107	-0.193454	-0.034343	-0.139601	-0.345306	0.402135	-0.024974	0.042975	0.528327	0.51862
O60637	-0.174122	0.0215	-0.286197	-0.182273	-0.051858	-0.165971	-0.100764	-0.045745	-0.168009	-0.355372	0.162639	-0.000164	0.355043	0.414244	0.577048
O43813	-0.297038	-0.043563	-0.318993	-0.123398	0.001344	-0.224189	-0.23816	-0.006639	-0.280073	-0.067575	0.237941	0.249903	0.260946	0.259106	0.590387
Q14156	-0.273518	0.013114	-0.312191	-0.223471	0.044962	-0.130202	-0.293992	-0.005085	-0.289442	-0.082824	0.214198	0.31053	0.105825	0.422916	0.499179
Q71U36	-0.277592	-0.169945	-0.210381	-0.187431	-0.206556	-0.096723	-0.266117	-0.119673	-0.056287	-0.083785	0.161979	0.243311	0.321107	0.59516	0.352932
P62380	-0.029594	-0.117802	-0.321784	-0.299732	-0.101263	-0.013055	-0.239089	-0.062672	-0.217037	-0.146546	0.008998	0.291803	0.338938	0.593463	0.315371
Q14CX7	-0.212578	-0.06713	-0.133585	-0.312886	-0.17747	0.044463	-0.280286	-0.388117	0.044463	0.127897	-0.011275	0.342008	0.109545	0.511768	0.403183
O95295	-0.288272	-0.266562	-0.063418	-0.289822	-0.04636	0.080798	-0.215388	-0.227794	-0.120795	-0.035264	0.355033	0.152232	-0.012305	0.550181	0.427735
Q8IZC6	-0.389914	-0.224985	-0.217488	-0.344933	-0.35243	-8.1e-05	0.059893	-0.007578	-0.007578	-0.023608	0.214705	0.193982	0.40121	0.432294	0.266512
Q5HYK3	-0.416398	-0.164746	-0.150424	-0.303871	-0.138148	-0.125873	-0.058356	0.045988	-0.240446	-0.106349	0.264717	0.376397	0.448448	0.275524	0.293537
Q12933	-0.410185	0.022456	-0.174049	-0.398076	-0.082677	-0.199369	-0.143224	-0.044146	-0.160838	0.057314	0.177688	0.233744	0.529958	0.261478	0.329925
Q4VXU2	-0.246413	0.027064	-0.122801	-0.414875	-0.150149	-0.242037	-0.161088	0.055506	-0.205938	-0.035875	0.040666	0.177912	0.50431	0.459442	0.314278
Q9UHQ9	-0.403853	-0.132947	0.018386	-0.166577	0.038938	-0.0414	-0.278676	0.074436	-0.467375	-0.039424	0.086616	0.2502	0.513007	0.252881	0.295789
Q86YV9	-0.227753	-0.07553	-0.053371	-0.25473	-0.102506	-0.088055	-0.31639	-0.070713	-0.144898	-0.153569	0.379957	-0.028848	0.473497	0.088943	0.573966
Q96J84	-0.168765	-0.141829	-0.135416	-0.430425	0.096743	-0.031521	-0.266246	-0.086675	-0.181591	0.0656	0.397402	-0.179646	0.541664	0.296418	0.224288
Q96QK1	-0.476414	0.067655	-0.126589	-0.277512	-0.24475	-0.044451	-0.068518	-0.067897	-0.171307	0.09832	0.029239	0.037083	0.269884	0.573031	0.402226
Q9Y5V3	-0.352312	0.022383	-0.004905	-0.362807	0.000342	0.023433	-0.166539	-0.055285	-0.121407	-0.183284	0.199368	-0.228062	0.219722	0.590162	0.41919
Q7Z3E5	-0.275323	-0.269431	-0.019007	-0.234077	0.042862	-0.064673	0.110624	-0.111811	-0.253227	-0.304272	0.071936	0.014058	0.488659	0.546537	0.257146
Q17RY0	-0.217778	-0.14651	0.006207	-0.31959	-0.253412	0.021479	0.006207	-0.003974	-0.166872	-0.270165	0.355514	-0.202784	0.499902	0.403643	0.288133
Q9Y6N1	-0.290979	-0.094084	0.038953	-0.141977	0.193277	0.007024	0.007024	0.02831	-0.439981	-0.303219	0.246225	-0.318917	0.309019	0.466003	0.293321
P28838	0.068747	-0.032356	-0.1019	-0.276736	-0.541782	0.169013	-0.129829	-0.086539	-0.167254	-0.048343	0.193053	-0.156686	0.434449	0.177847	0.498314
Q13200	-0.23898	0.060879	-0.089592	-0.515745	-0.087186	-0.0072	-0.033902	-0.068663	-0.159234	0.053816	-0.191333	-0.006747	0.300124	0.571787	0.411977
Q9UBT2	-0.254006	-0.068476	-0.059446	-0.559743	0.074305	0.116773	0.035083	-0.016979	-0.09627	-0.036308	-0.147263	-0.11694	0.114159	0.605187	0.409924
P46060	-0.251762	-0.009581	-0.147341	-0.531056	0.069993	0.16026	0.103332	-0.011468	-0.12155	-0.100528	-0.10531	-0.193966	0.142263	0.477757	0.518958
Q7KZF4	-0.318272	0.07872	-0.080881	-0.511685	0.238084	-0.040922	-0.044468	-0.034774	-0.141647	0.237802	-0.375331	0.059636	0.180059	0.488905	0.264774
P42285	-0.253219	-0.076466	-0.216534	-0.450871	0.168988	-0.185408	-0.008432	0.160984	-0.17607	0.197035	-0.173442	-0.121702	0.20939	0.418857	0.506891
P55072	0.172162	-0.074376	-0.133314	-0.604824	-0.031842	0.084911	0.056202	-0.179553	-0.067761	-0.055475	-0.271012	0.011242	0.169886	0.482574	0.441181
P09496	0.074982	0.066983	-0.129949	-0.739791	0.119549	-0.045767	0.166782	-0.083478	-0.065575	-0.126562	-0.163457	-0.009773	0.167212	0.340314	0.428529
O60888	-0.020168	-0.091379	-0.099881	-0.65681	0.195589	0.044665	0.094619	-0.013791	2.6e-05	0.122208	-0.164598	-0.375126	0.329685	0.256458	0.378503
P57081	0.094034	-0.225322	0.043404	-0.599203	0.257607	-0.131852	-0.14743	0.058983	-0.096801	0.081259	-0.277844	-0.065914	0.204885	0.46391	0.340284
Q08209	-0.210371	0.080957	-0.129729	-0.623024	0.150701	-0.055626	0.498696	-0.03819	-0.082506	-0.001014	-0.267546	-0.044582	0.189915	0.195041	0.337277
Q14061	-0.109144	-0.064111	-0.114773	-0.356823	-0.035966	-0.058482	0.189198	0.17231	-0.283645	-0.05199	-0.351739	-0.058437	0.32189	0.138173	0.663539
P11172	0.009031	-0.07814	0.031542	-0.603082	0.292576	0.208758	0.084228	-0.348275	-0.1519	-0.367545	0.167754	0.032559	0.321218	0.216168	0.18511
P00813	0.11986	0.002927	0.186678	-0.509348	0.231224	0.103155	0.0252	-0.34787	-0.34787	0.00521	-0.182282	-0.220742	0.231161	0.385001	0.317696
Q9GZN8	-0.186676	-0.334085	-0.109925	-0.341395	0.529661	-0.385252	0.277481	0.237279	0.108143	-0.177605	-0.12014	0.294433	0.041995	0.119984	0.0461
O95685	-0.099097	-0.338958	-0.237964	-0.301085	0.229133	-0.452576	0.19126	-0.13697	0.304879	0.086433	-0.101454	0.038257	0.076798	0.264685	0.47666
Q08378	-0.259093	-0.201685	-0.240908	-0.380325	0.211575	-0.131085	-0.126093	0.018316	0.722891	0.105734	0.120744	-0.070146	0.191879	-0.082219	0.120417
Q15695	-0.069668	-0.127497	-0.170869	-0.152797	-0.008224	-0.320864	-0.344357	-0.244963	0.618862	0.377065	-0.04202	-0.076568	0.124713	0.238872	0.198315

## Sheet: SARS-CoV-2
Abundance of proteins that were increased over time after SARS-CoV-2 infection (related to Figure S2, 2C)
UniProt Accession	Control 24h_1	Control 24h_2	Control 24h_3	Virus 2h_1	Virus 2h_2	Virus 2h_3	Virus 6h_1	Virus 6h_2	Virus 6h_3	Virus 10h_1	Virus 10h_2	Virus 10h_3	Virus 24h_1	Virus 24h_2	Virus 24h_3
Q14997	-0.406275	-0.262346	-0.127439	-0.041137	0.25094	0.332543	-0.155943	-0.150318	-0.048683	0.01896	0.191393	-0.11437	-0.301107	0.243359	0.570423
Q92973	-0.346919	-0.407433	-0.156968	-0.107378	0.033756	0.222257	0.213847	-0.273742	-0.125938	0.318538	0.348408	-0.001141	-0.267362	0.125397	0.424678
A2I7N3;REFSEQ:XP_001252647	-0.152551	-0.18892	-0.405295	0.095375	0.312501	0.345313	-0.041537	-0.099161	-0.262679	-0.244823	-0.018633	0.019143	0.058724	-0.052561	0.635104
P41361	-0.369411	-0.293881	-0.30031	0.197032	0.179154	0.309929	-0.006327	-0.097124	0.009496	-0.256947	-0.156182	-0.145076	0.083502	0.29263	0.553515
Q3T052	-0.296336	-0.240548	-0.332018	0.193443	0.345084	0.415014	-0.108373	0.107937	0.003944	-0.299791	-0.159921	-0.245129	-0.024796	0.249932	0.391556
Q9TT36	-0.246515	-0.108334	-0.219055	0.068935	0.306696	0.188002	-0.166436	-0.021612	-0.160709	-0.118209	-0.323072	-0.142695	-0.062312	0.355295	0.65002
Q2HJF0;Q0IIK2;P02787	-0.274528	-0.186067	-0.415498	0.30655	0.235804	0.475303	-0.043581	-0.0647	-0.33346	-0.115345	-0.075891	-0.086701	-0.044661	0.34384	0.278934
Q9H6V9	-0.36558	-0.284572	-0.453664	0.155504	0.088233	0.28984	-0.024527	0.218775	-0.223289	-0.114022	-0.086919	-0.054081	0.035368	0.460482	0.358453
Q3SZ57	-0.208328	-0.097233	-0.182442	0.028917	0.116119	0.001997	-0.062281	-0.048	-0.249797	-0.218773	0.016092	-0.165931	-0.142206	0.625541	0.586325
Q9HCE6	-0.284184	-0.106555	-0.197145	0.012599	0.268816	0.013338	-0.158969	0.134892	-0.209447	-0.278476	0.286257	-0.144708	-0.283112	0.487228	0.459467
Q7L2J0	-0.347514	-0.168278	-0.329323	-0.204225	0.124441	0.252291	0.22687	-0.022937	-0.212947	-0.185552	0.31484	-0.240172	0.015886	0.513246	0.263376
Q96RQ1	-0.402172	-0.082251	-0.200774	0.176808	0.106791	0.287261	-0.469991	-0.038671	-0.048634	-0.201832	0.239089	-0.226015	0.118868	0.33073	0.410793
Q9Y263	-0.53269	-0.177607	0.079957	0.174862	-0.219624	0.150926	-0.481363	-0.078798	0.212599	-0.056348	-0.003775	-0.000517	0.324443	0.290715	0.31722
P49903;Q99611	-0.223334	-0.018136	-0.198279	0.409704	0.363717	0.238309	-0.51234	-0.083787	0.058879	-0.314648	0.169777	0.112928	-0.012242	-0.259648	0.269099
A2I7N3	-0.498095	-0.214942	-0.202675	0.027602	0.334843	0.258035	-0.292314	0.000155	-0.069028	-0.107938	0.060631	0.273654	-0.036278	-0.078817	0.545167
Q14728	-0.469565	-0.210411	-0.338609	0.074702	0.154547	0.229794	-0.284384	-0.05598	0.118989	-0.271541	0.162291	0.528717	0.118472	0.029366	0.213612
Q9H2K0	-0.478021	-0.157984	-0.381144	0.098407	0.359657	0.120708	-0.217906	0.02087	0.005279	-0.152384	-0.189931	0.333902	0.378899	-0.030886	0.290533
P60520	-0.524627	-0.537239	-0.236452	0.324515	0.245951	-0.035471	-0.018623	0.231907	0.264389	0.216164	0.166481	-0.060069	-0.037326	-0.069432	0.069833
Q96M96	-0.588797	-0.304723	-0.368098	0.076132	0.263042	-0.027819	-0.180667	0.319837	0.204996	0.093478	0.226991	0.10881	-0.023899	-0.098926	0.29964
Q8NBQ5	-0.628048	-0.316695	-0.323038	0.193289	0.035284	-0.139582	-0.033763	0.109388	0.136847	0.237125	0.369198	0.166874	-0.160778	0.144313	0.209587
Q9NRX6	-0.254124	-0.487529	-0.292447	0.17156	0.297253	-0.139373	-0.321973	0.033441	0.056534	0.168206	0.405351	0.278998	-0.141022	-0.04766	0.272785
Q96SU4	-0.360405	-0.530676	-0.142045	0.193678	0.199998	0.231545	0.009125	0.299336	-0.064915	-0.129299	0.276757	-0.03192	-0.223076	-0.148859	0.420759
P15408	-0.442775	-0.358054	-0.509842	-0.034237	0.334994	0.111222	-0.002441	0.402542	0.213368	0.074066	0.06902	0.244102	-0.089814	0.041353	-0.053503
P62745	-0.402045	-0.362416	-0.484722	0.110476	0.304392	0.085538	-0.054517	0.342477	0.069546	-0.250838	0.016349	0.220147	-0.073816	0.276847	0.202581
Q9Y3E0	-0.358907	-0.249708	-0.374531	0.027569	0.357997	0.370702	-0.017975	0.298201	0.307833	-0.34472	-0.015774	0.086167	-0.160515	-0.140968	0.21463
P24752	-0.344835	-0.126758	-0.324001	-0.054466	0.21699	0.00885	-0.045873	0.606389	0.101472	-0.280343	0.011418	-0.257998	-0.017911	0.086735	0.42033
Q9Y3D6	-0.338208	-0.119933	-0.355584	-0.076177	-0.060133	0.217594	-0.265884	0.34309	0.143882	-0.344929	-0.01126	0.151927	0.014528	0.137517	0.563571
P54709	-0.363271	-0.289764	-0.551212	-0.124174	-0.001039	-0.131856	0.177186	0.236639	0.049741	0.397759	0.110479	-0.035704	-0.043467	0.178792	0.389889
P55157	-0.351379	-0.31223	-0.539168	0.045284	-0.009547	-0.130006	0.241709	0.113798	0.22905	0.152676	-0.014409	-0.018456	-0.121048	0.195231	0.518494
O95470	-0.373554	-0.384028	-0.543037	0.018312	0.01879	-0.045157	-0.092378	0.10717	0.006931	0.281473	0.263554	-0.08522	0.30426	0.190492	0.332392
P60520;Q9H0R8;O95166	-0.3259	-0.464302	-0.43835	-0.024195	0.156719	-0.16365	0.08439	0.106979	-0.001423	0.12295	0.414411	-0.077403	-0.022209	0.422123	0.209859
Q8TBC4	-0.338237	-0.237272	-0.527189	0.022667	0.209777	-0.073132	-0.072201	0.208952	0.204315	-0.044297	0.366698	-0.359217	0.137288	0.268866	0.232981
O75323;Q9BPW8	-0.511884	-0.190983	-0.388257	-0.269925	0.059887	-0.226336	-0.002192	0.174166	0.297172	-0.03723	0.237519	0.047322	0.166874	0.253875	0.389991
Q9BTT6	-0.482136	-0.036426	-0.512964	0.063908	0.183565	-0.233748	-0.048843	0.237324	-0.128894	-0.091145	0.09136	0.10689	0.128536	0.239445	0.483126
Q9UP95;Q9UHW9;Q9Y666	-0.430086	-0.040616	-0.333868	-0.002847	0.409077	-0.216337	-0.245925	0.044231	0.171299	-0.18773	0.064651	-0.050076	-0.017772	0.464273	0.371727
P05166	-0.369495	-0.211456	-0.377315	0.032501	0.516333	0.211889	0.001106	0.158237	0.106325	-0.25917	0.123247	-0.384696	0.036517	0.276153	0.139824
O43688	-0.436682	0.018263	-0.230781	-0.228997	0.410302	0.084911	-0.282616	0.22591	-0.048588	-0.250094	0.287367	-0.238192	0.079602	0.289802	0.319792
P07910;B7ZW38	-0.492764	-0.319804	-0.293139	-0.16719	0.170606	0.081457	-0.147772	0.28477	0.100592	-0.090187	0.210372	-0.190296	0.085635	0.412163	0.355558
P54136	-0.436678	-0.130941	-0.25191	-0.071358	0.107142	-0.03284	-0.038063	0.228985	-0.074416	-0.168909	0.134796	-0.365282	0.187446	0.557191	0.354835
Q9H8M5;Q6P4Q7	-0.403319	-0.333003	-0.167556	-0.053661	0.150895	0.029313	-0.127062	0.344702	-0.156446	-0.08663	-0.07182	-0.240751	0.374035	0.487116	0.254189
P63279	-0.46297	-0.217666	-0.225587	-0.109698	0.030694	-0.082138	-0.093162	0.318471	-0.143974	0.003273	0.110315	-0.173154	0.383132	0.584664	0.0778
O43464	-0.319177	0.073618	-0.269363	-0.318048	0.259361	0.129535	-0.313885	-0.093393	-0.022729	0.101946	-0.007947	-0.316672	0.302542	0.46613	0.328084
P28331	-0.360281	0.072859	-0.386084	0.030448	0.210152	-0.061838	-0.243489	0.176397	-0.078824	0.181049	-0.204649	-0.30651	0.154867	0.557713	0.258189
P28066	-0.441416	-0.350786	-0.329682	0.09365	0.122473	-0.160432	-0.134749	0.539721	-0.154924	-0.061541	0.180021	0.085548	0.110335	0.31747	0.184312
O14949	-0.457533	-0.440985	-0.286477	0.13224	0.263601	-0.035748	-0.265373	0.393195	0.099795	-0.018829	0.357868	-0.065311	0.136982	0.198246	-0.01167
Q6PIU2	-0.533215	-0.412966	-0.245843	0.107342	0.347747	0.040735	-0.231334	0.246382	0.010013	-0.200526	0.219468	0.24864	0.143078	0.256091	0.004389
Q92504	-0.514167	-0.177785	-0.307459	-0.184582	0.272322	0.16549	-0.270136	0.353102	0.059203	-0.147055	0.41986	0.219382	0.001072	0.156734	-0.045981
P14923;P35222	-0.614655	-0.292387	-0.250444	-0.170479	-0.098187	0.038747	0.091347	0.359747	0.118105	-0.039737	0.04334	0.284982	0.001152	0.434171	0.094298
O95361	-0.60498	-0.290524	-0.202801	-0.091253	0.153941	-0.007971	-0.154552	0.245888	-0.021221	-0.152027	0.16692	0.220291	0.04659	0.505041	0.186659
Q9BW60	-0.278826	0.030358	-0.419965	-0.12164	0.044463	-0.284635	-0.205351	0.312047	-0.182501	-0.170229	0.389763	0.046544	0.30282	0.434857	0.102295
Q9H2G2;O94804	-0.560944	-0.084997	-0.234361	-0.183307	0.036115	0.083605	-0.149697	0.320122	-0.296914	-0.106148	0.457629	0.063885	0.235892	0.208733	0.210389
P09661	-0.198614	-0.315977	-0.105512	0.253008	0.04418	0.228686	-0.02175	-0.351338	-0.13226	0.33222	-0.018293	-0.041462	0.650587	-0.130865	-0.192609
O95870	-0.1523	-0.374078	-0.345791	0.346499	0.039261	0.110697	0.114219	-0.058117	0.036015	0.372818	-0.133413	-0.319485	0.534389	-0.143302	-0.027412
P39656	-0.129823	-0.380746	-0.356774	0.377445	0.027109	0.081582	0.125453	0.024695	-0.225714	0.107928	0.153461	-0.338379	0.566221	0.090799	-0.123256
Q96T37	-0.175501	-0.32442	-0.352029	0.481652	0.072434	0.182616	0.118473	-0.217619	-0.016246	0.094188	-0.007339	-0.213233	0.563434	-0.017675	-0.188735
Q16778;Q99879;Q99880;Q8N257	-0.011315	-0.263499	-0.343624	0.253847	0.189414	0.147819	-0.15728	0.076126	-0.301954	0.069165	0.055969	-0.146308	0.689121	-0.003978	-0.253502
P14866	-0.22029	-0.227107	-0.05247	0.299143	0.281289	0.497732	-0.069896	-0.286813	-0.082598	-0.072815	-0.254744	-0.27784	0.476195	-0.08434	0.074553
Q86U28	-0.14383	-0.224074	-0.189282	0.156439	0.128666	0.346602	0.017315	-0.028723	-0.058891	0.128009	-0.413862	-0.408298	0.585221	0.164562	-0.059854
Q8WXA9	-0.038461	-0.011605	-0.161151	0.503813	0.170296	0.284898	-0.169594	-0.045618	0.013462	0.077445	-0.262949	-0.499663	0.433643	-0.044351	-0.250164
Q6P4A8	-0.100651	-0.266846	-0.252795	0.049658	0.202535	0.107184	-0.228948	-0.29759	0.401198	0.005559	-0.140751	-0.296233	0.586471	0.214532	0.016676
Q14165	0.025452	-0.305166	-0.157088	0.229163	0.080437	0.218518	0.391943	-0.391202	-0.18955	0.213226	0.168473	-0.47318	0.342309	-0.024005	-0.12933
Q8TBE9	-0.21606	-0.323986	-0.186727	0.341869	0.172735	-0.076506	0.482702	-0.215435	-0.186825	0.296964	-0.050265	-0.363859	0.298416	0.144026	-0.117048
Q9H7N4	-0.019778	-0.159413	-0.337787	0.246896	0.10727	0.163951	0.336812	0.07394	-0.13509	0.132902	0.203808	-0.592051	0.203396	0.158882	-0.383737
P09012;P08579	-0.104711	-0.246049	-0.26342	0.209722	0.049199	0.540884	0.077383	-0.071392	-0.285325	0.040228	-0.01607	-0.416576	0.501134	-0.029758	0.014751
O95757	-0.225741	-0.22414	-0.271075	0.154147	0.30477	0.450418	0.055736	-0.32718	-0.007161	0.049507	0.301352	-0.450204	0.296248	0.002313	-0.108989
P55060	-0.078077	-0.404734	-0.148383	0.065693	0.270742	0.420432	0.21685	-0.141907	-0.125044	0.032919	0.100026	-0.524134	0.407309	0.040729	-0.132419
P14555	-0.310244	-0.310849	-0.310338	0.089317	0.125957	0.350306	0.071202	0.074392	0.024842	-0.002401	-0.04142	-0.559508	0.335893	0.327142	0.135709
P53597	-0.166643	-0.260187	-0.381583	-0.168935	0.174023	0.513687	0.051303	0.148963	0.033618	-0.076429	-0.050188	-0.460055	0.254285	0.352626	0.035515
P49419	-0.053389	-0.345244	-0.348909	-0.127032	0.126434	0.602771	0.223874	0.127847	-0.023853	-0.047495	-0.040608	-0.305134	0.401468	-0.002219	-0.188511
P43243	-0.267245	-0.250719	-0.155447	0.107649	0.041832	0.345674	0.33087	-0.194061	0.035522	0.249328	0.019848	-0.576903	0.372928	-0.139466	0.08019
Q9Y277	-0.42853	-0.403001	-0.218093	0.099303	0.018123	0.210743	0.267424	0.129592	0.194318	0.042984	0.089002	-0.430841	0.434627	-0.146713	0.141062
Q13362	-0.129096	-0.361245	-0.093469	0.057283	-0.115964	0.435338	0.126895	0.044524	0.37647	-0.101191	0.027923	-0.578691	0.355951	0.024715	-0.069444
Q9HCU5	-0.07664	-0.428247	-0.357921	0.029026	0.060627	0.102568	0.446592	0.143067	-0.217249	0.272815	-0.118497	-0.238491	0.476523	0.061588	-0.155759
O95858	-0.31972	-0.644513	-0.308693	0.073057	0.077487	0.274222	0.163904	0.008256	0.172947	0.259711	-0.025656	-0.226174	0.2694	0.227737	-0.001964
Q15020	-0.161538	-0.517983	-0.222408	0.060322	-0.075858	0.267344	0.366108	0.08609	0.246602	0.064231	-0.252724	-0.282241	0.454422	0.079549	-0.111917
Q9H0P0	-0.272245	-0.645179	-0.168132	-0.160245	-0.09443	0.133711	0.449908	-0.037125	0.225682	0.197143	0.213086	-0.170004	0.236008	0.06903	0.022789
O15014	-0.264362	-0.255965	-0.026122	0.327622	0.116362	0.152166	-0.023674	-0.128035	-0.227436	-0.05965	0.082413	-0.501503	0.197248	0.591665	0.019271
Q07326	-0.398722	-0.165199	-0.324177	0.409121	0.280631	0.15643	-0.205486	-0.173898	-0.002941	-0.134409	0.082677	-0.322866	0.3144	0.342792	0.141648
Q96MV1	-0.427127	-0.119263	-0.258509	0.191772	0.256785	-0.041392	-0.055524	-0.127025	0.110153	-0.251031	0.052444	-0.30479	0.529174	0.400109	0.044223
Q8N163	-0.548227	-0.261986	-0.289848	-0.000665	0.392999	0.07037	-0.123219	-0.067736	-0.035191	-0.071279	0.115645	-0.158106	0.375466	0.322025	0.279752
O43143	-0.20342	-0.463185	-0.029598	0.189487	0.093455	0.318045	0.072088	-0.359088	-0.124321	-0.034419	-0.109114	-0.299809	0.42238	0.146902	0.380598
Q96KC8	-0.10433	-0.312965	-0.206671	0.244102	0.164062	0.296748	-0.243024	-0.186525	-0.117806	-0.212594	-0.085339	-0.274066	0.445167	0.117135	0.476107
P04004;Q3ZBS7	-0.240257	-0.322873	-0.31243	0.280898	0.118596	0.314273	0.082932	-0.03815	-0.005671	-0.193522	-0.270508	-0.35146	0.267052	0.405015	0.266106
Q9TRI1	-0.116615	-0.272251	-0.271986	0.388557	0.277289	0.393118	-0.090073	-0.146524	-0.14138	0.014142	-0.275301	-0.417795	0.247831	0.275875	0.135114
P53985	-0.238334	-0.340755	-0.284456	0.431643	0.144841	0.073242	-0.082064	-0.163575	-0.280348	-0.082589	-0.180159	-0.021728	0.484238	0.296106	0.24394
Q3SX09	-0.023628	-0.330281	-0.275012	0.654009	-0.037503	0.113589	-0.042175	-0.082165	-0.10346	-0.153354	-0.280386	-0.191456	0.378356	0.216519	0.156947
Q9NUU6	-0.448647	-0.054462	-0.31057	0.213628	0.065745	0.14697	0.073356	0.14935	-0.017881	-0.216502	-0.068167	-0.461388	0.446491	0.141594	0.340482
P20933	-0.250839	-0.281367	-0.254628	0.34525	-0.151171	-0.046034	0.020805	0.09271	-0.164389	-0.170709	0.079924	-0.328744	0.477749	0.171411	0.460032
Q9Y6C9	0.136175	0.002885	-0.151399	0.256835	0.21758	0.291183	-0.219613	-0.156467	0.055976	-0.245917	-0.004998	-0.680374	0.228922	-0.055836	0.325048
Q9UKJ3	-0.14826	-0.059027	-0.134057	0.210464	0.063738	0.315181	-0.045595	-0.260511	-0.353388	0.058582	0.043175	-0.453891	0.213335	-0.045673	0.595926
P18754	-0.168481	-0.112645	-0.099702	0.172103	0.159235	0.269101	-0.090597	-0.262469	-0.237712	0.017012	-0.050338	-0.467302	0.625413	-0.027311	0.273692
Q8IXM3	-0.31827	-0.027885	-0.209563	0.052445	-0.046076	0.360969	0.140211	-0.216948	-0.120261	0.042077	0.011557	-0.56352	0.442409	0.126616	0.32624
Q9UBC2	0.067736	-0.001848	-0.115692	0.043803	-0.132935	0.150772	0.084701	-0.190093	-0.17878	0.00273	-0.082114	-0.670616	0.531303	0.194941	0.296091
P04843	-0.127321	-0.491798	-0.329473	0.432702	0.005262	0.079222	0.09289	-0.038798	0.100848	0.026484	-0.253334	-0.214967	0.39985	-0.061987	0.38042
P84090	-0.273132	-0.301233	-0.392289	0.401486	0.142597	0.028138	0.33876	-0.127698	-0.202878	0.094423	-0.143162	-0.253744	0.271699	0.019242	0.397791
P17980	0.033751	-0.359493	-0.471216	0.218877	0.139689	0.330207	0.224875	-0.228836	0.004033	0.033721	-0.134258	-0.360977	0.442203	0.150443	-0.023019
Q6YN16	-0.116071	-0.362735	-0.282044	0.387793	0.035629	0.287526	0.338638	-0.133441	-0.048728	-0.011105	-0.164123	-0.465245	0.354584	-0.012565	0.191886
O43252;O95340	-0.230846	-0.411438	-0.262596	0.199254	-0.113606	0.1127	0.428336	-0.030963	-0.190483	-0.02466	-0.112517	-0.222765	0.543107	0.24342	0.073058
Q9H4Z3	-0.207604	-0.361504	-0.231357	0.373881	0.001136	0.118847	0.390863	-0.21444	-0.244314	0.056299	-0.261035	-0.144809	0.473816	0.20335	0.046871
Q71U36;P68366	-0.17915	-0.342416	-0.350349	0.364834	0.067185	0.143376	0.428978	0.072957	-0.043493	-0.094882	-0.291524	-0.181002	0.485743	-0.119452	0.039192
P31943;P55795	-0.091941	-0.464164	-0.397839	0.227324	-0.14686	0.110501	0.30621	-0.323927	-0.137665	0.29174	-0.171983	0.121053	0.372435	0.144719	0.160396
P49792;Q99666	0.00161	-0.420041	-0.287643	0.110556	-0.159052	0.010029	0.329684	-0.368358	-0.061967	0.180447	-0.111645	-0.166436	0.551719	0.169222	0.221874
Q9UNM6	0.004902	-0.396778	-0.454868	0.11771	-0.228627	0.135904	0.377565	-0.076875	-0.125175	0.040774	-0.159496	-0.178043	0.456596	0.269	0.21741
Q14696	0.000606	-0.524589	-0.347808	0.120653	-0.206658	0.328317	0.241214	0.029488	-0.190759	0.02863	-0.335398	0.104124	0.390657	0.156054	0.205468
P50448	-0.062988	-0.268666	-0.340313	0.222993	0.114457	0.11164	-0.050675	-0.131781	-0.148901	0.003904	-0.103614	-0.397246	0.626445	0.352819	0.071926
Q12955	-0.128636	-0.271636	-0.580061	0.311494	0.098205	0.061833	0.166202	-0.142976	-0.184618	0.242711	-0.095473	-0.205047	0.491716	0.098369	0.137917
Q13838	-0.18463	-0.352663	-0.37294	0.038837	0.051694	0.110501	0.176601	-0.117181	-0.035147	0.215975	-0.112713	-0.285635	0.648997	0.27339	-0.055086
Q8N3X1	-0.12433	-0.324488	-0.455015	0.129997	-0.000185	0.097614	0.151909	-0.116953	-0.177519	0.180893	-0.107558	-0.243958	0.639246	0.218195	0.132152
P07437	-0.111197	-0.337838	-0.202633	0.000174	-0.043284	0.111235	0.275413	-0.31046	-0.186951	0.266464	-0.059543	-0.384796	0.53714	0.235144	0.211133
Q9Y6G9	-0.268802	-0.362441	-0.207793	0.088746	0.048074	0.165377	0.060645	-0.256416	-0.318164	0.284344	9.9e-05	-0.230256	0.562951	0.227033	0.206604
Q8TEQ6	-0.129575	-0.301957	-0.220163	-0.07682	-0.048708	0.070596	0.077734	-0.302482	-0.188824	0.33667	0.028448	-0.300788	0.595969	0.355546	0.104354
Q8TCJ2	-0.019127	-0.247729	-0.304937	-0.130329	0.118172	-0.030913	0.05886	-0.341305	-0.240688	0.269706	0.02266	-0.213596	0.626041	0.340805	0.092381
O94826	-0.067173	-0.237457	-0.276249	-0.191868	-0.138766	0.174078	0.214927	-0.133377	-0.207809	0.122183	-0.064222	-0.380866	0.548251	0.339331	0.299018
P09234	-0.056537	-0.250247	-0.363408	-0.093709	-0.167562	0.083229	0.098213	-0.015762	-0.258697	0.043598	-0.082479	-0.270808	0.424137	0.402584	0.507449
Q15046	-0.176696	-0.405434	-0.344051	-0.043477	-0.06241	0.302969	0.069028	-0.091533	-0.264637	0.13319	0.106893	-0.267132	0.5013	0.328339	0.213649
P22695	-0.049533	-0.365893	-0.228549	0.050944	-0.111323	0.007534	-0.023445	-0.093387	0.091156	-0.002545	-0.222514	-0.327353	0.613021	0.447748	0.214142
Q01081	-0.027308	-0.331082	-0.26118	-0.010603	-0.289009	0.042535	0.153435	-0.061262	-0.132484	0.0605	-0.111035	-0.170076	0.686498	0.416849	0.034221
O00410	0.024151	-0.380872	-0.174971	0.027913	-0.225353	0.048425	0.064468	-0.162404	-0.203943	0.159961	-0.163607	-0.257286	0.616378	0.277646	0.349495
P28288	-0.006902	-0.267538	-0.282347	0.164432	-0.113913	0.075097	0.003233	-0.207992	-0.319474	0.14993	-0.039456	-0.333464	0.591556	0.281066	0.305772
Q96AE4	0.040334	-0.304412	-0.262481	0.065735	-0.159371	-0.207456	0.082075	-0.089174	-0.237992	0.283414	-0.074765	-0.283616	0.614664	0.323499	0.209546
Q96RS6	-0.117013	-0.267572	-0.228439	0.296934	-0.112364	0.02681	-0.0221	-0.114531	-0.278625	0.004734	0.017403	-0.262734	0.733965	0.230258	0.093274
Q9NSD9	-0.113355	-0.339708	-0.304652	0.076409	-0.180135	-0.03014	0.068401	-0.092628	-0.302468	0.097481	0.092883	-0.163622	0.663248	0.337128	0.191156
P17706	0.120095	-0.323489	-0.144957	-0.082857	-0.1658	0.242154	0.043827	-0.358037	-0.093411	0.061272	-0.056323	-0.389523	0.525635	0.304994	0.316419
Q12788	-0.114773	-0.255402	-0.057541	-0.065058	-0.108054	0.08932	0.076281	-0.463553	-0.092931	0.23995	-0.12351	-0.305139	0.513692	0.252778	0.413941
Q8N684	-0.020386	-0.17157	-0.087227	-0.180322	-0.207293	0.107152	0.046351	-0.45106	0.00116	0.117951	-0.067778	-0.324801	0.565053	0.349998	0.322771
O95782	-0.093623	-0.431682	-0.003292	-0.177079	-0.262528	0.290274	0.150566	-0.345685	-0.072548	0.29421	-0.112108	-0.167812	0.270942	0.165613	0.494753
Q9UBT2	-0.002626	-0.371429	-0.137198	-0.151036	-0.240103	0.016667	0.25936	-0.414698	-0.055289	0.146529	-0.011514	-0.19843	0.351169	0.337357	0.471238
Q9HD33	-0.075788	-0.259122	0.112707	0.071929	-0.076031	0.194641	0.038217	-0.270347	-0.134817	0.021948	-0.175351	-0.560378	0.28092	0.454488	0.376985
O00231	0.024116	-0.203251	-0.402193	-0.06294	-0.126415	-0.165931	0.329871	-0.17986	0.094101	0.143912	-0.093826	-0.351625	0.608488	0.169158	0.216396
P07996;Q28194	0.102259	-0.260396	-0.128031	0.035236	-0.123426	-0.217113	0.480784	-0.083641	-0.069137	0.190677	-0.460193	-0.299344	0.349484	0.347143	0.135699
P30084	0.055219	-0.288361	-0.453132	0.218769	-0.132528	-0.145909	0.385647	-0.06139	-0.056912	0.240735	-0.17299	-0.371729	0.238257	0.404551	0.139773
O00330	0.022252	-0.313144	-0.166812	0.090428	-0.094349	-0.120355	0.238727	-0.210529	-0.097934	0.33846	-0.095825	-0.515773	0.309714	0.139837	0.475304
O95202	-0.186049	-0.168731	-0.423503	-0.006281	-0.120734	-0.089897	0.358542	-0.228981	-0.145049	0.162944	0.219109	-0.330832	0.215595	0.258621	0.485247
P63010;Q10567	-0.077304	-0.236928	-0.35129	-0.038056	-0.260986	-0.204309	0.374394	-0.208392	0.054311	0.42387	0.006811	-0.28636	0.120426	0.284397	0.399417
P34932	-0.220089	-0.460576	-0.293147	-0.21878	-0.050333	0.189187	0.108575	-0.00569	-0.004613	0.17992	0.219798	-0.399858	0.286943	0.40143	0.267231
P26640	-0.138369	-0.362703	-0.152967	0.006825	0.047671	0.29171	0.132853	-0.12449	-0.098816	0.161547	0.248418	-0.642159	0.104627	0.414898	0.110955
Q8WX92;Q9Y6X9	0.026669	-0.216334	-0.155942	-0.176145	-0.058449	0.102636	0.054675	0.007747	-0.265736	0.177914	0.227939	-0.645224	0.344332	0.400206	0.175712
P06576	-0.252197	0.030467	-0.280512	-0.253951	0.095349	-0.054143	-0.028386	-0.026024	0.061359	-0.112291	0.034878	-0.381126	0.13266	0.33829	0.695627
Q12824	-0.144573	-0.170467	-0.030209	-0.445259	-0.078549	0.096163	0.086946	-0.167324	0.129257	-0.07231	0.17558	-0.424806	0.171405	0.270898	0.603247
Q9Y4L1	-0.130507	-0.043263	-0.129521	-0.391338	-0.104258	0.004633	0.056214	-0.190792	-0.106023	-0.048523	0.183342	-0.384123	0.326822	0.499925	0.457411
Q16540	-0.307865	-0.05042	-0.015111	-0.242213	0.03928	0.330018	-0.048355	-0.119908	0.248186	0.066131	-0.079091	-0.643896	0.278824	0.228368	0.316052
Q12913	-0.113864	-0.374591	-0.191586	0.075217	0.283169	0.391735	-0.29508	-0.389314	-0.275878	-0.025135	0.205767	0.135793	0.144448	0.416566	0.012752
Q9BPY3	0.121533	-0.307691	-0.032543	-0.265899	-0.050027	0.590859	-0.106572	-0.353256	-0.170005	-0.032886	-0.165465	-0.102389	0.259773	0.248741	0.365829
Q9BXP5	-0.211844	-0.318204	0.078543	-0.253715	0.097363	0.451859	-0.164278	-0.293092	0.020889	-0.208048	-0.204522	-0.007369	0.197215	0.405866	0.409337
Q9H900	-0.100405	-0.137279	-0.095875	-0.173587	0.291405	0.459415	-0.333218	-0.130467	-0.101263	-0.327329	-0.214961	-0.081819	0.213855	0.255968	0.475562
Q9NP81	-0.064761	-0.08141	-0.390439	-0.263613	-0.104414	0.231965	-0.147941	-0.357466	-0.093287	0.132757	-0.03767	-0.072386	0.420885	0.421839	0.405941
Q9P0V9	0.109195	-0.273424	-0.483331	-0.112997	0.006944	0.202782	-0.006541	-0.318752	-0.191113	0.094373	-0.208665	0.051136	0.407731	0.412201	0.310459
Q9Y3T9	0.052921	-0.076764	-0.327714	-0.05604	-0.029888	0.296048	-0.37616	-0.289529	0.038522	-0.148106	0.065764	-0.282767	0.368631	0.506318	0.258767
O14646	-0.315089	-0.211318	-0.273273	-0.082181	-0.069861	-0.043713	0.349187	-0.291437	-0.058721	0.081734	0.479943	-0.215159	0.504638	0.005553	0.139697
Q7L576	-0.294543	-0.433657	-0.411541	0.356158	0.010611	-0.012383	0.043821	-0.235181	-0.113676	0.102095	0.507359	-0.016775	0.226664	0.101426	0.169623
Q13045	-0.404212	-0.263275	-0.327679	-0.105081	-0.134962	0.081887	-0.005722	-0.35954	-0.029565	0.303144	0.365263	0.42219	0.03582	0.207987	0.213745
Q32MZ4	-0.313263	-0.311534	-0.292398	-0.253779	-0.170951	-0.116539	0.166759	-0.188474	0.102375	0.486946	0.137766	0.343482	0.125258	-0.090313	0.374665
P31948	-0.007273	-0.401058	-0.305601	-0.214004	-0.206876	0.090355	0.188511	-0.358792	-0.196647	0.474796	0.31843	0.09915	0.273127	0.1705	0.075381
Q8NCA5	-0.314433	-0.348618	-0.233599	0.047015	-0.306597	0.007729	0.177268	-0.338678	-0.150626	0.498097	0.22092	0.077711	0.145678	0.23128	0.286852
P31943	-0.509295	-0.528173	-0.324556	-0.044493	-0.018813	-0.047087	0.082039	0.128298	-0.066772	0.239992	0.213248	0.321966	0.160994	0.111546	0.281106
P28290	-0.662862	-0.348019	-0.155603	-0.122765	0.206643	-0.173438	0.189579	-0.072582	-0.088734	0.296485	0.197751	0.229265	0.085707	0.165518	0.253054
P08047;Q02447	-0.374712	-0.212638	-0.373661	-0.309631	0.17725	-0.033023	0.105899	-0.302289	-0.10121	0.122055	0.058063	0.239667	0.368279	0.218022	0.417929
P29317	-0.319982	-0.469076	-0.28746	-0.250098	-0.21538	-0.194159	0.21364	0.145464	0.01732	0.347532	0.183015	0.062567	0.33679	0.307699	0.122129
Q13501	-0.335541	-0.277751	-0.265631	-0.238108	-0.277394	-0.349218	0.119077	0.227503	0.123993	0.128685	0.329876	0.094224	0.18994	0.479455	0.05089
Q92841;P17844	-0.148601	-0.373252	-0.202767	-0.19766	-0.339208	-0.21298	0.496634	-0.124158	0.130915	0.312531	-0.014081	0.20769	0.416018	0.066405	-0.017485
P29317;P54753	-0.087236	-0.434629	-0.324925	-0.197023	-0.323696	-0.077124	0.240182	-0.059125	-0.015606	0.559231	-0.045593	0.18484	0.290376	0.069358	0.22097
Q96EK6	-0.29253	-0.46327	-0.015762	0.062223	-0.351682	-0.193771	0.202691	0.07163	-0.077409	0.412949	-0.184577	-0.009633	0.443737	0.162425	0.23298
P15170	-0.269286	-0.48478	-0.02899	-0.213041	0.142524	-0.322007	0.442047	-0.263661	0.192332	0.263282	0.004079	0.266467	0.021292	-0.030616	0.280359
O75177	-0.132056	-0.449859	-0.515433	-0.021803	-0.014466	0.177781	-0.202622	-0.129274	0.059727	0.092514	-0.010211	0.254648	0.495721	0.089268	0.306065
Q5ZPR3	-0.125612	-0.346469	-0.400393	-0.048975	-0.05159	0.022824	0.020765	-0.208164	0.218484	0.154038	-0.231596	0.374405	0.504409	-0.193915	0.311788
P49917	0.00865	-0.375826	-0.297888	-0.170814	-0.237748	0.285081	-0.326978	-0.194476	0.031345	0.329699	0.27344	0.262147	0.449525	-0.052237	0.01608
P50552	-0.036905	-0.109687	-0.455517	-0.36767	0.00798	0.052968	-0.21821	-0.040334	-0.21047	0.159517	0.181076	0.36581	0.515893	-0.118726	0.274275
O43294	-0.380588	-0.547618	-0.334866	-0.016904	0.055645	0.131672	0.008977	-0.169759	0.027794	0.330717	-0.028387	0.077352	0.193103	0.212029	0.440833
P06756	-0.415218	-0.509433	-0.511235	0.271137	0.078707	0.187952	-0.048847	0.102387	0.065624	0.066236	-0.070941	0.250701	0.135041	0.149783	0.248106
P31942	-0.420389	-0.594853	-0.386905	0.226666	-0.01315	0.338177	-0.048721	-0.030153	0.043961	0.148796	0.082401	0.088711	0.168146	0.24659	0.150726
Q4KMQ2	-0.198496	-0.4433	-0.582498	0.014659	0.173879	0.454666	-0.095539	0.091182	-0.155487	-0.016107	0.127724	0.052085	0.254539	0.09116	0.231532
P25786	-0.138557	-0.357226	-0.417761	-0.111869	-0.126142	0.427644	-0.032711	-0.113591	-0.26017	0.102496	0.06158	0.124426	0.365252	0.004942	0.471686
Q96BI1	-0.377126	-0.469835	-0.112051	-0.031153	0.078495	0.394454	-0.102665	-0.076283	0.229885	-0.153075	-0.233811	0.069573	0.29714	0.016298	0.470155
Q6Y1H2	-0.190373	-0.42513	-0.10452	-0.05398	-0.144742	0.559041	-0.309578	0.052223	0.12837	-0.096886	-0.248465	0.09468	0.39298	0.058837	0.287542
P61026;P51153	-0.220461	-0.485428	-0.163284	-0.099127	-0.094438	0.165947	-0.383437	0.058468	0.426598	-0.154625	0.018423	0.080022	0.335158	0.127367	0.388817
Q9UL46	-0.156522	-0.463423	-0.34592	-0.07612	-0.003703	0.274604	-0.124114	0.486477	0.010731	-0.126474	-0.195927	-0.072196	0.422155	0.210365	0.160066
P47755	-0.236232	-0.35418	-0.291644	-0.099187	-0.357445	0.234669	0.17609	-0.10552	0.023214	-0.110863	-0.032792	0.237736	0.020641	0.331441	0.564071
P49137	-0.281728	-0.38197	-0.165045	-0.102845	-0.220007	0.300383	0.143901	-0.440927	0.169224	0.017902	0.136525	0.04254	-0.026008	0.461455	0.346599
P09669	-0.353636	-0.391532	-0.116466	-0.048988	-0.058405	0.086842	0.261427	-0.270037	0.022848	0.304679	-0.240026	-0.127642	0.094527	0.300986	0.535425
Q7Z7M9	-0.205007	-0.473988	-0.055973	0.188923	-0.237594	0.104166	0.374716	-0.305701	-0.023563	0.319017	-0.372321	0.046491	0.161929	0.171228	0.307677
O15195	-0.205251	-0.590205	-0.151953	0.141972	-0.272021	0.352218	0.041122	-0.136075	0.257227	0.256753	-0.14773	-0.152624	0.127976	0.098021	0.380569
O95757;P34932;Q92598	-0.244572	-0.522571	0.00298	-0.030239	-0.13129	0.380809	0.01196	-0.21725	0.369935	0.012956	-0.353247	0.027911	0.091751	0.350763	0.250103
Q15008	0.01438	-0.41419	-0.285539	0.238338	-0.063399	0.106923	0.027107	-0.461243	-0.115253	0.303354	0.07496	0.253828	0.279755	-0.300847	0.341826
Q5HYI8	-0.092044	-0.411558	-0.289301	0.282654	-0.412734	0.053788	0.101243	-0.242875	0.069823	0.291664	0.000515	0.085932	0.110905	-0.093619	0.545607
Q15363	-0.074279	-0.303915	-0.473406	0.059204	-0.048059	-0.030336	0.084565	-0.403374	-0.125794	0.17341	-0.037313	0.200457	0.396466	0.082415	0.499959
Q13724	0.009699	-0.321413	-0.389247	0.248927	-0.278686	0.06291	0.090705	-0.35489	-0.108879	0.210076	-0.190853	0.040533	0.37583	0.146382	0.458906
Q9NYU1;Q9NYU2	0.09192	-0.169646	-0.212725	0.30817	-0.29974	0.148941	-0.125293	-0.607142	-0.067517	0.137261	-0.037706	-0.039579	0.254712	0.161246	0.457097
Q8N5B7	0.008503	-0.353151	-0.110574	0.292182	-0.415698	-0.106366	-0.111826	-0.331817	-0.014161	0.285468	-0.265018	0.326237	0.244524	0.292495	0.259203
Q9H5V8	-0.115709	-0.363459	-0.172615	0.433797	-0.362467	0.136798	0.077688	-0.316358	-0.009572	0.097483	-0.278935	0.346647	0.241998	-0.049566	0.334271
Q9NVV5	-0.170796	-0.147083	-0.251587	0.268263	-0.492914	-0.051635	0.057764	-0.190061	0.338455	0.252777	-0.358263	0.246952	0.394234	0.040954	0.062938
O15118	-0.463483	-0.206865	-0.433789	0.402414	0.192171	-0.039958	0.081921	0.268496	-0.061446	0.041598	0.011648	-0.078588	-0.072934	0.490407	-0.131592
Q9H477	-0.296602	-0.198628	-0.448032	0.166032	0.202653	0.106433	-0.134336	0.141565	-0.138541	0.009316	0.069086	0.182102	-0.15001	0.665511	-0.176547
Q5JS54	-0.152512	-0.109182	-0.259278	0.004713	0.11694	-0.527632	0.109872	0.176447	0.14302	-0.100743	0.106409	-0.143955	0.011533	0.702438	-0.078069
Q8WW12	-0.368287	-0.289955	-0.232877	0.008516	0.095876	-0.268081	0.147582	0.230648	-0.098475	0.11856	-0.023092	-0.227066	0.135011	0.684283	0.087357
O15031	-0.313263	-0.361736	-0.214961	0.192269	0.17951	0.000316	0.025835	-0.248286	-0.198865	0.095099	-0.102429	0.19824	0.004402	0.702259	0.041611
Q9Y2L1	-0.287455	-0.448671	-0.126491	-0.01945	0.118445	-0.270257	0.285306	-0.097664	-0.267939	-0.121325	0.185812	0.28615	0.085121	0.540938	0.137482
Q14CZ7	0.077993	0.115204	0.124146	-0.155308	-0.054774	-0.066287	0.191924	-0.103123	-0.220914	-0.045121	-0.122909	-0.341091	-0.34036	0.740248	0.200372
Q8WUY3	-0.126405	-0.04374	-0.055371	-0.147002	0.051129	-0.139628	0.02135	0.02601	0.001491	0.071067	-0.115276	-0.058607	-0.527817	0.733659	0.30914
P13645;P19012	-0.117809	-0.136242	-0.133983	-0.041304	-0.012589	-0.087641	-0.114803	-0.205356	-0.049304	-0.050438	-0.170146	0.064171	0.006221	0.909446	0.139778
Q8N2K0	-0.146627	-0.13175	-0.14672	-0.028081	-0.069795	-0.021578	-0.125934	-0.140213	-0.182165	-0.08963	-0.029094	0.115556	0.109501	0.911023	-0.024493
P62826	-0.382536	-0.198579	-0.174829	-0.226679	-0.025124	-0.036542	-0.120096	-0.097067	-0.074398	0.066161	0.007216	0.15584	0.172385	0.788135	0.146113
Q9H223;Q9H4M9	-0.09924	0.016396	0.051695	-0.214875	-0.16299	-0.180761	-0.326781	-0.109506	-0.153253	0.004978	0.109714	0.170115	-0.028802	0.830066	0.093244
Q9HCU9	-0.194179	-0.106302	-0.197813	-0.286563	-0.190998	0.10138	0.012885	0.177503	0.021242	-0.088046	-0.259746	-0.024277	0.142788	0.804337	0.08779
Q15388	0.069755	-0.061086	0.003449	-0.232941	-0.181594	-0.401882	0.058206	0.075478	-0.027685	-0.200256	-0.245207	-0.038867	0.209349	0.724955	0.248327
Q16740	-0.038952	-0.046556	-0.080141	-0.032131	-0.01668	-0.256201	-0.130352	0.029642	-0.156402	-0.225174	-0.102815	-0.152277	0.155998	0.856489	0.195552
P61204;P18085;P62330;P84085	-0.173214	-0.173954	-0.127798	-0.155118	-0.091157	-0.124673	-0.090728	-0.010042	-0.0713	-0.06248	0.448218	0.053477	-0.140665	0.79321	-0.073775
Q6NZI2	0.031061	0.194162	0.170253	-0.144481	-0.009649	-0.678835	-0.124819	-0.109216	0.018714	-0.054437	-0.188671	0.058076	-0.009948	0.5271	0.320688
Q9GZP4	0.036009	-0.125824	-0.321328	-0.160543	-0.055684	-0.612194	-0.010556	0.13248	-0.106908	0.208282	0.138981	0.37103	-0.157772	0.307974	0.356052
Q99807	-0.325285	-0.127691	-0.210991	0.049515	0.061454	-0.408004	0.107877	-0.140759	-0.195802	0.17763	0.06443	0.542373	-0.219612	0.406116	0.21875
Q9Y2D5	-0.291296	0.027224	-0.229404	-0.034516	-0.038203	-0.585754	0.057095	0.144811	-0.255178	0.215301	-0.09974	0.422851	0.097902	0.384847	0.18406
Q9Y6E2;Q7L1Q6	-0.285573	-0.122607	-0.08218	-0.12754	-0.094763	-0.54817	-0.189346	0.037759	0.027471	0.405877	0.01745	0.03971	0.122091	0.525434	0.274387
O60934	-0.155963	-0.183918	-0.147889	0.142108	0.252962	-0.064107	-0.236965	-0.202212	-0.230263	0.021093	0.35994	-0.293245	0.636854	0.216456	-0.114853
P22102	-0.000173	-0.019572	-0.11496	-0.113487	-0.074867	0.002707	-0.207826	-0.260666	-0.170948	0.170625	0.516618	-0.333218	0.554947	0.261259	-0.210438
P98196	-0.085489	-0.08808	-0.178407	0.074678	0.224686	0.028472	-0.223199	-0.141886	-0.463331	-0.032942	0.362216	-0.024754	0.221221	0.597208	-0.270394
Q9Y2I8	-0.224805	-0.002658	-0.128493	0.156771	0.127525	0.046634	-0.048598	-0.201098	-0.171559	-0.097347	0.459602	-0.043159	0.370171	0.341419	-0.584405
O95758	-0.332557	-0.236421	-0.310556	0.168301	0.395877	-0.003847	-0.275569	0.074462	-0.259246	0.081627	0.045224	0.373558	0.464681	-0.197462	0.011927
Q13885;Q13509;Q9BUF5;P07437;P68371;Q9BVA1	-0.351356	-0.346295	-0.160381	0.256703	0.212481	0.126904	-0.180493	-0.05611	-0.382492	0.191852	0.128548	0.020828	0.598621	-0.09221	0.033399
Q8N999	-0.20451	-0.293458	-0.353828	0.423135	0.265585	0.100938	-0.219458	-0.170319	-0.450139	0.008602	0.225084	0.008959	0.290347	0.229696	0.139365
Q7Z3B4	-0.189726	-0.030803	-0.31733	0.216641	0.414697	-0.145719	-0.453412	-0.042325	-0.404735	0.185628	0.331658	0.065535	0.232731	0.207707	-0.070546
Q08722	-0.350604	-0.217924	-0.225005	-0.093747	0.025579	-0.140497	-0.157715	-0.049832	-0.077835	0.349832	-0.008466	0.072506	0.739234	0.195963	-0.061488
Q8IYI6	-0.273407	-0.320569	-0.271045	0.028949	-0.063159	0.03909	-0.106852	-0.135555	-0.009937	-0.127051	-0.058716	0.077489	0.760541	0.267879	0.192344
Q9UBK9	-0.198318	-0.253749	-0.252596	-0.032448	-0.165785	-0.074906	-0.049106	-0.197125	0.018364	0.23823	-0.170801	0.014474	0.775853	0.110251	0.237661
O15116	-0.24111	-0.214513	-0.125612	0.140247	-0.344696	-0.288096	0.163014	-0.066503	0.081455	0.198723	0.018226	-0.140112	0.705113	0.226983	-0.113119
Q6ZSZ5	-0.114629	-0.098134	-0.20397	0.11786	-0.056552	-0.191096	0.055814	-0.12462	-0.157232	0.129867	-0.030239	0.053393	0.883838	-0.101126	-0.163172
P11233	-0.082995	-0.227141	-0.402281	0.046534	0.017122	0.011318	-0.13647	-0.079404	-0.186497	0.063535	0.059843	0.071894	0.569979	0.550826	-0.276263
Q96DZ1	-0.27877	-0.291825	-0.538303	0.036624	0.095693	-0.017743	-0.134239	0.084367	-0.245857	0.097127	0.333861	0.018689	0.462571	0.337853	0.039951
P37802	-0.190716	-0.317345	-0.455756	0.250331	0.212502	0.020132	-0.165619	0.047267	-0.423187	0.047189	0.038823	0.237016	0.477619	0.224031	-0.002286
Q9UBI6	-0.11994	-0.319642	-0.400575	0.044964	0.247976	-0.052603	-0.220752	0.03471	-0.283535	0.185096	0.035469	0.018658	0.634962	0.282371	-0.087159
Q86UP2	-0.230681	-0.137778	-0.532207	0.079846	0.035024	-0.107514	-0.142777	-0.023933	-0.154751	0.05524	-0.020218	0.211086	0.681209	0.260164	0.027289
Q69YQ0	-0.237709	-0.189134	-0.343799	0.470118	0.113963	-0.286556	-0.167548	0.008081	-0.261718	-0.005161	0.029537	0.293829	0.525418	0.103429	-0.052751
P51571	-0.094476	-0.276905	-0.385848	0.106331	-0.10024	-0.209755	0.118082	-0.112725	-0.352511	0.404773	0.142008	0.024039	0.590714	0.123214	0.023299
P55196	-0.298526	-0.113943	-0.542131	-0.034528	-0.277131	-0.009226	-0.043046	0.001446	-0.132982	0.403931	0.204217	0.178263	0.482344	0.192242	-0.010929
P50995	-0.319448	-0.180454	-0.294397	-0.033435	-0.022417	-0.109177	-0.375966	0.019343	-0.051027	-0.173744	0.08545	0.414175	0.28697	0.527257	0.22687
Q16877	-0.361722	-0.132601	-0.169306	-0.046206	0.07159	0.003767	-0.327658	0.054631	-0.036605	-0.259045	-0.184507	0.563389	0.245952	0.458978	0.119344
P32320	-0.180393	-0.034467	-0.051818	-0.041156	-0.326104	-0.048082	-0.591559	0.006899	-0.127316	-0.041441	0.0992	0.366131	0.210376	0.445342	0.314387
P02787	-0.284792	-0.161775	-0.265347	0.022738	-0.025608	-0.094059	-0.190887	-0.02144	-0.12806	-0.244993	0.006129	0.074916	0.245047	0.35683	0.711301
Q96AQ8	-0.307559	-0.12207	-0.236489	0.011143	-0.051113	-0.021594	-0.351997	0.01327	-0.188708	-0.167901	-0.034384	0.198063	0.247224	0.384033	0.628081
P02769;P02768	-0.334193	-0.146987	-0.257475	-0.070864	-0.011585	-0.110603	-0.227834	-0.074612	-0.104895	-0.136815	0.16801	0.182939	0.12158	0.26082	0.742515
P02769	-0.313757	-0.134047	-0.267759	-0.023721	-0.039575	-0.161145	-0.171236	-0.074323	-0.119649	-0.116041	0.14338	0.120155	0.134387	0.242862	0.780469
O43815;Q9NRL3;Q13033	-0.322597	-0.09627	-0.27673	0.082078	-0.186832	-0.140182	-0.288638	-0.047662	0.076304	-0.176547	-0.046137	0.126194	0.254586	0.51868	0.523754
P07737	-0.364536	-0.171784	-0.097248	-0.172869	0.19042	-0.150674	-0.369291	0.153803	-0.051852	-0.320541	0.12855	0.233765	0.122927	0.365081	0.504249
Q9BXS5	-0.463661	-0.127887	-0.207988	0.105942	0.264497	-0.123439	-0.293198	-0.106999	-0.081228	-0.277012	0.121889	0.247368	0.232842	0.171785	0.537088
Q16555;Q14195	-0.331025	-0.092883	-0.237189	-0.043757	0.085183	0.206974	-0.562429	0.134127	-0.113189	0.001636	-0.053933	0.211322	-0.038453	0.29455	0.539066
Q13885;Q9BUF5;Q9BVA1	-0.437315	-0.059515	-0.238462	-0.069175	0.161258	0.020081	-0.499453	0.089157	-0.185228	-0.08133	0.102494	0.44726	0.212715	0.172383	0.36513
O43760	-0.166517	-0.270874	-0.442412	-0.103962	0.048969	-0.020494	-0.083802	-0.092832	-0.229572	-0.170256	0.045808	0.475061	0.391815	0.211326	0.407745
O95379	-0.083139	-0.29587	-0.247963	0.024147	-0.133369	0.072187	-0.297569	-0.207197	-0.191628	-0.231863	0.184499	0.35344	0.504474	0.144733	0.405119
O75695	-0.093856	-0.151361	-0.29843	-0.303021	-0.063149	0.272198	-0.206927	-0.26734	-0.183303	-0.194498	0.087531	0.330854	0.277439	0.312108	0.481757
Q9NVX2	-0.187269	-0.146586	-0.265113	-0.029639	-0.005691	0.124438	-0.145948	-0.282394	-0.251248	-0.026328	-0.111233	0.28178	0.109814	0.193337	0.742082
P67936;Q3SX28;P09493;P06753	-0.20835	-0.255602	-0.265207	-0.138412	-0.068281	-0.108438	-0.003169	-0.27182	-0.040672	-0.033674	-0.140342	0.356318	0.200418	0.339714	0.637517
P60709;P62736;P68133;P0CG38	-0.226247	-0.220699	-0.317588	-0.023787	-0.121744	-0.227805	-0.067899	-0.111394	-0.091881	0.056999	-0.199227	0.325082	0.305991	0.317154	0.603045
P19367;P52789	-0.172744	-0.133487	-0.116419	-0.116875	-0.321483	-0.091081	-0.15228	-0.269998	0.049552	-0.057671	-0.143381	0.384415	0.203392	0.293058	0.645002
Q8NFV4	-0.210208	-0.457875	-0.29424	0.165546	-0.088281	-0.011587	-0.165747	-0.095933	0.032188	0.099593	-0.293781	0.216637	0.345641	0.24375	0.514298
O75521	-0.069656	-0.44782	-0.34075	0.226803	-0.242671	0.005553	0.074241	-0.028143	-0.081864	0.018313	-0.340455	0.135516	0.308881	0.292764	0.489287
P19440	-0.197873	-0.200294	-0.423565	0.087461	-0.149173	-0.121999	-0.152133	0.022484	0.073246	0.094143	-0.34258	0.360104	0.266383	0.110734	0.573062
P02533;P08727;P19012;Q04695;P19001;P08727;P08779	-0.226249	-0.070361	-0.152634	-0.274056	0.064943	-0.15947	-0.119416	0.016722	-0.114018	-0.224896	-0.241525	0.273771	0.256131	0.302053	0.669005
Q8N2F6	-0.155665	-0.052166	0.074102	-0.20401	-0.046133	0.028538	-0.402836	-0.014914	0.034348	-0.401362	-0.221802	0.287384	0.381265	0.145659	0.547593
Q13885;Q13509;P07437;Q9BVA1	-0.240353	-0.292739	0.017483	-0.032069	-0.173217	0.172358	-0.190066	-0.199069	0.048558	-0.137444	-0.243266	0.078688	0.150915	0.333951	0.70627
Q8IU85	-0.295104	-0.185483	-0.057484	-0.185145	-0.01341	0.258826	-0.132733	-0.037117	0.136813	-0.328463	-0.374507	0.129263	0.136475	0.434358	0.51371
Q7Z7K6	-0.215343	-0.362495	0.07302	-0.042808	-0.221658	0.130751	-0.232228	0.045598	-0.044185	-0.160803	-0.31909	0.141974	0.249037	0.5838	0.374429
Q52LJ0	-0.235245	-0.224359	-0.09334	-0.3234	0.018728	-0.228833	0.139745	0.278656	0.025345	-0.226124	-0.177982	0.129474	0.282075	-0.03562	0.67088
Q13885;Q13509;P07437;P68371;Q9BVA1	-0.149531	-0.151744	-0.258439	-0.015377	-0.157567	-0.205522	-0.079193	0.199434	-0.196556	-0.012931	-0.095054	-0.077749	0.304499	0.111186	0.784545
P20340	-0.251824	-0.386203	-0.416516	0.142683	0.055104	-0.181141	-0.121965	-0.05196	-0.126945	-0.087615	0.032864	0.263163	0.263115	0.414197	0.453044
P31947	-0.393437	-0.310469	-0.329638	-0.024861	-0.038521	-0.22409	-0.118701	0.013437	0.006985	-0.053561	-0.008082	0.374154	0.308257	0.490773	0.307753
Q969H8	-0.224856	-0.286468	-0.304708	-0.046531	-0.227144	-0.20776	-0.111691	-0.031223	-0.007089	-0.130342	0.040154	0.430499	0.188509	0.422728	0.495923
O95292	-0.201286	-0.256632	-0.480445	0.003039	-0.166401	-0.317649	-0.035938	0.069486	0.043231	0.032818	-0.114297	0.301524	0.351602	0.372306	0.398642
Q9H488	-0.070957	-0.368438	-0.34395	0.097593	-0.098275	-0.197285	-0.128084	-0.046544	-0.148836	0.054692	-0.207133	0.494575	0.157814	0.439901	0.364927
Q9HD43	-0.348469	-0.332522	-0.318401	-0.080341	0.054489	-0.159561	0.148165	0.002163	-0.250133	-0.034485	-0.003408	0.157173	0.182251	0.540886	0.442192
P68371	-0.347542	-0.241735	-0.181734	-0.046448	-0.064197	-0.092017	-0.120525	0.061682	-0.131544	-0.096828	-0.023817	0.102464	-0.014954	0.592756	0.604439
Q17RY6	-0.228127	-0.175768	-0.198745	-0.153478	-0.103098	-0.173044	-0.141735	-0.053143	-0.065544	-0.08044	-0.08871	0.194036	0.063191	0.553787	0.650817
Q92610	-0.131268	-0.227637	-0.255505	-0.108409	-0.112146	-0.12605	-0.195718	-0.096792	-0.165384	-0.003158	-0.049101	0.187039	0.099221	0.568257	0.616651
P26599;O95758	-0.206073	-0.350105	-0.186815	-0.072695	-0.243072	-0.059537	-0.022583	-0.133305	-0.084383	0.030025	-0.100247	0.133238	0.150755	0.568168	0.576629
Q9P270	-0.345304	-0.317953	-0.165356	-0.12329	0.003049	-0.131594	-0.256439	0.017748	-0.169158	-0.07544	0.10963	0.245031	0.203275	0.4923	0.5135
P63104	-0.258844	-0.311837	-0.342726	0.001255	-0.119868	-0.189103	-0.098826	0.06019	-0.083634	-0.0722	-0.085148	0.221071	0.313022	0.586429	0.380218
P60709;P62736;P68133;Q562R1	-0.197751	-0.199364	-0.355621	0.061545	-0.087772	-0.165411	-0.140875	-0.044115	-0.221625	-0.027757	-0.083136	0.094807	0.348343	0.627683	0.391051
P60709	-0.268236	-0.256089	-0.27177	0.083655	-0.068872	-0.147179	-0.106699	0.042709	-0.116701	-0.126158	-0.177055	0.130626	0.161654	0.63283	0.487283
Q8NFU3	-0.193644	-0.140603	-0.296543	-0.065542	-0.127624	-0.255979	-0.068138	0.010438	-0.189828	-0.089228	-0.086708	0.193445	0.18076	0.613516	0.515677
Q9D312;P35900	-0.191862	-0.280735	-0.238597	-0.078585	-0.112152	-0.209734	-0.255802	0.152535	-0.227792	-0.014224	0.001003	0.205078	0.41398	0.592061	0.244826
P07355	-0.144986	-0.109913	-0.214779	-0.047503	-0.146626	-0.304544	-0.188395	0.025387	-0.187859	-0.14979	-0.138641	0.280269	0.373482	0.572281	0.381618
P02533;P13645;P08727;P05784;P19012;Q04695;P19001;P08727;P35527;P08779	-0.176245	-0.177208	-0.250709	-0.214313	-0.018037	-0.325641	-0.216879	-0.052126	-0.025078	-0.011858	-0.033171	0.30792	0.185988	0.634002	0.373356
Q9UHR4	-0.109841	-0.087185	-0.089534	-0.383627	-0.329834	-0.277684	-0.186124	-0.090303	-0.084566	0.06114	0.119775	0.320729	0.428481	0.484123	0.224451
P11940	-0.226758	-0.098112	-0.155993	-0.236785	-0.270401	-0.236785	-0.234875	-0.187393	-0.061064	0.138635	0.025123	0.269209	0.439316	0.436425	0.399461
Q9Y6N5	-0.125828	-0.25499	-0.197918	-0.162253	-0.310439	-0.269696	-0.144841	-0.062859	-0.069849	0.080859	-0.04038	0.254508	0.460043	0.506326	0.337318
P13693	-0.272879	-0.243477	-0.052262	-0.173035	-0.200328	-0.320756	-0.195943	-0.034273	-0.131474	0.008177	0.152734	0.323032	0.357506	0.580741	0.202236
Q03113;Q14344	-0.181094	-0.257162	-0.235339	-0.255454	-0.025147	-0.371773	-0.076968	-0.0793	-0.145762	0.139853	0.114289	0.230239	0.155348	0.423343	0.564926
P46059	-0.175946	-0.134761	-0.345701	-0.121033	-0.233463	-0.350257	-0.097531	-0.012715	-0.1512	0.163702	-0.034717	0.332881	0.300237	0.367744	0.49276
P62861	-0.243061	-0.18759	-0.156457	-0.143621	-0.124863	-0.283858	-0.181791	-0.175943	-0.189174	0.072711	0.056981	0.33562	0.244923	0.428488	0.547636
Q8NBJ5	-0.24431	-0.171491	-0.177561	-0.132982	-0.230416	-0.276951	-0.122523	-0.138458	-0.207963	0.053292	0.124098	0.249731	0.353397	0.351979	0.570159
Q5MNZ9	-0.295662	-0.288458	-0.271318	-0.036262	-0.217505	-0.113402	-0.21387	0.051243	-0.137543	0.338102	-0.12921	0.510426	0.250529	0.376018	0.176912
P08727	-0.281728	-0.211673	-0.165672	-0.087782	-0.195328	-0.226544	-0.258391	0.197578	-0.11807	0.02183	-0.192717	0.436051	0.297374	0.452101	0.33297
Q969X5	-0.269846	-0.098476	-0.213099	-0.11363	-0.156567	-0.191066	-0.355343	0.053011	-0.176181	0.099924	-0.050273	0.329653	0.56583	0.412033	0.164033
P27487	0.005687	-0.102888	-0.228482	-0.132574	-0.311459	-0.390444	-0.193845	0.035984	-0.135688	0.044816	-0.120951	0.38531	0.304236	0.452965	0.387334
Q6PIF6	-0.017219	-0.134283	-0.309728	-0.137184	-0.266427	-0.392281	-0.294002	0.097691	-0.065576	0.146392	-0.040442	0.455058	0.306556	0.377978	0.273466
Q15149	0.058488	-0.087152	-0.231116	-0.128542	-0.35214	-0.399359	-0.096064	-0.052724	-0.149174	0.036053	-0.057588	0.414979	0.495683	0.393193	0.155463
P60903	-0.101031	-0.091491	-0.220933	0.024162	-0.126594	-0.270818	-0.369746	-0.085054	-0.276448	-0.027046	0.049983	0.543744	0.201816	0.404973	0.344484
Q685J3	-0.108042	-0.074515	-0.254436	-0.030085	-0.152289	-0.195097	-0.358233	-0.003906	-0.268357	-0.065276	-0.065191	0.514347	0.31458	0.422553	0.323946
Q9UKY7	-0.110216	-0.10716	-0.182027	-0.120946	-0.383256	-0.207897	-0.287347	-0.142718	-0.133134	0.082193	0.161643	0.569033	0.331447	0.338149	0.192236
P19338	-0.150456	-0.158102	-0.253069	-0.21072	-0.251602	-0.344255	-0.02104	0.006525	-0.109207	0.128972	0.052654	-0.009895	0.548734	0.511238	0.260222
O00515	-0.097206	-0.28723	-0.321511	-0.04376	-0.265051	-0.306315	-0.056783	0.094012	-0.142485	0.11519	-0.061298	0.076292	0.542587	0.427518	0.32604
P05455	-0.066635	-0.224184	-0.201033	-0.097086	-0.164602	-0.273933	-0.093188	0.210904	-0.111394	0.02516	-0.187202	-0.11876	0.682431	0.410653	0.208867
P35900	-0.063908	-0.332468	-0.347492	-0.107116	-0.162886	-0.166981	-0.087035	0.160436	-0.074237	0.045502	-0.088855	0.073217	0.676949	0.429241	0.045634
Q86UK7	-0.011289	-0.12382	-0.165856	-0.179938	-0.267162	-0.438467	-0.084831	-0.124734	-0.122839	0.216477	0.081724	0.094844	0.678599	0.231178	0.216115
P16144	-0.003375	-0.100263	-0.282161	-0.0918	-0.249632	-0.32621	-0.114255	-0.129069	-0.210778	0.25836	0.074889	0.328	0.594897	0.342008	-0.090611
Q13813	0.00482	-0.142182	-0.439042	-0.083182	-0.310323	-0.281918	-0.046581	-0.008951	-0.22982	0.252004	0.059971	0.173558	0.514751	0.414935	0.121958
P05556	-0.12318	-0.12482	-0.099151	-0.201514	-0.225256	-0.370731	-0.046355	-0.179516	-0.130313	0.167483	-0.030553	0.273777	0.436356	0.619475	0.034296
Q15165	0.025482	-0.096634	-0.150234	-0.137679	-0.086654	-0.450158	-0.064603	-0.092395	-0.124319	0.104031	-0.252069	0.096949	0.40637	0.659454	0.16246
P27216	-0.081208	-0.000643	-0.045795	-0.252351	-0.252944	-0.303889	-0.197282	-0.132339	-0.159737	-0.021274	-0.052671	0.088128	0.380005	0.542795	0.489207
Q8NC51	-0.022523	-0.086491	-0.075264	-0.165217	-0.237335	-0.36841	-0.271779	-0.030149	-0.22372	0.100185	-0.004885	0.014709	0.509094	0.457176	0.40461
P50995;P27216	-0.03193	0.051977	-0.206003	-0.200853	-0.250877	-0.483884	-0.112388	-0.106058	-0.192569	0.051732	0.121773	0.107662	0.450723	0.43676	0.363934
Q9UQB8	-0.015604	-0.029637	-0.245294	-0.08575	-0.204786	-0.474012	-0.127248	-0.005271	-0.236309	0.075511	-0.065618	0.153189	0.437943	0.531506	0.291379
Q6L8Q7	-0.069065	0.084332	-0.16705	-0.094688	-0.194294	-0.433597	-0.245831	-0.035724	-0.372016	0.198655	0.127778	0.06493	0.529005	0.325754	0.281809
Q9BYE9	0.04225	-0.017289	-0.103198	-0.127778	-0.18473	-0.415242	-0.221691	-0.110204	-0.211639	0.082286	-0.243225	0.290761	0.389799	0.339038	0.49086
Q9ULC5	-0.004129	-0.091013	-0.263236	-0.020083	-0.275983	-0.415023	-0.076685	-0.01111	-0.131483	0.026059	-0.215419	0.255226	0.252879	0.442118	0.527882
P37059	0.064438	-0.122304	-0.193428	-0.019365	-0.260309	-0.277832	-0.051018	-0.156283	-0.300084	-0.006752	-0.183236	0.188037	0.577606	0.416481	0.324049
Q9BUF5	0.009064	-0.144903	-0.040654	0.021262	-0.279513	-0.27848	-0.034806	-0.136055	-0.226633	0.002318	-0.324775	0.071509	0.344313	0.54991	0.467443
P08727;P08727	0.042401	-0.118165	-0.411819	-0.062029	-0.117243	-0.223108	-0.256636	0.045118	-0.261865	-0.029526	-0.065566	0.194764	0.493647	0.502362	0.267665
P51148	0.198488	-0.253509	-0.372849	-0.152498	-0.189601	-0.219872	-0.139731	-0.068965	-0.223213	0.048155	0.046334	0.035463	0.479431	0.477311	0.335057
Q9H9B4	0.003237	-0.081942	-0.353678	0.040511	-0.005402	-0.174817	-0.169165	-0.072657	-0.383901	-0.188623	-0.01536	0.047131	0.495467	0.461585	0.397613
P51649	0.079492	-0.002576	-0.350857	-0.113227	-0.218247	-0.332092	-0.108404	0.065752	-0.159906	-0.086243	-0.126253	-0.008656	0.507252	0.507004	0.34696
Q9NR28	-0.050384	0.010932	-0.3747	-0.007658	-0.095756	-0.427259	-0.055323	0.03357	-0.170062	-0.073621	-0.151146	0.027979	0.409034	0.527178	0.397217
P05091	-0.389041	-0.523618	-0.305503	0.022498	0.119039	0.274291	0.250212	-0.010908	0.124282	-0.06306	-0.1232	-0.154541	0.086223	0.241225	0.452101
P49411	-0.214115	-0.554095	-0.222745	0.048087	0.003957	0.17432	0.141617	-0.171965	0.135222	-0.001693	-0.036031	-0.291402	0.111385	0.357182	0.520277
O75390	-0.392559	-0.342705	-0.269042	-0.01162	0.048822	0.186015	0.029789	0.033058	-0.071898	-0.090078	-0.143945	-0.148068	0.135961	0.465104	0.571167
Q9NYP7	-0.182472	-0.308264	-0.26533	-0.02899	0.077416	0.27379	-0.018336	-0.004779	-0.153266	-0.189603	-0.152711	-0.221435	0.099599	0.525715	0.548666
P51553	-0.177412	-0.358996	-0.175251	0.041054	0.00057	-0.012746	0.010093	-0.017075	-0.190134	-0.011021	-0.276039	-0.153198	0.255086	0.393794	0.671275
P15497	-0.15919	-0.330555	-0.360578	0.245726	-0.026959	-0.012739	-0.013062	-0.055445	-0.14734	-0.102503	-0.248744	-0.011656	0.179891	0.531337	0.511816
P00813	-0.281224	-0.231112	-0.287708	0.175336	-0.181045	-0.074698	0.026444	-0.029265	-0.192599	-0.068034	-0.164241	0.053162	0.140343	0.528753	0.585891
P40926	-0.305419	-0.41031	-0.372609	-0.072521	0.05533	-0.024414	0.172872	-0.028631	-0.004728	-0.048395	-0.14183	-0.028952	0.232872	0.43662	0.540112
Q86SE5;P07910	-0.291369	-0.393687	-0.319162	0.101764	0.041766	0.035243	0.169094	-0.064088	-0.036998	-0.143065	-0.305675	-0.010539	0.364114	0.406565	0.446037
Q00059	-0.213398	-0.322562	-0.37513	-0.065746	-0.062774	-0.115948	0.126122	-0.0431	-0.150797	-0.040636	0.094676	-0.13744	0.283513	0.427625	0.595595
P00352;P05091	-0.168986	-0.423037	-0.336607	0.031015	-0.085392	-0.133993	0.090667	-0.096117	-0.039734	-0.040156	-0.080383	-0.024555	0.309088	0.373536	0.624654
P13667	-0.177367	-0.433225	-0.322928	-0.023699	0.08445	0.102949	0.109184	-0.05259	-0.03998	0.003321	-0.096099	-0.352096	0.540465	0.313843	0.343773
P07910	-0.288941	-0.505663	-0.370307	0.04237	-0.038003	-0.067378	0.129182	0.134799	0.060112	0.035657	-0.031541	-0.216125	0.345927	0.463747	0.306163
P22626	-0.178477	-0.377527	-0.461817	0.012854	0.041695	-0.044144	0.145274	0.07027	-0.124894	0.040751	-0.103426	-0.240536	0.41705	0.414845	0.388083
Q00610;P53675	-0.273021	-0.432958	-0.417521	0.093698	-0.153888	-0.0369	0.377349	0.07029	0.027472	0.119833	-0.13988	-0.190721	0.353623	0.2521	0.350525
Q9BQE3	-0.337419	-0.376412	-0.376957	0.062255	-0.122464	0.043911	0.267828	0.092699	-0.012782	-0.134372	-0.112927	-0.111326	0.524737	0.353909	0.239319
O60716	-0.253736	-0.476241	-0.387676	0.145516	-0.051003	0.165715	0.11676	-0.113356	-0.021278	0.250542	-0.243963	-0.120607	0.423979	0.327082	0.238269
Q9BXJ9;Q6N069	-0.099416	-0.437675	-0.234301	0.127204	0.081898	-0.104931	0.216838	-0.103301	-0.25665	0.249937	-0.343975	-0.143626	0.352556	0.444345	0.251096
Q6NUK1	-0.12452	-0.296883	-0.51114	0.150929	-0.014178	0.012965	0.055467	-0.05156	-0.269942	-0.0432	-0.144371	0.118096	0.574692	0.368354	0.175292
Q71U36;Q9NY65;P68366	-0.231561	-0.342667	-0.348181	0.074641	0.089771	0.291024	0.053391	-0.10853	-0.275308	-0.150851	-0.058305	-0.043272	0.603046	0.3406	0.106202
P42167;P42166	-0.332245	-0.422157	-0.217856	0.208414	-0.031363	0.001809	-0.161674	-0.18657	-0.210803	0.08128	-0.005489	0.065498	0.449483	0.306357	0.455314
Q9NZI8	-0.37195	-0.353513	-0.357127	0.004741	0.107142	0.014225	-0.124504	-0.112184	-0.202796	-0.003898	0.210239	0.058312	0.549773	0.222707	0.358833
Q15654	-0.337272	-0.382722	-0.24405	0.042641	-0.037133	0.006053	-0.121734	-0.042662	-0.062754	-0.042616	-0.239015	0.207579	0.472981	0.504166	0.276536
Q9Y4P3	-0.348278	-0.460955	-0.335823	0.11531	0.059637	0.262583	-0.075608	-0.215429	-0.158212	0.024136	-0.065867	0.232883	0.423641	0.320917	0.221067
Q96N64	-0.32923	-0.38893	-0.261533	0.041649	0.056747	0.051317	-0.261295	0.038993	-0.239011	-0.080403	0.233548	0.002374	0.287196	0.554469	0.294107
P30419	-0.267223	-0.269736	-0.172315	0.08653	-0.064932	-0.127816	-0.186698	-0.008704	-0.136009	-0.030907	0.122603	-0.132983	0.340161	0.767317	0.080711
O15145	-0.319287	-0.350613	-0.271312	0.136371	0.013419	-0.244976	-0.301362	0.187215	-0.078607	0.059378	0.143051	0.022446	0.333042	0.590559	0.080676
P17096	-0.257851	-0.169663	-0.365323	-0.185654	-0.007294	-0.177427	-0.100848	-0.101205	-0.187283	0.104621	0.187863	0.071784	0.318682	0.678447	0.191151
P35637	-0.279558	-0.15549	-0.261532	-0.146026	-0.172794	-0.263079	0.063376	-0.151493	-0.194972	0.130039	0.152604	0.028794	0.479316	0.580407	0.190409
Q13310;P11940	-0.164766	-0.150233	-0.240374	-0.186973	-0.153886	-0.299242	-0.011183	-0.025191	-0.161402	0.00469	0.133227	-0.043482	0.380867	0.715364	0.202581
P26599	-0.247738	-0.26886	-0.279725	0.036286	-0.092011	-0.236593	-0.155914	0.005561	-0.256804	0.115797	0.169606	-0.063342	0.300263	0.591319	0.382157
P78371	-0.228507	-0.353131	-0.216707	-0.007122	-0.186659	-0.246342	-0.112696	0.032037	-0.147526	0.033355	0.149217	-0.059812	0.403119	0.551212	0.389561
Q00610	-0.197232	-0.305602	-0.300031	0.003814	-0.186167	-0.086194	-0.142458	0.022019	-0.238587	-0.034795	0.073811	0.003814	0.54127	0.416342	0.429996
O95182	-0.170422	-0.310099	-0.326702	0.013251	-0.036184	-0.072569	-0.051918	0.218847	-0.23877	0.021074	-0.268407	-0.087605	0.431943	0.469742	0.407819
P30101	-0.106509	-0.319685	-0.444976	-0.093436	-0.061194	-0.076683	0.041577	0.182412	-0.068719	-0.066192	-0.206533	-0.087174	0.45112	0.482155	0.373837
P35579	-0.186963	-0.329895	-0.467953	0.056324	-0.046323	-0.049595	-0.054558	0.142658	-0.110334	-0.127093	-0.109755	0.042236	0.596782	0.330927	0.313544
P61586	-0.118038	-0.230374	-0.435348	-0.001168	-0.047492	-0.075601	-0.050224	0.116208	-0.136337	-0.196687	-0.159046	-0.0398	0.513913	0.40341	0.456584
Q02952	-0.207246	-0.285642	-0.450121	0.216663	-0.168889	-0.114568	0.090624	0.364033	-0.135109	-0.030519	-0.289898	0.010596	0.341843	0.27127	0.386963
Q15717	-0.242708	-0.308588	-0.505615	-0.098328	0.05627	-0.003158	0.001221	-0.051709	-0.073229	-0.065647	0.15064	-0.088345	0.327512	0.552699	0.348985
P16435	-0.159021	-0.283824	-0.460888	0.033892	-0.068356	-0.089548	-0.021737	0.048454	-0.043213	-0.005977	-0.025628	-0.105023	0.241562	0.745322	0.193985
P61009	-0.341087	-0.255082	-0.305737	0.118141	0.118851	-0.082336	-0.177807	0.105568	-0.151871	-0.170403	-0.118556	-0.044107	0.347608	0.498555	0.458264
Q92544	-0.34222	-0.265114	-0.398524	0.103015	0.039853	-0.147116	0.054145	0.130715	-0.128306	-0.12068	-0.158177	0.052757	0.242747	0.615536	0.321369
Q71U36;Q9BQE3;P68366	-0.310757	-0.257924	-0.283714	-0.063371	-0.045993	-0.214097	-0.139546	0.288819	-0.142326	-0.123101	-0.006786	0.015304	0.402654	0.529287	0.351551
P21796	-0.320365	-0.201857	-0.365352	-0.013938	0.004014	-0.291784	-0.055094	0.271883	-0.116087	-0.079352	-0.006767	-0.07403	0.371634	0.518466	0.358629
P45880	-0.349589	-0.162715	-0.318255	0.025826	0.096071	-0.224983	-0.040665	0.169393	-0.163159	-0.155228	0.030892	-0.158598	0.325506	0.617843	0.30766
P36957	-0.260538	-0.118984	-0.465542	-0.021863	-0.048309	-0.300234	-0.04302	0.167477	-0.138077	-0.023724	-0.000301	-0.004927	0.30247	0.550875	0.404696
Q15836;P63027	-0.187293	-0.047068	-0.457324	-0.089506	-0.039231	-0.231632	-0.111752	0.151068	-0.141728	-0.052532	0.056208	-0.078412	0.161631	0.649789	0.417783
Q14103	-0.283351	-0.256965	-0.278413	0.020738	-0.013141	-0.18905	-0.048876	0.237687	-0.313903	0.122358	-0.059258	-0.033346	0.509473	0.549463	0.036584
Q8NBS9	-0.333015	-0.169061	-0.427924	0.063517	0.05715	-0.245563	0.145222	0.197668	-0.150381	0.060544	0.08844	-0.208749	0.380129	0.571483	-0.02946
Q5TFE4	-0.168436	-0.337721	-0.470086	0.214952	0.022099	-0.132464	0.099854	0.173398	-0.180187	-0.095806	-0.021642	-0.110365	0.426835	0.542651	0.036919
P50213	-0.204254	-0.279348	-0.284712	0.087457	-0.06819	-0.093676	0.129765	-0.024676	-0.195082	0.084664	-0.084948	-0.279158	0.414558	0.663707	0.133891
P14625	-0.220995	-0.235761	-0.27931	0.049974	0.018447	-0.119232	0.021789	0.042292	-0.275119	-0.049644	-0.106462	-0.229027	0.392227	0.571559	0.419264
P11177	-0.099123	-0.282406	-0.419593	0.130754	-0.037295	-0.12065	0.131279	0.047897	-0.18948	-0.067973	-0.141444	-0.224196	0.421621	0.550732	0.299878
P10809	-0.128599	-0.217316	-0.227478	0.023135	-0.098461	-0.206946	-0.060102	0.012453	-0.204328	-0.018258	-0.16179	-0.1659	0.49549	0.596086	0.362015
P21333	-0.137887	-0.138859	-0.276484	0.124271	-0.058828	-0.174017	-0.091488	-0.074418	-0.258165	-0.072938	-0.162868	-0.078396	0.530023	0.605474	0.26458
P02545	-0.194989	-0.281652	-0.417753	0.149435	-0.023776	-0.174301	-0.033958	0.031543	-0.255162	0.006368	-0.054524	-0.011911	0.441354	0.573985	0.245342
P43304	-0.177953	-0.259311	-0.486885	0.229542	0.006087	-0.149516	-0.055323	-0.036133	-0.264579	0.052665	-0.047213	0.009068	0.420139	0.529087	0.230325
P61224;P62834	-0.047106	-0.256476	-0.473923	0.012418	-0.044827	-0.200069	0.143761	-0.061564	-0.261957	0.040867	-0.101398	-0.003062	0.500586	0.490971	0.261779
P40939	-0.081539	-0.208338	-0.497555	0.119499	-0.155339	-0.089192	0.076817	0.017075	-0.232073	0.118319	-0.166263	-0.078875	0.333719	0.622851	0.220894
O14579	-0.107304	-0.253235	-0.364523	0.317755	-0.147684	-0.262115	0.125772	-0.017632	-0.115082	0.063096	-0.208124	-0.173027	0.567099	0.344394	0.230611
P55084	-0.068092	-0.304144	-0.409414	0.121684	-0.059953	-0.271233	0.124752	0.142032	-0.134516	0.001985	-0.228271	-0.121598	0.541192	0.39666	0.268914
O15235	-0.090892	-0.257353	-0.396642	0.17014	-0.006756	-0.249431	0.084253	-0.021146	-0.15972	0.148246	-0.216601	-0.141602	0.557989	0.484313	0.095201
Q16181	-0.218443	-0.244692	-0.428554	0.184867	0.062622	-0.231696	0.069229	0.037619	-0.21959	0.075974	-0.036915	-0.186992	0.546163	0.44989	0.140519
Q9NZM1	-0.283902	-0.259915	-0.313369	0.051019	-0.03243	-0.076457	-0.169155	0.031862	-0.195568	-0.11329	0.026149	0.161331	0.562799	0.563691	0.047236
Q99685	-0.237706	-0.075977	-0.24039	0.189483	-0.106107	-0.218696	-0.22159	-0.156109	-0.044901	-0.127248	0.049777	0.005836	0.537198	0.634049	0.012381
Q9H6Y2	-0.24825	-0.182299	-0.14445	0.141011	-0.227104	-0.258736	-0.100875	-0.01195	-0.142957	-0.124146	-0.059231	0.02258	0.623693	0.518698	0.194018
P13929	-0.248801	-0.052076	-0.334515	0.04675	0.038447	-0.035145	-0.200592	-0.049265	-0.157936	-0.317637	-0.113546	0.284081	0.648345	0.333017	0.158873
Q16787	-0.227075	-0.226179	-0.273687	-0.039712	0.032878	0.172907	-0.137424	-0.024117	-0.126506	-0.193981	-0.174695	-0.150344	0.356767	0.617582	0.393587
P14927	-0.17262	-0.198421	-0.282151	-0.274956	-0.011834	0.080629	-0.222014	-0.10246	-0.02719	-0.070184	-0.07326	-0.074278	0.477197	0.553906	0.397635
Q07955	-0.213552	-0.292964	-0.233368	-0.129239	-0.175767	-0.136298	0.103897	-0.065902	-0.101131	-0.087875	-0.11834	0.02239	0.431472	0.591855	0.404822
P05023	-0.221728	-0.254977	-0.359815	-0.072631	-0.099004	-0.18478	-0.05592	0.106321	-0.009615	-0.090213	-0.131687	-0.023454	0.416875	0.567713	0.412915
P07237	-0.140918	-0.256117	-0.351708	-0.02828	-0.161579	-0.300825	-0.013055	0.100978	-0.144219	-0.028081	-0.100706	0.064722	0.402749	0.537641	0.419397
P48735	-0.122238	-0.195975	-0.262736	-0.01771	0.009256	-0.085918	-0.023215	-0.129539	-0.159258	-0.264509	-0.180369	-0.021909	0.385427	0.486526	0.582167
Q9NSE4	-0.186303	-0.222458	-0.278061	-0.006758	-0.043748	-0.1129	0.0172	0.023159	-0.158392	-0.180561	-0.200586	-0.094027	0.364031	0.563223	0.516181
P51991	-0.135508	-0.25514	-0.257083	0.041989	-0.074137	-0.153788	0.093979	-0.108088	-0.1419	-0.143945	-0.204797	-0.109337	0.426706	0.48903	0.532019
Q14697	-0.156802	-0.302298	-0.371217	0.147601	-0.023847	-0.125537	-0.014674	-0.024308	-0.135805	-0.081986	-0.239941	-0.035498	0.41132	0.472888	0.480106
Q96IX5	-0.114239	-0.293277	-0.208575	-0.029958	-0.021923	-0.106305	-0.127821	0.00837	-0.074078	-0.153047	-0.231392	-0.114751	0.437502	0.590217	0.439276
Q16698	-0.150863	-0.195195	-0.337978	-0.071717	-0.193419	-0.13597	-0.031034	-0.064714	-0.011605	-0.098123	-0.151824	0.000378	0.337255	0.521905	0.582904
P51572	-0.06794	-0.152769	-0.356981	-0.115878	-0.099183	-0.160282	-0.046313	-0.009878	-0.042205	-0.116393	-0.129928	-0.141652	0.31188	0.499662	0.627859
P0DTC2	-0.160681	-0.157329	-0.161139	-0.162178	-0.158801	-0.161928	-0.144265	-0.136434	-0.14185	-0.05837	0.000243	-0.064304	0.443002	0.622288	0.441746
P38646	0.008794	-0.100577	-0.107164	-0.166188	-0.192793	-0.193251	-0.142303	-0.136776	-0.20127	-0.09946	-0.071165	-0.098228	0.423136	0.618766	0.458476
Q3ZCQ8	-0.034627	-0.06941	-0.185274	-0.054121	-0.220623	-0.167288	-0.143285	-0.193453	-0.152477	-0.09417	-0.097713	-0.087252	0.494972	0.609846	0.394875
P29401	-0.134119	-0.26566	-0.196443	-0.08991	-0.16757	-0.187484	-0.193428	-0.085739	-0.117252	0.001876	-0.053484	0.012541	0.52955	0.39921	0.547912
O15162	-0.134841	-0.183533	-0.189478	-0.106545	-0.074804	-0.161196	-0.1906	-0.169959	-0.08662	-0.070594	-0.119022	-0.009176	0.409255	0.446209	0.640903
P0DTC1	-0.138821	-0.146525	-0.137466	-0.144554	-0.149713	-0.13835	-0.13309	-0.136542	-0.138249	-0.086408	-0.081929	-0.094333	0.403556	0.503805	0.618618
P06748	-0.110164	-0.149429	-0.176113	-0.143893	-0.198434	-0.152728	-0.082926	-0.143919	-0.125764	-0.065704	-0.093301	-0.091383	0.545674	0.479616	0.508469
P0DTC6	-0.159278	-0.147315	-0.124932	-0.159436	-0.143931	-0.140402	-0.126495	-0.136912	-0.115733	-0.100028	-0.105033	-0.079119	0.573491	0.456015	0.50911
O94788	-0.166286	-0.036465	-0.151421	-0.136646	-0.17349	-0.095641	-0.204133	-0.116304	-0.037367	-0.10696	-0.140391	-0.159513	0.479168	0.501472	0.543976
Q16777;Q93077;P16104	-0.201539	-0.22504	-0.238074	-0.050663	-0.137939	-0.147625	-0.06458	-0.135713	-0.166844	-0.066033	-0.134995	0.116892	0.389507	0.584607	0.478036
Q7Z3J2	-0.15664	-0.215176	-0.193016	-0.039531	-0.149961	-0.113233	-0.154618	-0.155603	-0.155204	-0.060289	-0.153843	0.049523	0.463407	0.559267	0.474918
Q9NPE3	-0.180188	-0.161976	-0.209238	-0.081345	-0.122629	-0.176903	-0.119868	-0.089882	-0.17784	-0.103978	-0.093066	0.007935	0.47225	0.590939	0.445789
P08729;Q6KB66;H-INV:HIT000292931;P08729;P05787	-0.147921	-0.23102	-0.208738	-0.122875	-0.166006	-0.261518	-0.109751	-0.107543	-0.094324	-0.00169	-0.063921	0.106036	0.31747	0.658787	0.433015
P30405	-0.091688	-0.127329	-0.216432	-0.098251	-0.132447	-0.26044	-0.097113	-0.130975	-0.182838	-0.048807	-0.099326	0.041626	0.302806	0.661826	0.479387
P04264;P04259;P02538;Q9H552;P04264;H-INV:HIT000292931;P05787;P13647	-0.128307	-0.166633	-0.268273	-0.096799	-0.146706	-0.209405	-0.08743	-0.194866	-0.204849	-0.015036	-0.035737	0.126657	0.495239	0.576128	0.356017
P05783	-0.068914	-0.201344	-0.235964	-0.186865	-0.222196	-0.18568	-0.090863	-0.16226	-0.176801	0.030394	-0.042388	0.103275	0.489342	0.546135	0.404127
P05787	-0.104429	-0.203031	-0.256708	-0.122256	-0.186202	-0.253365	-0.12123	-0.085296	-0.164751	0.042427	-0.062595	0.083855	0.507033	0.563197	0.363351
H-INV:HIT000292931;P05787	-0.199767	-0.180824	-0.262558	-0.154354	-0.143895	-0.217165	-0.143055	0.0063	-0.12376	-0.074144	-0.046209	0.103987	0.431668	0.607669	0.396108
P08729;P35908;P04259;P02538;Q9H552;P08729;P05787;P13647	-0.14008	-0.134202	-0.196364	-0.177972	-0.174264	-0.276311	-0.213821	0.046734	-0.22197	0.018504	0.004073	0.064898	0.460424	0.591736	0.348613
P11021	-0.200633	-0.183465	-0.120031	-0.236754	-0.216278	-0.289523	-0.105426	-0.00498	-0.084393	0.057117	-0.051803	0.014753	0.381497	0.60465	0.435269
Q96A33	-0.150181	-0.289783	-0.15077	-0.09459	-0.005939	-0.022138	-0.093964	-0.079459	-0.224805	-0.072759	0.044055	-0.299576	0.427446	0.547206	0.465255
O75844	-0.125315	-0.201576	-0.188347	0.030947	-0.088529	-0.130691	0.007125	-0.028607	-0.224396	-0.172589	0.010446	-0.311723	0.546428	0.540947	0.335882
P12956	-0.147204	-0.270856	-0.161902	0.004423	-0.109124	-0.194843	0.075185	-0.142602	-0.102685	-0.024427	0.047253	-0.350657	0.482462	0.318494	0.576484
Q9HC07	-0.25771	-0.167828	-0.11802	-0.0847	-0.057919	-0.167526	-0.065062	-0.070802	0.01785	-0.059904	-0.267314	-0.151945	0.597025	0.536988	0.316868
P02533;Q04695	-0.091332	-0.129321	-0.119838	-0.094175	-0.125438	-0.076148	-0.017932	-0.149381	-0.177967	-0.156518	-0.171725	-0.212993	0.54923	0.508782	0.464755
P43897	-0.031352	-0.154951	-0.139699	-0.061305	-0.202595	-0.182316	0.051336	-0.093198	-0.068193	-0.180765	-0.280255	-0.133615	0.55176	0.465588	0.459559
P05141	0.000679	-0.263562	-0.260078	-0.074903	-0.152711	-0.182647	0.078827	-0.049294	-0.193301	0.000629	-0.146171	-0.196471	0.511931	0.501101	0.425972
P55209;Q99733	-0.058532	-0.205965	-0.226846	-0.080407	-0.098247	-0.245412	-0.050672	-0.114435	-0.082995	0.000886	-0.150215	-0.182559	0.522784	0.457922	0.514693
O43390	-0.115625	-0.130502	-0.245931	0.041643	-0.209315	-0.047105	0.067146	-0.211184	-0.158309	-0.024419	-0.099135	-0.29476	0.532625	0.501233	0.393639
Q92743	-0.010442	-0.211592	-0.209862	0.011864	-0.143776	-0.043281	0.049343	-0.179001	-0.113094	-0.030657	-0.262405	-0.290952	0.505718	0.4742	0.453938
P62857	-0.23906	-0.150815	-0.184385	-0.006913	-0.043122	-0.161835	0.058294	-0.166804	-0.214153	0.028079	-0.182368	-0.1843	0.396231	0.567142	0.484008
P27824	-0.030962	-0.097976	-0.11556	-0.040872	-0.10951	-0.092428	-0.184159	-0.306836	-0.229441	-0.017282	-0.14443	-0.110452	0.423328	0.56315	0.49343
P46060	0.01127	-0.161881	-0.064671	-0.175964	-0.134647	-0.123678	-0.070025	-0.249635	-0.278702	-0.121728	-0.018961	-0.083205	0.591883	0.457633	0.422311
Q08211	-0.008489	-0.098922	-0.017044	-0.152358	-0.199932	-0.044937	-0.052125	-0.328991	-0.257732	-0.026025	-0.067942	-0.19479	0.48962	0.523571	0.436094
Q8TCS8	0.039921	-0.135642	-0.023518	-0.029568	-0.134647	-0.150396	-0.131504	-0.300559	-0.32765	-0.051367	-0.02058	-0.173049	0.475813	0.481989	0.480757
P46976	-0.050406	-0.159884	-0.065747	-0.063226	-0.059369	-0.254159	-0.07409	-0.26314	-0.244399	-0.0384	-0.068621	-0.095797	0.521438	0.622805	0.292998
P09543	0.113464	-0.124682	-0.243953	-0.182079	-0.144646	-0.229693	0.095797	-0.228504	-0.177762	-0.114224	-0.068196	-0.100638	0.495083	0.567335	0.342697
P54819	0.180222	-0.101677	-0.218722	-0.093703	-0.070152	-0.215145	-0.151201	-0.222002	-0.280766	-0.101789	-0.145574	0.025839	0.431192	0.571415	0.392065
P27797	-0.007097	-0.239507	-0.306254	0.016058	-0.056617	-0.048404	0.054093	-0.259389	-0.316442	0.02001	-0.182825	-0.02951	0.5375	0.493351	0.325033
Q13643	0.135909	-0.164659	-0.196875	-0.007183	-0.087494	-0.207108	0.122796	-0.281942	-0.259316	0.070095	-0.253631	-0.200096	0.391813	0.488989	0.448701
O95373	0.032994	-0.155356	-0.139263	-0.237314	-0.204598	-0.12681	-0.194092	-0.182308	-0.277762	0.006023	0.126934	-0.026281	0.623916	0.414082	0.339836
P05783;P05784	-0.065949	-0.140464	-0.197387	-0.224285	-0.16362	-0.196794	-0.149219	-0.048351	-0.209149	-0.028144	-0.054364	0.047483	0.6429	0.502143	0.285199
Q14573	-0.025393	-0.002939	-0.257772	-0.056183	-0.116945	-0.217628	-0.080969	-0.20093	-0.360588	0.064521	-0.028743	-0.064148	0.675985	0.329477	0.342254
Q9BR61	-0.03201	-0.067981	-0.058603	-0.165814	-0.146083	-0.165643	-0.321464	-0.24804	-0.107922	-0.056104	-0.105423	0.127293	0.252148	0.695934	0.399712
P21291	-0.176704	-0.051308	-0.088504	-0.189306	-0.059719	-0.044381	-0.331699	-0.077084	-0.071652	-0.261913	-0.077073	0.070509	0.259324	0.699116	0.400394
P02533;Q9D312;Q04695;P08779;P35900	-0.196022	-0.167718	-0.156257	-0.130013	-0.070966	-0.162238	-0.137422	-0.06658	-0.086178	-0.145638	-0.095624	0.039236	0.199392	0.770842	0.405186
P0DTC9	-0.143278	-0.142738	-0.143501	-0.1435	-0.142563	-0.143682	-0.131287	-0.130302	-0.130044	-0.074516	-0.051458	-0.075883	0.308815	0.748314	0.395623
O43169	-0.105989	-0.141073	-0.139951	-0.069724	-0.0947	-0.181952	-0.202671	-0.040821	-0.182871	-0.144091	-0.108523	-0.025586	0.27666	0.725772	0.435521
Q12797	-0.148352	-0.159837	-0.203953	0.027574	-0.107997	-0.133279	-0.130176	-0.135254	-0.181331	-0.108884	-0.104545	-0.042563	0.225678	0.683627	0.519294
Q9BWD1	-0.148308	-0.158892	-0.120761	-0.08669	-0.096773	-0.122382	-0.183856	-0.115331	-0.135062	-0.134429	-0.128037	0.073308	0.101896	0.66536	0.589955
O14744	-0.111223	-0.162046	-0.11463	-0.092503	-0.12499	-0.097558	-0.070409	-0.173555	-0.114333	-0.058602	-0.082251	-0.136817	0.179034	0.837573	0.32231
P05387	-0.107397	-0.008128	-0.107134	-0.161817	-0.167964	-0.140457	-0.098309	-0.212944	-0.161861	0.000565	-0.001806	-0.230594	0.274114	0.737771	0.385962
O75431	-0.161239	-0.143941	-0.173745	-0.07165	-0.024953	-0.276591	-0.105148	-0.075788	-0.14921	-0.120131	0.073716	-0.180321	0.25673	0.675177	0.477093
P47712	-0.131699	-0.09973	-0.195887	-0.111145	-0.118683	-0.215792	-0.184513	-0.114309	-0.130404	-0.105076	0.238249	-0.149704	0.277337	0.730289	0.311067
P46199	-0.057558	0.065526	-0.281614	-0.01042	-0.139869	-0.010063	-0.089314	-0.24962	-0.333724	-0.198717	0.052593	-0.027483	0.214606	0.698325	0.367331
Q9HCN8	-0.100342	-0.180001	-0.057062	0.102315	0.00586	-0.252861	-0.180697	-0.006819	-0.199449	0.069818	-0.383147	-0.127581	0.355496	0.646818	0.307654
P12763	-0.194033	-0.317513	-0.101198	0.211243	-0.038993	0.067246	-0.108575	-0.183174	-0.10166	-0.159236	-0.280037	-0.038675	0.446405	0.152279	0.645922
Q13885;Q13509;Q9BUF5;ENSEMBL:ENSBTAP00000025008;P07437;P68371;Q9BVA1	-0.203104	-0.25979	-0.186081	-0.022351	-0.086055	0.063711	-0.211046	-0.279587	-0.181766	0.008731	-0.046676	0.084456	0.427398	0.223719	0.668441
Q96S97	-0.242802	-0.346925	-0.039411	-0.058662	-0.125869	0.004411	-0.107506	-0.240612	-0.076027	-0.030319	-0.15043	-0.00559	0.461597	0.358804	0.599341
Q96C86	-0.449164	-0.15601	-0.016144	-0.018809	0.028435	-0.102598	-0.116498	-0.287511	0.111589	-0.085672	-0.114868	-0.080313	0.386646	0.262085	0.638833
P31327	0.100402	-0.125172	0.086001	-0.083855	-0.183978	-0.142289	-0.108039	-0.399917	-0.02542	-0.05434	-0.284724	-0.067732	0.214006	0.434577	0.640479
Q7Z422	-0.070753	-0.156225	-0.098474	-0.116487	-0.108721	-0.296536	-0.001239	-0.018004	-0.020525	-0.242879	-0.062043	-0.086077	0.078197	0.440603	0.759162
Q96K21;Q07065	-0.112961	-0.123516	-0.122434	-0.121729	-0.036636	-0.137372	-0.027171	-0.117191	-0.195844	-0.160813	-0.064371	-0.151901	0.107621	0.581055	0.683264
P02533;Q04695;P08779	-0.192377	-0.266549	0.009719	0.000557	-0.027023	-0.02324	-0.158146	-0.267675	-0.050903	-0.083495	-0.211058	-0.091713	0.182891	0.627681	0.551332
P23284	-0.102012	-0.206501	-0.060003	-0.149945	-0.219798	-0.059718	-0.055247	-0.255582	-0.127674	-0.080128	-0.158268	0.001573	0.374339	0.482959	0.616006
P61313	-0.092166	-0.141466	-0.095416	-0.17208	-0.162036	-0.055865	-0.142159	-0.183842	-0.127359	-0.131246	-0.099755	-0.04667	0.228089	0.560061	0.66191
Q9C0E2	-0.14317	-0.088001	-0.067073	-0.178378	-0.102679	-0.10112	-0.020597	-0.153665	-0.204058	-0.098012	-0.232266	-0.093684	0.368211	0.457149	0.657344
Q9UQ90	-0.213401	-0.13082	-0.173869	-0.141581	-0.146279	0.010619	-0.078488	-0.325794	-0.049231	-0.073797	0.057775	-0.139225	0.260056	0.554328	0.58971
P49756	0.044754	-0.029426	-0.022089	-0.204428	0.032955	-0.024621	-0.094381	-0.35386	-0.164571	-0.121668	-0.130248	-0.285859	0.426206	0.280679	0.646557
Q9NX63	-0.046806	-0.135298	-0.033153	-0.041528	-0.191552	-0.034989	-0.162374	-0.309262	-0.059923	0.028264	-0.152354	-0.230904	0.423764	0.239934	0.706182
O15355	-0.109024	-0.299912	-0.053666	-0.118539	-0.125651	0.04321	-0.057722	-0.236962	-0.097145	0.004555	-0.125362	-0.274521	0.502411	0.446957	0.501373
O43837	-0.036558	-0.249906	-0.162443	-0.032133	-0.114378	-0.010679	-0.003446	-0.375089	-0.168424	0.090548	-0.102567	-0.231657	0.456545	0.513277	0.426912
P61978	-0.153081	-0.235725	-0.10283	-0.078025	-0.016192	-0.050363	-0.007982	-0.41927	-0.153732	0.06894	-0.126206	-0.119852	0.362946	0.474359	0.557013
Q04695	-0.031294	-0.159116	-0.128403	0.003989	-0.158452	-0.230908	0.045031	-0.179937	-0.132096	0.009761	-0.24587	-0.20578	0.415275	0.334931	0.662868
Q6UWP7	0.06179	-0.285556	-0.174826	0.079646	-0.138212	-0.071049	0.049625	-0.291296	-0.172774	0.066952	-0.238742	-0.176881	0.3237	0.295769	0.671853
Q8N4T8	-0.094731	-0.193117	-0.32	-0.047267	-0.026515	0.002651	0.073178	-0.313856	-0.127554	-0.079714	-0.101054	-0.123044	0.394898	0.273713	0.682413
P67936;P06753	-0.247981	-0.323985	-0.338972	0.110078	-0.144914	-0.251897	-0.093986	-0.02647	-0.139174	0.028354	-0.080474	0.307231	0.480069	0.37325	0.348872
Q9NZ08	-0.186933	-0.323138	-0.327827	-0.004734	-0.235315	-0.172427	0.005111	-0.11886	-0.113034	0.032375	-0.047175	0.14752	0.542677	0.391763	0.409997
P23229	-0.142888	-0.366311	-0.233653	0.028156	-0.216153	-0.299138	-0.001946	-0.223327	-0.139787	0.13454	-0.026358	0.31553	0.405902	0.447266	0.318166
Q9P1F3	-0.004341	-0.26958	-0.324688	-0.016532	-0.182501	-0.369981	-0.037383	-0.120625	-0.249253	0.088984	0.039037	0.243423	0.395671	0.508401	0.299369
P31946;P61981	-0.07298	-0.302681	-0.260279	-0.002171	-0.273468	-0.198439	0.011463	-0.166236	-0.095148	0.038318	-0.179239	0.131026	0.385389	0.5076	0.476845
P62258	-0.019699	-0.374509	-0.27583	-0.030578	-0.211835	-0.099467	-0.055076	-0.203804	-0.171901	-0.027799	-0.091894	0.24091	0.412349	0.492664	0.416469
Q8TBA6	-0.01815	-0.34869	-0.26202	0.246756	-0.205845	-0.200081	-0.125492	-0.176282	-0.117422	-0.026109	-0.180956	0.174726	0.27643	0.507461	0.455677
O00159	0.063519	-0.22443	-0.216911	-0.035475	-0.197646	-0.301623	-0.118763	-0.293214	-0.25464	0.167451	-0.070534	0.303462	0.375316	0.31939	0.484098
Q9UI09	-0.003458	-0.161345	-0.332866	0.105947	-0.231826	-0.133852	0.000977	-0.390278	-0.23187	0.218389	-0.201669	0.329939	0.229553	0.36666	0.435697
Q99436	-0.042997	-0.236402	-0.297227	0.157246	-0.245599	-0.037293	-0.072558	-0.244106	-0.272831	0.086358	-0.130637	0.109559	0.218997	0.369224	0.638265
Q01105	-0.097735	-0.219179	-0.256007	-0.12823	-0.195913	-0.114829	-0.031096	-0.252691	-0.083228	0.002697	-0.062525	0.021093	0.46293	0.300287	0.654426
O60506	-0.056683	-0.325493	-0.204026	0.040279	-0.229321	-0.114155	0.009459	-0.244503	-0.153904	0.04869	-0.165238	0.013467	0.48312	0.323309	0.575001
P52789	-0.18027	-0.156189	-0.253776	-0.030209	-0.354684	-0.169488	0.047241	-0.225367	-0.031567	0.086081	-0.183206	0.148131	0.366141	0.339866	0.597296
P61160	-0.029161	-0.254218	-0.045041	-0.078041	-0.46224	-0.071621	0.025745	-0.251712	-0.074888	-0.051095	-0.105128	0.118775	0.399779	0.260262	0.618585
Q99729	-0.102893	-0.362898	-0.20118	-0.115474	-0.29462	-0.179159	0.032029	-0.153762	-0.065078	0.186903	-0.12751	0.208633	0.495634	0.133584	0.545794
P35241	0.051009	-0.194256	-0.354805	-0.174267	-0.287	-0.117493	0.017444	-0.277928	-0.182499	0.128917	-0.022675	0.172916	0.563309	0.302318	0.375009
Q9H552;H-INV:HIT000292931;P05787	-0.017577	-0.276926	-0.298708	-0.117629	-0.244587	-0.026939	-0.016641	-0.152936	-0.143404	-0.027608	-0.141537	0.099256	0.656988	0.386307	0.321943
P60709;P0CG38	0.053438	-0.18084	-0.276383	-0.11881	-0.140279	-0.015757	-0.079049	-0.155971	-0.188454	-0.14551	-0.197309	-0.02725	0.536842	0.494608	0.440724
Q96DA6	0.076366	-0.209257	-0.245261	-0.025572	-0.217575	0.081265	-0.096633	-0.236791	-0.14109	-0.04379	-0.283872	-0.040583	0.555388	0.325917	0.501488
O75828;P16152	0.009211	-0.364552	-0.077202	0.016214	-0.207661	0.004192	-0.228176	-0.23073	-0.163868	0.026998	-0.291378	0.326578	0.404607	0.268297	0.50747
P20020;Q16720;P23634	0.045867	-0.299175	-0.059883	-0.174052	-0.252425	0.013582	-0.253675	-0.266293	-0.060784	0.008123	-0.166305	0.094942	0.496926	0.378347	0.494804
P62701	-0.100753	-0.232025	0.026436	-0.131976	-0.329828	-0.13628	-0.102284	-0.30776	-0.195493	0.045765	0.008723	0.089001	0.42141	0.552818	0.392246
Q08J23	-0.053218	-0.210502	-0.005119	-0.108049	-0.291153	-0.020114	-0.218639	-0.293087	-0.12867	0.009826	-0.123094	0.044035	0.519653	0.567401	0.310729
P61006	0.112138	-0.299762	0.017758	0.033807	-0.302133	-0.070422	-0.307057	-0.274412	0.02177	0.05396	-0.327028	0.188919	0.377406	0.531516	0.243541
Q99959	-0.073626	0.000331	0.072557	-0.178614	-0.144284	-0.05621	-0.264244	-0.31379	-0.330352	-0.11378	-0.063707	0.127274	0.501866	0.52078	0.315798
Q9NRL3	-0.227598	0.016838	0.067644	-0.170195	-0.069384	0.0551	-0.244225	-0.402015	-0.155308	-0.098888	-0.02302	-0.102132	0.355921	0.589336	0.407926
Q9NVV4	-0.222342	0.07529	-0.155395	-0.077773	-0.282431	-0.03021	-0.193173	-0.284138	-0.16231	-0.065506	0.062678	-0.067715	0.577823	0.447688	0.377513
Q9BQA9	-0.304055	0.095434	-0.087434	-0.181864	-0.144388	-0.217621	0.077269	-0.399009	-0.106554	-0.020741	-0.105814	0.067172	0.455298	0.368745	0.503563
P35908;P04264;P04259;P02538;Q9H552;P04264;H-INV:HIT000292931;P05787;P13647	-0.017686	-0.06448	-0.199254	-0.236481	-0.173672	0.045342	0.112408	-0.530284	-0.179402	0.02318	-0.042488	0.13597	0.121757	0.523815	0.481276
Q9H3P2	-0.100515	0.0164	-0.041036	-0.368036	0.043054	0.022476	-0.121027	-0.395733	-0.270926	0.002258	0.040063	-0.09751	0.25087	0.433767	0.585896
P52209	-0.0233	-0.147848	0.059932	-0.217807	-0.468073	-0.287658	-0.001827	-0.23708	0.006301	0.136173	-0.019077	-0.076754	0.433043	0.423673	0.420301
Q7Z2W4	-0.133202	-0.094663	0.220341	-0.296876	-0.327848	-0.321528	-0.066704	-0.187613	-0.091172	-0.028128	-0.006782	0.04649	0.519032	0.313696	0.454959
P08195	0.00837	-0.1569	0.005272	-0.209696	-0.322502	-0.230031	-0.14161	-0.164235	-0.074387	-0.020307	-0.040941	-0.078027	0.624222	0.359256	0.441515
O95571	-0.014617	-0.259415	0.039794	-0.247606	-0.305677	-0.241215	0.037394	-0.111912	-0.111047	0.027041	-0.088377	-0.10968	0.542886	0.317342	0.525088
P07900;P08238	0.035221	-0.189925	-0.02303	-0.189594	-0.226514	-0.209266	-0.01933	-0.189645	-0.17505	-0.039207	0.042825	-0.248049	0.477579	0.387255	0.566729
Q6UXN9	-0.070372	-0.093903	0.06646	-0.270581	-0.318659	-0.114019	-0.2191	-0.050407	-0.051114	-0.208225	0.075058	-0.093266	0.421194	0.268275	0.658659
P18077	-0.028783	-0.243088	-0.137135	-0.111806	-0.241125	-0.332545	-0.100872	-0.15862	-0.158457	0.215759	0.107952	-0.043943	0.486749	0.144542	0.601372
Q7Z4G1	-0.12825	-0.090433	-0.007038	-0.2472	-0.048164	-0.179776	-0.112561	-0.078882	0.06659	-0.138384	-0.262656	-0.137613	0.67349	0.176723	0.514154
P82909	-0.179998	-0.084955	0.023465	-0.140581	-0.24767	-0.123721	-0.162953	-0.230082	0.129826	-0.233597	-0.160274	0.066614	0.487893	0.230598	0.625434
Q9NQ50	-0.107103	-0.328106	-0.07271	-0.113417	-0.245288	-0.136804	-0.154751	-0.045885	0.026651	-0.075942	-0.12044	0.063157	0.612721	0.110369	0.587546
Q7Z2E3	-0.129487	-0.139333	-0.001919	0.089165	-0.364032	-0.180639	-0.038353	-0.454067	0.129472	-0.088256	-0.115693	0.072648	0.565128	0.274158	0.38121
Q9P1U1;P61158	-0.094524	-0.194467	0.030538	-0.062213	-0.255556	-0.113913	-0.106668	-0.294039	0.027917	-0.195244	-0.162414	0.125015	0.727997	0.297362	0.270209
P13861	-0.186371	-0.293661	-0.276507	-0.065683	-0.270975	-0.145567	-0.009958	0.010039	-0.00336	0.108091	-0.042337	-0.143384	0.606526	0.202896	0.51025
Q00839	-0.158217	-0.321371	-0.336232	-0.094567	-0.162038	0.117521	0.07263	-0.111439	-0.067386	-0.030685	0.017652	-0.135454	0.708325	0.108445	0.392817
P17987	-0.075722	-0.520102	-0.293861	0.046666	-0.089502	-0.015613	0.135744	0.001494	-0.152323	-0.011978	0.14786	-0.269919	0.5662	0.145347	0.38571
Q96NB3	0.037355	-0.117345	-0.094508	-0.258471	-0.179497	0.152901	0.003498	-0.091234	-0.188334	-0.182292	-0.21008	-0.223788	0.601989	0.235708	0.514099
P62995	-0.155356	-0.186353	-0.341212	0.028713	-0.03029	-0.014485	-0.090061	-0.274053	-0.119524	0.052345	-0.044331	-0.202926	0.610075	0.463372	0.304087
Q13523	0.018603	-0.218974	-0.190953	-0.016144	-0.057992	0.001618	0.033548	-0.34556	-0.139204	0.052718	-0.208536	-0.203833	0.726511	0.327978	0.220221
Q9BYD1	-0.000421	-0.076234	-0.032465	0.006945	-0.077204	-0.013169	-0.161484	-0.246139	-0.221695	-0.059208	-0.164867	-0.252655	0.788702	0.207123	0.302771
Q7Z5J4	-0.017093	-0.082959	-0.076135	-0.127738	-0.096277	-0.080022	-0.184366	-0.14853	-0.185558	0.029786	-0.122259	-0.192084	0.76642	0.045244	0.471571
Q12906	0.001185	-0.135084	-0.124175	-0.144877	-0.051642	-0.051505	-0.151525	-0.256287	-0.168739	-0.000911	-0.022076	-0.249415	0.698424	0.159737	0.496889
O14653	0.050912	-0.133782	-0.219138	-0.045049	-0.087489	-0.243338	-0.149824	-0.032133	-0.052821	-0.144001	-0.127777	-0.19768	0.746111	0.293045	0.342963
O95274	-0.135246	-0.072229	-0.080489	-0.078123	-0.23611	-0.142841	-0.087823	-0.24872	-0.116127	-0.047722	-0.100097	-0.136709	0.628365	0.342313	0.511558
P0DTD2	-0.134582	-0.135013	-0.134802	-0.13568	-0.134069	-0.1353	-0.12775	-0.129815	-0.131669	-0.079053	-0.082516	-0.100563	0.748313	0.396978	0.315521
Q8WVM7	-0.12353	-0.142075	-0.117683	-0.132803	-0.129868	-0.130833	-0.123902	-0.122404	-0.121249	-0.048135	-0.103139	-0.108135	0.804454	0.336231	0.26307
Q2TAA5	-0.064476	-0.291297	-0.176539	-0.063401	-0.089464	-0.029205	-0.113524	-0.25193	-0.139749	-0.054443	-0.131793	-0.049257	0.640694	0.351507	0.462877
Q9UBS4	-0.039935	-0.206732	-0.121637	-0.131846	-0.169029	-0.024628	-0.043228	-0.223712	-0.175193	-0.050504	-0.108058	-0.163436	0.688383	0.404589	0.364968
Q9UBE0	-0.134094	-0.251608	-0.09351	-0.228913	-0.168738	-0.178049	0.151096	-0.202146	-0.107995	-0.04031	0.081709	-0.147177	0.710496	0.275618	0.333624
O75718	-0.107709	-0.042918	-0.278442	0.15316	-0.098371	-0.025391	-0.150971	-0.493331	-0.173345	0.053027	-0.091043	0.04835	0.545115	0.173761	0.488108
O43809	0.022759	-0.10036	-0.074258	-0.024251	-0.205403	0.041463	-0.131863	-0.413238	-0.200706	-0.013469	-0.136912	-0.145401	0.601442	0.341072	0.439125
Q9H0R6	0.116822	-0.16392	0.028283	0.06658	-0.190641	-0.061836	0.017421	-0.463788	-0.31328	-0.015684	-0.144814	-0.097364	0.617093	0.24805	0.35708
P55809	0.051749	-0.157064	-0.260484	0.079888	-0.070761	-0.091703	0.07244	-0.204623	-0.179186	-0.05888	-0.282277	-0.215834	0.653622	0.211216	0.451898
P62306	-0.01256	-0.298078	-0.254632	0.131625	-0.055092	0.091647	0.066868	-0.190193	-0.098559	-0.106729	-0.283019	-0.194606	0.652504	0.101905	0.448919
Q13885;P07437;P68371;Q9BVA1	-0.075269	-0.421155	-0.194123	0.111962	-0.171886	0.057509	0.129012	-0.191281	-0.073067	-0.071291	-0.272002	0.024705	0.705395	0.203376	0.238115
P00505	-0.12969	-0.449708	-0.274626	0.108978	-0.051269	0.016244	0.111131	-0.22757	-0.11373	-0.050144	-0.114094	-0.081874	0.48438	0.557529	0.214442
Q9NY12	-0.020023	-0.563526	-0.157631	0.195444	-0.065613	-0.08477	0.188516	-0.198571	0.043631	-0.077517	-0.298796	-0.026974	0.291995	0.544938	0.228898
Q04837	-0.124479	-0.32989	-0.148672	0.039012	-0.207232	-0.175964	0.092829	-0.196845	0.001332	0.029632	-0.325332	-0.000814	0.545755	0.453595	0.347074
Q9P2K3;Q9UKL0	0.016731	-0.481528	-0.099356	0.096333	-0.083467	-0.191387	0.026166	-0.119	-0.189069	0.03282	-0.251578	-0.069204	0.484695	0.476219	0.351624
O75962;O60229	-0.181616	-0.487666	0.03693	0.228132	-0.231864	-0.024719	0.051041	-0.257846	-0.101579	-0.125215	-0.214007	0.160775	0.452139	0.412542	0.282954
P08670	-0.166045	-0.045621	-0.096075	0.096323	-0.135338	-0.149339	0.318971	-0.232994	-0.086922	-0.078911	-0.336993	-0.310888	0.499634	0.460406	0.263792
Q07021	0.100898	-0.186952	-0.177172	0.122681	-0.375345	0.076077	0.164445	-0.319973	-0.151561	0.025891	-0.313305	-0.146547	0.371632	0.51305	0.296181
P23368	-0.048881	-0.111776	-0.346932	0.17539	-0.233022	-0.139014	0.025598	-0.204441	-0.156171	-0.01252	-0.170606	-0.132843	0.31332	0.574223	0.467673
Q9BRJ6	-0.12417	-0.26792	-0.335166	0.27206	-0.117886	-0.090176	0.282138	-0.284989	-0.055397	-0.04824	-0.258495	-0.116039	0.268675	0.47236	0.403245
A0A0B4J2D5	0.039574	-0.256228	-0.188465	0.145016	-0.135484	-0.291907	0.255423	-0.50846	-0.090136	0.095703	-0.200321	0.06473	0.323038	0.331633	0.415883
Q14573;Q14571;Q14643	0.103238	-0.272202	-0.043368	0.027698	-0.378957	-0.298761	-0.01626	-0.31759	-0.086885	0.274661	-0.152338	0.048656	0.564378	0.246327	0.301404
Q9Y285	0.137546	-0.237468	0.009123	0.129916	-0.281217	-0.280573	-0.002124	-0.327641	-0.035766	0.04222	-0.202042	-0.209474	0.516029	0.288166	0.453303
Q9Y2S7	0.027474	0.146291	0.057667	-0.256963	-0.069934	-0.35965	-0.224592	-0.111312	-0.274939	-0.039224	-0.161105	0.00267	0.367278	0.258796	0.637541
Q16822	0.106711	0.167042	-0.087097	-0.096849	-0.056476	-0.292937	-0.280678	-0.195349	-0.218397	-0.19935	-0.187624	0.036224	0.270177	0.464138	0.570464
O95299	0.062201	-0.003204	-0.155858	-0.121812	0.078823	-0.204162	-0.193537	-0.182096	-0.221229	-0.21561	-0.251894	0.146108	0.134889	0.611462	0.515918
P42126	-0.139471	0.017638	-0.096242	0.064302	-0.106242	-0.335316	-0.20578	-0.12725	-0.25012	-0.140229	-0.080991	0.020113	0.26454	0.514269	0.600778
P51149	0.095298	0.004462	-0.164446	-0.146684	-0.089208	-0.301838	-0.261097	0.08078	-0.283629	-0.219164	-0.153282	0.281147	0.174804	0.600977	0.38188
O00264	-0.0736	-0.247344	-0.201577	0.04505	0.026348	0.037598	-0.165472	-0.257056	-0.304169	-0.222538	-0.162684	0.215333	0.369174	0.4447	0.496237
Q8WWC4	-0.13247	-0.185829	-0.078271	-0.134884	-0.030554	0.01689	-0.213049	-0.112294	-0.299265	-0.235151	-0.092538	0.179438	0.185957	0.524492	0.607529
P34897	-0.209544	0.093713	0.00908	-0.193684	0.049547	-0.199907	-0.286994	-0.073242	-0.202858	-0.303102	-0.001446	-0.054111	0.407424	0.405468	0.559656
Q8IY17	-0.296929	0.114156	-0.195869	0.103459	0.042746	-0.262168	-0.173731	-0.064816	-0.227941	-0.257001	-0.14431	0.025299	0.523257	0.393767	0.420081
Q5XKP0	-0.221664	-0.053105	-0.276798	-0.168785	-0.092751	0.004844	-0.218964	-0.029276	-0.231955	-0.157284	-0.105182	0.140927	0.558933	0.398256	0.452804
Q9Y6M9	-0.04418	-0.042052	-0.190889	-0.043126	-0.088716	0.021872	-0.233882	-0.07706	-0.170212	-0.400466	-0.114625	-0.034555	0.48443	0.380227	0.553235
Q03113	-0.13584	-0.08904	-0.198699	-0.195116	-0.075451	0.010037	-0.31802	-0.062706	-0.464138	0.110313	0.082775	0.127146	0.243756	0.41327	0.551712
P62070	-0.12642	-0.047707	-0.335745	-0.284016	-0.092203	-0.087394	-0.202795	0.027738	-0.212744	-0.155044	0.123192	0.064206	0.293442	0.616467	0.419024
P62136	-0.065481	0.088023	-0.265881	-0.205605	-0.04633	-0.212407	-0.223375	-0.030948	-0.370219	-0.064627	0.119759	-0.078978	0.414758	0.472306	0.469005
Q9NVH0	-0.278972	0.090824	-0.273128	-0.277948	0.242368	-0.070736	-0.265836	-0.174305	-0.220208	-0.119461	0.11335	0.042223	0.221964	0.497082	0.472782
Q9UBR2	-0.359976	-0.081214	-0.236024	-0.412468	-0.069256	-0.122147	-0.048878	0.022906	-0.069795	-0.058908	0.098495	0.021673	0.388365	0.373777	0.553449
Q8TEM1	-0.041675	-0.188763	-0.313383	0.057889	0.189862	0.011784	-0.161679	0.048201	-0.331794	-0.123081	-0.030719	-0.249881	0.261581	0.718214	0.153445
P50416	-0.186645	0.03002	-0.400344	0.104132	0.149439	-0.009806	-0.125539	-0.034808	-0.342044	-0.213581	0.013829	-0.177623	0.274115	0.635645	0.28321
P47985	-0.212524	-0.220371	-0.183002	0.057885	0.238718	-0.165176	-0.118017	0.070481	-0.249226	-0.121099	0.140165	-0.322927	0.092309	0.675594	0.317191
P29692	-0.090225	-0.033726	-0.124805	-0.182476	0.044861	0.010268	-0.201911	-0.191551	-0.237422	-0.080614	0.085299	-0.29076	0.391901	0.722568	0.178593
Q969G3	-0.174981	-0.018918	0.047225	-0.196088	0.11701	-0.066735	-0.147449	-0.194306	-0.208328	-0.046139	-0.037252	-0.345977	0.25623	0.734349	0.28136
P23368;Q16798	-0.075065	-0.080696	-0.42569	-0.062362	0.063939	0.104182	-0.010137	0.188094	-0.086778	-0.051902	-0.028643	-0.548495	0.157493	0.584894	0.271167
P25705	-0.16241	0.004752	-0.202614	-0.095605	-8.1e-05	0.033702	-0.101689	-0.025372	-0.013646	-0.116776	0.016199	-0.582063	0.290583	0.572206	0.382814
P05388	-0.166236	-0.128726	-0.12815	-0.164796	-0.131632	-0.010751	-0.084436	-0.078337	-0.21987	-0.110691	0.168632	-0.247722	0.668068	0.521535	0.113113
P0DTC3	-0.124235	-0.136472	-0.140869	-0.130563	-0.137497	-0.142034	-0.113101	-0.128033	-0.138495	-0.0562	-0.084429	-0.11322	0.681526	0.558538	0.205084
Q9UPN7	-0.131978	-0.108727	-0.146776	-0.125327	-0.126396	-0.102649	-0.132766	-0.164783	-0.133525	-0.066205	-0.085848	-0.07526	0.654121	0.618773	0.127346
Q9UGP8	-0.04414	-0.18603	-0.167302	-0.117436	-0.009016	-0.052338	-0.099347	-0.061326	-0.255001	-0.060424	-0.133569	-0.159104	0.640903	0.611607	0.092522
P17152	-0.150834	-0.209932	-0.041223	-0.026608	-0.162505	0.168756	-0.163796	-0.194916	-0.209451	-0.085231	-0.101307	-0.075796	0.533237	0.676554	0.043053
Q12904	0.116935	-0.113592	-0.196268	-0.181127	-0.240566	0.033186	-0.243081	-0.001734	-0.144976	-0.024263	-0.038357	-0.26464	0.67772	0.449917	0.170847
Q9Y3E5	0.046396	-0.251437	-0.207517	0.028388	0.030273	-0.009057	-0.165578	-0.029345	-0.321566	-0.158858	-0.238338	0.05202	0.586163	0.570156	0.068303
O94874	-0.047512	-0.075852	-0.2962	-0.099768	-0.071645	-0.149735	-0.019481	-0.101408	-0.238808	-0.173434	0.015604	-0.109885	0.43226	0.724727	0.211138
P50990	-0.072687	-0.19272	-0.237923	-0.064093	-0.144576	-0.109035	-0.054094	-0.051186	-0.257714	0.068063	0.154896	-0.284684	0.451766	0.682595	0.111393
Q9HC21	-0.062159	-0.140415	-0.192417	-0.101627	-0.16555	-0.089319	0.038969	-0.071205	-0.04373	-0.190029	0.113071	-0.400969	0.375865	0.690851	0.238664
Q12931	0.016036	-0.067215	-0.105318	0.018951	-0.114394	-0.319948	0.012189	-0.097141	-0.16532	-0.135777	-0.049645	-0.306958	0.584103	0.597959	0.132477
Q9BRL6;Q01130	-0.04991	-0.01562	-0.176752	-0.083103	-0.099645	-0.421643	0.005795	-0.005643	-0.249986	0.150702	0.070709	-0.315642	0.479193	0.577958	0.133588
O75208	0.049485	-0.012254	-0.321343	-0.050022	-0.009421	-0.1399	0.036433	-0.223109	-0.408778	-0.025934	-0.011705	-0.216759	0.455025	0.520511	0.35777
O75494	0.05169	-0.052852	-0.252776	-0.115202	-0.003819	-0.100388	-0.044632	-0.025959	-0.30976	-0.204837	-0.082458	-0.259989	0.332622	0.608246	0.460115
Q16891	-0.014911	-0.105812	-0.262689	-0.058469	-0.020544	-0.111757	-0.02678	-0.011213	-0.155247	-0.035128	-0.111767	-0.446739	0.5657	0.517442	0.277915
Q8N1F7	0.014267	-0.077421	-0.19267	-0.042011	0.037081	0.055592	0.000787	-0.097287	-0.365888	-0.121104	-0.184731	-0.365927	0.570607	0.425411	0.343292
Q99623	-0.049237	-0.078654	-0.233511	-0.082365	0.099171	0.061738	-0.076388	-0.18394	-0.318081	-0.008595	0.046178	-0.448677	0.500299	0.49496	0.277102
Q12769	0.216755	-0.060392	-0.178184	-0.001679	0.029888	-0.019773	-0.324996	-0.221706	-0.181975	-0.040075	-0.093121	-0.381676	0.553827	0.255159	0.447949
P24539	-0.0232	-0.051908	-0.211069	-0.189047	0.043663	0.0485	-0.239123	-0.130891	-0.198835	-0.128416	-0.030854	-0.303226	0.38304	0.443558	0.58781
Q9Y4D8	-0.089868	-0.000921	-0.263073	-0.134503	-0.11572	-0.106628	-0.172214	-0.106213	-0.209917	0.007034	-0.080595	-0.195514	0.545586	0.34535	0.577198
Q8IWL3	0.123232	0.056835	-0.255415	0.009599	-0.306823	-0.014751	0.066529	0.017152	-0.327542	0.003029	0.05016	-0.539288	0.358528	0.387748	0.371006
Q8N4H5	0.140407	0.012614	-0.216388	0.007863	-0.133736	-0.177123	0.030993	0.042092	-0.325981	-0.078574	-0.209613	-0.393876	0.388434	0.423463	0.489425
Q14151	0.017778	-0.314215	-0.111083	0.184341	0.171086	-0.037256	0.020295	-0.392399	-0.293428	-0.134823	-0.049175	-0.157673	0.08231	0.415174	0.599069
Q08499	-0.010999	-0.21016	-0.136593	0.273292	-0.13126	-0.31859	-0.025793	-0.217289	-0.134815	0.210142	-0.251387	-0.213562	0.183211	0.551563	0.432239
Q9NX20	-0.140666	-0.187698	-0.042238	0.216454	-0.097119	-0.384857	0.057025	-0.226105	-0.301247	0.111416	0.05151	-0.197448	0.139022	0.405203	0.596745
P61225	-0.083322	-0.321212	-0.241697	0.281282	-0.038004	-0.345377	0.123942	-0.261487	-0.414465	0.038581	0.082536	0.215029	0.280396	0.409522	0.274276
Q13547;Q92769	-0.206824	-0.242458	-0.063355	0.17686	-0.170933	-0.327141	-0.089884	-0.219332	-0.255376	0.117338	0.085192	-0.000474	0.447656	0.602162	0.146569
P01116;P01111;P01112	0.072705	-0.298665	-0.185417	0.129004	-0.183371	-0.323348	0.074306	-0.322469	-0.224494	0.290776	-0.053467	-0.038556	0.317277	0.583571	0.162148
P61247	-0.117394	-0.377223	-0.024133	-0.081658	-0.208489	-0.288453	0.044799	-0.348027	-0.103427	0.15317	0.236601	0.047773	0.555865	0.421292	0.089302
Q9Y6N1	-0.293741	-0.130168	-0.316521	-0.068067	0.287001	-0.436377	-0.057496	-0.05098	-0.230465	0.187636	0.093184	-0.001015	0.469155	0.4257	0.122153
Q9BVP2	0.030644	-0.032465	-0.106379	0.00532	0.064516	-0.339203	-0.229057	-0.170452	-0.399526	0.057868	0.368606	-0.202284	0.47069	0.473867	0.007855
Q9GZN8	-0.240266	-0.01445	0.009187	-0.224325	0.074805	-0.256482	-0.257719	-0.301728	-0.153897	0.127093	0.207107	-0.132872	0.496755	0.549456	0.117337
O15270	-0.050929	-0.135527	-0.147847	0.014766	-0.137137	-0.124846	-0.34973	-0.246726	-0.288191	0.065625	0.277545	-0.065707	0.624279	0.17814	0.386285
O95070	-0.100493	-0.129155	-0.027616	0.183627	0.064381	-0.30378	-0.436445	-0.24438	-0.183927	0.156721	0.088822	0.010244	0.529918	-0.093823	0.485906
P03928	0.023668	-0.16027	0.013765	-0.171333	0.070805	-0.15637	-0.267477	-0.380528	-0.203202	-0.025601	-0.042333	0.132644	0.674684	0.071051	0.420498
P27449	-0.103386	-0.133214	-0.240504	-0.028891	0.049215	-0.107937	-0.419816	-0.269589	-0.16779	0.033979	0.034177	0.091804	0.509787	0.191378	0.560785
Q9UHQ4	-0.26246	-0.212657	-0.144649	-0.120053	-0.022028	-0.10756	-0.195931	-0.269973	-0.068075	0.025923	-0.009892	0.173445	0.603453	0.03947	0.570987
P51991;P09651	0.101791	-0.275519	-0.32053	-0.10013	0.089694	-0.26004	-0.087142	-0.436349	-0.136433	0.247445	0.039563	0.013872	0.396313	0.254109	0.473356
O96028	-0.298677	-0.359052	-0.051254	-0.190432	0.148173	0.198583	-0.40038	-0.186767	-0.210172	0.063238	0.082716	0.121755	0.298533	0.492679	0.291057
Q8N183	-0.227682	-0.411644	0.022074	-0.218466	-0.07366	0.042029	-0.337983	-0.121306	0.046518	-0.062181	0.003472	0.045177	0.47875	0.519339	0.295564
Q13242;Q07955	-0.383661	-0.422067	0.037944	-0.073471	0.191059	-0.111691	-0.108707	-0.25125	-0.118542	0.135029	0.060666	-0.123679	0.502781	0.237008	0.42858
P49247	-0.227891	-0.010402	-0.017923	-0.060735	-0.246815	0.006777	-0.217	-0.497548	-0.287099	0.28191	0.085933	0.159492	0.310041	0.223905	0.497354
P52306	-0.332871	0.058923	0.10205	-0.237519	-0.216878	0.09169	-0.211276	-0.391946	-0.323968	0.154288	-0.002817	0.289036	0.372028	0.281576	0.367686
Q969M1	-0.283368	0.017568	-0.059946	0.011846	-0.200287	0.303306	-0.30974	-0.48303	-0.101348	0.252564	0.116751	-0.171016	0.35396	0.104166	0.448574
O00189	-0.073019	-0.305217	0.052635	-0.074089	-0.222975	0.372298	-0.372018	-0.400291	-0.136038	0.036675	-0.041234	0.254613	0.192551	0.243087	0.473023
P49593	-0.038207	-0.16713	0.156692	-0.107121	-0.230823	0.311515	-0.240582	-0.358477	-0.115206	-0.293098	-0.179105	0.193737	0.485406	0.181955	0.400445
Q13509	-0.260199	-0.346446	-0.077979	-0.101833	-0.243561	0.143356	-0.261046	-0.263905	0.008283	0.018084	-0.085179	0.505118	0.374674	0.312008	0.278625
Q9Y5U2	-0.447692	-0.190087	0.041822	-0.108274	-0.095472	0.228983	-0.407432	-0.262833	0.050419	0.069633	-0.140548	0.379737	0.36771	0.171388	0.342647
Q99471	0.034655	-0.389495	-0.220316	-0.10948	-0.398247	0.119357	-0.024056	-0.336873	-0.050817	0.178975	0.276547	0.10916	0.387292	0.473435	-0.050135
Q9BYB4	-0.158518	-0.212734	-0.006764	0.012433	-0.29716	0.05191	-0.263885	-0.583218	-0.06822	0.154471	0.326459	0.237435	0.364545	0.276606	0.16664
P40227	-0.109394	-0.524527	-0.195917	0.005848	-0.355114	0.04004	0.052754	-0.319628	0.046942	0.261421	0.17978	-0.010362	0.494881	0.223279	0.209998
O60884	-0.094096	-0.374724	-0.135968	-0.192734	-0.237742	-0.01107	0.07287	-0.429204	0.081558	0.427379	-0.02629	-0.029491	0.509294	0.249961	0.190256
P62241	-0.0254	-0.308229	-0.048869	-0.185748	-0.471937	-0.113661	-0.093648	-0.189444	0.03536	0.103896	0.015683	0.087842	0.642846	0.244615	0.306695
Q9Y3U8	-0.072748	-0.350408	0.00264	-0.045177	-0.484445	-0.132105	-0.119103	-0.168837	-0.06684	0.290699	0.161705	-0.103072	0.550537	0.237429	0.299725
Q15637	0.059949	-0.244629	-0.098277	-0.234101	-0.438308	0.045586	0.033107	-0.388055	-0.083241	0.251072	-0.152095	0.204182	0.482793	0.266578	0.295438
O15258	-0.21181	-0.143491	-0.340971	-0.233388	-0.06596	-0.002211	-0.252089	-0.01192	-0.331173	0.223927	0.491549	0.07269	0.272521	0.457335	0.07499
P84103	-0.094877	-0.258111	-0.331672	-0.261851	0.059723	-0.127578	-0.178568	-0.213784	-0.105347	0.207457	0.503129	-0.145594	0.410803	0.328744	0.207525
Q9H0C8	0.164144	-0.180392	-0.134851	-0.383311	-0.077164	0.019556	-0.307044	-0.478214	-0.144803	0.290019	0.337585	0.096807	0.324114	0.22081	0.252747
P11234	-0.327251	-0.467793	-0.446493	0.046313	-0.121429	-0.080532	-0.161654	0.038804	0.175438	0.112484	0.155593	0.371873	0.052682	0.290819	0.361147
P04179	-0.277624	-0.336864	-0.379243	0.043741	-0.155009	-0.328416	-0.205906	0.265136	-0.012974	0.104418	0.163938	0.414637	0.128815	0.404191	0.171159
Q9Y666	-0.3178	-0.400232	-0.470398	0.035848	-0.034219	-0.149673	-0.109831	-0.066063	0.03786	-0.023302	0.287904	0.264867	0.3512	0.400782	0.193058
P25208	-0.179186	-0.331175	-0.358294	0.024695	-0.138415	-0.208842	-0.222623	0.012932	-0.000399	-0.150587	0.263279	0.18962	0.166687	0.581037	0.351271
Q96SQ9	-0.30787	-0.26632	-0.614939	0.145172	-0.035003	-0.135087	0.006916	0.031419	-0.113102	0.097651	0.079931	0.293833	0.150279	0.498474	0.168647
Q9BS26	-0.30301	-0.332454	-0.658631	0.073388	0.137776	-0.020128	0.194171	0.143673	-0.07862	0.078335	-0.002082	0.148264	0.119493	0.481485	0.018339
P62736;P68133	-0.423771	-0.283453	-0.44887	0.145275	-0.003984	-0.137366	-0.088862	0.07565	-0.167856	0.100305	-0.006483	0.523873	0.261202	0.247395	0.206945
Q9C002	-0.379146	-0.296334	-0.472583	0.010533	0.071498	-0.019552	-0.173853	0.233922	-0.131152	-0.026808	0.018119	0.484491	0.201274	0.391545	0.088047
Q8TE67	-0.267602	-0.144062	-0.557111	0.062225	0.042467	-0.322218	-0.144466	0.053699	-0.079516	0.235368	0.033876	0.388681	0.316986	0.386732	-0.005058
Q9P2T1	-0.330821	-0.232036	-0.472001	0.21839	0.39753	-0.129427	-0.094405	-0.010143	-0.314344	0.104578	0.085521	0.317687	-0.016721	0.397462	0.078729
Q9NX62	-0.136949	-0.179809	-0.633044	0.409617	0.124649	-0.059825	-0.061145	-0.083065	-0.264079	-0.09512	0.039381	0.361478	0.127852	0.329917	0.120143
P09493	-0.182474	-0.409953	-0.423192	0.118558	0.049084	-0.033195	-0.018049	0.029225	-0.10658	-0.110592	-0.22597	0.523902	0.434134	0.168675	0.186428
Q14126	-0.285906	-0.456075	-0.340944	0.316238	-0.042113	-0.096386	-0.023717	0.008252	-0.045448	0.008358	-0.135195	0.468585	0.471452	0.011757	0.141141
P53602	-0.225488	-0.263598	-0.428693	0.213338	-0.02649	-0.097488	0.100822	-0.123777	-0.238832	0.01376	-0.147999	0.588382	0.239664	0.034863	0.361536
Q13885	-0.322433	-0.409334	-0.294356	0.05414	-0.168612	0.048776	-0.05938	-0.067678	-0.190506	0.11785	-0.073099	0.502789	0.272339	0.146862	0.442642
P20810	-0.34882	-0.223638	-0.307498	-0.008781	-0.053888	-0.017658	-0.145455	0.052494	-0.032812	-0.192747	-0.22473	0.397348	0.355303	0.214537	0.536345
Q9UBM7	-0.350625	-0.238607	-0.329047	0.16807	0.089298	-0.026507	-0.22208	0.069442	-0.19595	-0.217909	-0.112625	0.543108	0.293134	0.246115	0.284182
A1L0T0	-0.21	-0.359449	-0.374072	0.404886	-0.018608	-0.092551	-0.175778	-0.022739	0.059196	-0.262933	-0.145873	0.32345	0.270905	0.182542	0.421022
Q9BVA1	-0.268957	-0.295808	-0.225732	0.157278	-0.037932	0.084551	-0.303672	-0.131806	0.031509	-0.201468	-0.10537	0.544389	0.487945	0.022934	0.242137
P04406	-0.143546	-0.126728	-0.197751	0.086341	-0.118221	-0.280947	-0.262561	-0.051703	-0.147744	-0.135431	-0.18166	0.525212	0.223854	0.295073	0.51581
P29966	-0.150794	-0.212464	-0.258456	0.193172	-0.047166	-0.235091	-0.220648	0.009293	-0.121861	-0.242664	-0.119602	0.652731	0.259948	0.151283	0.34232
P30740	-0.122236	-0.12786	-0.310744	0.103881	-0.006039	-0.283436	-0.173418	0.046324	-0.371611	-0.114827	-0.038848	0.54718	0.324903	0.101678	0.425052
P48029	-0.019701	-0.090594	-0.402615	0.280393	-0.018703	-0.309754	-0.273385	0.100059	-0.126256	-0.189592	-0.196141	0.301617	0.254242	0.138672	0.551759
P04075	-0.188751	-0.190581	-0.518856	0.371384	0.102724	-0.139453	-0.150171	0.167079	-0.276008	-0.077627	-0.085793	0.518482	0.077817	0.199796	0.189959
P13674	-0.170038	-0.232615	-0.479189	0.425537	0.0687	-0.165401	-0.08778	0.163641	-0.130713	-0.137015	-0.25853	0.492008	0.176764	0.105226	0.229405
P00558	-0.085101	-0.051565	-0.334617	0.315496	-0.033856	-0.303349	-0.18636	0.110372	-0.251453	-0.137841	-0.117285	0.70444	0.115391	0.13971	0.116018
Q01813	-0.153681	-0.142724	-0.345125	0.322422	-0.019288	-0.288729	-0.182649	0.089328	-0.238336	-0.126483	-0.079659	0.650888	0.260381	0.177303	0.076352
P06744	-0.099215	-0.073189	-0.323884	0.341241	-0.102922	-0.398149	-0.188443	0.021996	-0.181348	-0.097516	-0.070061	0.59935	0.063043	0.15901	0.350084
P35237	-0.082442	-0.045147	-0.300282	0.171669	-0.105591	-0.439068	-0.099918	0.089064	-0.298836	-0.08784	-0.154433	0.528825	0.151631	0.328315	0.344053
Q15118	-0.075455	-0.163852	-0.398549	0.348937	-0.005496	-0.313748	-0.099224	0.037608	-0.229444	-0.109379	-0.255746	0.501946	0.233365	0.244912	0.284126
Q96HE7	-0.144601	-0.17746	-0.417339	0.281291	-0.098924	-0.303948	-0.082981	0.088136	-0.165689	-0.072601	-0.207187	0.55937	0.258387	0.190493	0.293054
P06733	-0.085862	-0.091799	-0.285358	0.169245	-0.114172	-0.351053	-0.22897	0.082498	-0.218496	-0.175875	-0.191119	0.438299	0.345382	0.384504	0.322775
P42765	-0.082819	-0.152136	-0.344602	0.077036	-0.060525	-0.28274	-0.150972	0.026149	-0.226725	-0.148998	-0.212834	0.34749	0.421498	0.461134	0.329045
P60174	-0.102429	-0.075759	-0.411125	0.144157	-0.043043	-0.29206	-0.157291	0.133745	-0.215385	-0.196966	-0.17632	0.45823	0.167492	0.472609	0.294144
Q99795	-0.169918	-0.145544	-0.449105	0.150462	-0.052668	-0.227503	-0.165672	0.055481	-0.247759	-0.068106	-0.130158	0.473135	0.258824	0.42484	0.293692
P14618	-0.150246	-0.200645	-0.368369	0.253596	-0.077122	-0.239572	-0.141684	0.097316	-0.23158	-0.125591	-0.208963	0.457854	0.451847	0.223041	0.26012
Q7Z406	-0.257392	-0.198326	-0.476084	0.159302	-0.107962	-0.210102	-0.060493	0.127569	-0.197801	-0.07466	-0.085256	0.346452	0.502011	0.247215	0.285525
Q14192	-0.145497	-0.221184	-0.477235	0.021779	0.097108	-0.399647	-0.070783	0.150539	-0.120529	-0.089266	-0.107149	0.326662	0.34622	0.403482	0.285499
Q9NWQ8	-0.129763	-0.043125	-0.535504	0.22052	0.123665	-0.39979	-0.082749	0.238354	-0.212127	-0.096687	-0.16224	0.348701	0.137224	0.367111	0.226409
P48449	-0.135902	-0.166966	-0.231799	0.219175	-0.088876	-0.358975	-0.009957	-0.115603	-0.242871	-0.152357	-0.207717	0.362128	0.437665	0.261895	0.43016
P22732	-0.127516	0.004803	-0.186223	0.138229	-0.182568	-0.509255	-0.108455	-0.029496	-0.110116	-0.083514	-0.227175	0.337673	0.530736	0.328294	0.224582
Q9Y446	-0.003049	-0.013927	-0.228349	0.190753	-0.288517	-0.381378	-0.199009	-0.195334	-0.244186	0.086371	-0.127467	0.380822	0.468055	0.237301	0.317913
O95786	-0.221327	-0.163878	-0.199202	0.123303	-0.296586	-0.156322	-0.285254	0.060633	-0.248965	0.05494	-0.000984	0.631637	0.371412	0.07793	0.252663
Q96B97	-0.260226	-0.21784	-0.14213	0.234544	0.020108	-0.131796	-0.172689	0.093284	-0.352077	-0.010245	-0.169427	0.734524	0.186692	0.159339	0.027939
O60568	-0.016513	-0.185744	-0.448514	0.391001	0.100023	-0.131033	-0.042571	0.099558	-0.454656	-0.065527	-0.222747	0.184814	0.297576	0.429881	0.064452
P31040	-0.04099	-0.19561	-0.293589	0.229983	-0.051334	-0.149435	-0.148683	-0.039811	-0.19557	-0.171527	-0.280339	0.277235	0.128833	0.688316	0.242522
P58107	-0.115702	-0.108446	-0.43888	0.293126	-0.009281	-0.278417	0.141655	0.074338	-0.179769	-0.1532	-0.400772	0.242076	0.193628	0.310297	0.429346
Q6ZMI0	-0.227032	-0.056075	-0.348414	0.55589	0.204732	-0.304506	-0.067435	-0.075906	-0.160391	-0.029464	-0.334005	0.067655	0.375239	0.142684	0.257029
Q9ULV4	-0.266755	-0.325856	-0.412363	0.0655	-0.120025	-0.14449	0.083434	-0.033327	-0.114727	0.345361	-0.043449	0.316151	0.580354	-0.090245	0.160437
P61981	-0.190169	-0.276707	-0.54926	0.063841	-0.071528	-0.263767	0.166167	-0.017747	-0.088639	0.101547	0.077195	0.434646	0.415546	-0.092124	0.291
P62070;P10301	-0.251245	-0.193826	-0.508068	0.178635	-0.044315	-0.329701	-0.096163	0.147209	-0.04136	0.293581	-0.102288	0.41322	0.34669	-0.080496	0.268126
Q96HC4	-0.065881	-0.25811	-0.41513	0.000544	-0.310758	-0.408783	0.143491	0.018576	-0.02762	0.330402	-0.010687	0.478371	0.246137	0.010136	0.269313
P08069	-0.272682	-0.257637	-0.404122	0.068276	0.092702	-0.445047	0.166428	-0.17394	0.14725	0.168062	-0.157479	0.097392	0.208084	0.445782	0.316931
P38159	-0.260104	-0.402369	-0.198731	0.024478	-0.078537	-0.337698	0.124888	-0.18251	0.106646	0.221202	-0.216547	0.100051	0.425585	0.471003	0.202642
P57773	-0.259778	-0.330599	-0.381102	0.229828	-0.16495	-0.261463	-0.065223	-0.090055	-0.153942	0.290762	-0.069273	0.378927	0.268282	0.262841	0.345745
Q92841	-0.291392	-0.444997	-0.321724	0.086317	-0.25021	-0.240265	0.071784	-0.114392	-0.072307	0.32423	0.065704	0.281873	0.31277	0.29661	0.295999
P63000	-0.077547	-0.446283	-0.458269	0.131401	-0.182144	-0.163768	0.009286	-0.150845	-0.044888	0.118088	-0.013278	0.410365	0.429126	0.318791	0.119964
Q9NP72	-0.150521	-0.480253	-0.489285	-0.053321	-0.033791	-0.287726	0.048313	0.095094	-0.043456	0.214365	0.004321	0.350375	0.243958	0.22134	0.360588
Q13496	-0.121819	-0.439693	-0.428548	0.023521	-0.010526	-0.208043	0.016552	-0.19982	0.089678	0.100909	-0.120636	0.340554	0.156491	0.278872	0.522508
Q5T8P6;Q9P2N5	-0.019854	-0.359904	-0.510495	-0.082256	-0.157565	-0.336083	0.297656	-0.072775	-0.031599	0.116521	0.106264	0.117678	0.464195	0.289886	0.178331
P98170	-0.034953	-0.404267	-0.391243	-0.209233	-0.192295	-0.299811	0.23576	-0.107211	0.122555	0.004646	-0.028802	0.301966	0.302229	0.331665	0.368995
P53609	-0.18506	-0.085021	-0.224459	-0.017756	-0.147244	-0.58044	0.140869	-0.13504	-0.134616	0.22625	0.050848	0.276693	0.359129	-0.026858	0.482705
Q9BYJ9	-0.368435	-0.162121	-0.033522	-0.081739	-0.33164	-0.235451	0.113292	-0.322549	0.002875	0.165296	0.120819	0.190117	0.481459	-0.02558	0.487178
Q01518	-0.259439	-0.342752	-0.490573	0.064474	-0.121578	-0.084252	0.092546	0.065	-0.192201	0.143069	0.05836	0.287472	0.443347	0.431974	-0.095445
P37837	-0.156279	-0.4253	-0.507972	-0.049859	-0.192853	-0.225229	0.138598	0.22303	-0.051475	0.164856	0.111344	0.109021	0.371377	0.425452	0.06529
O75369	-0.344284	-0.375296	-0.433601	0.01931	-0.212479	-0.266721	0.13576	0.173421	0.017717	0.224984	0.040023	0.369628	0.400062	0.183258	0.068218
P02533;P08727;Q04695;P19001;P08727	-0.117001	-0.220392	-0.434483	0.046545	-0.178393	-0.391062	-0.027596	0.314264	-0.151733	0.103436	-0.0625	0.102732	0.526142	0.338404	0.151639
P67936;Q3SX28;P06753	-0.158323	-0.221632	-0.43048	0.023549	-0.104861	-0.321678	-0.085664	0.160173	-0.204764	0.205592	-0.047528	0.207562	0.576996	0.357999	0.043059
P42566	-0.272184	-0.247665	-0.446535	0.016273	-0.024003	-0.416176	0.03323	0.232681	-0.209229	0.241523	0.081766	0.169794	0.483362	0.157979	0.199184
P61026	-0.174298	-0.181015	-0.438448	0.080329	-0.02865	-0.421022	0.063812	0.152007	-0.257079	0.19729	0.13308	0.195867	0.54102	0.255257	-0.118149
P15311	-0.062208	-0.143549	-0.457631	-0.07432	-0.217335	-0.344096	-0.093632	0.188349	-0.118346	0.032652	0.040461	0.581218	0.37547	0.224841	0.068125
P35241;P26038;P15311	-0.143479	-0.223067	-0.247277	-0.059377	-0.229335	-0.350744	-0.305889	0.32745	-0.049011	0.075158	0.04537	0.534873	0.359725	0.250493	0.015108
P21333;O75369;Q14315	-0.044662	-0.216689	-0.46986	0.061078	-0.226734	-0.338434	-0.017281	0.123826	-0.252359	0.32638	0.10053	0.455628	0.387918	0.070487	0.040172
Q9UDR5	-0.035187	-0.272323	-0.476893	0.109351	-0.166118	-0.169942	-0.089134	0.042913	-0.267352	0.141343	-0.053254	0.532544	0.454157	0.167249	0.082648
P17931	-0.044558	-0.156616	-0.259967	-0.127574	-0.266224	-0.485921	-0.105044	0.432425	-0.033205	0.047871	-0.115069	0.233893	0.44769	0.314635	0.117664
Q15942	-0.20925	-0.15138	-0.371856	-0.129509	-0.118388	-0.317163	-0.165143	0.168293	-0.290788	0.151264	0.335527	0.352409	0.347543	0.377649	0.020793
Q9H223	-0.182903	0.113748	-0.298621	-0.164155	-0.282605	-0.420827	-0.053466	0.090375	-0.222821	0.16723	0.261934	0.452397	0.237102	0.392768	-0.090155
Q9HBH0	-0.289105	-0.021202	-0.394097	0.004716	-0.041828	-0.485465	-0.116589	0.052356	-0.17209	0.099254	0.207346	0.303699	0.205861	0.52408	0.123062
Q9Y3R5	-0.262218	-0.058423	-0.302323	0.100379	-0.204471	-0.365648	-0.127029	-0.15277	-0.191728	0.093999	0.12194	0.357746	0.36687	0.528453	0.095225
Q9Y5X1	-0.146531	-0.110084	-0.384401	0.14398	-0.091792	-0.409432	-0.082164	-0.003837	-0.360504	0.084289	0.095636	0.474687	0.159591	0.413449	0.217115
Q8WTV0	-0.068057	0.027979	-0.287326	0.184527	-0.012987	-0.495796	-0.249256	0.015543	-0.364298	0.083844	-0.075627	0.398618	0.264056	0.407813	0.17097
Q8NFJ5	-0.092055	-0.103024	-0.34201	0.118565	-0.2323	-0.344119	-0.065478	-0.053664	-0.252522	0.054825	-0.056001	0.559526	0.370225	0.383871	0.054161
Q15833	-0.043765	-0.028309	-0.381948	0.022673	-0.229541	-0.333721	-0.030046	0.269615	-0.217978	0.353188	0.116849	0.388953	0.263325	0.238044	-0.387339
Q9NYZ1	-0.177629	-0.356513	-0.297122	0.042955	-0.218904	-0.286651	-0.042806	0.137358	-0.216484	0.463122	0.219663	0.356763	0.168527	0.342165	-0.134444
P14314	-0.139652	-0.209696	-0.457098	0.082547	-0.087755	-0.306013	0.068243	-0.007088	-0.246332	0.12194	0.015665	0.089067	0.148472	0.662136	0.265564
P08727;P08727;P08779	-0.028441	-0.035688	-0.493143	-0.028931	0.02173	-0.445492	0.045433	0.096409	-0.268652	0.029573	-0.120065	0.155823	0.317749	0.529916	0.223779
P51148;P20339;P61020	-0.026334	-0.143995	-0.332635	-0.047042	-0.033527	-0.550241	0.068932	0.127017	-0.401296	0.36298	0.010379	0.295929	0.308366	0.185494	0.175972
P13688	-0.007184	-0.026188	-0.460801	0.066931	0.101929	-0.500403	-0.051234	-0.001039	-0.414031	0.198753	0.024642	0.207131	0.389835	0.262183	0.209475
P08727;P05783;P05784;P19001;P08727	-0.133671	-0.153303	-0.515885	-0.008253	0.001173	-0.289686	0.246588	0.159975	-0.383938	0.211773	-0.063853	-0.032766	0.408038	0.326168	0.227641
P30536	0.043393	-0.090597	-0.466528	0.02274	-0.101467	-0.4436	0.145759	0.091658	-0.312085	0.152967	-0.082753	0.0063	0.497625	0.179574	0.357013
Q9Y2Q3	0.074434	0.057916	-0.410756	-0.050315	-0.210663	-0.466273	0.021302	0.085197	-0.306342	0.179176	-0.020022	-0.060929	0.281384	0.407266	0.418625
Q13885;P68371;Q9BVA1	-0.22434	-0.112318	-0.138483	0.173229	0.153844	-0.233729	-0.473226	0.381581	-0.285617	0.115943	-0.045441	0.048864	0.496546	0.276208	-0.133062
Q9H792	-0.11762	-0.182797	-0.105615	0.242255	0.02693	-0.508408	-0.382052	0.351791	-0.216321	0.166167	0.057027	0.281133	0.202342	0.356405	-0.171238
Q9UL25	-0.256604	-0.227751	-0.335205	0.151284	0.217127	-0.136052	-0.292536	0.472171	0.012727	-0.261287	-0.066098	0.028267	0.277647	0.468454	-0.052143
P23443	-0.164815	-0.265009	-0.124656	0.167604	-0.025782	-0.249345	-0.444413	0.367779	-0.056215	-0.369629	0.253071	0.103355	0.209061	0.412981	0.186013
A6NHL2;Q71U36;Q9NY65;Q9BQE3;P68366	-0.493843	-0.389687	-0.240689	-0.00951	-0.197678	-0.085081	-0.093121	0.399385	-0.03345	0.004335	-0.000667	0.272719	0.32895	0.308673	0.229663
P68104	-0.390891	-0.377807	-0.299522	-0.06624	-0.090769	-0.304471	-0.085958	0.46602	0.116855	0.04451	0.08455	0.173893	0.344721	0.331926	0.053184
Q53GQ0	-0.289255	-0.376605	-0.353254	-0.050109	0.06468	-0.25241	-0.060945	0.45309	-0.004226	-0.054811	0.014953	0.043293	0.52539	0.295158	0.045051
O15381	-0.576556	-0.252112	-0.127767	0.037598	-0.052269	-0.25196	0.008879	0.200449	-0.054098	0.082839	-0.116724	-0.054461	0.428875	0.413703	0.313604
P35580;P35579	-0.313473	-0.366212	-0.390917	0.291823	-0.151911	-0.240155	0.02549	0.073749	-0.110716	0.034339	-0.083148	0.162812	0.438291	0.366888	0.26314
O14950	-0.339825	-0.266698	-0.269861	0.043187	0.016137	-0.244049	-0.075811	0.239622	-0.089267	-0.21599	-0.190934	0.198909	0.332486	0.469273	0.392822
Q3ZBD7	-0.276104	-0.197468	-0.321587	0.126139	-0.110942	-0.385846	0.110037	0.191604	-0.080187	-0.233431	-0.172945	0.273292	0.385082	0.377422	0.314935
P08134	-0.332126	-0.39597	-0.245863	0.138055	-0.07455	-0.215754	-0.034644	0.132957	0.050586	-0.111284	-0.191651	0.123067	0.37228	0.578143	0.206754
Q9H2K8	-0.213905	-0.326711	-0.347878	0.095241	-0.141251	-0.265077	-0.053805	0.217408	-0.004519	-0.052512	-0.173072	0.256529	0.207208	0.639586	0.16276
Q9P0L0	-0.176383	-0.265144	-0.490135	0.134617	-0.013162	-0.323436	-0.04755	0.345385	-0.102364	-0.138413	-0.033535	0.247593	0.443983	0.345515	0.07303
Q9UKR5	-0.106019	-0.322235	-0.350112	0.406158	-0.002083	-0.400935	-0.070846	0.338775	0.017342	-0.125132	-0.229655	0.219062	0.393951	0.211012	0.020717
Q02487	-0.062018	-0.335414	0.007577	0.159329	-0.025893	-0.450931	-0.017641	0.175843	-0.206994	-0.303744	-0.204118	0.271492	0.469541	0.348862	0.17411
Q8N6M3	0.024745	-0.294651	-0.247399	0.180021	-0.151935	-0.268157	-0.353428	0.228243	0.037058	-0.183805	-0.238092	0.140803	0.450205	0.382056	0.294336
P27695	-0.231158	-0.281028	-0.005632	-0.125467	-0.061968	-0.143983	-0.185233	0.334934	-0.09909	-0.259144	-0.146714	-0.082395	0.459444	0.518724	0.308709
P53999	0.016493	-0.109482	-0.202343	-0.272615	-0.108756	-0.18859	-0.072758	0.193942	-0.017999	-0.224479	-0.16865	-0.18126	0.616337	0.484539	0.235619
P05204;O00479	-0.368839	-0.203854	-0.239997	-0.192728	0.061176	-0.262244	-0.164816	0.445164	-0.098398	-0.123764	0.031415	0.02863	0.349222	0.432609	0.306425
Q92903	-0.167653	-0.279534	-0.347375	-0.011659	-0.102839	-0.246896	-0.222624	0.46816	-0.035514	-0.066757	-0.111259	0.036324	0.366729	0.457728	0.263168
Q9UII2	-0.235161	-0.229304	-0.288952	0.0733	-0.008968	-0.408393	-0.080711	0.498265	-0.086888	-0.106785	-0.050735	-0.034165	0.319685	0.481689	0.157125
Q96PE7	-0.29243	-0.141236	-0.251402	0.024859	0.074249	-0.265956	-0.265146	0.319551	-0.098457	-0.271742	-0.079144	0.111617	0.331067	0.555131	0.249039
Q9GZT6	-0.282041	0.003108	-0.212359	0.018245	-0.003448	-0.3897	-0.293394	0.265342	-0.182681	-0.173771	0.03517	0.131327	0.145258	0.575983	0.36296
P63096	-0.176179	-0.095457	-0.155062	-0.187992	-0.044334	-0.495781	-0.019734	0.192852	-0.042858	-0.121232	0.008559	0.029222	0.207353	0.723344	0.1773
Q9P287	-0.228015	-0.448074	-0.104063	-0.114118	-0.02056	-0.411378	-0.104728	0.301711	-0.041897	-0.046006	0.069174	0.127239	0.284998	0.561538	0.17418
O75880	-0.059032	-0.209849	-0.238978	-0.181545	-0.138582	-0.451344	-0.240858	0.27008	-0.080234	-0.099251	0.112619	0.222784	0.221501	0.430069	0.44262
Q9HBB8	-0.037345	0.104262	-0.292201	-0.061781	-0.212442	-0.458785	-0.245517	0.061747	-0.275713	-0.014864	0.114052	0.246544	0.296654	0.529441	0.245947
Q9ULC5;P33121	-0.10121	-0.034157	-0.337519	-0.108381	-0.072771	-0.507798	-0.183116	0.168961	-0.189072	-0.005889	0.084178	0.128599	0.298612	0.529007	0.330556
Q9NX24	-0.055612	-0.158712	-0.26375	-0.084122	-0.065413	-0.196245	-0.38138	0.212949	-0.248017	-0.163441	0.259847	0.069194	0.158593	0.625647	0.290462
O60885	-0.165065	0.128554	-0.221764	-0.069859	0.177251	-0.29559	0.120302	-0.22839	0.047476	-0.093083	-0.379794	-0.163377	0.637934	0.242451	0.262955
P19367	0.056253	-0.034538	-0.23109	0.229774	0.028651	-0.284984	0.326881	-0.022111	-0.484207	-0.242567	-0.25597	-0.064117	0.265669	0.276068	0.436288
P04216	-0.169315	0.125016	-0.368238	0.035817	0.1647	-0.272182	0.149426	0.064846	-0.218393	-0.417963	-0.222926	0.044411	0.290947	0.304007	0.489848
Q3SX09;P02070	-0.244242	0.152457	-0.385567	0.26708	0.165063	-0.189863	0.103001	-0.04321	-0.338213	-0.24652	-0.114612	-0.170265	0.468384	0.384404	0.192102
Q6KB66	-0.09634	-0.229541	-0.410944	0.365267	0.151022	-0.187754	0.252562	0.05179	-0.286909	0.010854	-0.095821	-0.385733	0.238229	0.411117	0.2122
Q6WCQ1	0.09805	-0.097891	-0.326899	0.193381	-0.066971	-0.44542	0.217044	0.105113	-0.337808	0.031891	0.058733	-0.379237	0.228936	0.37942	0.341657
Q93050	0.039935	-0.048405	-0.358618	0.116591	0.277715	-0.158356	0.007696	0.116872	-0.067904	-0.301109	-0.183345	-0.460262	0.40104	0.459606	0.158544
Q3SZH5	-0.213123	-0.086285	0.034964	0.35765	0.180844	0.009393	-0.188309	0.353967	-0.480043	-0.028977	-0.359134	-0.299267	0.199311	0.248939	0.27007
Q9NQE9	-0.300418	0.136636	-0.256411	-0.204521	0.411521	-0.257684	0.094206	-0.097588	-0.324455	-0.23752	0.092021	-0.052502	0.453509	0.231372	0.311835
Q9Y2D4	-0.263028	0.051574	-0.089942	-0.556984	0.375031	-0.023118	-0.144156	0.094454	-0.169856	-0.146418	0.023853	-0.143699	0.356599	0.17959	0.4561
O43181	-0.077305	0.10617	-0.087266	0.121595	-0.267224	-0.383569	-0.227404	-0.276772	-0.230107	0.150192	-0.124584	0.356374	0.157002	0.21207	0.57083
P49748	0.070355	-0.020892	-0.049531	0.027692	-0.387673	-0.265892	-0.117755	-0.15893	-0.110481	-0.109669	-0.282233	0.598096	0.176878	0.173748	0.456286
Q9H8W4	-0.226593	-0.247904	0.029461	0.060282	-0.122838	-0.317819	0.230442	0.063007	-0.075293	-0.015887	-0.469452	0.636011	0.228599	0.098788	0.129197
Q9H147	-0.079192	-0.264497	-0.054939	0.337809	-0.098838	-0.016771	-0.022085	-0.483646	0.055367	-0.345832	0.005595	0.625165	0.168306	0.035446	0.13811
P23434	-0.285787	-0.109009	-0.252735	-0.086003	-0.003126	0.013087	0.506627	0.337703	-0.269411	-0.19002	-0.095586	-0.285052	0.455537	0.238872	0.024903
P62879	-0.353977	-0.440452	-0.232213	-0.048845	-0.058852	-0.075954	0.14451	0.161094	0.075478	-0.305438	0.011225	0.006339	0.44798	0.483942	0.185163
Q28107;P12259	-0.108811	-0.211077	-0.303165	0.084883	-0.039631	-0.064043	0.272374	0.145397	0.192383	-0.377008	-0.172041	-0.283371	0.388857	0.546095	-0.070843
Q01130	-0.170867	-0.069021	-0.18323	-0.091066	0.001116	-0.417561	0.489455	0.352152	0.186754	-0.302925	0.09291	-0.336809	0.365234	0.024405	0.059454
Q9C099	-0.10149	-0.242244	-0.20821	0.054066	-0.194699	-0.180342	0.582726	0.405077	0.317523	-0.107431	-0.260191	-0.288507	0.182312	-0.060726	0.102135
Q8N108	-0.2401	0.074525	-0.193368	-0.051036	0.014869	-0.115689	0.498997	0.166399	0.291364	-0.352513	-0.392893	-0.112267	0.465943	0.049726	-0.103957
P25398	-0.247659	-0.22786	-0.1672	-0.070585	-0.028967	-0.190029	0.062384	0.353818	-0.036035	0.004032	-0.083243	-0.208097	0.661589	0.39118	-0.213326
P09429	-0.305576	-0.326523	-0.336918	-0.111153	-0.034405	-0.162579	-0.033856	0.67277	-0.03716	0.061136	0.140104	-0.151792	0.300809	0.19106	0.134083
P23497;P09429	-0.236141	-0.283569	-0.311515	-0.005264	0.006619	-0.309241	0.05218	0.593731	-0.000601	0.093714	0.075123	-0.301207	0.435241	0.134386	0.056546
O95994	-0.310538	-0.383411	-0.149972	-0.058258	0.141147	-0.201549	-0.039439	0.498147	0.01291	0.061732	-0.021993	-0.317122	0.373653	0.418583	-0.023891
Q9NZ01	-0.164583	-0.227471	-0.322605	-0.155532	-0.078539	-0.090803	-0.024821	0.529019	0.258623	0.00484	-0.090999	-0.376911	0.444503	0.288323	0.006956
Q9HC35	-0.281036	-0.26134	-0.284996	-0.011074	0.226438	-0.328712	-0.06133	0.19882	-0.068198	0.27713	0.322154	-0.364833	0.475504	0.155831	0.005642
O60488;O95573	-0.53089	-0.056923	-0.309831	0.034511	-0.035124	-0.294554	0.164112	0.464171	0.006901	0.080114	0.297367	-0.30676	0.273893	0.124498	0.088514
Q9NTZ6	-0.220692	-0.205224	-0.240611	-0.362767	-0.026101	-0.178514	0.180637	0.076438	0.019019	0.11522	0.236094	-0.318854	0.542956	0.425402	-0.043003
Q9Y5M8	-0.069441	0.01956	-0.246726	-0.352545	-0.248244	0.021129	-0.02551	0.150411	0.090482	-0.034801	0.147837	-0.502839	0.407673	0.504888	0.138126
P46783;Q15149	0.133186	0.012998	-0.28234	-0.279178	-0.098369	-0.403375	0.268792	0.13259	-0.18646	0.03254	0.131444	-0.435175	0.35899	0.339951	0.274405
P49368	0.002473	-0.087791	-0.277458	-0.088251	-0.187824	-0.1226	0.085824	0.136179	-0.428645	0.124643	0.098206	-0.347261	0.625149	0.263403	0.203954
P62195	-0.035633	-0.361771	-0.284018	0.042306	-0.036816	-0.220957	0.251535	0.079658	-0.021315	0.018464	0.399757	-0.515471	0.447815	0.191711	0.044734
Q8N4B1	-0.053721	-0.175525	-0.237292	0.083476	-0.09793	-0.472625	0.284846	0.014974	-0.232578	0.313614	0.463703	-0.331435	0.213409	0.255069	-0.027985
P05496	-0.127652	-0.245391	-0.524874	0.28793	-0.049115	-0.065098	0.513914	0.333087	-0.052015	0.131582	-0.035247	-0.363083	-0.032704	0.15359	0.075077
P38117	-0.044078	-0.140942	-0.396025	-0.022309	-0.129473	-0.379141	0.491977	0.357756	-0.046223	0.228611	-0.059347	-0.374617	0.174052	0.214849	0.124909
Q7Z4G4	-0.152385	-0.434289	-0.210915	0.450862	0.123928	-0.313186	0.479045	-0.098261	-0.019072	0.24467	0.138303	-0.315943	-0.020901	0.062359	0.065785
Q8N3E9	0.017238	-0.261866	-0.182336	0.728977	-0.236209	-0.262071	0.260593	0.056224	-0.200781	-0.130016	-0.007256	-0.211635	0.074148	0.164031	0.19096

## Sheet: Reactome
Reactome pathway terms analysis (related to Figure S2)
group	term_name	term_id	adjusted_p_value	negative_log10_of_adjusted_p_value	term_size	query_size	intersection_size	intersections
HCoV-229E	Infectious disease	REAC:R-HSA-5663205	0.00221793	2.65405	909	72	18	P28074,Q9BY43,P18124,P62750,P45985,O75909,O95639,Q14974,O95782,Q8IXH7,O00410,Q10567,O14980,P25788,P18077,P29083,Q9BUF5,Q02878
HCoV-229E	Cell Cycle, Mitotic	REAC:R-HSA-69278	0.00221793	2.65405	549	72	14	Q8IXJ6,P28074,Q9BY43,O15078,O43913,Q8WVM7,Q14974,P33992,Q14566,Q2NKX8,O14980,P25788,P12004,Q9BUF5
HCoV-229E	Metabolism of RNA	REAC:R-HSA-8953854	0.00633628	2.19817	662	72	14	O95149,P28074,P78345,P18124,P62750,Q8WVK2,O43660,O95639,O14980,P25788,P18077,P62318,O75818,Q02878
HCoV-229E	Cell Cycle	REAC:R-HSA-1640170	0.0063957	2.19411	679	72	14	Q8IXJ6,P28074,Q9BY43,O15078,O43913,Q8WVM7,Q14974,P33992,Q14566,Q2NKX8,O14980,P25788,P12004,Q9BUF5
HCoV-229E	Cellular responses to external stimuli	REAC:R-HSA-8953897	0.0314645	1.50218	596	72	11	Q13164,P28074,P18124,P62750,P45985,Q9UKE5,Q0VDF9,P25788,P18077,Q9BUF5,Q02878
HCoV-229E	Cellular responses to stress	REAC:R-HSA-2262752	0.0314645	1.50218	582	72	11	Q13164,P28074,P18124,P62750,P45985,Q9UKE5,Q0VDF9,P25788,P18077,Q9BUF5,Q02878
HCoV-229E	Mitotic Anaphase	REAC:R-HSA-68882	0.00221793	2.65405	228	72	9	Q8IXJ6,P28074,Q9BY43,Q8WVM7,Q14974,Q2NKX8,O14980,P25788,Q9BUF5
HCoV-229E	Host Interactions of HIV factors	REAC:R-HSA-162909	0.00742615	2.12924	125	72	6	P28074,Q14974,O95782,Q10567,O14980,P25788
HCoV-OC43	Adaptive Immune System	REAC:R-HSA-1280218	0.0275683	1.55959	800	134	22	O43747,O43242,P62256,Q99436,Q7Z6E9,P42345,Q9BSL1,O00399,O94979,Q04206,O60603,Q9H832,P68371,Q15653,Q14203,Q92530,Q13362,Q15436,Q71U36,Q13200,P09496,Q08209
HCoV-OC43	Cellular responses to stress	REAC:R-HSA-2262752	0.0465732	1.33186	545	134	15	Q0VDF9,P49959,O43242,Q53FT3,Q99436,Q15910,P42345,O00399,Q04206,P68371,Q14203,Q92530,Q71U36,Q13200,P55072
HCoV-OC43	Cellular responses to external stimuli	REAC:R-HSA-8953897	0.0465732	1.33186	559	134	15	Q0VDF9,P49959,O43242,Q53FT3,Q99436,Q15910,P42345,O00399,Q04206,P68371,Q14203,Q92530,Q71U36,Q13200,P55072
HCoV-OC43	Programmed Cell Death	REAC:R-HSA-5357801	0.00500899	2.30025	177	134	11	O43242,Q99436,Q07812,Q9UJU6,P98170,Q9BZF9,O00220,Q92530,Q12933,Q9Y5V3,Q13200
HCoV-OC43	Apoptosis	REAC:R-HSA-109581	0.00500899	2.30025	174	134	11	O43242,Q99436,Q07812,Q9UJU6,P98170,Q9BZF9,O00220,Q92530,Q12933,Q9Y5V3,Q13200
HCoV-OC43	Signaling by WNT	REAC:R-HSA-195721	0.0312404	1.50528	292	134	11	O43242,Q99436,Q14160,P98170,Q92530,Q13362,Q9BRQ0,Q96QK1,Q13200,P09496,Q08209
HCoV-OC43	Mitotic Anaphase	REAC:R-HSA-68882	0.0421256	1.37545	227	134	9	O43242,Q99436,P68371,P50748,Q92530,Q13362,Q71U36,Q13200,P46060
HCoV-OC43	Host Interactions of HIV factors	REAC:R-HSA-162909	0.0465732	1.33186	125	134	6	O43747,O43242,Q99436,Q92530,Q13200,P46060
SARS-CoV-2	Metabolism	REAC:R-HSA-1430728	2.56778e-12	11.5904	2077	493	169	Q14997,Q8NBQ5,Q96SU4,P24752,O95470,P05166,O43688,P54136,P63279,P28331,P28066,O14949,Q9BW60,Q86U28,Q6P4A8,P14555,P53597,P49419,P53985,P17980,Q9UNM6,Q15046,P22695,O00231,P30084,O00330,P06576,P25786,Q6Y1H2,Q9UL46,P49137,P09669,Q15008,Q8N5B7,Q9H477,P62826,Q99807,P22102,Q7Z3B4,Q9UBI6,Q16877,P32320,O95379,P19440,O95292,Q8NFU3,Q9Y6N5,P62861,Q15165,Q9ULC5,P37059,P05091,O75390,Q9NYP7,P51553,P00813,P40926,…
SARS-CoV-2	Metabolism of proteins	REAC:R-HSA-392499	2.49977e-06	5.6021	2016	493	142	Q14997,Q9H2K0,Q8TBC4,P54136,P63279,P28066,P39656,Q14165,Q8TBE9,Q9Y277,Q9HCU5,O95858,Q07326,Q8IXM3,P04843,P17980,Q9UNM6,Q12955,Q9Y6G9,O94826,Q15046,Q9NSD9,Q9UBT2,Q9HD33,O00231,P26640,Q9Y4L1,Q16540,Q9NP81,Q96EK6,P15170,P25786,Q9UL46,P47755,Q7Z7M9,Q15008,Q15363,Q13724,Q9Y2L1,Q15388,Q7Z3B4,Q8IYI6,Q9UBI6,Q86UP2,P51571,P02787,P20340,Q969H8,P68371,Q17RY6,P60709,P11940,P62861,Q5MNZ9,P27487,Q685J3,Q13813,…
SARS-CoV-2	Immune System	REAC:R-HSA-168256	0.0461166	1.33614	2038	493	115	Q14997,Q8TBC4,P28066,P09661,P39656,Q14165,P14555,Q13362,P20933,P17980,Q9UNM6,P07437,Q9Y6G9,P17706,O95782,O00231,Q12913,Q7L576,Q32MZ4,Q13501,P50552,P06756,Q4KMQ2,P25786,Q9UL46,P47755,P49137,Q15008,P98196,Q7Z3B4,Q08722,P11233,P32320,Q9BXS5,P20340,P68371,P63104,P60709,P07355,Q685J3,Q13813,P05556,Q9UQB8,Q6L8Q7,Q9BUF5,P51148,P22626,Q9BQE3,O15145,P78371,Q00610,P30101,P35579,P61586,Q8NBS9,P14625,P21333,…
SARS-CoV-2	Disease	REAC:R-HSA-1643685	0.0061659	2.21	1616	493	101	Q14997,P54709,P05166,P63279,P28066,P39656,Q13362,P53985,P18754,P04843,P17980,Q9UNM6,P07437,Q9Y6G9,O00410,O95782,O00231,Q7L576,Q32MZ4,P49917,P25786,Q96BI1,Q9UL46,Q15008,Q13724,P62826,Q9HCU9,Q7Z3B4,Q96DZ1,Q9UBI6,Q9BXS5,P19440,P68371,P60709,P62861,Q685J3,P05556,Q9UQB8,Q9BUF5,Q9BQE3,O60716,P30419,O15145,P17096,Q00610,P35579,P02545,P05023,Q14697,P06748,P12956,P05141,P62857,P27824,P46060,P46976,P27797,…
SARS-CoV-2	Infectious disease	REAC:R-HSA-5663205	6.17616e-07	6.20928	909	493	81	Q14997,P54709,P63279,P28066,P39656,P18754,P04843,P17980,Q9UNM6,P07437,Q9Y6G9,O00410,O95782,O00231,Q7L576,P49917,P25786,Q9UL46,Q15008,Q13724,P62826,Q9HCU9,Q7Z3B4,Q9UBI6,Q9BXS5,P19440,P68371,P60709,P62861,P05556,Q9UQB8,Q9BUF5,Q9BQE3,O60716,P30419,O15145,P17096,Q00610,P35579,P05023,Q14697,P06748,P12956,P05141,P62857,P27824,P46060,P27797,Q14573,P05387,P61313,P61978,O00159,Q99436,P61160,P62701,Q9H3P2,…
SARS-CoV-2	Cellular responses to stress	REAC:R-HSA-2262752	0.000620286	3.20741	582	493	49	Q14997,P28066,O95757,Q8N163,P17980,Q9UNM6,Q9Y6G9,O00231,P34932,P31948,P25786,Q9UL46,P47755,P49137,Q15008,O60934,Q7Z3B4,P68371,P62861,Q9BUF5,Q9BQE3,P17096,P07237,P38646,P11021,P62857,P05387,P61313,P62258,Q99436,P62701,P18077,Q8TEM1,P05388,Q8N1F7,Q12769,P61247,P27449,Q13509,O60884,P62241,Q9Y3U8,P04179,Q13885,Q9BVA1,Q96HE7,P68104,P25398,P62195
SARS-CoV-2	Mitotic Anaphase	REAC:R-HSA-68882	7.88024e-05	4.10346	228	493	28	Q14997,Q92973,P63279,P28066,Q13362,P18754,P17980,Q9UNM6,Q9Y6G9,O00231,Q9H900,P25786,Q9UL46,Q15008,P62826,Q7Z3B4,P68371,Q9BUF5,Q9BQE3,P46060,Q99436,Q8WVM7,Q8N1F7,Q12769,Q13509,Q13885,Q9BVA1,P62195
SARS-CoV-2	Host Interactions of HIV factors	REAC:R-HSA-162909	1.04869e-06	5.97935	125	493	23	Q14997,P28066,P18754,P17980,Q9UNM6,O95782,O00231,P25786,Q9UL46,Q15008,P62826,Q7Z3B4,Q9BXS5,P17096,P06748,P05141,P46060,Q99436,Q8TEM1,Q8N1F7,Q12769,P63000,P62195
