# Supplementary material for: Impacts of p97 on Proteome Changes in Human Cells during Coronaviral Replication
Source: Cells. 2021 Oct 29;10(11):2953. doi: 10.3390/cells10112953 (PMC8616207; doi:10.3390/cells10112953)
Supplement: Supplementary file 1 [file cells-10-02953-s001.zip › Table S5.xlsx]

## Sheet: HCoV-OC43_mock
Multi-list Reactome enrichment of DEPs between H1299 celle infeted with HCoV-OC43 and mock (related to Figure 5)
GroupID	Category	Term	Description	LogP	Log(q-value)	InTerm_InList	Genes	Symbols
1_Summary	Reactome Gene Sets	R-HSA-1640170	Cell Cycle	-22.2207	-18.8259	99/692	675,699,701,890,891,991,995,996,1019,1026,1030,1063,1163,1719,3014,3020,3161,3306,3364,3619,3930,4998,5108,5347,5427,5434,5435,5438,5441,5525,5529,5577,5691,5696,5721,5888,5981,6241,6790,7083,7277,7314,7443,7486,7846,8294,8338,8340,8350,8481,8815,9133,9232,9663,9735,9818,10213,10382,10426,10776,10844,11004,11065,11083,11097,11130,22974,22995,23047,23310,23345,23595,25978,27338,29781,29922,51053,5…	BRCA2,BUB1,BUB1B,CCNA2,CCNB1,CDC20,CDC25C,CDC27,CDK4,CDKN1A,CDKN2B,CENPF,CKS1B,DHFR,H2AX,H3-3A,HMMR,HSPA2,HUS1,INCENP,LBR,ORC1,PCM1,PLK1,POLE2,POLR2E,POLR2F,POLR2I,POLR2L,PPP2R5A,PPP2R5E,PRKAR2B,PSMB3,PSMB8,PSME2,RAD51,RFC1,RRM2,AURKA,TK1,TUBA4A,UBB,VRK1,WRN,TUBA1A,H4C9,H2AC20,H2BC13,H3C1,OFD1,BANF1,CCNB2,PTTG1,LPIN2,KNTC1,NUP58,PSMD14,TUBB4A,TUBGCP3,ARPP19,TUBGCP2,KIF2C,UBE2C,DIDO1,NUP42,ZWINT,T…
1_Member	Reactome Gene Sets	R-HSA-1640170	Cell Cycle	-22.2207	-18.8259	99/692	675,699,701,890,891,991,995,996,1019,1026,1030,1063,1163,1719,3014,3020,3161,3306,3364,3619,3930,4998,5108,5347,5427,5434,5435,5438,5441,5525,5529,5577,5691,5696,5721,5888,5981,6241,6790,7083,7277,7314,7443,7486,7846,8294,8338,8340,8350,8481,8815,9133,9232,9663,9735,9818,10213,10382,10426,10776,10844,11004,11065,11083,11097,11130,22974,22995,23047,23310,23345,23595,25978,27338,29781,29922,51053,5…	BRCA2,BUB1,BUB1B,CCNA2,CCNB1,CDC20,CDC25C,CDC27,CDK4,CDKN1A,CDKN2B,CENPF,CKS1B,DHFR,H2AX,H3-3A,HMMR,HSPA2,HUS1,INCENP,LBR,ORC1,PCM1,PLK1,POLE2,POLR2E,POLR2F,POLR2I,POLR2L,PPP2R5A,PPP2R5E,PRKAR2B,PSMB3,PSMB8,PSME2,RAD51,RFC1,RRM2,AURKA,TK1,TUBA4A,UBB,VRK1,WRN,TUBA1A,H4C9,H2AC20,H2BC13,H3C1,OFD1,BANF1,CCNB2,PTTG1,LPIN2,KNTC1,NUP58,PSMD14,TUBB4A,TUBGCP3,ARPP19,TUBGCP2,KIF2C,UBE2C,DIDO1,NUP42,ZWINT,T…
1_Member	Reactome Gene Sets	R-HSA-69278	Cell Cycle, Mitotic	-20.1759	-17.0822	84/561	699,701,890,891,991,995,996,1019,1026,1030,1063,1163,1719,3014,3020,3161,3619,3930,4998,5108,5347,5427,5525,5529,5577,5691,5696,5721,5981,6241,6790,7083,7277,7314,7443,7846,8294,8338,8340,8350,8481,8815,9133,9232,9663,9735,9818,10213,10382,10426,10776,10844,11004,11065,11097,11130,22974,22995,23047,23310,23595,25978,27338,29781,29922,51053,51652,51659,54908,55143,55844,57082,57405,64689,64946,790…	BUB1,BUB1B,CCNA2,CCNB1,CDC20,CDC25C,CDC27,CDK4,CDKN1A,CDKN2B,CENPF,CKS1B,DHFR,H2AX,H3-3A,HMMR,INCENP,LBR,ORC1,PCM1,PLK1,POLE2,PPP2R5A,PPP2R5E,PRKAR2B,PSMB3,PSMB8,PSME2,RFC1,RRM2,AURKA,TK1,TUBA4A,UBB,VRK1,TUBA1A,H4C9,H2AC20,H2BC13,H3C1,OFD1,BANF1,CCNB2,PTTG1,LPIN2,KNTC1,NUP58,PSMD14,TUBB4A,TUBGCP3,ARPP19,TUBGCP2,KIF2C,UBE2C,NUP42,ZWINT,TPX2,CEP152,PDS5B,NCAPD3,ORC3,CHMP2B,UBE2S,NCAPH2,NME7,GMNN,CH…
1_Member	Reactome Gene Sets	R-HSA-68886	M Phase	-15.9713	-13.0536	64/418	699,701,891,991,996,1063,3014,3020,3619,3930,5108,5347,5525,5529,5577,5691,5696,5721,7277,7314,7443,7846,8294,8338,8340,8350,8481,8815,9133,9232,9663,9735,9818,10213,10382,10426,10776,10844,11004,11065,11097,11130,22995,23047,23310,25978,27338,29781,29922,51652,54908,55143,55844,57082,57405,64689,64946,79019,80097,84930,93323,94239,348235,102724334	BUB1,BUB1B,CCNB1,CDC20,CDC27,CENPF,H2AX,H3-3A,INCENP,LBR,PCM1,PLK1,PPP2R5A,PPP2R5E,PRKAR2B,PSMB3,PSMB8,PSME2,TUBA4A,UBB,VRK1,TUBA1A,H4C9,H2AC20,H2BC13,H3C1,OFD1,BANF1,CCNB2,PTTG1,LPIN2,KNTC1,NUP58,PSMD14,TUBB4A,TUBGCP3,ARPP19,TUBGCP2,KIF2C,UBE2C,NUP42,ZWINT,CEP152,PDS5B,NCAPD3,CHMP2B,UBE2S,NCAPH2,NME7,CHMP3,SPDL1,CDCA8,PPP2R2D,KNL1,SPC25,GORASP1,CENPH,CENPM,MZT2B,MASTL,HAUS8,H2AZ2,SKA2,LOC1027243…
1_Member	Reactome Gene Sets	R-HSA-68882	Mitotic Anaphase	-11.0178	-8.40998	39/236	699,701,891,991,996,1063,3619,3930,5347,5525,5529,5691,5696,5721,7277,7314,7443,7846,8815,9133,9232,9735,9818,10213,10382,11004,11065,11130,23047,25978,27338,51652,54908,55143,57082,57405,64946,79019,348235	BUB1,BUB1B,CCNB1,CDC20,CDC27,CENPF,INCENP,LBR,PLK1,PPP2R5A,PPP2R5E,PSMB3,PSMB8,PSME2,TUBA4A,UBB,VRK1,TUBA1A,BANF1,CCNB2,PTTG1,KNTC1,NUP58,PSMD14,TUBB4A,KIF2C,UBE2C,ZWINT,PDS5B,CHMP2B,UBE2S,CHMP3,SPDL1,CDCA8,KNL1,SPC25,CENPH,CENPM,SKA2
1_Member	Reactome Gene Sets	R-HSA-2555396	Mitotic Metaphase and Anaphase	-10.9597	-8.40998	39/237	699,701,891,991,996,1063,3619,3930,5347,5525,5529,5691,5696,5721,7277,7314,7443,7846,8815,9133,9232,9735,9818,10213,10382,11004,11065,11130,23047,25978,27338,51652,54908,55143,57082,57405,64946,79019,348235	BUB1,BUB1B,CCNB1,CDC20,CDC27,CENPF,INCENP,LBR,PLK1,PPP2R5A,PPP2R5E,PSMB3,PSMB8,PSME2,TUBA4A,UBB,VRK1,TUBA1A,BANF1,CCNB2,PTTG1,KNTC1,NUP58,PSMD14,TUBB4A,KIF2C,UBE2C,ZWINT,PDS5B,CHMP2B,UBE2S,CHMP3,SPDL1,CDCA8,KNL1,SPC25,CENPH,CENPM,SKA2
1_Member	Reactome Gene Sets	R-HSA-69620	Cell Cycle Checkpoints	-9.72931	-7.41369	42/294	699,701,890,891,991,995,996,1026,1063,3014,3364,3619,4998,5347,5525,5529,5691,5696,5721,7314,7486,8294,8340,9133,9735,10213,11004,11065,11130,23595,27338,51230,51588,54908,55143,57082,57405,63967,64946,79019,348235,102724334	BUB1,BUB1B,CCNA2,CCNB1,CDC20,CDC25C,CDC27,CDKN1A,CENPF,H2AX,HUS1,INCENP,ORC1,PLK1,PPP2R5A,PPP2R5E,PSMB3,PSMB8,PSME2,UBB,WRN,H4C9,H2BC13,CCNB2,KNTC1,PSMD14,KIF2C,UBE2C,ZWINT,ORC3,UBE2S,PHF20,PIAS4,SPDL1,CDCA8,KNL1,SPC25,CLSPN,CENPH,CENPM,SKA2,LOC102724334
1_Member	Reactome Gene Sets	R-HSA-69618	Mitotic Spindle Checkpoint	-9.57823	-7.13767	17/113	699,701,991,1063,5347,9735,11004,11065,11130,27338,54908,55143,57082,57405,64946,79019,348235	BUB1,BUB1B,CDC20,CENPF,PLK1,KNTC1,KIF2C,UBE2C,ZWINT,UBE2S,SPDL1,CDCA8,KNL1,SPC25,CENPH,CENPM,SKA2
1_Member	Reactome Gene Sets	R-HSA-68877	Mitotic Prometaphase	-9.18178	-6.90092	33/204	699,701,891,991,1063,3619,5108,5347,5525,5529,5577,7277,7846,8481,9133,9735,10382,10426,10844,11004,11130,22995,23047,29922,54908,55143,57082,57405,64946,79019,80097,93323,348235	BUB1,BUB1B,CCNB1,CDC20,CENPF,INCENP,PCM1,PLK1,PPP2R5A,PPP2R5E,PRKAR2B,TUBA4A,TUBA1A,OFD1,CCNB2,KNTC1,TUBB4A,TUBGCP3,TUBGCP2,KIF2C,ZWINT,CEP152,PDS5B,NME7,SPDL1,CDCA8,KNL1,SPC25,CENPH,CENPM,MZT2B,HAUS8,SKA2
1_Member	Reactome Gene Sets	R-HSA-2500257	Resolution of Sister Chromatid Cohesion	-8.82516	-6.47991	17/126	699,701,891,991,1063,5347,7846,9735,11004,11130,54908,55143,57082,57405,64946,79019,348235	BUB1,BUB1B,CCNB1,CDC20,CENPF,PLK1,TUBA1A,KNTC1,KIF2C,ZWINT,SPDL1,CDCA8,KNL1,SPC25,CENPH,CENPM,SKA2
1_Member	Reactome Gene Sets	R-HSA-141424	Amplification of signal from the kinetochores	-8.76077	-6.47991	15/96	699,701,991,1063,5347,9735,11004,11130,54908,55143,57082,57405,64946,79019,348235	BUB1,BUB1B,CDC20,CENPF,PLK1,KNTC1,KIF2C,ZWINT,SPDL1,CDCA8,KNL1,SPC25,CENPH,CENPM,SKA2
1_Member	Reactome Gene Sets	R-HSA-141444	Amplification of signal from unattached kinetochores via a MAD2 inhibitory signal	-8.76077	-6.47991	15/96	699,701,991,1063,5347,9735,11004,11130,54908,55143,57082,57405,64946,79019,348235	BUB1,BUB1B,CDC20,CENPF,PLK1,KNTC1,KIF2C,ZWINT,SPDL1,CDCA8,KNL1,SPC25,CENPH,CENPM,SKA2
1_Member	Reactome Gene Sets	R-HSA-2467813	Separation of Sister Chromatids	-8.70326	-6.45459	31/191	699,701,991,996,1063,3619,5347,5525,5529,5691,5696,5721,7277,7314,7846,9232,9735,10213,10382,11004,11065,11130,23047,27338,54908,55143,57082,57405,64946,79019,348235	BUB1,BUB1B,CDC20,CDC27,CENPF,INCENP,PLK1,PPP2R5A,PPP2R5E,PSMB3,PSMB8,PSME2,TUBA4A,UBB,TUBA1A,PTTG1,KNTC1,PSMD14,TUBB4A,KIF2C,UBE2C,ZWINT,PDS5B,UBE2S,SPDL1,CDCA8,KNL1,SPC25,CENPH,CENPM,SKA2
1_Member	Reactome Gene Sets	R-HSA-195258	RHO GTPase Effectors	-8.65413	-6.40546	27/327	695,699,701,991,1063,3014,3020,5058,5300,5347,7846,8294,8338,8340,8350,9055,9735,11004,11130,51517,54908,55143,57082,57405,64946,79019,348235	BTK,BUB1,BUB1B,CDC20,CENPF,H2AX,H3-3A,PAK1,PIN1,PLK1,TUBA1A,H4C9,H2AC20,H2BC13,H3C1,PRC1,KNTC1,KIF2C,ZWINT,NCKIPSD,SPDL1,CDCA8,KNL1,SPC25,CENPH,CENPM,SKA2
1_Member	Reactome Gene Sets	R-HSA-9648025	EML4 and NUDC in mitotic spindle formation	-8.4301	-6.21139	16/117	699,701,991,1063,5347,7846,9735,11004,11130,54908,55143,57082,57405,64946,79019,348235	BUB1,BUB1B,CDC20,CENPF,PLK1,TUBA1A,KNTC1,KIF2C,ZWINT,SPDL1,CDCA8,KNL1,SPC25,CENPH,CENPM,SKA2
1_Member	Reactome Gene Sets	R-HSA-5663220	RHO GTPases Activate Formins	-7.29798	-5.2456	16/140	699,701,991,1063,5347,7846,9735,11004,11130,54908,55143,57082,57405,64946,79019,348235	BUB1,BUB1B,CDC20,CENPF,PLK1,TUBA1A,KNTC1,KIF2C,ZWINT,SPDL1,CDCA8,KNL1,SPC25,CENPH,CENPM,SKA2
2_Summary	Reactome Gene Sets	R-HSA-194315	Signaling by Rho GTPases	-11.8193	-9.04636	79/707	397,695,699,701,991,995,1063,1629,1794,1829,1894,2185,2245,2889,3014,3020,3619,3930,5058,5289,5290,5295,5296,5300,5347,5361,5525,5529,5879,6280,6793,7277,7846,7879,8294,8338,8340,8350,8503,9055,9459,9528,9710,9735,9815,9824,10092,10382,10395,10424,11004,11130,11329,23013,23370,26030,26092,28964,30851,51517,54443,54908,55075,55143,55227,55717,57082,57405,64946,79019,79658,84986,85360,90627,92799,9…	ARHGDIB,BTK,BUB1,BUB1B,CDC20,CDC25C,CENPF,DBT,DOCK2,DSG2,ECT2,PTK2B,FGD1,RAPGEF1,H2AX,H3-3A,INCENP,LBR,PAK1,PIK3C3,PIK3CA,PIK3R1,PIK3R2,PIN1,PLK1,PLXNA1,PPP2R5A,PPP2R5E,RAC1,S100A9,STK10,TUBA4A,TUBA1A,RAB7A,H4C9,H2AC20,H2BC13,H3C1,PIK3R3,PRC1,ARHGEF6,TMEM59,GARRE1,KNTC1,GIT2,ARHGAP11A,ARPC5,TUBB4A,DLC1,PGRMC2,KIF2C,ZWINT,STK38,SPEN,ARHGEF18,PLEKHG3,TOR1AIP1,GIT1,TAX1BP3,NCKIPSD,ANLN,SPDL1,UACA,CD…
2_Member	Reactome Gene Sets	R-HSA-194315	Signaling by Rho GTPases	-11.8193	-9.04636	79/707	397,695,699,701,991,995,1063,1629,1794,1829,1894,2185,2245,2889,3014,3020,3619,3930,5058,5289,5290,5295,5296,5300,5347,5361,5525,5529,5879,6280,6793,7277,7846,7879,8294,8338,8340,8350,8503,9055,9459,9528,9710,9735,9815,9824,10092,10382,10395,10424,11004,11130,11329,23013,23370,26030,26092,28964,30851,51517,54443,54908,55075,55143,55227,55717,57082,57405,64946,79019,79658,84986,85360,90627,92799,9…	ARHGDIB,BTK,BUB1,BUB1B,CDC20,CDC25C,CENPF,DBT,DOCK2,DSG2,ECT2,PTK2B,FGD1,RAPGEF1,H2AX,H3-3A,INCENP,LBR,PAK1,PIK3C3,PIK3CA,PIK3R1,PIK3R2,PIN1,PLK1,PLXNA1,PPP2R5A,PPP2R5E,RAC1,S100A9,STK10,TUBA4A,TUBA1A,RAB7A,H4C9,H2AC20,H2BC13,H3C1,PIK3R3,PRC1,ARHGEF6,TMEM59,GARRE1,KNTC1,GIT2,ARHGAP11A,ARPC5,TUBB4A,DLC1,PGRMC2,KIF2C,ZWINT,STK38,SPEN,ARHGEF18,PLEKHG3,TOR1AIP1,GIT1,TAX1BP3,NCKIPSD,ANLN,SPDL1,UACA,CD…
2_Member	Reactome Gene Sets	R-HSA-9716542	Signaling by Rho GTPases, Miro GTPases and RHOBTB3	-11.7422	-9.04636	80/723	397,695,699,701,991,995,1063,1629,1794,1829,1894,2185,2245,2889,3014,3020,3619,3930,5058,5289,5290,5295,5296,5300,5347,5361,5525,5529,5879,6280,6793,7277,7846,7879,8294,8338,8340,8350,8503,9055,9459,9528,9710,9735,9815,9824,10092,10382,10395,10424,11004,11130,11329,22836,23013,23370,26030,26092,28964,30851,51517,54443,54908,55075,55143,55227,55717,57082,57405,64946,79019,79658,84986,85360,90627,9…	ARHGDIB,BTK,BUB1,BUB1B,CDC20,CDC25C,CENPF,DBT,DOCK2,DSG2,ECT2,PTK2B,FGD1,RAPGEF1,H2AX,H3-3A,INCENP,LBR,PAK1,PIK3C3,PIK3CA,PIK3R1,PIK3R2,PIN1,PLK1,PLXNA1,PPP2R5A,PPP2R5E,RAC1,S100A9,STK10,TUBA4A,TUBA1A,RAB7A,H4C9,H2AC20,H2BC13,H3C1,PIK3R3,PRC1,ARHGEF6,TMEM59,GARRE1,KNTC1,GIT2,ARHGAP11A,ARPC5,TUBB4A,DLC1,PGRMC2,KIF2C,ZWINT,STK38,RHOBTB3,SPEN,ARHGEF18,PLEKHG3,TOR1AIP1,GIT1,TAX1BP3,NCKIPSD,ANLN,SPDL1…
2_Member	Reactome Gene Sets	R-HSA-9012999	RHO GTPase cycle	-4.28558	-2.90361	41/449	397,1629,1794,1829,1894,2185,2245,2889,3930,5058,5290,5295,5296,5361,5879,6793,7879,8503,9459,9528,9710,9815,9824,10395,10424,11329,23013,23370,26030,26092,28964,54443,55075,55227,55717,79658,84986,85360,90627,92799,116985	ARHGDIB,DBT,DOCK2,DSG2,ECT2,PTK2B,FGD1,RAPGEF1,LBR,PAK1,PIK3CA,PIK3R1,PIK3R2,PLXNA1,RAC1,STK10,RAB7A,PIK3R3,ARHGEF6,TMEM59,GARRE1,GIT2,ARHGAP11A,DLC1,PGRMC2,STK38,SPEN,ARHGEF18,PLEKHG3,TOR1AIP1,GIT1,ANLN,UACA,LRRC1,WDR11,ARHGAP10,ARHGAP19,SYDE1,STARD13,SHKBP1,ARAP1
2_Member	Reactome Gene Sets	R-HSA-9013404	RAC2 GTPase cycle	-4.18689	-2.83348	14/88	1794,1829,3930,5058,5290,5295,5296,7879,8503,9710,9815,10424,28964,85360	DOCK2,DSG2,LBR,PAK1,PIK3CA,PIK3R1,PIK3R2,RAB7A,PIK3R3,GARRE1,GIT2,PGRMC2,GIT1,SYDE1
2_Member	Reactome Gene Sets	R-HSA-9013149	RAC1 GTPase cycle	-3.2821	-2.10741	20/185	397,1794,1894,3930,5058,5290,5295,5296,5879,7879,8503,9459,9710,9815,10395,23370,26030,28964,79658,116985	ARHGDIB,DOCK2,ECT2,LBR,PAK1,PIK3CA,PIK3R1,PIK3R2,RAC1,RAB7A,PIK3R3,ARHGEF6,GARRE1,GIT2,DLC1,ARHGEF18,PLEKHG3,GIT1,ARHGAP10,ARAP1
2_Member	Reactome Gene Sets	R-HSA-9013148	CDC42 GTPase cycle	-3.24931	-2.07871	18/159	397,1894,2245,3930,5058,5295,5296,7879,9459,9815,10395,26030,28964,79658,85360,90627,92799,116985	ARHGDIB,ECT2,FGD1,LBR,PAK1,PIK3R1,PIK3R2,RAB7A,ARHGEF6,GIT2,DLC1,PLEKHG3,GIT1,ARHGAP10,SYDE1,STARD13,SHKBP1,ARAP1
2_Member	Reactome Gene Sets	R-HSA-8980692	RHOA GTPase cycle	-3.20721	-2.0457	17/147	397,1794,1894,3930,5295,5296,6793,9824,10395,10424,23370,26030,54443,79658,84986,90627,116985	ARHGDIB,DOCK2,ECT2,LBR,PIK3R1,PIK3R2,STK10,ARHGAP11A,DLC1,PGRMC2,ARHGEF18,PLEKHG3,ANLN,ARHGAP10,ARHGAP19,STARD13,ARAP1
2_Member	Reactome Gene Sets	R-HSA-9013420	RHOU GTPase cycle	-2.60215	-1.54581	7/40	2185,5058,5295,5296,9459,9815,28964	PTK2B,PAK1,PIK3R1,PIK3R2,ARHGEF6,GIT2,GIT1
3_Summary	Reactome Gene Sets	R-HSA-199991	Membrane Trafficking	-10.7222	-8.23044	71/634	351,382,662,867,1075,1294,1759,3257,3832,3833,3835,4121,5286,5873,5879,6293,7164,7248,7277,7314,7846,7879,8398,9265,9554,9698,9909,10092,10113,10244,10282,10382,10671,11004,11345,22836,22905,23046,23216,23431,23557,23647,25839,25977,25978,26052,27147,51014,51112,51271,51272,51652,51762,53407,55014,55582,55614,58485,60560,64689,84062,84079,84516,85439,112574,122553,143187,149371,160518,338382,3885…	APP,ARF6,BNIP1,CBL,CTSC,COL7A1,DNM1,HPS1,KIF11,KIFC1,KIF22,MAN1A1,PIK3C2A,RAB27A,RAC1,VPS52,TPD52L1,TSC1,TUBA4A,UBB,TUBA1A,RAB7A,PLA2G6,CYTH3,SEC22B,PUM1,DENND4B,ARPC5,PREB,RABEPK,BET1,TUBB4A,DCTN6,KIF2C,GABARAPL2,RHOBTB3,EPN2,KIF21B,TBC1D1,AP4E1,SNAPIN,ARFIP2,COG4,NECAP1,CHMP2B,DNM3,DENND2A,TMED7,TRAPPC12,UBAP1,BET1L,CHMP3,RAB8B,STX18,STX17,KIF27,KIF16B,TRAPPC1,NAA35,GORASP1,DTNBP1,ANKRD27,DCTN5…
3_Member	Reactome Gene Sets	R-HSA-199991	Membrane Trafficking	-10.7222	-8.23044	71/634	351,382,662,867,1075,1294,1759,3257,3832,3833,3835,4121,5286,5873,5879,6293,7164,7248,7277,7314,7846,7879,8398,9265,9554,9698,9909,10092,10113,10244,10282,10382,10671,11004,11345,22836,22905,23046,23216,23431,23557,23647,25839,25977,25978,26052,27147,51014,51112,51271,51272,51652,51762,53407,55014,55582,55614,58485,60560,64689,84062,84079,84516,85439,112574,122553,143187,149371,160518,338382,3885…	APP,ARF6,BNIP1,CBL,CTSC,COL7A1,DNM1,HPS1,KIF11,KIFC1,KIF22,MAN1A1,PIK3C2A,RAB27A,RAC1,VPS52,TPD52L1,TSC1,TUBA4A,UBB,TUBA1A,RAB7A,PLA2G6,CYTH3,SEC22B,PUM1,DENND4B,ARPC5,PREB,RABEPK,BET1,TUBB4A,DCTN6,KIF2C,GABARAPL2,RHOBTB3,EPN2,KIF21B,TBC1D1,AP4E1,SNAPIN,ARFIP2,COG4,NECAP1,CHMP2B,DNM3,DENND2A,TMED7,TRAPPC12,UBAP1,BET1L,CHMP3,RAB8B,STX18,STX17,KIF27,KIF16B,TRAPPC1,NAA35,GORASP1,DTNBP1,ANKRD27,DCTN5…
3_Member	Reactome Gene Sets	R-HSA-5653656	Vesicle-mediated transport	-10.3587	-7.96394	73/673	213,351,382,662,867,1075,1282,1294,1759,3257,3832,3833,3835,4121,5286,5873,5879,6293,7164,7248,7277,7314,7846,7879,8398,9265,9554,9698,9909,10092,10113,10244,10282,10382,10671,11004,11345,22836,22905,23046,23216,23431,23557,23647,25839,25977,25978,26052,27147,51014,51112,51271,51272,51652,51762,53407,55014,55582,55614,58485,60560,64689,84062,84079,84516,85439,112574,122553,143187,149371,160518,33…	ALB,APP,ARF6,BNIP1,CBL,CTSC,COL4A1,COL7A1,DNM1,HPS1,KIF11,KIFC1,KIF22,MAN1A1,PIK3C2A,RAB27A,RAC1,VPS52,TPD52L1,TSC1,TUBA4A,UBB,TUBA1A,RAB7A,PLA2G6,CYTH3,SEC22B,PUM1,DENND4B,ARPC5,PREB,RABEPK,BET1,TUBB4A,DCTN6,KIF2C,GABARAPL2,RHOBTB3,EPN2,KIF21B,TBC1D1,AP4E1,SNAPIN,ARFIP2,COG4,NECAP1,CHMP2B,DNM3,DENND2A,TMED7,TRAPPC12,UBAP1,BET1L,CHMP3,RAB8B,STX18,STX17,KIF27,KIF16B,TRAPPC1,NAA35,GORASP1,DTNBP1,AN…
3_Member	Reactome Gene Sets	R-HSA-446203	Asparagine N-linked glycosylation	-3.88183	-2.61088	30/304	1075,1294,2530,4121,4351,7277,7314,7846,8790,9526,9554,10113,10282,10382,10671,10825,11282,25839,29926,29929,51014,51272,54344,55014,58485,64689,64841,79868,84516,122553	CTSC,COL7A1,FUT8,MAN1A1,MPI,TUBA4A,UBB,TUBA1A,FPGT,MPDU1,SEC22B,PREB,BET1,TUBB4A,DCTN6,NEU3,MGAT4B,COG4,GMPPA,ALG6,TMED7,BET1L,DPM3,STX17,TRAPPC1,GORASP1,GNPNAT1,ALG13,DCTN5,TRAPPC6B
4_Summary	Reactome Gene Sets	R-HSA-556833	Metabolism of lipids	-10.4214	-7.98086	78/740	213,411,1024,1591,1595,1718,2230,2531,2581,2710,3033,3157,3248,3422,3930,4520,4899,5264,5286,5289,5290,5291,5295,5296,5641,6667,6713,6770,6837,7357,7923,8202,8398,8503,8560,8821,9107,9412,9663,9791,9896,10449,10825,11343,22876,25942,25979,26031,26063,29079,50486,51144,51170,51478,51588,54677,55304,55588,56910,57104,57664,57704,60481,65977,80221,80724,80772,81490,81857,83930,84188,90390,114880,142…	ALB,ARSB,CDK8,CYP24A1,CYP51A1,DHCR24,FDX1,KDSR,GALC,GK,HADH,HMGCS1,HPGD,IDI1,LBR,MTF1,NRF1,PHYH,PIK3C2A,PIK3C3,PIK3CA,PIK3CB,PIK3R1,PIK3R2,LGMN,SP1,SQLE,STAR,MED22,UGCG,HSD17B8,NCOA3,PLA2G6,PIK3R3,DEGS1,INPP4B,MTMR6,MED21,LPIN2,PTDSS1,FIG4,ACAA2,NEU3,MGLL,INPP5F,SIN3A,DHRS7B,OSBPL3,DECR2,MED4,G0S2,HSD17B12,HSD17B11,HSD17B7,PIAS4,CROT,SPTLC3,MED29,STARD7,PNPLA2,PLEKHA4,GBA2,ELOVL5,PLEKHA3,ACSF2,AC…
4_Member	Reactome Gene Sets	R-HSA-556833	Metabolism of lipids	-10.4214	-7.98086	78/740	213,411,1024,1591,1595,1718,2230,2531,2581,2710,3033,3157,3248,3422,3930,4520,4899,5264,5286,5289,5290,5291,5295,5296,5641,6667,6713,6770,6837,7357,7923,8202,8398,8503,8560,8821,9107,9412,9663,9791,9896,10449,10825,11343,22876,25942,25979,26031,26063,29079,50486,51144,51170,51478,51588,54677,55304,55588,56910,57104,57664,57704,60481,65977,80221,80724,80772,81490,81857,83930,84188,90390,114880,142…	ALB,ARSB,CDK8,CYP24A1,CYP51A1,DHCR24,FDX1,KDSR,GALC,GK,HADH,HMGCS1,HPGD,IDI1,LBR,MTF1,NRF1,PHYH,PIK3C2A,PIK3C3,PIK3CA,PIK3CB,PIK3R1,PIK3R2,LGMN,SP1,SQLE,STAR,MED22,UGCG,HSD17B8,NCOA3,PLA2G6,PIK3R3,DEGS1,INPP4B,MTMR6,MED21,LPIN2,PTDSS1,FIG4,ACAA2,NEU3,MGLL,INPP5F,SIN3A,DHRS7B,OSBPL3,DECR2,MED4,G0S2,HSD17B12,HSD17B11,HSD17B7,PIAS4,CROT,SPTLC3,MED29,STARD7,PNPLA2,PLEKHA4,GBA2,ELOVL5,PLEKHA3,ACSF2,AC…
5_Summary	Reactome Gene Sets	R-HSA-73894	DNA Repair	-10.0007	-7.64727	46/335	322,328,675,890,1161,2067,2965,2966,2967,3014,3364,5395,5427,5434,5435,5438,5441,5531,5888,5981,7314,7374,7486,7515,7517,7518,8294,8338,8340,8930,9100,9557,9682,9768,9937,29844,51588,55183,57461,63967,79068,83444,94239,221120,404672,102724334,891,995,4998,5691,5696,5721,9133,10213,23595	APBB1,APEX1,BRCA2,CCNA2,ERCC8,ERCC1,GTF2H1,GTF2H2,GTF2H3,H2AX,HUS1,PMS2,POLE2,POLR2E,POLR2F,POLR2I,POLR2L,PPP4C,RAD51,RFC1,UBB,UNG,WRN,XRCC1,XRCC3,XRCC4,H4C9,H2AC20,H2BC13,MBD4,USP10,CHD1L,KDM4A,PCLAF,DCLRE1A,TFPT,PIAS4,RIF1,ISY1,CLSPN,FTO,INO80B,H2AZ2,ALKBH3,GTF2H5,LOC102724334,CCNB1,CDC25C,ORC1,PSMB3,PSMB8,PSME2,CCNB2,PSMD14,ORC3
5_Member	Reactome Gene Sets	R-HSA-73894	DNA Repair	-10.0007	-7.64727	46/335	322,328,675,890,1161,2067,2965,2966,2967,3014,3364,5395,5427,5434,5435,5438,5441,5531,5888,5981,7314,7374,7486,7515,7517,7518,8294,8338,8340,8930,9100,9557,9682,9768,9937,29844,51588,55183,57461,63967,79068,83444,94239,221120,404672,102724334	APBB1,APEX1,BRCA2,CCNA2,ERCC8,ERCC1,GTF2H1,GTF2H2,GTF2H3,H2AX,HUS1,PMS2,POLE2,POLR2E,POLR2F,POLR2I,POLR2L,PPP4C,RAD51,RFC1,UBB,UNG,WRN,XRCC1,XRCC3,XRCC4,H4C9,H2AC20,H2BC13,MBD4,USP10,CHD1L,KDM4A,PCLAF,DCLRE1A,TFPT,PIAS4,RIF1,ISY1,CLSPN,FTO,INO80B,H2AZ2,ALKBH3,GTF2H5,LOC102724334
5_Member	Reactome Gene Sets	R-HSA-5693532	DNA Double-Strand Break Repair	-4.84243	-3.30496	22/167	322,675,890,2067,3014,3364,5427,5531,5888,5981,7314,7486,7515,7517,7518,8294,8340,9682,51588,55183,63967,102724334	APBB1,BRCA2,CCNA2,ERCC1,H2AX,HUS1,POLE2,PPP4C,RAD51,RFC1,UBB,WRN,XRCC1,XRCC3,XRCC4,H4C9,H2BC13,KDM4A,PIAS4,RIF1,CLSPN,LOC102724334
5_Member	Reactome Gene Sets	R-HSA-5693538	Homology Directed Repair	-4.01999	-2.70436	18/138	675,890,2067,3014,3364,5427,5531,5888,5981,7314,7486,7515,7517,8294,8340,51588,63967,102724334	BRCA2,CCNA2,ERCC1,H2AX,HUS1,POLE2,PPP4C,RAD51,RFC1,UBB,WRN,XRCC1,XRCC3,H4C9,H2BC13,PIAS4,CLSPN,LOC102724334
5_Member	Reactome Gene Sets	R-HSA-5693567	HDR through Homologous Recombination (HRR) or Single Strand Annealing (SSA)	-3.76267	-2.50459	17/132	675,890,2067,3014,3364,5427,5531,5888,5981,7314,7486,7517,8294,8340,51588,63967,102724334	BRCA2,CCNA2,ERCC1,H2AX,HUS1,POLE2,PPP4C,RAD51,RFC1,UBB,WRN,XRCC3,H4C9,H2BC13,PIAS4,CLSPN,LOC102724334
5_Member	Reactome Gene Sets	R-HSA-69481	G2/M Checkpoints	-2.96808	-1.84744	18/168	891,995,3014,3364,4998,5691,5696,5721,7314,7486,8294,8340,9133,10213,23595,51588,63967,102724334	CCNB1,CDC25C,H2AX,HUS1,ORC1,PSMB3,PSMB8,PSME2,UBB,WRN,H4C9,H2BC13,CCNB2,PSMD14,ORC3,PIAS4,CLSPN,LOC102724334
5_Member	Reactome Gene Sets	R-HSA-5693607	Processing of DNA double-strand break ends	-2.94322	-1.90445	8/98	890,3014,3364,5531,8294,8340,51588,63967	CCNA2,H2AX,HUS1,PPP4C,H4C9,H2BC13,PIAS4,CLSPN
5_Member	Reactome Gene Sets	R-HSA-5693565	Recruitment and ATM-mediated phosphorylation of repair and signaling proteins at DNA double strand breaks	-2.23348	-1.44398	6/77	322,3014,8294,8340,9682,51588	APBB1,H2AX,H4C9,H2BC13,KDM4A,PIAS4
5_Member	Reactome Gene Sets	R-HSA-5693606	DNA Double Strand Break Response	-2.20636	-1.42434	6/78	322,3014,8294,8340,9682,51588	APBB1,H2AX,H4C9,H2BC13,KDM4A,PIAS4
6_Summary	Reactome Gene Sets	R-HSA-109582	Hemostasis	-8.65909	-6.44038	65/621	1,213,334,351,493,710,1020,1794,2159,2734,2767,2768,2787,3020,3045,3684,3705,3778,3832,3833,3835,4282,5054,5290,5291,5295,5296,5328,5329,5525,5529,5547,5577,5879,5906,6385,6566,7076,7277,7846,7873,8350,8503,8793,8797,9046,10382,11004,11343,23046,23052,23764,25942,51368,54863,55582,55614,64145,64805,66005,78991,84876,146850,221037,221955	A1BG,ALB,APLP2,APP,ATP2B4,SERPING1,CDK5,DOCK2,F10,GLG1,GNA11,GNA12,GNG5,H3-3A,HBD,ITGAM,ITPK1,KCNMA1,KIF11,KIFC1,KIF22,MIF,SERPINE1,PIK3CA,PIK3CB,PIK3R1,PIK3R2,PLAU,PLAUR,PPP2R5A,PPP2R5E,PRCP,PRKAR2B,RAC1,RAP1A,SDC4,SLC16A1,TIMP1,TUBA4A,TUBA1A,MANF,H3C1,PIK3R3,TNFRSF10D,TNFRSF10A,DOK2,TUBB4A,KIF2C,MGLL,KIF21B,ENDOD1,MAFF,SIN3A,TEX264,TOR4A,KIF27,KIF16B,RBSN,P2RY12,CHID1,PCYOX1L,ORAI1,PIK3R6,JMJD1…
6_Member	Reactome Gene Sets	R-HSA-109582	Hemostasis	-8.65909	-6.44038	65/621	1,213,334,351,493,710,1020,1794,2159,2734,2767,2768,2787,3020,3045,3684,3705,3778,3832,3833,3835,4282,5054,5290,5291,5295,5296,5328,5329,5525,5529,5547,5577,5879,5906,6385,6566,7076,7277,7846,7873,8350,8503,8793,8797,9046,10382,11004,11343,23046,23052,23764,25942,51368,54863,55582,55614,64145,64805,66005,78991,84876,146850,221037,221955	A1BG,ALB,APLP2,APP,ATP2B4,SERPING1,CDK5,DOCK2,F10,GLG1,GNA11,GNA12,GNG5,H3-3A,HBD,ITGAM,ITPK1,KCNMA1,KIF11,KIFC1,KIF22,MIF,SERPINE1,PIK3CA,PIK3CB,PIK3R1,PIK3R2,PLAU,PLAUR,PPP2R5A,PPP2R5E,PRCP,PRKAR2B,RAC1,RAP1A,SDC4,SLC16A1,TIMP1,TUBA4A,TUBA1A,MANF,H3C1,PIK3R3,TNFRSF10D,TNFRSF10A,DOK2,TUBB4A,KIF2C,MGLL,KIF21B,ENDOD1,MAFF,SIN3A,TEX264,TOR4A,KIF27,KIF16B,RBSN,P2RY12,CHID1,PCYOX1L,ORAI1,PIK3R6,JMJD1…
6_Member	Reactome Gene Sets	R-HSA-76002	Platelet activation, signaling and aggregation	-4.22874	-2.86736	28/263	1,213,334,351,710,2767,2768,2787,5054,5290,5291,5295,5296,5879,5906,7076,7277,7873,8503,11343,23052,51368,54863,64805,66005,78991,146850,221955	A1BG,ALB,APLP2,APP,SERPING1,GNA11,GNA12,GNG5,SERPINE1,PIK3CA,PIK3CB,PIK3R1,PIK3R2,RAC1,RAP1A,TIMP1,TUBA4A,MANF,PIK3R3,MGLL,ENDOD1,TEX264,TOR4A,P2RY12,CHID1,PCYOX1L,PIK3R6,DAGLB
6_Member	Reactome Gene Sets	R-HSA-114608	Platelet degranulation	-2.73064	-1.77832	10/129	1,213,5054,7277,7873,23052,51368,54863,66005,78991	A1BG,ALB,SERPINE1,TUBA4A,MANF,ENDOD1,TEX264,TOR4A,CHID1,PCYOX1L
6_Member	Reactome Gene Sets	R-HSA-76005	Response to elevated platelet cytosolic Ca2+	-2.60883	-1.6969	10/134	1,213,5054,7277,7873,23052,51368,54863,66005,78991	A1BG,ALB,SERPINE1,TUBA4A,MANF,ENDOD1,TEX264,TOR4A,CHID1,PCYOX1L
7_Summary	Reactome Gene Sets	R-HSA-3700989	Transcriptional Regulation by TP53	-8.28971	-6.1237	45/365	835,890,891,995,1020,1026,1108,1340,1353,2965,2966,2967,3364,4343,4850,5300,5395,5434,5435,5438,5441,6341,6790,6878,6880,7248,7314,7486,8793,8797,9337,9540,10542,10769,22974,25904,51230,51497,51616,55571,57103,57459,64769,90639,404672	CASP2,CCNA2,CCNB1,CDC25C,CDK5,CDKN1A,CHD4,COX6B1,COX11,GTF2H1,GTF2H2,GTF2H3,HUS1,MOV10,CNOT4,PIN1,PMS2,POLR2E,POLR2F,POLR2I,POLR2L,SCO1,AURKA,TAF6,TAF9,TSC1,UBB,WRN,TNFRSF10D,TNFRSF10A,CNOT8,TP53I3,LAMTOR5,PLK2,TPX2,CNOT10,PHF20,NELFCD,TAF9B,CNOT11,TIGAR,GATAD2B,MEAF6,COX19,GTF2H5
7_Member	Reactome Gene Sets	R-HSA-3700989	Transcriptional Regulation by TP53	-8.28971	-6.1237	45/365	835,890,891,995,1020,1026,1108,1340,1353,2965,2966,2967,3364,4343,4850,5300,5395,5434,5435,5438,5441,6341,6790,6878,6880,7248,7314,7486,8793,8797,9337,9540,10542,10769,22974,25904,51230,51497,51616,55571,57103,57459,64769,90639,404672	CASP2,CCNA2,CCNB1,CDC25C,CDK5,CDKN1A,CHD4,COX6B1,COX11,GTF2H1,GTF2H2,GTF2H3,HUS1,MOV10,CNOT4,PIN1,PMS2,POLR2E,POLR2F,POLR2I,POLR2L,SCO1,AURKA,TAF6,TAF9,TSC1,UBB,WRN,TNFRSF10D,TNFRSF10A,CNOT8,TP53I3,LAMTOR5,PLK2,TPX2,CNOT10,PHF20,NELFCD,TAF9B,CNOT11,TIGAR,GATAD2B,MEAF6,COX19,GTF2H5
7_Member	Reactome Gene Sets	R-HSA-6791312	TP53 Regulates Transcription of Cell Cycle Genes	-4.15654	-2.81096	10/48	890,891,995,1026,4850,6790,9337,10769,25904,55571	CCNA2,CCNB1,CDC25C,CDKN1A,CNOT4,AURKA,CNOT8,PLK2,CNOT10,CNOT11
8_Summary	Reactome Gene Sets	R-HSA-69275	G2/M Transition	-7.26715	-5.1511	29/196	890,891,995,1026,1063,3161,5108,5347,5577,5691,5696,5721,6790,7277,7314,7846,8481,9133,10213,10382,10426,10844,22974,22995,29922,80097,93323,132660,286826,1019,1163,1719,4998,5427,6241,7083,23595,51053,1030,3551,4794,5966,8915	CCNA2,CCNB1,CDC25C,CDKN1A,CENPF,HMMR,PCM1,PLK1,PRKAR2B,PSMB3,PSMB8,PSME2,AURKA,TUBA4A,UBB,TUBA1A,OFD1,CCNB2,PSMD14,TUBB4A,TUBGCP3,TUBGCP2,TPX2,CEP152,NME7,MZT2B,HAUS8,LIN54,LIN9,CDK4,CKS1B,DHFR,ORC1,POLE2,RRM2,TK1,ORC3,GMNN,CDKN2B,IKBKB,NFKBIE,REL,BCL10
8_Member	Reactome Gene Sets	R-HSA-69275	G2/M Transition	-7.26715	-5.1511	29/196	890,891,995,1026,1063,3161,5108,5347,5577,5691,5696,5721,6790,7277,7314,7846,8481,9133,10213,10382,10426,10844,22974,22995,29922,80097,93323,132660,286826	CCNA2,CCNB1,CDC25C,CDKN1A,CENPF,HMMR,PCM1,PLK1,PRKAR2B,PSMB3,PSMB8,PSME2,AURKA,TUBA4A,UBB,TUBA1A,OFD1,CCNB2,PSMD14,TUBB4A,TUBGCP3,TUBGCP2,TPX2,CEP152,NME7,MZT2B,HAUS8,LIN54,LIN9
8_Member	Reactome Gene Sets	R-HSA-453274	Mitotic G2-G2/M phases	-7.16886	-5.07509	29/198	890,891,995,1026,1063,3161,5108,5347,5577,5691,5696,5721,6790,7277,7314,7846,8481,9133,10213,10382,10426,10844,22974,22995,29922,80097,93323,132660,286826	CCNA2,CCNB1,CDC25C,CDKN1A,CENPF,HMMR,PCM1,PLK1,PRKAR2B,PSMB3,PSMB8,PSME2,AURKA,TUBA4A,UBB,TUBA1A,OFD1,CCNB2,PSMD14,TUBB4A,TUBGCP3,TUBGCP2,TPX2,CEP152,NME7,MZT2B,HAUS8,LIN54,LIN9
8_Member	Reactome Gene Sets	R-HSA-69206	G1/S Transition	-4.86211	-3.3166	19/131	890,891,1019,1026,1163,1719,4998,5427,5691,5696,5721,6241,7083,7314,10213,23595,51053,132660,286826	CCNA2,CCNB1,CDK4,CDKN1A,CKS1B,DHFR,ORC1,POLE2,PSMB3,PSMB8,PSME2,RRM2,TK1,UBB,PSMD14,ORC3,GMNN,LIN54,LIN9
8_Member	Reactome Gene Sets	R-HSA-453279	Mitotic G1 phase and G1/S transition	-4.57921	-3.11891	20/149	890,891,1019,1026,1030,1163,1719,4998,5427,5691,5696,5721,6241,7083,7314,10213,23595,51053,132660,286826	CCNA2,CCNB1,CDK4,CDKN1A,CDKN2B,CKS1B,DHFR,ORC1,POLE2,PSMB3,PSMB8,PSME2,RRM2,TK1,UBB,PSMD14,ORC3,GMNN,LIN54,LIN9
8_Member	Reactome Gene Sets	R-HSA-8852276	The role of GTSE1 in G2/M progression after G2 checkpoint	-3.586	-2.3594	12/77	891,1026,5347,5691,5696,5721,7277,7314,7846,9133,10213,10382	CCNB1,CDKN1A,PLK1,PSMB3,PSMB8,PSME2,TUBA4A,UBB,TUBA1A,CCNB2,PSMD14,TUBB4A
8_Member	Reactome Gene Sets	R-HSA-69202	Cyclin E associated events during G1/S transition	-2.73629	-1.65536	11/83	890,1019,1026,1163,5691,5696,5721,7314,10213,132660,286826	CCNA2,CDK4,CDKN1A,CKS1B,PSMB3,PSMB8,PSME2,UBB,PSMD14,LIN54,LIN9
8_Member	Reactome Gene Sets	R-HSA-187577	SCF(Skp2)-mediated degradation of p27/p21	-2.70673	-1.63208	9/60	890,1019,1026,1163,5691,5696,5721,7314,10213	CCNA2,CDK4,CDKN1A,CKS1B,PSMB3,PSMB8,PSME2,UBB,PSMD14
8_Member	Reactome Gene Sets	R-HSA-69656	Cyclin A:Cdk2-associated events at S phase entry	-2.6524	-1.58598	11/85	890,1019,1026,1163,5691,5696,5721,7314,10213,132660,286826	CCNA2,CDK4,CDKN1A,CKS1B,PSMB3,PSMB8,PSME2,UBB,PSMD14,LIN54,LIN9
8_Member	Reactome Gene Sets	R-HSA-1169091	Activation of NF-kappaB in B cells	-2.3735	-1.35161	9/67	3551,4794,5691,5696,5721,5966,7314,8915,10213	IKBKB,NFKBIE,PSMB3,PSMB8,PSME2,REL,UBB,BCL10,PSMD14
9_Summary	Reactome Gene Sets	R-HSA-68875	Mitotic Prophase	-7.21067	-5.19608	16/142	891,3014,3020,5347,7443,8294,8338,8340,8350,9663,10776,11097,23310,29781,55844,64689,2146,2965,2967,5252,5434,5435,5441,9112,23378,404672,1108,2966,9013,57459,94239,221830,102724334,3233,8202,9063,10664,25942,351,841,1020,7186,3727,6667,7764,1024,1385,3516,4343,5691,5696,5721,6868,7314,9787,10013,10014,10213,10460,23286,51564,56983,113878,142678,865,1105,2787,5290,5295,5296,5438,5451,8503,890,570…	CCNB1,H2AX,H3-3A,PLK1,VRK1,H4C9,H2AC20,H2BC13,H3C1,LPIN2,ARPP19,NUP42,NCAPD3,NCAPH2,PPP2R2D,GORASP1,EZH2,GTF2H1,GTF2H3,PHF1,POLR2E,POLR2F,POLR2L,MTA1,RRP8,GTF2H5,CHD4,GTF2H2,TAF1C,GATAD2B,H2AZ2,POLR1F,LOC102724334,HOXD4,NCOA3,PIAS2,CTCF,SIN3A,APP,CASP8,CDK5,TRAF2,JUND,SP1,ZNF217,CDK8,CREB1,RBPJ,MOV10,PSMB3,PSMB8,PSME2,ADAM17,UBB,DLGAP5,HDAC6,HDAC5,PSMD14,TACC3,WWC1,HDAC7,POGLUT1,DTX2,MIB2,CBFB,CH…
9_Member	Reactome Gene Sets	R-HSA-68875	Mitotic Prophase	-7.21067	-5.19608	16/142	891,3014,3020,5347,7443,8294,8338,8340,8350,9663,10776,11097,23310,29781,55844,64689	CCNB1,H2AX,H3-3A,PLK1,VRK1,H4C9,H2AC20,H2BC13,H3C1,LPIN2,ARPP19,NUP42,NCAPD3,NCAPH2,PPP2R2D,GORASP1
9_Member	Reactome Gene Sets	R-HSA-212165	Epigenetic regulation of gene expression	-6.91692	-4.96928	16/149	2146,2965,2967,3014,3020,5252,5434,5435,5441,8294,8338,8340,8350,9112,23378,404672	EZH2,GTF2H1,GTF2H3,H2AX,H3-3A,PHF1,POLR2E,POLR2F,POLR2L,H4C9,H2AC20,H2BC13,H3C1,MTA1,RRP8,GTF2H5
9_Member	Reactome Gene Sets	R-HSA-73854	RNA Polymerase I Promoter Clearance	-6.67183	-4.67497	20/110	1108,2965,2966,2967,3014,3020,5434,5435,5441,8294,8338,8340,8350,9013,9112,57459,94239,221830,404672,102724334	CHD4,GTF2H1,GTF2H2,GTF2H3,H2AX,H3-3A,POLR2E,POLR2F,POLR2L,H4C9,H2AC20,H2BC13,H3C1,TAF1C,MTA1,GATAD2B,H2AZ2,POLR1F,GTF2H5,LOC102724334
9_Member	Reactome Gene Sets	R-HSA-73864	RNA Polymerase I Transcription	-6.53932	-4.55949	20/112	1108,2965,2966,2967,3014,3020,5434,5435,5441,8294,8338,8340,8350,9013,9112,57459,94239,221830,404672,102724334	CHD4,GTF2H1,GTF2H2,GTF2H3,H2AX,H3-3A,POLR2E,POLR2F,POLR2L,H4C9,H2AC20,H2BC13,H3C1,TAF1C,MTA1,GATAD2B,H2AZ2,POLR1F,GTF2H5,LOC102724334
9_Member	Reactome Gene Sets	R-HSA-5617472	Activation of anterior HOX genes in hindbrain development during early embryogenesis	-6.53031	-4.64066	14/121	2146,3014,3020,3233,5434,5435,5441,8202,8294,8338,8340,8350,9063,10664	EZH2,H2AX,H3-3A,HOXD4,POLR2E,POLR2F,POLR2L,NCOA3,H4C9,H2AC20,H2BC13,H3C1,PIAS2,CTCF
9_Member	Reactome Gene Sets	R-HSA-5619507	Activation of HOX genes during differentiation	-6.53031	-4.64066	14/121	2146,3014,3020,3233,5434,5435,5441,8202,8294,8338,8340,8350,9063,10664	EZH2,H2AX,H3-3A,HOXD4,POLR2E,POLR2F,POLR2L,NCOA3,H4C9,H2AC20,H2BC13,H3C1,PIAS2,CTCF
9_Member	Reactome Gene Sets	R-HSA-73772	RNA Polymerase I Promoter Escape	-6.30208	-4.43876	12/91	2965,2967,3014,3020,5434,5435,5441,8294,8338,8340,8350,404672	GTF2H1,GTF2H3,H2AX,H3-3A,POLR2E,POLR2F,POLR2L,H4C9,H2AC20,H2BC13,H3C1,GTF2H5
9_Member	Reactome Gene Sets	R-HSA-5250941	Negative epigenetic regulation of rRNA expression	-6.21468	-4.38808	13/110	2965,2967,3014,3020,5434,5435,5441,8294,8338,8340,8350,23378,404672	GTF2H1,GTF2H3,H2AX,H3-3A,POLR2E,POLR2F,POLR2L,H4C9,H2AC20,H2BC13,H3C1,RRP8,GTF2H5
9_Member	Reactome Gene Sets	R-HSA-427413	NoRC negatively regulates rRNA expression	-5.56156	-3.88276	18/107	2965,2966,2967,3014,3020,5434,5435,5441,8294,8338,8340,8350,9013,25942,94239,221830,404672,102724334	GTF2H1,GTF2H2,GTF2H3,H2AX,H3-3A,POLR2E,POLR2F,POLR2L,H4C9,H2AC20,H2BC13,H3C1,TAF1C,SIN3A,H2AZ2,POLR1F,GTF2H5,LOC102724334
9_Member	Reactome Gene Sets	R-HSA-2299718	Condensation of Prophase Chromosomes	-5.44848	-3.74387	10/74	891,3014,3020,5347,8294,8338,8340,8350,23310,29781	CCNB1,H2AX,H3-3A,PLK1,H4C9,H2AC20,H2BC13,H3C1,NCAPD3,NCAPH2
9_Member	Reactome Gene Sets	R-HSA-9645723	Diseases of programmed cell death	-4.92233	-3.30567	11/103	351,841,1020,2146,3014,3020,7186,8294,8338,8340,8350	APP,CASP8,CDK5,EZH2,H2AX,H3-3A,TRAF2,H4C9,H2AC20,H2BC13,H3C1
9_Member	Reactome Gene Sets	R-HSA-9018519	Estrogen-dependent gene expression	-4.70971	-3.14098	13/150	3014,3020,3727,5434,5435,5441,6667,7764,8202,8294,8338,8340,8350	H2AX,H3-3A,JUND,POLR2E,POLR2F,POLR2L,SP1,ZNF217,NCOA3,H4C9,H2AC20,H2BC13,H3C1
9_Member	Reactome Gene Sets	R-HSA-157118	Signaling by NOTCH	-4.64611	-3.15387	27/236	1024,1385,3014,3020,3516,4343,5691,5696,5721,6868,7314,8294,8338,8340,8350,9787,10013,10014,10213,10460,23286,51564,56983,94239,113878,142678,102724334	CDK8,CREB1,H2AX,H3-3A,RBPJ,MOV10,PSMB3,PSMB8,PSME2,ADAM17,UBB,H4C9,H2AC20,H2BC13,H3C1,DLGAP5,HDAC6,HDAC5,PSMD14,TACC3,WWC1,HDAC7,POGLUT1,H2AZ2,DTX2,MIB2,LOC102724334
9_Member	Reactome Gene Sets	R-HSA-8939211	ESR-mediated signaling	-4.64062	-3.15387	26/223	865,1105,1385,2787,3014,3020,3727,4343,5290,5295,5296,5434,5435,5438,5441,5451,6667,7764,8202,8294,8338,8340,8350,8503,94239,102724334	CBFB,CHD1,CREB1,GNG5,H2AX,H3-3A,JUND,MOV10,PIK3CA,PIK3R1,PIK3R2,POLR2E,POLR2F,POLR2I,POLR2L,POU2F1,SP1,ZNF217,NCOA3,H4C9,H2AC20,H2BC13,H3C1,PIK3R3,H2AZ2,LOC102724334
9_Member	Reactome Gene Sets	R-HSA-5250913	Positive epigenetic regulation of rRNA expression	-4.40806	-2.99962	16/106	1108,3014,3020,5434,5435,5441,8294,8338,8340,8350,9013,9112,57459,94239,221830,102724334	CHD4,H2AX,H3-3A,POLR2E,POLR2F,POLR2L,H4C9,H2AC20,H2BC13,H3C1,TAF1C,MTA1,GATAD2B,H2AZ2,POLR1F,LOC102724334
9_Member	Reactome Gene Sets	R-HSA-73886	Chromosome Maintenance	-4.31533	-2.82901	12/141	890,3014,3020,5434,5435,5441,8294,8338,8340,57082,64946,79019	CCNA2,H2AX,H3-3A,POLR2E,POLR2F,POLR2L,H4C9,H2AC20,H2BC13,KNL1,CENPH,CENPM
9_Member	Reactome Gene Sets	R-HSA-9006931	Signaling by Nuclear Receptors	-4.10678	-2.70821	18/299	347,2787,3014,3020,3727,5295,5434,5435,5441,6667,7764,8202,8294,8338,8340,8350,9682,55818	APOD,GNG5,H2AX,H3-3A,JUND,PIK3R1,POLR2E,POLR2F,POLR2L,SP1,ZNF217,NCOA3,H4C9,H2AC20,H2BC13,H3C1,KDM4A,KDM3A
9_Member	Reactome Gene Sets	R-HSA-5578749	Transcriptional regulation by small RNAs	-4.06406	-2.68629	10/106	3014,3020,5434,5435,5441,8294,8338,8340,8350,11097	H2AX,H3-3A,POLR2E,POLR2F,POLR2L,H4C9,H2AC20,H2BC13,H3C1,NUP42
9_Member	Reactome Gene Sets	R-HSA-9670095	Inhibition of DNA recombination at telomere	-4.03152	-2.66521	8/68	3014,3020,5434,5435,5441,8294,8338,8340	H2AX,H3-3A,POLR2E,POLR2F,POLR2L,H4C9,H2AC20,H2BC13
9_Member	Reactome Gene Sets	R-HSA-977225	Amyloid fiber formation	-3.89593	-2.55803	10/111	351,1471,3014,3020,4240,8294,8338,8340,8350,9445	APP,CST3,H2AX,H3-3A,MFGE8,H4C9,H2AC20,H2BC13,H3C1,ITM2B
9_Member	Reactome Gene Sets	R-HSA-5250924	B-WICH complex positively regulates rRNA expression	-3.87087	-2.54053	9/91	3014,3020,5434,5435,5441,8294,8338,8340,8350	H2AX,H3-3A,POLR2E,POLR2F,POLR2L,H4C9,H2AC20,H2BC13,H3C1
9_Member	Reactome Gene Sets	R-HSA-212300	PRC2 methylates histones and DNA	-3.81193	-2.5089	8/73	2146,3014,3020,5252,8294,8338,8340,8350	EZH2,H2AX,H3-3A,PHF1,H4C9,H2AC20,H2BC13,H3C1
9_Member	Reactome Gene Sets	R-HSA-211000	Gene Silencing by RNA	-3.75063	-2.47779	11/138	3014,3020,5434,5435,5441,8294,8338,8340,8350,11097,54487	H2AX,H3-3A,POLR2E,POLR2F,POLR2L,H4C9,H2AC20,H2BC13,H3C1,NUP42,DGCR8
9_Member	Reactome Gene Sets	R-HSA-157579	Telomere Maintenance	-3.53388	-2.31226	15/113	890,3014,3020,5434,5435,5438,5441,5981,7486,8294,8338,8340,80119,94239,102724334	CCNA2,H2AX,H3-3A,POLR2E,POLR2F,POLR2I,POLR2L,RFC1,WRN,H4C9,H2AC20,H2BC13,PIF1,H2AZ2,LOC102724334
9_Member	Reactome Gene Sets	R-HSA-2559580	Oxidative Stress Induced Senescence	-3.47341	-2.28001	10/125	1030,2146,3014,3020,6045,8294,8338,8340,8350,57332	CDKN2B,EZH2,H2AX,H3-3A,RNF2,H4C9,H2AC20,H2BC13,H3C1,CBX8
9_Member	Reactome Gene Sets	R-HSA-427359	SIRT1 negatively regulates rRNA expression	-3.23445	-2.12521	7/68	3014,3020,8294,8338,8340,8350,23378	H2AX,H3-3A,H4C9,H2AC20,H2BC13,H3C1,RRP8
9_Member	Reactome Gene Sets	R-HSA-8936459	RUNX1 regulates genes involved in megakaryocyte differentiation and platelet function	-3.17989	-2.02563	13/97	865,3014,3020,4343,8294,8338,8340,8350,25942,55904,58508,94239,102724334	CBFB,H2AX,H3-3A,MOV10,H4C9,H2AC20,H2BC13,H3C1,SIN3A,KMT2E,KMT2C,H2AZ2,LOC102724334
9_Member	Reactome Gene Sets	R-HSA-427389	ERCC6 (CSB) and EHMT2 (G9a) positively regulate rRNA expression	-3.05565	-1.92567	11/76	1108,3014,3020,8294,8338,8340,8350,9112,57459,94239,102724334	CHD4,H2AX,H3-3A,H4C9,H2AC20,H2BC13,H3C1,MTA1,GATAD2B,H2AZ2,LOC102724334
9_Member	Reactome Gene Sets	R-HSA-9710421	Defective pyroptosis	-3.04832	-1.98596	7/73	2146,3014,3020,8294,8338,8340,8350	EZH2,H2AX,H3-3A,H4C9,H2AC20,H2BC13,H3C1
9_Member	Reactome Gene Sets	R-HSA-606279	Deposition of new CENPA-containing nucleosomes at the centromere	-3.01303	-1.96065	7/74	3014,8294,8338,8340,57082,64946,79019	H2AX,H4C9,H2AC20,H2BC13,KNL1,CENPH,CENPM
9_Member	Reactome Gene Sets	R-HSA-774815	Nucleosome assembly	-3.01303	-1.96065	7/74	3014,8294,8338,8340,57082,64946,79019	H2AX,H4C9,H2AC20,H2BC13,KNL1,CENPH,CENPM
9_Member	Reactome Gene Sets	R-HSA-8878171	Transcriptional regulation by RUNX1	-2.97148	-1.84852	23/239	865,3014,3020,3958,4343,5691,5696,5721,6045,7314,8294,8338,8340,8350,10213,25942,55904,57332,58508,84333,94239,100506658,102724334	CBFB,H2AX,H3-3A,LGALS3,MOV10,PSMB3,PSMB8,PSME2,RNF2,UBB,H4C9,H2AC20,H2BC13,H3C1,PSMD14,SIN3A,KMT2E,CBX8,KMT2C,PCGF5,H2AZ2,OCLN,LOC102724334
9_Member	Reactome Gene Sets	R-HSA-9616222	Transcriptional regulation of granulopoiesis	-2.95862	-1.84311	12/90	865,1019,1026,1385,3014,3020,8294,8338,8340,8350,94239,102724334	CBFB,CDK4,CDKN1A,CREB1,H2AX,H3-3A,H4C9,H2AC20,H2BC13,H3C1,H2AZ2,LOC102724334
9_Member	Reactome Gene Sets	R-HSA-73884	Base Excision Repair	-2.87408	-1.77594	12/92	328,3014,5427,5981,7374,7515,8294,8338,8340,8930,94239,102724334	APEX1,H2AX,POLE2,RFC1,UNG,XRCC1,H4C9,H2AC20,H2BC13,MBD4,H2AZ2,LOC102724334
9_Member	Reactome Gene Sets	R-HSA-2559586	DNA Damage/Telomere Stress Induced Senescence	-2.86804	-1.77209	11/80	890,1026,3007,3009,3014,7290,8294,8338,8340,94239,102724334	CCNA2,CDKN1A,H1-3,H1-5,H2AX,HIRA,H4C9,H2AC20,H2BC13,H2AZ2,LOC102724334
9_Member	Reactome Gene Sets	R-HSA-1500620	Meiosis	-2.84931	-1.75771	14/118	675,1019,3014,3020,3306,5888,8294,8338,8340,8350,11083,23345,94239,102724334	BRCA2,CDK4,H2AX,H3-3A,HSPA2,RAD51,H4C9,H2AC20,H2BC13,H3C1,DIDO1,SYNE1,H2AZ2,LOC102724334
9_Member	Reactome Gene Sets	R-HSA-73728	RNA Polymerase I Promoter Opening	-2.66882	-1.73609	6/63	3014,3020,8294,8338,8340,8350	H2AX,H3-3A,H4C9,H2AC20,H2BC13,H3C1
9_Member	Reactome Gene Sets	R-HSA-1912422	Pre-NOTCH Expression and Processing	-2.64789	-1.71698	8/109	3014,3020,3516,8294,8338,8340,8350,56983	H2AX,H3-3A,RBPJ,H4C9,H2AC20,H2BC13,H3C1,POGLUT1
9_Member	Reactome Gene Sets	R-HSA-912446	Meiotic recombination	-2.63212	-1.71008	7/86	3014,3020,5888,8294,8338,8340,8350	H2AX,H3-3A,RAD51,H4C9,H2AC20,H2BC13,H3C1
9_Member	Reactome Gene Sets	R-HSA-5334118	DNA methylation	-2.5994	-1.68889	6/65	3014,3020,8294,8338,8340,8350	H2AX,H3-3A,H4C9,H2AC20,H2BC13,H3C1
9_Member	Reactome Gene Sets	R-HSA-5625886	Activated PKN1 stimulates transcription of AR (androgen receptor) regulated genes KLK2 and KLK3	-2.53263	-1.64838	6/67	3014,3020,8294,8338,8340,8350	H2AX,H3-3A,H4C9,H2AC20,H2BC13,H3C1
9_Member	Reactome Gene Sets	R-HSA-201722	Formation of the beta-catenin:TCF transactivating complex	-2.4933	-1.62225	7/91	3014,3020,8294,8338,8340,8350,90780	H2AX,H3-3A,H4C9,H2AC20,H2BC13,H3C1,PYGO2
9_Member	Reactome Gene Sets	R-HSA-1912408	Pre-NOTCH Transcription and Translation	-2.44057	-1.58064	7/93	3014,3020,3516,8294,8338,8340,8350	H2AX,H3-3A,RBPJ,H4C9,H2AC20,H2BC13,H3C1
9_Member	Reactome Gene Sets	R-HSA-5625740	RHO GTPases activate PKNs	-2.38933	-1.54842	7/95	3014,3020,5058,8294,8338,8340,8350	H2AX,H3-3A,PAK1,H4C9,H2AC20,H2BC13,H3C1
9_Member	Reactome Gene Sets	R-HSA-1221632	Meiotic synapsis	-2.37802	-1.54432	7/79	3014,3306,8294,8338,11083,23345,94239	H2AX,HSPA2,H4C9,H2AC20,DIDO1,SYNE1,H2AZ2
9_Member	Reactome Gene Sets	R-HSA-201681	TCF dependent signaling in response to WNT	-2.10544	-1.10929	20/233	331,3014,3020,4041,5525,5529,5691,5696,5721,7314,8294,8338,8340,8350,10213,57680,90780,94239,340419,102724334	XIAP,H2AX,H3-3A,LRP5,PPP2R5A,PPP2R5E,PSMB3,PSMB8,PSME2,UBB,H4C9,H2AC20,H2BC13,H3C1,PSMD14,CHD8,PYGO2,H2AZ2,RSPO2,LOC102724334
9_Member	Reactome Gene Sets	R-HSA-110328	Recognition and association of DNA glycosylase with site containing an affected pyrimidine	-2.10269	-1.10929	8/61	3014,7374,8294,8338,8340,8930,94239,102724334	H2AX,UNG,H4C9,H2AC20,H2BC13,MBD4,H2AZ2,LOC102724334
9_Member	Reactome Gene Sets	R-HSA-110329	Cleavage of the damaged pyrimidine	-2.10269	-1.10929	8/61	3014,7374,8294,8338,8340,8930,94239,102724334	H2AX,UNG,H4C9,H2AC20,H2BC13,MBD4,H2AZ2,LOC102724334
9_Member	Reactome Gene Sets	R-HSA-73928	Depyrimidination	-2.10269	-1.10929	8/61	3014,7374,8294,8338,8340,8930,94239,102724334	H2AX,UNG,H4C9,H2AC20,H2BC13,MBD4,H2AZ2,LOC102724334
9_Member	Reactome Gene Sets	R-HSA-9609690	HCMV Early Events	-2.08769	-1.33947	8/135	2146,7846,8294,8338,8340,8350,11097,440689	EZH2,TUBA1A,H4C9,H2AC20,H2BC13,H3C1,NUP42,H2BC18
10_Summary	Reactome Gene Sets	R-HSA-73887	Death Receptor Signalling	-6.67346	-4.67497	23/141	331,835,841,1894,2245,3551,3654,5879,6868,7185,7186,7189,7314,8772,8793,8797,8837,9459,9500,10454,23370,25999,55072,837,7335,351,695,1385,1759,3684,5289,5641,6195,6280,7097,26052,64145,24145,142678,64135	XIAP,CASP2,CASP8,ECT2,FGD1,IKBKB,IRAK1,RAC1,ADAM17,TRAF1,TRAF2,TRAF6,UBB,FADD,TNFRSF10D,TNFRSF10A,CFLAR,ARHGEF6,MAGED1,TAB1,ARHGEF18,CLIP3,RNF31,CASP4,UBE2V1,APP,BTK,CREB1,DNM1,ITGAM,PIK3C3,LGMN,RPS6KA1,S100A9,TLR2,DNM3,RBSN,PANX1,MIB2,IFIH1
10_Member	Reactome Gene Sets	R-HSA-73887	Death Receptor Signalling	-6.67346	-4.67497	23/141	331,835,841,1894,2245,3551,3654,5879,6868,7185,7186,7189,7314,8772,8793,8797,8837,9459,9500,10454,23370,25999,55072	XIAP,CASP2,CASP8,ECT2,FGD1,IKBKB,IRAK1,RAC1,ADAM17,TRAF1,TRAF2,TRAF6,UBB,FADD,TNFRSF10D,TNFRSF10A,CFLAR,ARHGEF6,MAGED1,TAB1,ARHGEF18,CLIP3,RNF31
10_Member	Reactome Gene Sets	R-HSA-168638	NOD1/2 Signaling Pathway	-4.35725	-2.95367	9/37	835,837,841,3551,3654,7189,7314,7335,10454	CASP2,CASP4,CASP8,IKBKB,IRAK1,TRAF6,UBB,UBE2V1,TAB1
10_Member	Reactome Gene Sets	R-HSA-168898	Toll-like Receptor Cascades	-4.24993	-2.87758	20/157	351,695,841,1385,1759,3551,3654,3684,5289,5641,6195,6280,7097,7189,7314,7335,8772,10454,26052,64145	APP,BTK,CASP8,CREB1,DNM1,IKBKB,IRAK1,ITGAM,PIK3C3,LGMN,RPS6KA1,S100A9,TLR2,TRAF6,UBB,UBE2V1,FADD,TAB1,DNM3,RBSN
10_Member	Reactome Gene Sets	R-HSA-168643	Nucleotide-binding domain, leucine rich repeat containing receptor (NLR) signaling pathways	-4.19088	-2.8335	11/57	351,835,837,841,3551,3654,7189,7314,7335,10454,24145	APP,CASP2,CASP4,CASP8,IKBKB,IRAK1,TRAF6,UBB,UBE2V1,TAB1,PANX1
10_Member	Reactome Gene Sets	R-HSA-166016	Toll Like Receptor 4 (TLR4) Cascade	-3.64375	-2.40731	17/135	351,695,841,1385,1759,3551,3654,3684,6195,6280,7097,7189,7314,7335,8772,10454,26052	APP,BTK,CASP8,CREB1,DNM1,IKBKB,IRAK1,ITGAM,RPS6KA1,S100A9,TLR2,TRAF6,UBB,UBE2V1,FADD,TAB1,DNM3
10_Member	Reactome Gene Sets	R-HSA-209543	p75NTR recruits signalling complexes	-3.60151	-2.37697	3/13	3654,7189,7314	IRAK1,TRAF6,UBB
10_Member	Reactome Gene Sets	R-HSA-209560	NF-kB is activated and signals survival	-3.60151	-2.37697	3/13	3654,7189,7314	IRAK1,TRAF6,UBB
10_Member	Reactome Gene Sets	R-HSA-975110	TRAF6 mediated IRF7 activation in TLR7/8 or 9 signaling	-3.49994	-2.3038	3/14	3654,7189,7314	IRAK1,TRAF6,UBB
10_Member	Reactome Gene Sets	R-HSA-937039	IRAK1 recruits IKK complex	-3.4062	-2.22828	3/15	3654,7189,7314	IRAK1,TRAF6,UBB
10_Member	Reactome Gene Sets	R-HSA-975144	IRAK1 recruits IKK complex upon TLR7/8 or 9 stimulation	-3.4062	-2.22828	3/15	3654,7189,7314	IRAK1,TRAF6,UBB
10_Member	Reactome Gene Sets	R-HSA-193639	p75NTR signals via NF-kB	-3.31918	-2.17426	3/16	3654,7189,7314	IRAK1,TRAF6,UBB
10_Member	Reactome Gene Sets	R-HSA-445989	TAK1 activates NFkB by phosphorylation and activation of IKKs complex	-3.11667	-1.97472	7/33	351,3551,3654,7189,7314,7335,10454	APP,IKBKB,IRAK1,TRAF6,UBB,UBE2V1,TAB1
10_Member	Reactome Gene Sets	R-HSA-450321	JNK (c-Jun kinases) phosphorylation and activation mediated by activated human TAK1	-2.84125	-1.8409	3/23	3654,7189,7314	IRAK1,TRAF6,UBB
10_Member	Reactome Gene Sets	R-HSA-450302	activated TAK1 mediates p38 MAPK activation	-2.78641	-1.80658	3/24	3654,7189,7314	IRAK1,TRAF6,UBB
10_Member	Reactome Gene Sets	R-HSA-193704	p75 NTR receptor-mediated signalling	-2.67457	-1.60405	12/97	835,1894,2245,3551,3654,5879,6868,7189,7314,9459,9500,23370	CASP2,ECT2,FGD1,IKBKB,IRAK1,RAC1,ADAM17,TRAF6,UBB,ARHGEF6,MAGED1,ARHGEF18
10_Member	Reactome Gene Sets	R-HSA-450294	MAP kinase activation	-2.436	-1.57901	4/64	1385,3654,7189,7314	CREB1,IRAK1,TRAF6,UBB
10_Member	Reactome Gene Sets	R-HSA-1980145	Signaling by NOTCH2	-2.38404	-1.54795	3/33	1385,7314,142678	CREB1,UBB,MIB2
10_Member	Reactome Gene Sets	R-HSA-448424	Interleukin-17 signaling	-2.25321	-1.45938	4/72	1385,3654,7189,7314	CREB1,IRAK1,TRAF6,UBB
10_Member	Reactome Gene Sets	R-HSA-5689896	Ovarian tumor domain proteases	-2.17881	-1.40518	3/39	7189,7314,64135	TRAF6,UBB,IFIH1
10_Member	Reactome Gene Sets	R-HSA-168142	Toll Like Receptor 10 (TLR10) Cascade	-2.00208	-1.2858	4/85	1385,3654,7189,7314	CREB1,IRAK1,TRAF6,UBB
10_Member	Reactome Gene Sets	R-HSA-168176	Toll Like Receptor 5 (TLR5) Cascade	-2.00208	-1.2858	4/85	1385,3654,7189,7314	CREB1,IRAK1,TRAF6,UBB
10_Member	Reactome Gene Sets	R-HSA-975871	MyD88 cascade initiated on plasma membrane	-2.00208	-1.2858	4/85	1385,3654,7189,7314	CREB1,IRAK1,TRAF6,UBB
11_Summary	Reactome Gene Sets	R-HSA-8957322	Metabolism of steroids	-6.42397	-4.54768	17/151	213,1595,1718,2230,3157,3422,3930,5641,6667,6713,6770,26031,51144,51170,51478,51588,83930	ALB,CYP51A1,DHCR24,FDX1,HMGCS1,IDI1,LBR,LGMN,SP1,SQLE,STAR,OSBPL3,HSD17B12,HSD17B11,HSD17B7,PIAS4,STARD3NL
11_Member	Reactome Gene Sets	R-HSA-8957322	Metabolism of steroids	-6.42397	-4.54768	17/151	213,1595,1718,2230,3157,3422,3930,5641,6667,6713,6770,26031,51144,51170,51478,51588,83930	ALB,CYP51A1,DHCR24,FDX1,HMGCS1,IDI1,LBR,LGMN,SP1,SQLE,STAR,OSBPL3,HSD17B12,HSD17B11,HSD17B7,PIAS4,STARD3NL
11_Member	Reactome Gene Sets	R-HSA-191273	Cholesterol biosynthesis	-5.63933	-3.89124	7/25	1595,1718,3157,3422,3930,6713,51478	CYP51A1,DHCR24,HMGCS1,IDI1,LBR,SQLE,HSD17B7
11_Member	Reactome Gene Sets	R-HSA-2426168	Activation of gene expression by SREBF (SREBP)	-2.36983	-1.53732	5/42	1595,3157,3422,6667,6713	CYP51A1,HMGCS1,IDI1,SP1,SQLE
12_Summary	Reactome Gene Sets	R-HSA-6798695	Neutrophil degranulation	-6.36025	-4.39682	49/480	1,411,527,1075,1471,1794,2990,3107,3684,3848,3958,4282,4332,5317,5328,5329,5547,5873,5879,5906,6280,6515,6793,7077,7097,7879,8560,8566,9522,10092,10159,10213,23071,23412,25798,25852,29952,51071,51125,53916,53917,54918,55754,58485,83858,114790,196527,340061,387921	A1BG,ARSB,ATP6V0C,CTSC,CST3,DOCK2,GUSB,HLA-C,ITGAM,KRT1,LGALS3,MIF,MNDA,PKP1,PLAU,PLAUR,PRCP,RAB27A,RAC1,RAP1A,S100A9,SLC2A3,STK10,TIMP2,TLR2,RAB7A,DEGS1,PDXK,SCAMP1,ARPC5,ATP6AP2,PSMD14,ERP44,COMMD3,BRI3,ARMC8,DPP7,DERA,GOLGA7,RAB4B,RAB24,CMTM6,TMEM30A,TRAPPC1,ATAD3B,STK11IP,ANO6,STING1,NHLRC3
12_Member	Reactome Gene Sets	R-HSA-6798695	Neutrophil degranulation	-6.36025	-4.39682	49/480	1,411,527,1075,1471,1794,2990,3107,3684,3848,3958,4282,4332,5317,5328,5329,5547,5873,5879,5906,6280,6515,6793,7077,7097,7879,8560,8566,9522,10092,10159,10213,23071,23412,25798,25852,29952,51071,51125,53916,53917,54918,55754,58485,83858,114790,196527,340061,387921	A1BG,ARSB,ATP6V0C,CTSC,CST3,DOCK2,GUSB,HLA-C,ITGAM,KRT1,LGALS3,MIF,MNDA,PKP1,PLAU,PLAUR,PRCP,RAB27A,RAC1,RAP1A,S100A9,SLC2A3,STK10,TIMP2,TLR2,RAB7A,DEGS1,PDXK,SCAMP1,ARPC5,ATP6AP2,PSMD14,ERP44,COMMD3,BRI3,ARMC8,DPP7,DERA,GOLGA7,RAB4B,RAB24,CMTM6,TMEM30A,TRAPPC1,ATAD3B,STK11IP,ANO6,STING1,NHLRC3
13_Summary	Reactome Gene Sets	R-HSA-1280218	Adaptive Immune System	-6.30436	-4.35811	68/763	695,991,996,1075,1759,3107,3551,3693,3832,3835,4794,5058,5290,5291,5295,5296,5525,5529,5641,5691,5696,5721,5879,5906,5966,6280,6494,6890,7097,7189,7277,7314,7325,7328,7335,7846,7879,8139,8503,8915,9554,9604,10213,10382,10422,10671,11004,11065,11146,25847,26046,26052,27338,51465,51666,53339,55284,55658,55905,55958,57542,79654,84516,84676,84876,89122,142678,151636	BTK,CDC20,CDC27,CTSC,DNM1,HLA-C,IKBKB,ITGB5,KIF11,KIF22,NFKBIE,PAK1,PIK3CA,PIK3CB,PIK3R1,PIK3R2,PPP2R5A,PPP2R5E,LGMN,PSMB3,PSMB8,PSME2,RAC1,RAP1A,REL,S100A9,SIPA1,TAP1,TLR2,TRAF6,TUBA4A,UBB,UBE2E2,UBE2H,UBE2V1,TUBA1A,RAB7A,GAN,PIK3R3,BCL10,SEC22B,RNF14,PSMD14,TUBB4A,UBAC1,DCTN6,KIF2C,UBE2C,GLMN,ANAPC13,LTN1,DNM3,UBE2S,UBE2J1,ASB4,BTBD1,UBE2W,RNF126,RNF114,KLHL9,KLHL42,HECTD3,DCTN5,TRIM63,ORAI1,TR…
13_Member	Reactome Gene Sets	R-HSA-1280218	Adaptive Immune System	-6.30436	-4.35811	68/763	695,991,996,1075,1759,3107,3551,3693,3832,3835,4794,5058,5290,5291,5295,5296,5525,5529,5641,5691,5696,5721,5879,5906,5966,6280,6494,6890,7097,7189,7277,7314,7325,7328,7335,7846,7879,8139,8503,8915,9554,9604,10213,10382,10422,10671,11004,11065,11146,25847,26046,26052,27338,51465,51666,53339,55284,55658,55905,55958,57542,79654,84516,84676,84876,89122,142678,151636	BTK,CDC20,CDC27,CTSC,DNM1,HLA-C,IKBKB,ITGB5,KIF11,KIF22,NFKBIE,PAK1,PIK3CA,PIK3CB,PIK3R1,PIK3R2,PPP2R5A,PPP2R5E,LGMN,PSMB3,PSMB8,PSME2,RAC1,RAP1A,REL,S100A9,SIPA1,TAP1,TLR2,TRAF6,TUBA4A,UBB,UBE2E2,UBE2H,UBE2V1,TUBA1A,RAB7A,GAN,PIK3R3,BCL10,SEC22B,RNF14,PSMD14,TUBB4A,UBAC1,DCTN6,KIF2C,UBE2C,GLMN,ANAPC13,LTN1,DNM3,UBE2S,UBE2J1,ASB4,BTBD1,UBE2W,RNF126,RNF114,KLHL9,KLHL42,HECTD3,DCTN5,TRIM63,ORAI1,TR…
13_Member	Reactome Gene Sets	R-HSA-983169	Class I MHC mediated antigen processing & presentation	-5.33304	-3.71076	39/377	695,991,996,3107,3551,3693,5691,5696,5721,6280,6890,7097,7314,7325,7328,7335,8139,9554,9604,10213,10422,11065,11146,25847,26046,27338,51465,51666,53339,55284,55658,55905,55958,57542,79654,84676,89122,142678,151636	BTK,CDC20,CDC27,HLA-C,IKBKB,ITGB5,PSMB3,PSMB8,PSME2,S100A9,TAP1,TLR2,UBB,UBE2E2,UBE2H,UBE2V1,GAN,SEC22B,RNF14,PSMD14,UBAC1,UBE2C,GLMN,ANAPC13,LTN1,UBE2S,UBE2J1,ASB4,BTBD1,UBE2W,RNF126,RNF114,KLHL9,KLHL42,HECTD3,TRIM63,TRIM4,MIB2,DTX3L
13_Member	Reactome Gene Sets	R-HSA-983168	Antigen processing: Ubiquitination & Proteasome degradation	-4.12212	-2.7804	31/309	991,996,5691,5696,5721,7314,7325,7328,7335,8139,9604,10213,10422,11065,11146,25847,26046,27338,51465,51666,53339,55284,55658,55905,55958,57542,79654,84676,89122,142678,151636	CDC20,CDC27,PSMB3,PSMB8,PSME2,UBB,UBE2E2,UBE2H,UBE2V1,GAN,RNF14,PSMD14,UBAC1,UBE2C,GLMN,ANAPC13,LTN1,UBE2S,UBE2J1,ASB4,BTBD1,UBE2W,RNF126,RNF114,KLHL9,KLHL42,HECTD3,TRIM63,TRIM4,MIB2,DTX3L
14_Summary	Reactome Gene Sets	R-HSA-75893	TNF signaling	-6.20019	-4.29675	12/44	331,841,3551,6868,7185,7186,7314,8772,8837,10454,25999,55072,8793,8797,64135,89122,837,25978,51652,9500	XIAP,CASP8,IKBKB,ADAM17,TRAF1,TRAF2,UBB,FADD,CFLAR,TAB1,CLIP3,RNF31,TNFRSF10D,TNFRSF10A,IFIH1,TRIM4,CASP4,CHMP2B,CHMP3,MAGED1
14_Member	Reactome Gene Sets	R-HSA-75893	TNF signaling	-6.20019	-4.29675	12/44	331,841,3551,6868,7185,7186,7314,8772,8837,10454,25999,55072	XIAP,CASP8,IKBKB,ADAM17,TRAF1,TRAF2,UBB,FADD,CFLAR,TAB1,CLIP3,RNF31
14_Member	Reactome Gene Sets	R-HSA-5357905	Regulation of TNFR1 signaling	-5.4644	-3.80996	10/35	331,841,3551,7185,7186,7314,8772,8837,25999,55072	XIAP,CASP8,IKBKB,TRAF1,TRAF2,UBB,FADD,CFLAR,CLIP3,RNF31
14_Member	Reactome Gene Sets	R-HSA-75158	TRAIL signaling	-4.92794	-3.35268	5/8	841,8772,8793,8797,8837	CASP8,FADD,TNFRSF10D,TNFRSF10A,CFLAR
14_Member	Reactome Gene Sets	R-HSA-3371378	Regulation by c-FLIP	-4.06356	-2.73694	5/11	841,7186,8772,8797,8837	CASP8,TRAF2,FADD,TNFRSF10A,CFLAR
14_Member	Reactome Gene Sets	R-HSA-5218900	CASP8 activity is inhibited	-4.06356	-2.73694	5/11	841,7186,8772,8797,8837	CASP8,TRAF2,FADD,TNFRSF10A,CFLAR
14_Member	Reactome Gene Sets	R-HSA-69416	Dimerization of procaspase-8	-4.06356	-2.73694	5/11	841,7186,8772,8797,8837	CASP8,TRAF2,FADD,TNFRSF10A,CFLAR
14_Member	Reactome Gene Sets	R-HSA-933543	NF-kB activation through FADD/RIP-1 pathway mediated by caspase-8 and -10	-3.65324	-2.41072	5/13	841,3551,8772,64135,89122	CASP8,IKBKB,FADD,IFIH1,TRIM4
14_Member	Reactome Gene Sets	R-HSA-5218859	Regulated Necrosis	-3.5049	-2.28619	10/57	331,837,841,7186,7314,8772,8797,8837,25978,51652	XIAP,CASP4,CASP8,TRAF2,UBB,FADD,TNFRSF10A,CFLAR,CHMP2B,CHMP3
14_Member	Reactome Gene Sets	R-HSA-5213460	RIPK1-mediated regulated necrosis	-3.48199	-2.26904	7/29	331,841,7186,7314,8772,8797,8837	XIAP,CASP8,TRAF2,UBB,FADD,TNFRSF10A,CFLAR
14_Member	Reactome Gene Sets	R-HSA-5675482	Regulation of necroptotic cell death	-3.48199	-2.26904	7/29	331,841,7186,7314,8772,8797,8837	XIAP,CASP8,TRAF2,UBB,FADD,TNFRSF10A,CFLAR
14_Member	Reactome Gene Sets	R-HSA-5357956	TNFR1-induced NFkappaB signaling pathway	-3.38462	-2.18862	7/30	331,3551,7185,7186,7314,10454,55072	XIAP,IKBKB,TRAF1,TRAF2,UBB,TAB1,RNF31
14_Member	Reactome Gene Sets	R-HSA-140534	Caspase activation via Death Receptors in the presence of ligand	-3.04023	-1.9126	5/17	841,7186,8772,8797,8837	CASP8,TRAF2,FADD,TNFRSF10A,CFLAR
14_Member	Reactome Gene Sets	R-HSA-5357769	Caspase activation via extrinsic apoptotic signalling pathway	-2.85151	-1.75774	6/27	841,7186,8772,8797,8837,9500	CASP8,TRAF2,FADD,TNFRSF10A,CFLAR,MAGED1
15_Summary	Reactome Gene Sets	R-HSA-2559583	Cellular Senescence	-6.13424	-4.24961	27/197	890,996,1019,1026,1030,2077,2113,2146,3007,3009,3014,3020,4343,6045,6195,6667,7290,7314,8294,8338,8340,8350,11065,27338,57332,94239,102724334,213,527,571,573,818,1340,1353,1385,3301,3306,4520,5691,5696,5721,6224,6235,6341,7277,7846,8994,9818,9973,10013,10113,10213,10382,10542,10671,11097,25828,25873,25942,51501,55033,58477,84219,84516,90639,201163	CCNA2,CDC27,CDK4,CDKN1A,CDKN2B,ERF,ETS1,EZH2,H1-3,H1-5,H2AX,H3-3A,MOV10,RNF2,RPS6KA1,SP1,HIRA,UBB,H4C9,H2AC20,H2BC13,H3C1,UBE2C,UBE2S,CBX8,H2AZ2,LOC102724334,ALB,ATP6V0C,BACH1,BAG1,CAMK2G,COX6B1,COX11,CREB1,DNAJA1,HSPA2,MTF1,PSMB3,PSMB8,PSME2,RPS20,RPS29,SCO1,TUBA4A,TUBA1A,LIMD1,NUP58,CCS,HDAC6,PREB,PSMD14,TUBB4A,LAMTOR5,DCTN6,NUP42,TXN2,RPL36,SIN3A,HIKESHI,FKBP14,SRPRB,WDR24,DCTN5,COX19,FLCN
15_Member	Reactome Gene Sets	R-HSA-2559583	Cellular Senescence	-6.13424	-4.24961	27/197	890,996,1019,1026,1030,2077,2113,2146,3007,3009,3014,3020,4343,6045,6195,6667,7290,7314,8294,8338,8340,8350,11065,27338,57332,94239,102724334	CCNA2,CDC27,CDK4,CDKN1A,CDKN2B,ERF,ETS1,EZH2,H1-3,H1-5,H2AX,H3-3A,MOV10,RNF2,RPS6KA1,SP1,HIRA,UBB,H4C9,H2AC20,H2BC13,H3C1,UBE2C,UBE2S,CBX8,H2AZ2,LOC102724334
15_Member	Reactome Gene Sets	R-HSA-8953897	Cellular responses to stimuli	-5.53779	-3.86727	66/771	213,527,571,573,818,890,996,1019,1026,1030,1340,1353,1385,2077,2113,2146,3007,3009,3014,3020,3301,3306,4343,4520,5691,5696,5721,6045,6195,6224,6235,6341,6667,7277,7290,7314,7846,8294,8338,8340,8350,8994,9818,9973,10013,10113,10213,10382,10542,10671,11065,11097,25828,25873,25942,27338,51501,55033,57332,58477,84219,84516,90639,94239,201163,102724334	ALB,ATP6V0C,BACH1,BAG1,CAMK2G,CCNA2,CDC27,CDK4,CDKN1A,CDKN2B,COX6B1,COX11,CREB1,ERF,ETS1,EZH2,H1-3,H1-5,H2AX,H3-3A,DNAJA1,HSPA2,MOV10,MTF1,PSMB3,PSMB8,PSME2,RNF2,RPS6KA1,RPS20,RPS29,SCO1,SP1,TUBA4A,HIRA,UBB,TUBA1A,H4C9,H2AC20,H2BC13,H3C1,LIMD1,NUP58,CCS,HDAC6,PREB,PSMD14,TUBB4A,LAMTOR5,DCTN6,UBE2C,NUP42,TXN2,RPL36,SIN3A,UBE2S,HIKESHI,FKBP14,CBX8,SRPRB,WDR24,DCTN5,COX19,H2AZ2,FLCN,LOC102724334
15_Member	Reactome Gene Sets	R-HSA-2262752	Cellular responses to stress	-5.50706	-3.84465	65/757	213,527,571,573,818,890,996,1019,1026,1030,1340,1353,1385,2077,2113,2146,3007,3009,3014,3020,3301,3306,4343,5691,5696,5721,6045,6195,6224,6235,6341,6667,7277,7290,7314,7846,8294,8338,8340,8350,8994,9818,9973,10013,10113,10213,10382,10542,10671,11065,11097,25828,25873,25942,27338,51501,55033,57332,58477,84219,84516,90639,94239,201163,102724334	ALB,ATP6V0C,BACH1,BAG1,CAMK2G,CCNA2,CDC27,CDK4,CDKN1A,CDKN2B,COX6B1,COX11,CREB1,ERF,ETS1,EZH2,H1-3,H1-5,H2AX,H3-3A,DNAJA1,HSPA2,MOV10,PSMB3,PSMB8,PSME2,RNF2,RPS6KA1,RPS20,RPS29,SCO1,SP1,TUBA4A,HIRA,UBB,TUBA1A,H4C9,H2AC20,H2BC13,H3C1,LIMD1,NUP58,CCS,HDAC6,PREB,PSMD14,TUBB4A,LAMTOR5,DCTN6,UBE2C,NUP42,TXN2,RPL36,SIN3A,UBE2S,HIKESHI,FKBP14,CBX8,SRPRB,WDR24,DCTN5,COX19,H2AZ2,FLCN,LOC102724334
15_Member	Reactome Gene Sets	R-HSA-2559582	Senescence-Associated Secretory Phenotype (SASP)	-4.67714	-3.17443	17/112	890,996,1019,1026,1030,3014,3020,6195,7314,8294,8338,8340,8350,11065,27338,94239,102724334	CCNA2,CDC27,CDK4,CDKN1A,CDKN2B,H2AX,H3-3A,RPS6KA1,UBB,H4C9,H2AC20,H2BC13,H3C1,UBE2C,UBE2S,H2AZ2,LOC102724334
16_Summary	Reactome Gene Sets	R-HSA-162906	HIV Infection	-6.10953	-4.2462	30/234	1794,2961,2965,2966,2967,5434,5435,5438,5441,5691,5696,5721,5879,6878,6880,7314,7518,8815,9397,9818,10213,11097,22916,25978,51271,51497,51616,51652,55690,404672,1108,9013,9112,57459,221830,1161,5427,5981,7515,57461,2067,9557,29844,83444,5451,6667,57508,79664,80789,129685,80349,5395,54487	DOCK2,GTF2E2,GTF2H1,GTF2H2,GTF2H3,POLR2E,POLR2F,POLR2I,POLR2L,PSMB3,PSMB8,PSME2,RAC1,TAF6,TAF9,UBB,XRCC4,BANF1,NMT2,NUP58,PSMD14,NUP42,NCBP2,CHMP2B,UBAP1,NELFCD,TAF9B,CHMP3,PACS1,GTF2H5,CHD4,TAF1C,MTA1,GATAD2B,POLR1F,ERCC8,POLE2,RFC1,XRCC1,ISY1,ERCC1,CHD1L,TFPT,INO80B,POU2F1,SP1,INTS2,ICE2,INTS5,TAF8,WDR61,PMS2,DGCR8
16_Member	Reactome Gene Sets	R-HSA-162906	HIV Infection	-6.10953	-4.2462	30/234	1794,2961,2965,2966,2967,5434,5435,5438,5441,5691,5696,5721,5879,6878,6880,7314,7518,8815,9397,9818,10213,11097,22916,25978,51271,51497,51616,51652,55690,404672	DOCK2,GTF2E2,GTF2H1,GTF2H2,GTF2H3,POLR2E,POLR2F,POLR2I,POLR2L,PSMB3,PSMB8,PSME2,RAC1,TAF6,TAF9,UBB,XRCC4,BANF1,NMT2,NUP58,PSMD14,NUP42,NCBP2,CHMP2B,UBAP1,NELFCD,TAF9B,CHMP3,PACS1,GTF2H5
16_Member	Reactome Gene Sets	R-HSA-162587	HIV Life Cycle	-6.07665	-4.22591	23/152	2961,2965,2966,2967,5434,5435,5438,5441,6878,6880,7314,7518,8815,9397,9818,11097,22916,25978,51271,51497,51616,51652,404672	GTF2E2,GTF2H1,GTF2H2,GTF2H3,POLR2E,POLR2F,POLR2I,POLR2L,TAF6,TAF9,UBB,XRCC4,BANF1,NMT2,NUP58,NUP42,NCBP2,CHMP2B,UBAP1,NELFCD,TAF9B,CHMP3,GTF2H5
16_Member	Reactome Gene Sets	R-HSA-167161	HIV Transcription Initiation	-5.86346	-4.13142	12/47	2961,2965,2966,2967,5434,5435,5438,5441,6878,6880,51616,404672	GTF2E2,GTF2H1,GTF2H2,GTF2H3,POLR2E,POLR2F,POLR2I,POLR2L,TAF6,TAF9,TAF9B,GTF2H5
16_Member	Reactome Gene Sets	R-HSA-167162	RNA Polymerase II HIV Promoter Escape	-5.86346	-4.13142	12/47	2961,2965,2966,2967,5434,5435,5438,5441,6878,6880,51616,404672	GTF2E2,GTF2H1,GTF2H2,GTF2H3,POLR2E,POLR2F,POLR2I,POLR2L,TAF6,TAF9,TAF9B,GTF2H5
16_Member	Reactome Gene Sets	R-HSA-73762	RNA Polymerase I Transcription Initiation	-5.86346	-4.13142	12/47	1108,2965,2966,2967,5434,5435,5441,9013,9112,57459,221830,404672	CHD4,GTF2H1,GTF2H2,GTF2H3,POLR2E,POLR2F,POLR2L,TAF1C,MTA1,GATAD2B,POLR1F,GTF2H5
16_Member	Reactome Gene Sets	R-HSA-73776	RNA Polymerase II Promoter Escape	-5.86346	-4.13142	12/47	2961,2965,2966,2967,5434,5435,5438,5441,6878,6880,51616,404672	GTF2E2,GTF2H1,GTF2H2,GTF2H3,POLR2E,POLR2F,POLR2I,POLR2L,TAF6,TAF9,TAF9B,GTF2H5
16_Member	Reactome Gene Sets	R-HSA-73779	RNA Polymerase II Transcription Pre-Initiation And Promoter Opening	-5.86346	-4.13142	12/47	2961,2965,2966,2967,5434,5435,5438,5441,6878,6880,51616,404672	GTF2E2,GTF2H1,GTF2H2,GTF2H3,POLR2E,POLR2F,POLR2I,POLR2L,TAF6,TAF9,TAF9B,GTF2H5
16_Member	Reactome Gene Sets	R-HSA-75953	RNA Polymerase II Transcription Initiation	-5.86346	-4.13142	12/47	2961,2965,2966,2967,5434,5435,5438,5441,6878,6880,51616,404672	GTF2E2,GTF2H1,GTF2H2,GTF2H3,POLR2E,POLR2F,POLR2I,POLR2L,TAF6,TAF9,TAF9B,GTF2H5
16_Member	Reactome Gene Sets	R-HSA-76042	RNA Polymerase II Transcription Initiation And Promoter Clearance	-5.86346	-4.13142	12/47	2961,2965,2966,2967,5434,5435,5438,5441,6878,6880,51616,404672	GTF2E2,GTF2H1,GTF2H2,GTF2H3,POLR2E,POLR2F,POLR2I,POLR2L,TAF6,TAF9,TAF9B,GTF2H5
16_Member	Reactome Gene Sets	R-HSA-6782210	Gap-filling DNA repair synthesis and ligation in TC-NER	-5.76845	-4.04575	14/65	1161,2965,2966,2967,5427,5434,5435,5438,5441,5981,7314,7515,57461,404672	ERCC8,GTF2H1,GTF2H2,GTF2H3,POLE2,POLR2E,POLR2F,POLR2I,POLR2L,RFC1,UBB,XRCC1,ISY1,GTF2H5
16_Member	Reactome Gene Sets	R-HSA-113418	Formation of the Early Elongation Complex	-5.72415	-4.01954	10/33	2965,2966,2967,5434,5435,5438,5441,22916,51497,404672	GTF2H1,GTF2H2,GTF2H3,POLR2E,POLR2F,POLR2I,POLR2L,NCBP2,NELFCD,GTF2H5
16_Member	Reactome Gene Sets	R-HSA-167158	Formation of the HIV-1 Early Elongation Complex	-5.72415	-4.01954	10/33	2965,2966,2967,5434,5435,5438,5441,22916,51497,404672	GTF2H1,GTF2H2,GTF2H3,POLR2E,POLR2F,POLR2I,POLR2L,NCBP2,NELFCD,GTF2H5
16_Member	Reactome Gene Sets	R-HSA-6782135	Dual incision in TC-NER	-5.68416	-3.98833	14/66	1161,2067,2965,2966,2967,5427,5434,5435,5438,5441,5981,7314,57461,404672	ERCC8,ERCC1,GTF2H1,GTF2H2,GTF2H3,POLE2,POLR2E,POLR2F,POLR2I,POLR2L,RFC1,UBB,ISY1,GTF2H5
16_Member	Reactome Gene Sets	R-HSA-162599	Late Phase of HIV Life Cycle	-5.59426	-3.90703	21/139	2961,2965,2966,2967,5434,5435,5438,5441,6878,6880,7314,9397,9818,11097,22916,25978,51271,51497,51616,51652,404672	GTF2E2,GTF2H1,GTF2H2,GTF2H3,POLR2E,POLR2F,POLR2I,POLR2L,TAF6,TAF9,UBB,NMT2,NUP58,NUP42,NCBP2,CHMP2B,UBAP1,NELFCD,TAF9B,CHMP3,GTF2H5
16_Member	Reactome Gene Sets	R-HSA-6781827	Transcription-Coupled Nucleotide Excision Repair (TC-NER)	-5.40626	-3.75965	15/79	1161,2067,2965,2966,2967,5427,5434,5435,5438,5441,5981,7314,7515,57461,404672	ERCC8,ERCC1,GTF2H1,GTF2H2,GTF2H3,POLE2,POLR2E,POLR2F,POLR2I,POLR2L,RFC1,UBB,XRCC1,ISY1,GTF2H5
16_Member	Reactome Gene Sets	R-HSA-5696398	Nucleotide Excision Repair	-5.32741	-3.71076	18/111	1161,2067,2965,2966,2967,5427,5434,5435,5438,5441,5981,7314,7515,9557,29844,57461,83444,404672	ERCC8,ERCC1,GTF2H1,GTF2H2,GTF2H3,POLE2,POLR2E,POLR2F,POLR2I,POLR2L,RFC1,UBB,XRCC1,CHD1L,TFPT,ISY1,INO80B,GTF2H5
16_Member	Reactome Gene Sets	R-HSA-72086	mRNA Capping	-5.30256	-3.70015	9/29	2965,2966,2967,5434,5435,5438,5441,22916,404672	GTF2H1,GTF2H2,GTF2H3,POLR2E,POLR2F,POLR2I,POLR2L,NCBP2,GTF2H5
16_Member	Reactome Gene Sets	R-HSA-167172	Transcription of the HIV genome	-5.13971	-3.54425	14/73	2961,2965,2966,2967,5434,5435,5438,5441,6878,6880,22916,51497,51616,404672	GTF2E2,GTF2H1,GTF2H2,GTF2H3,POLR2E,POLR2F,POLR2I,POLR2L,TAF6,TAF9,NCBP2,NELFCD,TAF9B,GTF2H5
16_Member	Reactome Gene Sets	R-HSA-6807505	RNA polymerase II transcribes snRNA genes	-5.06784	-3.48197	14/74	2961,5434,5435,5438,5441,5451,6667,6878,6880,22916,57508,79664,80789,129685	GTF2E2,POLR2E,POLR2F,POLR2I,POLR2L,POU2F1,SP1,TAF6,TAF9,NCBP2,INTS2,ICE2,INTS5,TAF8
16_Member	Reactome Gene Sets	R-HSA-674695	RNA Polymerase II Pre-transcription Events	-5.06386	-3.48197	15/84	2961,2965,2966,2967,5434,5435,5438,5441,6878,6880,22916,51497,51616,80349,404672	GTF2E2,GTF2H1,GTF2H2,GTF2H3,POLR2E,POLR2F,POLR2I,POLR2L,TAF6,TAF9,NCBP2,NELFCD,TAF9B,WDR61,GTF2H5
16_Member	Reactome Gene Sets	R-HSA-73863	RNA Polymerase I Transcription Termination	-4.91119	-3.34247	9/32	2965,2966,2967,5434,5435,5441,9013,221830,404672	GTF2H1,GTF2H2,GTF2H3,POLR2E,POLR2F,POLR2L,TAF1C,POLR1F,GTF2H5
16_Member	Reactome Gene Sets	R-HSA-167160	RNA Pol II CTD phosphorylation and interaction with CE during HIV infection	-4.75046	-3.1752	6/27	2965,2967,5434,5435,5441,404672	GTF2H1,GTF2H3,POLR2E,POLR2F,POLR2L,GTF2H5
16_Member	Reactome Gene Sets	R-HSA-77075	RNA Pol II CTD phosphorylation and interaction with CE	-4.75046	-3.1752	6/27	2965,2967,5434,5435,5441,404672	GTF2H1,GTF2H3,POLR2E,POLR2F,POLR2L,GTF2H5
16_Member	Reactome Gene Sets	R-HSA-6781823	Formation of TC-NER Pre-Incision Complex	-4.41931	-3.00175	11/54	1161,2965,2966,2967,5434,5435,5438,5441,7314,57461,404672	ERCC8,GTF2H1,GTF2H2,GTF2H3,POLR2E,POLR2F,POLR2I,POLR2L,UBB,ISY1,GTF2H5
16_Member	Reactome Gene Sets	R-HSA-167169	HIV Transcription Elongation	-4.32446	-2.93826	10/46	2965,2966,2967,5434,5435,5438,5441,22916,51497,404672	GTF2H1,GTF2H2,GTF2H3,POLR2E,POLR2F,POLR2I,POLR2L,NCBP2,NELFCD,GTF2H5
16_Member	Reactome Gene Sets	R-HSA-167200	Formation of HIV-1 elongation complex containing HIV-1 Tat	-4.32446	-2.93826	10/46	2965,2966,2967,5434,5435,5438,5441,22916,51497,404672	GTF2H1,GTF2H2,GTF2H3,POLR2E,POLR2F,POLR2I,POLR2L,NCBP2,NELFCD,GTF2H5
16_Member	Reactome Gene Sets	R-HSA-167246	Tat-mediated elongation of the HIV-1 transcript	-4.32446	-2.93826	10/46	2965,2966,2967,5434,5435,5438,5441,22916,51497,404672	GTF2H1,GTF2H2,GTF2H3,POLR2E,POLR2F,POLR2I,POLR2L,NCBP2,NELFCD,GTF2H5
16_Member	Reactome Gene Sets	R-HSA-167152	Formation of HIV elongation complex in the absence of HIV Tat	-4.15654	-2.81096	10/48	2965,2966,2967,5434,5435,5438,5441,22916,51497,404672	GTF2H1,GTF2H2,GTF2H3,POLR2E,POLR2F,POLR2I,POLR2L,NCBP2,NELFCD,GTF2H5
16_Member	Reactome Gene Sets	R-HSA-5696400	Dual Incision in GG-NER	-4.12434	-2.72077	7/41	2067,2965,2966,5427,5981,9557,404672	ERCC1,GTF2H1,GTF2H2,POLE2,RFC1,CHD1L,GTF2H5
16_Member	Reactome Gene Sets	R-HSA-112382	Formation of RNA Pol II elongation complex	-3.91095	-2.63342	11/61	2965,2966,2967,5434,5435,5438,5441,22916,51497,80349,404672	GTF2H1,GTF2H2,GTF2H3,POLR2E,POLR2F,POLR2I,POLR2L,NCBP2,NELFCD,WDR61,GTF2H5
16_Member	Reactome Gene Sets	R-HSA-75955	RNA Polymerase II Transcription Elongation	-3.91095	-2.63342	11/61	2965,2966,2967,5434,5435,5438,5441,22916,51497,80349,404672	GTF2H1,GTF2H2,GTF2H3,POLR2E,POLR2F,POLR2I,POLR2L,NCBP2,NELFCD,WDR61,GTF2H5
16_Member	Reactome Gene Sets	R-HSA-6796648	TP53 Regulates Transcription of DNA Repair Genes	-3.3546	-2.2014	7/65	2965,2967,5395,5434,5435,5441,404672	GTF2H1,GTF2H3,PMS2,POLR2E,POLR2F,POLR2L,GTF2H5
16_Member	Reactome Gene Sets	R-HSA-167242	Abortive elongation of HIV-1 transcript in the absence of Tat	-3.24821	-2.07871	6/23	5434,5435,5438,5441,22916,51497	POLR2E,POLR2F,POLR2I,POLR2L,NCBP2,NELFCD
16_Member	Reactome Gene Sets	R-HSA-5696399	Global Genome Nucleotide Excision Repair (GG-NER)	-3.23026	-2.06334	12/84	2067,2965,2966,2967,5427,5981,7314,7515,9557,29844,83444,404672	ERCC1,GTF2H1,GTF2H2,GTF2H3,POLE2,RFC1,UBB,XRCC1,CHD1L,TFPT,INO80B,GTF2H5
16_Member	Reactome Gene Sets	R-HSA-203927	MicroRNA (miRNA) biogenesis	-2.82182	-1.83356	4/24	5434,5435,5441,54487	POLR2E,POLR2F,POLR2L,DGCR8
16_Member	Reactome Gene Sets	R-HSA-8851708	Signaling by FGFR2 IIIa TM	-2.80063	-1.71332	5/19	5434,5435,5438,5441,22916	POLR2E,POLR2F,POLR2I,POLR2L,NCBP2
16_Member	Reactome Gene Sets	R-HSA-5696395	Formation of Incision Complex in GG-NER	-2.418	-1.38863	7/43	2067,2965,2966,2967,7314,9557,404672	ERCC1,GTF2H1,GTF2H2,GTF2H3,UBB,CHD1L,GTF2H5
16_Member	Reactome Gene Sets	R-HSA-73780	RNA Polymerase III Chain Elongation	-2.21656	-1.42921	3/18	5434,5435,5441	POLR2E,POLR2F,POLR2L
17_Summary	Reactome Gene Sets	R-HSA-6811442	Intra-Golgi and retrograde Golgi-to-ER traffic	-5.91808	-4.13142	27/202	662,3832,3833,3835,4121,6293,7277,7846,8398,9265,9554,10244,10382,10671,11004,22836,23046,23647,25839,51014,51272,53407,55582,55614,60560,84516,143187,1020,1794,3020,3045,5577,8350,23764,221037	BNIP1,KIF11,KIFC1,KIF22,MAN1A1,VPS52,TUBA4A,TUBA1A,PLA2G6,CYTH3,SEC22B,RABEPK,TUBB4A,DCTN6,KIF2C,RHOBTB3,KIF21B,ARFIP2,COG4,TMED7,BET1L,STX18,KIF27,KIF16B,NAA35,DCTN5,VTI1A,CDK5,DOCK2,H3-3A,HBD,PRKAR2B,H3C1,MAFF,JMJD1C
17_Member	Reactome Gene Sets	R-HSA-6811442	Intra-Golgi and retrograde Golgi-to-ER traffic	-5.91808	-4.13142	27/202	662,3832,3833,3835,4121,6293,7277,7846,8398,9265,9554,10244,10382,10671,11004,22836,23046,23647,25839,51014,51272,53407,55582,55614,60560,84516,143187	BNIP1,KIF11,KIFC1,KIF22,MAN1A1,VPS52,TUBA4A,TUBA1A,PLA2G6,CYTH3,SEC22B,RABEPK,TUBB4A,DCTN6,KIF2C,RHOBTB3,KIF21B,ARFIP2,COG4,TMED7,BET1L,STX18,KIF27,KIF16B,NAA35,DCTN5,VTI1A
17_Member	Reactome Gene Sets	R-HSA-983231	Factors involved in megakaryocyte development and platelet production	-4.83144	-3.22903	14/168	1020,1794,3020,3045,3832,3833,3835,5577,7846,8350,11004,23046,23764,221037	CDK5,DOCK2,H3-3A,HBD,KIF11,KIFC1,KIF22,PRKAR2B,TUBA1A,H3C1,KIF2C,KIF21B,MAFF,JMJD1C
17_Member	Reactome Gene Sets	R-HSA-8856688	Golgi-to-ER retrograde transport	-3.72256	-2.47389	17/133	662,3832,3833,3835,7277,7846,8398,9554,10382,10671,11004,23046,51014,53407,55582,55614,84516	BNIP1,KIF11,KIFC1,KIF22,TUBA4A,TUBA1A,PLA2G6,SEC22B,TUBB4A,DCTN6,KIF2C,KIF21B,TMED7,STX18,KIF27,KIF16B,DCTN5
17_Member	Reactome Gene Sets	R-HSA-6811434	COPI-dependent Golgi-to-ER retrograde traffic	-3.62562	-2.39219	14/99	662,3832,3833,3835,7277,7846,9554,10382,11004,23046,51014,53407,55582,55614	BNIP1,KIF11,KIFC1,KIF22,TUBA4A,TUBA1A,SEC22B,TUBB4A,KIF2C,KIF21B,TMED7,STX18,KIF27,KIF16B
17_Member	Reactome Gene Sets	R-HSA-983189	Kinesins	-3.37931	-2.18862	10/59	3832,3833,3835,7277,7846,10382,11004,23046,55582,55614	KIF11,KIFC1,KIF22,TUBA4A,TUBA1A,TUBB4A,KIF2C,KIF21B,KIF27,KIF16B
18_Summary	Reactome Gene Sets	R-HSA-156711	Polo-like kinase mediated events	-5.38146	-3.74253	7/16	891,995,1063,5347,9133,132660,286826,890	CCNB1,CDC25C,CENPF,PLK1,CCNB2,LIN54,LIN9,CCNA2
18_Member	Reactome Gene Sets	R-HSA-156711	Polo-like kinase mediated events	-5.38146	-3.74253	7/16	891,995,1063,5347,9133,132660,286826	CCNB1,CDC25C,CENPF,PLK1,CCNB2,LIN54,LIN9
18_Member	Reactome Gene Sets	R-HSA-69273	Cyclin A/B1/B2 associated events during G2/M transition	-3.15332	-2.07028	3/25	890,995,9133	CCNA2,CDC25C,CCNB2
19_Summary	Reactome Gene Sets	R-HSA-1257604	PIP3 activates AKT signaling	-5.36955	-3.73817	31/267	331,1026,1108,1385,2146,3556,3654,4343,5156,5290,5291,5295,5296,5525,5529,5691,5696,5721,5879,5987,6045,7189,7314,8503,9112,10014,10213,10542,51564,57332,57459,115,818,5577,673,867,1024,3516,4041,5292,5434,5435,5438,5441,5906,6238,6777,6868,10013,22866,22916,27248,53335,142678	XIAP,CDKN1A,CHD4,CREB1,EZH2,IL1RAP,IRAK1,MOV10,PDGFRA,PIK3CA,PIK3CB,PIK3R1,PIK3R2,PPP2R5A,PPP2R5E,PSMB3,PSMB8,PSME2,RAC1,TRIM27,RNF2,TRAF6,UBB,PIK3R3,MTA1,HDAC5,PSMD14,LAMTOR5,HDAC7,CBX8,GATAD2B,ADCY9,CAMK2G,PRKAR2B,BRAF,CBL,CDK8,RBPJ,LRP5,PIM1,POLR2E,POLR2F,POLR2I,POLR2L,RAP1A,RRBP1,STAT5B,ADAM17,HDAC6,CNKSR2,NCBP2,ERLEC1,BCL11A,MIB2
19_Member	Reactome Gene Sets	R-HSA-1257604	PIP3 activates AKT signaling	-5.36955	-3.73817	31/267	331,1026,1108,1385,2146,3556,3654,4343,5156,5290,5291,5295,5296,5525,5529,5691,5696,5721,5879,5987,6045,7189,7314,8503,9112,10014,10213,10542,51564,57332,57459	XIAP,CDKN1A,CHD4,CREB1,EZH2,IL1RAP,IRAK1,MOV10,PDGFRA,PIK3CA,PIK3CB,PIK3R1,PIK3R2,PPP2R5A,PPP2R5E,PSMB3,PSMB8,PSME2,RAC1,TRIM27,RNF2,TRAF6,UBB,PIK3R3,MTA1,HDAC5,PSMD14,LAMTOR5,HDAC7,CBX8,GATAD2B
19_Member	Reactome Gene Sets	R-HSA-9006925	Intracellular signaling by second messengers	-5.30526	-3.70015	34/309	115,331,818,1026,1108,1385,2146,3556,3654,4343,5156,5290,5291,5295,5296,5525,5529,5577,5691,5696,5721,5879,5987,6045,7189,7314,8503,9112,10014,10213,10542,51564,57332,57459	ADCY9,XIAP,CAMK2G,CDKN1A,CHD4,CREB1,EZH2,IL1RAP,IRAK1,MOV10,PDGFRA,PIK3CA,PIK3CB,PIK3R1,PIK3R2,PPP2R5A,PPP2R5E,PRKAR2B,PSMB3,PSMB8,PSME2,RAC1,TRIM27,RNF2,TRAF6,UBB,PIK3R3,MTA1,HDAC5,PSMD14,LAMTOR5,HDAC7,CBX8,GATAD2B
19_Member	Reactome Gene Sets	R-HSA-5663202	Diseases of signal transduction by growth factor receptors and second messengers	-3.98122	-2.67632	39/433	673,818,867,1024,1026,1385,3516,4041,5156,5290,5291,5292,5295,5296,5434,5435,5438,5441,5525,5529,5691,5696,5721,5879,5906,6238,6777,6868,7314,8503,10013,10014,10213,22866,22916,27248,51564,53335,142678	BRAF,CAMK2G,CBL,CDK8,CDKN1A,CREB1,RBPJ,LRP5,PDGFRA,PIK3CA,PIK3CB,PIM1,PIK3R1,PIK3R2,POLR2E,POLR2F,POLR2I,POLR2L,PPP2R5A,PPP2R5E,PSMB3,PSMB8,PSME2,RAC1,RAP1A,RRBP1,STAT5B,ADAM17,UBB,PIK3R3,HDAC6,HDAC5,PSMD14,CNKSR2,NCBP2,ERLEC1,HDAC7,BCL11A,MIB2
20_Summary	Reactome Gene Sets	R-HSA-5617833	Cilium Assembly	-5.30968	-3.63088	18/201	5108,5347,5577,7277,8481,10382,22995,23322,27241,51098,51668,57539,64792,83658,84747,84902,93323,149371,10426,10844,29922,498,1385,4508,4899,5147,7846,7978,9551,10013,10632,23408,79659,79809,85302,22974,891,6790,7314,9133	PCM1,PLK1,PRKAR2B,TUBA4A,OFD1,TUBB4A,CEP152,RPGRIP1L,BBS9,IFT52,HSPB11,WDR35,IFT22,DYNLRB1,UNC119B,CEP89,HAUS8,EXOC8,TUBGCP3,TUBGCP2,NME7,ATP5F1A,CREB1,ATP6,NRF1,PDE6D,TUBA1A,MTERF1,ATP5MF,HDAC6,ATP5MG,SIRT5,DYNC2H1,TTC21B,FBF1,TPX2,CCNB1,AURKA,UBB,CCNB2
20_Member	Reactome Gene Sets	R-HSA-5617833	Cilium Assembly	-5.30968	-3.63088	18/201	5108,5347,5577,7277,8481,10382,22995,23322,27241,51098,51668,57539,64792,83658,84747,84902,93323,149371	PCM1,PLK1,PRKAR2B,TUBA4A,OFD1,TUBB4A,CEP152,RPGRIP1L,BBS9,IFT52,HSPB11,WDR35,IFT22,DYNLRB1,UNC119B,CEP89,HAUS8,EXOC8
20_Member	Reactome Gene Sets	R-HSA-380270	Recruitment of mitotic centrosome proteins and complexes	-5.10119	-3.44675	11/82	5108,5347,5577,7277,8481,10382,10426,10844,22995,29922,93323	PCM1,PLK1,PRKAR2B,TUBA4A,OFD1,TUBB4A,TUBGCP3,TUBGCP2,CEP152,NME7,HAUS8
20_Member	Reactome Gene Sets	R-HSA-380287	Centrosome maturation	-5.10119	-3.44675	11/82	5108,5347,5577,7277,8481,10382,10426,10844,22995,29922,93323	PCM1,PLK1,PRKAR2B,TUBA4A,OFD1,TUBB4A,TUBGCP3,TUBGCP2,CEP152,NME7,HAUS8
20_Member	Reactome Gene Sets	R-HSA-1852241	Organelle biogenesis and maintenance	-4.8752	-3.3166	32/296	498,1385,4508,4899,5108,5147,5347,5577,7277,7846,7978,8481,9551,10013,10382,10632,22995,23322,23408,27241,51098,51668,57539,64792,79659,79809,83658,84747,84902,85302,93323,149371	ATP5F1A,CREB1,ATP6,NRF1,PCM1,PDE6D,PLK1,PRKAR2B,TUBA4A,TUBA1A,MTERF1,OFD1,ATP5MF,HDAC6,TUBB4A,ATP5MG,CEP152,RPGRIP1L,SIRT5,BBS9,IFT52,HSPB11,WDR35,IFT22,DYNC2H1,TTC21B,DYNLRB1,UNC119B,CEP89,FBF1,HAUS8,EXOC8
20_Member	Reactome Gene Sets	R-HSA-380320	Recruitment of NuMA to mitotic centrosomes	-4.52906	-2.99759	11/94	5108,5347,5577,7277,8481,10382,10426,10844,22995,29922,93323	PCM1,PLK1,PRKAR2B,TUBA4A,OFD1,TUBB4A,TUBGCP3,TUBGCP2,CEP152,NME7,HAUS8
20_Member	Reactome Gene Sets	R-HSA-8854518	AURKA Activation by TPX2	-3.98574	-2.64015	9/73	5108,5347,5577,7277,8481,10382,22974,22995,93323	PCM1,PLK1,PRKAR2B,TUBA4A,OFD1,TUBB4A,TPX2,CEP152,HAUS8
20_Member	Reactome Gene Sets	R-HSA-5620912	Anchoring of the basal body to the plasma membrane	-3.66815	-2.42256	10/98	5108,5347,5577,7277,8481,10382,22995,23322,84902,93323	PCM1,PLK1,PRKAR2B,TUBA4A,OFD1,TUBB4A,CEP152,RPGRIP1L,CEP89,HAUS8
20_Member	Reactome Gene Sets	R-HSA-2565942	Regulation of PLK1 Activity at G2/M Transition	-3.59832	-2.36787	13/88	891,5108,5347,5577,6790,7277,7314,7846,8481,9133,10382,22995,93323	CCNB1,PCM1,PLK1,PRKAR2B,AURKA,TUBA4A,UBB,TUBA1A,OFD1,CCNB2,TUBB4A,CEP152,HAUS8
20_Member	Reactome Gene Sets	R-HSA-380259	Loss of Nlp from mitotic centrosomes	-3.37494	-2.21059	8/70	5108,5347,5577,7277,8481,10382,22995,93323	PCM1,PLK1,PRKAR2B,TUBA4A,OFD1,TUBB4A,CEP152,HAUS8
20_Member	Reactome Gene Sets	R-HSA-380284	Loss of proteins required for interphase microtubule organization from the centrosome	-3.37494	-2.21059	8/70	5108,5347,5577,7277,8481,10382,22995,93323	PCM1,PLK1,PRKAR2B,TUBA4A,OFD1,TUBB4A,CEP152,HAUS8

## Sheet: HCoV-229E
Multi-list Reactome enrichment of DEPs between cells with or without p97 at each time point after HCoV-229E infection (related to Figure 6C)
Category	CategoryID	GO	Description	PARENT_GO	LogP	Enrichment	Z-score	#TotalGeneInLibrary	#GeneInGO	#GeneInHitList	#GeneInGOAndHitList	%InGO	STDV %InGO	GeneID	Hits	Log(q-value)	GeneList
Reactome Gene Sets	6	R-HSA-163200	Respiratory electron transport, ATP synthesis by chemiosmotic coupling, and heat production by uncoupling proteins.		-11	8.6	11	28162	127	462	18	3.9	0.9	515|516|1329|1345|1353|1537|4513|4710|4714|7381|9551|10476|10632|27089|51079|54539|55471|116228	ATP5PB|ATP5MC1|COX5B|COX6C|COX11|CYC1|COX2|NDUFB4|NDUFB8|UQCRB|ATP5MF|ATP5PD|ATP5MG|UQCRQ|NDUFA13|NDUFB11|NDUFAF7|COX20	-8.4	0hr
Reactome Gene Sets	6	R-HSA-1428517	The citric acid (TCA) cycle and respiratory electron transport		-9.9	6.5	9.5	28162	178	462	19	4.1	0.92	515|516|1329|1345|1353|1537|4513|4710|4714|6566|7381|9551|10476|10632|27089|51079|54539|55471|116228	ATP5PB|ATP5MC1|COX5B|COX6C|COX11|CYC1|COX2|NDUFB4|NDUFB8|SLC16A1|UQCRB|ATP5MF|ATP5PD|ATP5MG|UQCRQ|NDUFA13|NDUFB11|NDUFAF7|COX20	-7	0hr
Reactome Gene Sets	6	R-HSA-3700989	Transcriptional Regulation by TP53		-9.3	4.3	8.3	28162	365	462	26	5.6	1.1	890|1111|1121|1329|1345|1353|4513|4848|5433|5516|5728|5876|6233|6790|6872|6883|7295|7529|9337|11073|23368|55571|83667|84883|116228|404672	CCNA2|CHEK1|CHM|COX5B|COX6C|COX11|COX2|CNOT2|POLR2D|PPP2CB|PTEN|RABGGTB|RPS27A|AURKA|TAF1|TAF12|TXN|YWHAB|CNOT8|TOPBP1|PPP1R13B|CNOT11|SESN2|AIFM2|COX20|GTF2H5	-6.5	0hr
Reactome Gene Sets	6	R-HSA-611105	Respiratory electron transport		-7.8	7.7	8.8	28162	103	462	13	2.8	0.77	1329|1345|1353|1537|4513|4710|4714|7381|27089|51079|54539|55471|116228	COX5B|COX6C|COX11|CYC1|COX2|NDUFB4|NDUFB8|UQCRB|UQCRQ|NDUFA13|NDUFB11|NDUFAF7|COX20	-5.2	0hr
Reactome Gene Sets	6	R-HSA-1640170	Cell Cycle		-7.8	3	6.9	28162	692	462	34	7.4	1.2	890|993|1111|2932|3619|4149|5001|5347|5433|5516|5690|5698|5889|5901|6233|6790|7529|9735|10112|11073|22994|23198|25936|27338|51433|51652|54921|55142|55143|80184|81876|93323|95681|140735	CCNA2|CDC25A|CHEK1|GSK3B|INCENP|MAX|ORC5|PLK1|POLR2D|PPP2CB|PSMB2|PSMB9|RAD51C|RAN|RPS27A|AURKA|YWHAB|KNTC1|KIF20A|TOPBP1|CEP131|PSME4|NSL1|UBE2S|ANAPC5|CHMP3|CHTF8|HAUS2|CDCA8|CEP290|RAB1B|HAUS8|CEP41|DYNLL2	-5.2	0hr
Reactome Gene Sets	6	R-HSA-199991	Membrane Trafficking		-7.6	3.1	6.8	28162	634	462	32	6.9	1.2	378|382|966|1075|1121|2153|3949|4253|6233|7018|7529|8675|9179|9570|10112|11337|22905|23163|26000|51652|55014|55275|55667|55850|57148|64746|81631|81876|90411|122553|122830|140735	ARF4|ARF6|CD59|CTSC|CHM|F5|LDLR|MIA2|RPS27A|TF|YWHAB|STX16|AP4M1|GOSR2|KIF20A|GABARAP|EPN2|GGA3|TBC1D10B|CHMP3|STX17|VPS53|DENND4C|USE1|RALGAPB|ACBD3|MAP1LC3B|RAB1B|MCFD2|TRAPPC6B|NAA30|DYNLL2	-5.1	0hr
Reactome Gene Sets	6	R-HSA-5653656	Vesicle-mediated transport		-7	2.9	6.4	28162	673	462	32	6.9	1.2	378|382|966|1075|1121|2153|3949|4253|6233|7018|7529|8675|9179|9570|10112|11337|22905|23163|26000|51652|55014|55275|55667|55850|57148|64746|81631|81876|90411|122553|122830|140735	ARF4|ARF6|CD59|CTSC|CHM|F5|LDLR|MIA2|RPS27A|TF|YWHAB|STX16|AP4M1|GOSR2|KIF20A|GABARAP|EPN2|GGA3|TBC1D10B|CHMP3|STX17|VPS53|DENND4C|USE1|RALGAPB|ACBD3|MAP1LC3B|RAB1B|MCFD2|TRAPPC6B|NAA30|DYNLL2	-4.6	0hr
Reactome Gene Sets	6	R-HSA-69278	Cell Cycle, Mitotic		-6.6	3	6.3	28162	561	462	28	6.1	1.1	890|993|2932|3619|4149|5001|5347|5516|5690|5698|5901|6233|6790|9735|10112|22994|23198|25936|27338|51433|51652|55142|55143|80184|81876|93323|95681|140735	CCNA2|CDC25A|GSK3B|INCENP|MAX|ORC5|PLK1|PPP2CB|PSMB2|PSMB9|RAN|RPS27A|AURKA|KNTC1|KIF20A|CEP131|PSME4|NSL1|UBE2S|ANAPC5|CHMP3|HAUS2|CDCA8|CEP290|RAB1B|HAUS8|CEP41|DYNLL2	-4.3	0hr
Reactome Gene Sets	6	R-HSA-69620	Cell Cycle Checkpoints		-6.3	3.9	6.5	28162	294	462	19	4.1	0.92	890|993|1111|3619|5001|5347|5516|5690|5698|6233|7529|9735|11073|23198|25936|27338|51433|55143|140735	CCNA2|CDC25A|CHEK1|INCENP|ORC5|PLK1|PPP2CB|PSMB2|PSMB9|RPS27A|YWHAB|KNTC1|TOPBP1|PSME4|NSL1|UBE2S|ANAPC5|CDCA8|DYNLL2	-4.2	0hr
Reactome Gene Sets	6	R-HSA-109581	Apoptosis		-5.7	4.7	6.5	28162	180	462	14	3	0.8	1613|3006|3008|3009|5690|5698|6233|7529|22900|23198|23368|55075|140735|100506658	DAPK3|H1-2|H1-4|H1-5|PSMB2|PSMB9|RPS27A|YWHAB|CARD8|PSME4|PPP1R13B|UACA|DYNLL2|OCLN	-3.7	0hr
Reactome Gene Sets	6	R-HSA-68886	M Phase		-5.7	3.2	5.9	28162	418	462	22	4.8	0.99	3619|5347|5516|5690|5698|5901|6233|9735|10112|22994|23198|25936|27338|51433|51652|55142|55143|80184|81876|93323|95681|140735	INCENP|PLK1|PPP2CB|PSMB2|PSMB9|RAN|RPS27A|KNTC1|KIF20A|CEP131|PSME4|NSL1|UBE2S|ANAPC5|CHMP3|HAUS2|CDCA8|CEP290|RAB1B|HAUS8|CEP41|DYNLL2	-3.7	0hr
Reactome Gene Sets	6	R-HSA-5357801	Programmed Cell Death		-5.6	4.4	6.3	28162	210	462	15	3.2	0.82	1613|3006|3008|3009|5690|5698|6233|7529|22900|23198|23368|51652|55075|140735|100506658	DAPK3|H1-2|H1-4|H1-5|PSMB2|PSMB9|RPS27A|YWHAB|CARD8|PSME4|PPP1R13B|CHMP3|UACA|DYNLL2|OCLN	-3.6	0hr
Reactome Gene Sets	6	R-HSA-69275	G2/M Transition		-5.3	4.4	6.1	28162	196	462	14	3	0.8	890|993|5347|5516|5690|5698|6233|6790|22994|23198|55142|80184|93323|95681	CCNA2|CDC25A|PLK1|PPP2CB|PSMB2|PSMB9|RPS27A|AURKA|CEP131|PSME4|HAUS2|CEP290|HAUS8|CEP41	-3.3	0hr
Reactome Gene Sets	6	R-HSA-453274	Mitotic G2-G2/M phases		-5.3	4.3	6	28162	198	462	14	3	0.8	890|993|5347|5516|5690|5698|6233|6790|22994|23198|55142|80184|93323|95681	CCNA2|CDC25A|PLK1|PPP2CB|PSMB2|PSMB9|RPS27A|AURKA|CEP131|PSME4|HAUS2|CEP290|HAUS8|CEP41	-3.3	0hr
Reactome Gene Sets	6	R-HSA-8866652	Synthesis of active ubiquitin: roles of E1 and E2 enzymes		-5.1	12	7.9	28162	30	462	6	1.3	0.53	997|6233|7319|7328|8239|27338	CDC34|RPS27A|UBE2A|UBE2H|USP9X|UBE2S	-3.2	0hr
Reactome Gene Sets	6	R-HSA-163210	Formation of ATP by chemiosmotic coupling		-5.1	17	8.7	28162	18	462	5	1.1	0.48	515|516|9551|10476|10632	ATP5PB|ATP5MC1|ATP5MF|ATP5PD|ATP5MG	-3.2	0hr
Reactome Gene Sets	6	R-HSA-68882	Mitotic Anaphase		-5	3.9	5.7	28162	236	462	15	3.2	0.82	3619|5347|5516|5690|5698|5901|6233|9735|23198|25936|27338|51433|51652|55143|140735	INCENP|PLK1|PPP2CB|PSMB2|PSMB9|RAN|RPS27A|KNTC1|PSME4|NSL1|UBE2S|ANAPC5|CHMP3|CDCA8|DYNLL2	-3.2	0hr
Reactome Gene Sets	6	R-HSA-1268020	Mitochondrial protein import		-5	7.6	6.8	28162	64	462	8	1.7	0.61	293|516|617|1537|4714|9868|10063|10452	SLC25A6|ATP5MC1|BCS1L|CYC1|NDUFB8|TOMM70|COX17|TOMM40	-3.2	0hr
Reactome Gene Sets	6	R-HSA-2555396	Mitotic Metaphase and Anaphase		-5	3.9	5.7	28162	237	462	15	3.2	0.82	3619|5347|5516|5690|5698|5901|6233|9735|23198|25936|27338|51433|51652|55143|140735	INCENP|PLK1|PPP2CB|PSMB2|PSMB9|RAN|RPS27A|KNTC1|PSME4|NSL1|UBE2S|ANAPC5|CHMP3|CDCA8|DYNLL2	-3.2	0hr
Reactome Gene Sets	6	R-HSA-446203	Asparagine N-linked glycosylation		-4.9	3.4	5.5	28162	304	462	17	3.7	0.88	378|966|1075|2153|2673|4253|6233|6675|9570|10956|54344|55014|81876|90411|91445|122553|140735	ARF4|CD59|CTSC|F5|GFPT1|MIA2|RPS27A|UAP1|GOSR2|OS9|DPM3|STX17|RAB1B|MCFD2|RNF185|TRAPPC6B|DYNLL2	-3.1	0hr
Reactome Gene Sets	6	R-HSA-5628897	TP53 Regulates Metabolic Genes		-4.9	6.3	6.4	28162	87	462	9	1.9	0.64	1329|1345|1353|4513|5728|7295|7529|83667|116228	COX5B|COX6C|COX11|COX2|PTEN|TXN|YWHAB|SESN2|COX20	-3.1	0hr
Reactome Gene Sets	6	R-HSA-5694530	Cargo concentration in the ER		-4.8	11	7.5	28162	33	462	6	1.3	0.53	966|1075|2153|4253|9570|90411	CD59|CTSC|F5|MIA2|GOSR2|MCFD2	-3.1	0hr
Reactome Gene Sets	6	R-HSA-174143	APC/C-mediated degradation of cell cycle proteins		-4.8	6.2	6.4	28162	88	462	9	1.9	0.64	890|5347|5690|5698|6233|6790|23198|27338|51433	CCNA2|PLK1|PSMB2|PSMB9|RPS27A|AURKA|PSME4|UBE2S|ANAPC5	-3.1	0hr
Reactome Gene Sets	6	R-HSA-453276	Regulation of mitotic cell cycle		-4.8	6.2	6.4	28162	88	462	9	1.9	0.64	890|5347|5690|5698|6233|6790|23198|27338|51433	CCNA2|PLK1|PSMB2|PSMB9|RPS27A|AURKA|PSME4|UBE2S|ANAPC5	-3.1	0hr
Reactome Gene Sets	6	R-HSA-204005	COPII-mediated vesicle transport		-4.8	7.2	6.6	28162	68	462	8	1.7	0.61	966|1075|2153|9570|55014|81876|90411|122553	CD59|CTSC|F5|GOSR2|STX17|RAB1B|MCFD2|TRAPPC6B	-3.1	0hr
Reactome Gene Sets	6	R-HSA-9609507	Protein localization		-4.8	4.5	5.8	28162	163	462	12	2.6	0.74	293|516|617|1537|4714|4843|5264|6233|8239|9868|10063|10452	SLC25A6|ATP5MC1|BCS1L|CYC1|NDUFB8|NOS2|PHYH|RPS27A|USP9X|TOMM70|COX17|TOMM40	-3	0hr
Reactome Gene Sets	6	R-HSA-8948751	Regulation of PTEN stability and activity		-4.8	7.1	6.5	28162	69	462	8	1.7	0.61	4734|5690|5698|5728|5987|6233|23198|80243	NEDD4|PSMB2|PSMB9|PTEN|TRIM27|RPS27A|PSME4|PREX2	-3	0hr
Reactome Gene Sets	6	R-HSA-2467813	Separation of Sister Chromatids		-4.7	4.1	5.6	28162	191	462	13	2.8	0.77	3619|5347|5516|5690|5698|6233|9735|23198|25936|27338|51433|55143|140735	INCENP|PLK1|PPP2CB|PSMB2|PSMB9|RPS27A|KNTC1|PSME4|NSL1|UBE2S|ANAPC5|CDCA8|DYNLL2	-3	0hr
Reactome Gene Sets	6	R-HSA-5205685	PINK1-PRKN Mediated Mitophagy		-4.6	14	7.8	28162	22	462	5	1.1	0.48	6233|8878|9868|10452|81631	RPS27A|SQSTM1|TOMM70|TOMM40|MAP1LC3B	-2.9	0hr
Reactome Gene Sets	6	R-HSA-174178	APC/C:Cdh1 mediated degradation of Cdc20 and other APC/C:Cdh1 targeted proteins in late mitosis/early G1		-4.5	6.6	6.2	28162	74	462	8	1.7	0.61	5347|5690|5698|6233|6790|23198|27338|51433	PLK1|PSMB2|PSMB9|RPS27A|AURKA|PSME4|UBE2S|ANAPC5	-2.9	0hr
Reactome Gene Sets	6	R-HSA-5688426	Deubiquitination		-4.4	3.3	5.1	28162	297	462	16	3.5	0.85	890|993|5690|5698|5728|6233|7419|8239|9868|10318|10445|23032|23198|23326|79913|93973	CCNA2|CDC25A|PSMB2|PSMB9|PTEN|RPS27A|VDAC3|USP9X|TOMM70|TNIP1|MCRS1|USP33|PSME4|USP22|ACTR5|ACTR8	-2.8	0hr
Reactome Gene Sets	6	R-HSA-176814	Activation of APC/C and APC/C:Cdc20 mediated degradation of mitotic proteins		-4.4	6.3	6.1	28162	77	462	8	1.7	0.61	890|5347|5690|5698|6233|23198|27338|51433	CCNA2|PLK1|PSMB2|PSMB9|RPS27A|PSME4|UBE2S|ANAPC5	-2.8	0hr
Reactome Gene Sets	6	R-HSA-73894	DNA Repair		-4.3	3.1	5	28162	335	462	17	3.7	0.88	890|1111|3150|5433|5531|5889|6233|7374|7398|9031|9768|10445|11073|22976|79913|93973|404672	CCNA2|CHEK1|HMGN1|POLR2D|PPP4C|RAD51C|RPS27A|UNG|USP1|BAZ1B|PCLAF|MCRS1|TOPBP1|PAXIP1|ACTR5|ACTR8|GTF2H5	-2.7	0hr
Reactome Gene Sets	6	R-HSA-199977	ER to Golgi Anterograde Transport		-4.3	4.4	5.4	28162	154	462	11	2.4	0.71	378|966|1075|2153|4253|9570|55014|81876|90411|122553|140735	ARF4|CD59|CTSC|F5|MIA2|GOSR2|STX17|RAB1B|MCFD2|TRAPPC6B|DYNLL2	-2.7	0hr
Reactome Gene Sets	6	R-HSA-176408	Regulation of APC/C activators between G1/S and early anaphase		-4.3	6	5.8	28162	81	462	8	1.7	0.61	890|5347|5690|5698|6233|23198|27338|51433	CCNA2|PLK1|PSMB2|PSMB9|RPS27A|PSME4|UBE2S|ANAPC5	-2.7	0hr
Reactome Gene Sets	6	R-HSA-2262752	Cellular responses to stress		-4.2	2.3	4.6	28162	676	462	26	5.6	1.1	440|890|1329|1345|1353|2113|2932|3006|3008|3009|4513|5609|5690|5698|6233|7295|8091|10049|23198|23411|27338|51121|51433|83667|116228|140735	ASNS|CCNA2|COX5B|COX6C|COX11|ETS1|GSK3B|H1-2|H1-4|H1-5|COX2|MAP2K7|PSMB2|PSMB9|RPS27A|TXN|HMGA2|DNAJB6|PSME4|SIRT1|UBE2S|RPL26L1|ANAPC5|SESN2|COX20|DYNLL2	-2.6	0hr
Reactome Gene Sets	6	R-HSA-69242	S Phase		-4.1	4.1	5.2	28162	162	462	11	2.4	0.71	890|993|2932|4149|5001|5690|5698|6233|23198|27338|51433	CCNA2|CDC25A|GSK3B|MAX|ORC5|PSMB2|PSMB9|RPS27A|PSME4|UBE2S|ANAPC5	-2.5	0hr
Reactome Gene Sets	6	R-HSA-8953897	Cellular responses to external stimuli		-4.1	2.3	4.5	28162	690	462	26	5.6	1.1	440|890|1329|1345|1353|2113|2932|3006|3008|3009|4513|5609|5690|5698|6233|7295|8091|10049|23198|23411|27338|51121|51433|83667|116228|140735	ASNS|CCNA2|COX5B|COX6C|COX11|ETS1|GSK3B|H1-2|H1-4|H1-5|COX2|MAP2K7|PSMB2|PSMB9|RPS27A|TXN|HMGA2|DNAJB6|PSME4|SIRT1|UBE2S|RPL26L1|ANAPC5|SESN2|COX20|DYNLL2	-2.5	0hr
Reactome Gene Sets	6	R-HSA-1632852	Macroautophagy		-4.1	4.5	5.3	28162	136	462	10	2.2	0.68	123|6233|8878|9868|10452|11337|51652|60673|81631|140735	PLIN2|RPS27A|SQSTM1|TOMM70|TOMM40|GABARAP|CHMP3|ATG101|MAP1LC3B|DYNLL2	-2.5	0hr
Reactome Gene Sets	6	R-HSA-5205647	Mitophagy		-4	11	6.6	28162	29	462	5	1.1	0.48	6233|8878|9868|10452|81631	RPS27A|SQSTM1|TOMM70|TOMM40|MAP1LC3B	-2.5	0hr
Reactome Gene Sets	6	R-HSA-2565942	Regulation of PLK1 Activity at G2/M Transition		-4	5.5	5.5	28162	88	462	8	1.7	0.61	5347|6233|6790|22994|55142|80184|93323|95681	PLK1|RPS27A|AURKA|CEP131|HAUS2|CEP290|HAUS8|CEP41	-2.5	0hr
Reactome Gene Sets	6	R-HSA-69618	Mitotic Spindle Checkpoint		-4	4.9	5.3	28162	113	462	9	1.9	0.64	3619|5347|5516|9735|25936|27338|51433|55143|140735	INCENP|PLK1|PPP2CB|KNTC1|NSL1|UBE2S|ANAPC5|CDCA8|DYNLL2	-2.5	0hr
Reactome Gene Sets	6	R-HSA-2559584	Formation of Senescence-Associated Heterochromatin Foci (SAHF)		-4	15	7.4	28162	16	462	4	0.87	0.43	3006|3008|3009|8091	H1-2|H1-4|H1-5|HMGA2	-2.5	0hr
Reactome Gene Sets	6	R-HSA-69615	G1/S DNA Damage Checkpoints		-3.9	6.3	5.6	28162	68	462	7	1.5	0.57	890|993|1111|5690|5698|6233|23198	CCNA2|CDC25A|CHEK1|PSMB2|PSMB9|RPS27A|PSME4	-2.4	0hr
Reactome Gene Sets	6	R-HSA-69052	Switching of origins to a post-replicative state		-3.9	5.4	5.4	28162	91	462	8	1.7	0.61	890|5001|5690|5698|6233|23198|27338|51433	CCNA2|ORC5|PSMB2|PSMB9|RPS27A|PSME4|UBE2S|ANAPC5	-2.4	0hr
Reactome Gene Sets	6	R-HSA-8949613	Cristae formation		-3.9	9.8	6.4	28162	31	462	5	1.1	0.48	515|516|9551|10476|10632	ATP5PB|ATP5MC1|ATP5MF|ATP5PD|ATP5MG	-2.4	0hr
Reactome Gene Sets	6	R-HSA-8953854	Metabolism of RNA		-3.8	2.3	4.3	28162	673	462	25	5.4	1.1	4848|5433|5690|5698|5901|6233|7529|9337|10438|10556|10775|23049|23198|51121|55571|56902|79897|81887|84324|84705|85313|196513|283989|339487|404672	CNOT2|POLR2D|PSMB2|PSMB9|RAN|RPS27A|YWHAB|CNOT8|C1D|RPP30|POP4|SMG1|PSME4|RPL26L1|CNOT11|PNO1|RPP21|LAS1L|SARNP|GTPBP3|PPIL4|DCP1B|TSEN54|ZBTB8OS|GTF2H5	-2.4	0hr
Reactome Gene Sets	6	R-HSA-68877	Mitotic Prometaphase		-3.8	3.6	4.8	28162	204	462	12	2.6	0.74	3619|5347|5516|9735|22994|25936|55142|55143|80184|93323|95681|140735	INCENP|PLK1|PPP2CB|KNTC1|CEP131|NSL1|HAUS2|CDCA8|CEP290|HAUS8|CEP41|DYNLL2	-2.4	0hr
Reactome Gene Sets	6	R-HSA-9679506	SARS-CoV Infections		-3.8	4.1	4.9	28162	147	462	10	2.2	0.68	2280|2932|5978|6233|7297|10362|51652|54625|79685|81631	FKBP1A|GSK3B|REST|RPS27A|TYK2|HMG20B|CHMP3|PARP14|SAP30L|MAP1LC3B	-2.3	0hr
Reactome Gene Sets	6	R-HSA-174184	Cdc20:Phospho-APC/C mediated degradation of Cyclin A		-3.7	5.8	5.4	28162	73	462	7	1.5	0.57	890|5690|5698|6233|23198|27338|51433	CCNA2|PSMB2|PSMB9|RPS27A|PSME4|UBE2S|ANAPC5	-2.3	0hr
Reactome Gene Sets	6	R-HSA-8854518	AURKA Activation by TPX2		-3.7	5.8	5.4	28162	73	462	7	1.5	0.57	5347|6790|22994|55142|80184|93323|95681	PLK1|AURKA|CEP131|HAUS2|CEP290|HAUS8|CEP41	-2.3	0hr
Reactome Gene Sets	6	R-HSA-69017	CDK-mediated phosphorylation and removal of Cdc6		-3.7	5.8	5.4	28162	73	462	7	1.5	0.57	890|5690|5698|6233|23198|27338|51433	CCNA2|PSMB2|PSMB9|RPS27A|PSME4|UBE2S|ANAPC5	-2.3	0hr
Reactome Gene Sets	6	R-HSA-69601	Ubiquitin Mediated Degradation of Phosphorylated Cdc25A		-3.7	7	5.6	28162	52	462	6	1.3	0.53	993|1111|5690|5698|6233|23198	CDC25A|CHEK1|PSMB2|PSMB9|RPS27A|PSME4	-2.3	0hr
Reactome Gene Sets	6	R-HSA-69610	p53-Independent DNA Damage Response		-3.7	7	5.6	28162	52	462	6	1.3	0.53	993|1111|5690|5698|6233|23198	CDC25A|CHEK1|PSMB2|PSMB9|RPS27A|PSME4	-2.3	0hr
Reactome Gene Sets	6	R-HSA-69613	p53-Independent G1/S DNA damage checkpoint		-3.7	7	5.6	28162	52	462	6	1.3	0.53	993|1111|5690|5698|6233|23198	CDC25A|CHEK1|PSMB2|PSMB9|RPS27A|PSME4	-2.3	0hr
Reactome Gene Sets	6	R-HSA-9612973	Autophagy		-3.7	4	4.8	28162	151	462	10	2.2	0.68	123|6233|8878|9868|10452|11337|51652|60673|81631|140735	PLIN2|RPS27A|SQSTM1|TOMM70|TOMM40|GABARAP|CHMP3|ATG101|MAP1LC3B|DYNLL2	-2.3	0hr
Reactome Gene Sets	6	R-HSA-179419	APC:Cdc20 mediated degradation of cell cycle proteins prior to satisfation of the cell cycle checkpoint		-3.7	5.8	5.3	28162	74	462	7	1.5	0.57	890|5690|5698|6233|23198|27338|51433	CCNA2|PSMB2|PSMB9|RPS27A|PSME4|UBE2S|ANAPC5	-2.3	0hr
Reactome Gene Sets	6	R-HSA-9007101	Rab regulation of trafficking		-3.7	4.4	4.9	28162	124	462	9	1.9	0.64	382|1121|11337|23163|26000|55667|81631|81876|122553	ARF6|CHM|GABARAP|GGA3|TBC1D10B|DENND4C|MAP1LC3B|RAB1B|TRAPPC6B	-2.3	0hr
Reactome Gene Sets	6	R-HSA-9707564	Cytoprotection by HMOX1		-3.7	4.4	4.9	28162	124	462	9	1.9	0.64	1329|1345|1353|4513|5690|5698|6233|23198|116228	COX5B|COX6C|COX11|COX2|PSMB2|PSMB9|RPS27A|PSME4|COX20	-2.3	0hr
Reactome Gene Sets	6	R-HSA-15869	Metabolism of nucleotides		-3.6	4.9	5	28162	100	462	8	1.7	0.61	100|2745|4907|7295|7371|10591|56474|102157402	ADA|GLRX|NT5E|TXN|UCK2|DNPH1|CTPS2|AK6	-2.2	0hr
Reactome Gene Sets	6	R-HSA-176409	APC/C:Cdc20 mediated degradation of mitotic proteins		-3.6	5.6	5.2	28162	76	462	7	1.5	0.57	890|5690|5698|6233|23198|27338|51433	CCNA2|PSMB2|PSMB9|RPS27A|PSME4|UBE2S|ANAPC5	-2.2	0hr
Reactome Gene Sets	6	R-HSA-948021	Transport to the Golgi and subsequent modification		-3.6	3.6	4.6	28162	185	462	11	2.4	0.71	378|966|1075|2153|4253|9570|55014|81876|90411|122553|140735	ARF4|CD59|CTSC|F5|MIA2|GOSR2|STX17|RAB1B|MCFD2|TRAPPC6B|DYNLL2	-2.2	0hr
Reactome Gene Sets	6	R-HSA-5619084	ABC transporter disorders		-3.6	5.5	5.2	28162	77	462	7	1.5	0.57	21|5690|5698|6233|10956|23198|91445	ABCA3|PSMB2|PSMB9|RPS27A|OS9|PSME4|RNF185	-2.2	0hr
Reactome Gene Sets	6	R-HSA-382556	ABC-family proteins mediated transport		-3.5	4.7	4.9	28162	103	462	8	1.7	0.61	21|5243|5690|5698|6233|10956|23198|91445	ABCA3|ABCB1|PSMB2|PSMB9|RPS27A|OS9|PSME4|RNF185	-2.2	0hr
Reactome Gene Sets	6	R-HSA-5689880	Ub-specific processing proteases		-3.5	3.3	4.5	28162	220	462	12	2.6	0.74	890|993|5690|5698|5728|6233|7419|8239|9868|23032|23198|23326	CCNA2|CDC25A|PSMB2|PSMB9|PTEN|RPS27A|VDAC3|USP9X|TOMM70|USP33|PSME4|USP22	-2.2	0hr
Reactome Gene Sets	6	R-HSA-8852135	Protein ubiquitination		-3.5	5.4	5.1	28162	79	462	7	1.5	0.57	997|6233|7319|7328|8239|27338|56254	CDC34|RPS27A|UBE2A|UBE2H|USP9X|UBE2S|RNF20	-2.2	0hr
Reactome Gene Sets	6	R-HSA-9711123	Cellular response to chemical stress		-3.5	3.8	4.6	28162	160	462	10	2.2	0.68	1329|1345|1353|4513|5690|5698|6233|7295|23198|116228	COX5B|COX6C|COX11|COX2|PSMB2|PSMB9|RPS27A|TXN|PSME4|COX20	-2.2	0hr
Reactome Gene Sets	6	R-HSA-75105	Fatty acyl-CoA biosynthesis		-3.5	8.2	5.7	28162	37	462	5	1.1	0.48	6319|6576|7923|60481|201562	SCD|SLC25A1|HSD17B8|ELOVL5|HACD2	-2.2	0hr
Reactome Gene Sets	6	R-HSA-6784531	tRNA processing in the nucleus		-3.5	6.4	5.3	28162	57	462	6	1.3	0.53	5901|10556|10775|79897|283989|339487	RAN|RPP30|POP4|RPP21|TSEN54|ZBTB8OS	-2.2	0hr
Reactome Gene Sets	6	R-HSA-8948747	Regulation of PTEN localization		-3.5	20	7.5	28162	9	462	3	0.65	0.37	4734|5728|6233	NEDD4|PTEN|RPS27A	-2.2	0hr
Reactome Gene Sets	6	R-HSA-9663891	Selective autophagy		-3.4	5.3	5	28162	81	462	7	1.5	0.57	123|6233|8878|9868|10452|81631|140735	PLIN2|RPS27A|SQSTM1|TOMM70|TOMM40|MAP1LC3B|DYNLL2	-2.1	0hr
Reactome Gene Sets	6	R-HSA-1852241	Organelle biogenesis and maintenance		-3.4	2.9	4.2	28162	296	462	14	3	0.8	378|515|516|5347|9551|10476|10632|22994|55142|80184|89891|93323|95681|140735	ARF4|ATP5PB|ATP5MC1|PLK1|ATP5MF|ATP5PD|ATP5MG|CEP131|HAUS2|CEP290|DYNC2I2|HAUS8|CEP41|DYNLL2	-2.1	0hr
Reactome Gene Sets	6	R-HSA-2559583	Cellular Senescence		-3.4	3.4	4.4	28162	197	462	11	2.4	0.71	890|2113|3006|3008|3009|5609|6233|7295|8091|27338|51433	CCNA2|ETS1|H1-2|H1-4|H1-5|MAP2K7|RPS27A|TXN|HMGA2|UBE2S|ANAPC5	-2.1	0hr
Reactome Gene Sets	6	R-HSA-5678895	Defective CFTR causes cystic fibrosis		-3.3	6	5	28162	61	462	6	1.3	0.53	5690|5698|6233|10956|23198|91445	PSMB2|PSMB9|RPS27A|OS9|PSME4|RNF185	-2	0hr
Reactome Gene Sets	6	R-HSA-6807070	PTEN Regulation		-3.3	3.9	4.5	28162	140	462	9	1.9	0.64	4734|5690|5698|5728|5978|5987|6233|23198|80243	NEDD4|PSMB2|PSMB9|PTEN|REST|TRIM27|RPS27A|PSME4|PREX2	-2	0hr
Reactome Gene Sets	6	R-HSA-983168	Antigen processing: Ubiquitination & Proteasome degradation		-3.2	2.8	4	28162	309	462	14	3	0.8	997|4734|5690|5698|6233|7319|7328|8139|11146|23198|23295|26272|27338|51433	CDC34|NEDD4|PSMB2|PSMB9|RPS27A|UBE2A|UBE2H|GAN|GLMN|PSME4|MGRN1|FBXO4|UBE2S|ANAPC5	-2	0hr
Reactome Gene Sets	6	R-HSA-9664873	Pexophagy		-3.2	17	6.7	28162	11	462	3	0.65	0.37	6233|8878|81631	RPS27A|SQSTM1|MAP1LC3B	-2	0hr
Reactome Gene Sets	6	R-HSA-69273	Cyclin A/B1/B2 associated events during G2/M transition		-3.2	9.8	5.7	28162	25	462	4	0.87	0.43	890|993|5347|5516	CCNA2|CDC25A|PLK1|PPP2CB	-1.9	0hr
Reactome Gene Sets	6	R-HSA-6804756	Regulation of TP53 Activity through Phosphorylation		-3.1	4.6	4.5	28162	92	462	7	1.5	0.57	890|1111|6233|6790|6872|6883|11073	CCNA2|CHEK1|RPS27A|AURKA|TAF1|TAF12|TOPBP1	-1.9	0hr
Reactome Gene Sets	6	R-HSA-212165	Epigenetic regulation of gene expression		-3.1	3.7	4.2	28162	149	462	9	1.9	0.64	2932|9031|23378|23411|26147|51082|79595|79685|404672	GSK3B|BAZ1B|RRP8|SIRT1|PHF19|POLR1D|SAP130|SAP30L|GTF2H5	-1.9	0hr
Reactome Gene Sets	6	R-HSA-69239	Synthesis of DNA		-3.1	4.1	4.3	28162	120	462	8	1.7	0.61	890|5001|5690|5698|6233|23198|27338|51433	CCNA2|ORC5|PSMB2|PSMB9|RPS27A|PSME4|UBE2S|ANAPC5	-1.9	0hr
Reactome Gene Sets	6	R-HSA-174154	APC/C:Cdc20 mediated degradation of Securin		-3.1	5.4	4.7	28162	68	462	6	1.3	0.53	5690|5698|6233|23198|27338|51433	PSMB2|PSMB9|RPS27A|PSME4|UBE2S|ANAPC5	-1.9	0hr
Reactome Gene Sets	6	R-HSA-8854214	TBC/RABGAPs		-3	6.6	4.9	28162	46	462	5	1.1	0.48	382|11337|23163|26000|81631	ARF6|GABARAP|GGA3|TBC1D10B|MAP1LC3B	-1.9	0hr
Reactome Gene Sets	6	R-HSA-380284	Loss of proteins required for interphase microtubule organization from the centrosome		-3	5.2	4.6	28162	70	462	6	1.3	0.53	5347|22994|55142|80184|93323|95681	PLK1|CEP131|HAUS2|CEP290|HAUS8|CEP41	-1.8	0hr
Reactome Gene Sets	6	R-HSA-380259	Loss of Nlp from mitotic centrosomes		-3	5.2	4.6	28162	70	462	6	1.3	0.53	5347|22994|55142|80184|93323|95681	PLK1|CEP131|HAUS2|CEP290|HAUS8|CEP41	-1.8	0hr
Reactome Gene Sets	6	R-HSA-141424	Amplification of signal from the kinetochores		-3	4.4	4.4	28162	96	462	7	1.5	0.57	3619|5347|5516|9735|25936|55143|140735	INCENP|PLK1|PPP2CB|KNTC1|NSL1|CDCA8|DYNLL2	-1.8	0hr
Reactome Gene Sets	6	R-HSA-141444	Amplification of signal from unattached kinetochores via a MAD2 inhibitory signal		-3	4.4	4.4	28162	96	462	7	1.5	0.57	3619|5347|5516|9735|25936|55143|140735	INCENP|PLK1|PPP2CB|KNTC1|NSL1|CDCA8|DYNLL2	-1.8	0hr
Reactome Gene Sets	6	R-HSA-68949	Orc1 removal from chromatin		-3	5.2	4.5	28162	71	462	6	1.3	0.53	890|5001|5690|5698|6233|23198	CCNA2|ORC5|PSMB2|PSMB9|RPS27A|PSME4	-1.8	0hr
Reactome Gene Sets	6	R-HSA-140342	Apoptosis induced DNA fragmentation		-3	14	6.1	28162	13	462	3	0.65	0.37	3006|3008|3009	H1-2|H1-4|H1-5	-1.8	0hr
Reactome Gene Sets	6	R-HSA-6791312	TP53 Regulates Transcription of Cell Cycle Genes		-3	6.3	4.8	28162	48	462	5	1.1	0.48	890|4848|6790|9337|55571	CCNA2|CNOT2|AURKA|CNOT8|CNOT11	-1.8	0hr
Reactome Gene Sets	6	R-HSA-69306	DNA Replication		-2.9	3.8	4.1	28162	128	462	8	1.7	0.61	890|5001|5690|5698|6233|23198|27338|51433	CCNA2|ORC5|PSMB2|PSMB9|RPS27A|PSME4|UBE2S|ANAPC5	-1.8	0hr
Reactome Gene Sets	6	R-HSA-556833	Metabolism of lipids		-2.9	2	3.5	28162	740	462	24	5.2	1	123|1544|1717|2172|4534|5096|5130|5264|5728|5901|6319|6576|7923|9441|9477|9969|51003|51099|54600|55304|60481|84803|147323|201562	PLIN2|CYP1A2|DHCR7|FABP6|MTM1|PCCB|PCYT1A|PHYH|PTEN|RAN|SCD|SLC25A1|HSD17B8|MED26|MED20|MED13|MED31|ABHD5|UGT1A9|SPTLC3|ELOVL5|GPAT3|STARD6|HACD2	-1.8	0hr
Reactome Gene Sets	6	R-HSA-5633007	Regulation of TP53 Activity		-2.9	3.4	4	28162	160	462	9	1.9	0.64	890|1111|5516|6233|6790|6872|6883|11073|23368	CCNA2|CHEK1|PPP2CB|RPS27A|AURKA|TAF1|TAF12|TOPBP1|PPP1R13B	-1.8	0hr
Reactome Gene Sets	6	R-HSA-6807505	RNA polymerase II transcribes snRNA genes		-2.9	4.9	4.4	28162	74	462	6	1.3	0.53	5433|25896|57117|79035|79664|92105	POLR2D|INTS7|INTS12|NABP2|ICE2|INTS4	-1.8	0hr
Reactome Gene Sets	6	R-HSA-6803205	TP53 regulates transcription of several additional cell death genes whose specific roles in p53-dependent apoptosis remain uncertain		-2.9	13	5.8	28162	14	462	3	0.65	0.37	1121|5876|23368	CHM|RABGGTB|PPP1R13B	-1.8	0hr
Reactome Gene Sets	6	R-HSA-499943	Interconversion of nucleotide di- and triphosphates		-2.9	8.1	5	28162	30	462	4	0.87	0.43	2745|7295|56474|102157402	GLRX|TXN|CTPS2|AK6	-1.8	0hr
Reactome Gene Sets	6	R-HSA-9678108	SARS-CoV-1 Infection		-2.8	6	4.6	28162	51	462	5	1.1	0.48	2932|6233|51652|54625|81631	GSK3B|RPS27A|CHMP3|PARP14|MAP1LC3B	-1.7	0hr
Reactome Gene Sets	6	R-HSA-69206	G1/S Transition		-2.8	3.7	4	28162	131	462	8	1.7	0.61	890|993|4149|5001|5516|5690|5698|6233	CCNA2|CDC25A|MAX|ORC5|PPP2CB|PSMB2|PSMB9|RPS27A	-1.7	0hr
Reactome Gene Sets	6	R-HSA-5689603	UCH proteinases		-2.8	4.2	4.2	28162	102	462	7	1.5	0.57	5690|5698|6233|10445|23198|79913|93973	PSMB2|PSMB9|RPS27A|MCRS1|PSME4|ACTR5|ACTR8	-1.7	0hr
Reactome Gene Sets	6	R-HSA-75815	Ubiquitin-dependent degradation of Cyclin D		-2.8	5.9	4.5	28162	52	462	5	1.1	0.48	2932|5690|5698|6233|23198	GSK3B|PSMB2|PSMB9|RPS27A|PSME4	-1.7	0hr
Reactome Gene Sets	6	R-HSA-1257604	PIP3 activates AKT signaling		-2.8	2.7	3.7	28162	267	462	12	2.6	0.74	2247|2932|4734|5516|5690|5698|5728|5978|5987|6233|23198|80243	FGF2|GSK3B|NEDD4|PPP2CB|PSMB2|PSMB9|PTEN|REST|TRIM27|RPS27A|PSME4|PREX2	-1.7	0hr
Reactome Gene Sets	6	R-HSA-162906	HIV Infection		-2.7	2.9	3.7	28162	234	462	11	2.4	0.71	293|5433|5690|5698|5901|6233|6872|6883|23198|51652|404672	SLC25A6|POLR2D|PSMB2|PSMB9|RAN|RPS27A|TAF1|TAF12|PSME4|CHMP3|GTF2H5	-1.7	0hr
Reactome Gene Sets	6	R-HSA-69481	G2/M Checkpoints		-2.7	3.3	3.8	28162	168	462	9	1.9	0.64	993|1111|5001|5690|5698|6233|7529|11073|23198	CDC25A|CHEK1|ORC5|PSMB2|PSMB9|RPS27A|YWHAB|TOPBP1|PSME4	-1.7	0hr
Reactome Gene Sets	6	R-HSA-8854050	FBXL7 down-regulates AURKA during mitotic entry and in early mitosis		-2.7	5.6	4.4	28162	54	462	5	1.1	0.48	5690|5698|6233|6790|23198	PSMB2|PSMB9|RPS27A|AURKA|PSME4	-1.7	0hr
Reactome Gene Sets	6	R-HSA-9006925	Intracellular signaling by second messengers		-2.7	2.6	3.6	28162	309	462	13	2.8	0.77	2247|2932|4734|5137|5516|5690|5698|5728|5978|5987|6233|23198|80243	FGF2|GSK3B|NEDD4|PDE1C|PPP2CB|PSMB2|PSMB9|PTEN|REST|TRIM27|RPS27A|PSME4|PREX2	-1.7	0hr
Reactome Gene Sets	6	R-HSA-72306	tRNA processing		-2.7	4	4	28162	107	462	7	1.5	0.57	5901|10556|10775|79897|84705|283989|339487	RAN|RPP30|POP4|RPP21|GTPBP3|TSEN54|ZBTB8OS	-1.7	0hr
Reactome Gene Sets	6	R-HSA-109606	Intrinsic Pathway for Apoptosis		-2.7	5.5	4.4	28162	55	462	5	1.1	0.48	7529|22900|23368|55075|140735	YWHAB|CARD8|PPP1R13B|UACA|DYNLL2	-1.7	0hr
Reactome Gene Sets	6	R-HSA-2173791	TGF-beta receptor signaling in EMT (epithelial to mesenchymal transition)		-2.7	11	5.4	28162	16	462	3	0.65	0.37	2280|6233|50848	FKBP1A|RPS27A|F11R	-1.7	0hr
Reactome Gene Sets	6	R-HSA-205043	NRIF signals cell death from the nucleus		-2.7	11	5.4	28162	16	462	3	0.65	0.37	5663|6233|8878	PSEN1|RPS27A|SQSTM1	-1.7	0hr
Reactome Gene Sets	6	R-HSA-5362768	Hh mutants are degraded by ERAD		-2.7	5.4	4.3	28162	56	462	5	1.1	0.48	5690|5698|6233|10956|23198	PSMB2|PSMB9|RPS27A|OS9|PSME4	-1.6	0hr
Reactome Gene Sets	6	R-HSA-5663220	RHO GTPases Activate Formins		-2.6	3.5	3.8	28162	140	462	8	1.7	0.61	3619|5347|5516|9735|25936|55143|114793|140735	INCENP|PLK1|PPP2CB|KNTC1|NSL1|CDCA8|FMNL2|DYNLL2	-1.6	0hr
Reactome Gene Sets	6	R-HSA-380270	Recruitment of mitotic centrosome proteins and complexes		-2.6	4.5	4.1	28162	82	462	6	1.3	0.53	5347|22994|55142|80184|93323|95681	PLK1|CEP131|HAUS2|CEP290|HAUS8|CEP41	-1.6	0hr
Reactome Gene Sets	6	R-HSA-380287	Centrosome maturation		-2.6	4.5	4.1	28162	82	462	6	1.3	0.53	5347|22994|55142|80184|93323|95681	PLK1|CEP131|HAUS2|CEP290|HAUS8|CEP41	-1.6	0hr
Reactome Gene Sets	6	R-HSA-5696398	Nucleotide Excision Repair		-2.6	3.8	3.9	28162	111	462	7	1.5	0.57	3150|5433|6233|10445|79913|93973|404672	HMGN1|POLR2D|RPS27A|MCRS1|ACTR5|ACTR8|GTF2H5	-1.6	0hr
Reactome Gene Sets	6	R-HSA-6799198	Complex I biogenesis		-2.6	5.3	4.2	28162	57	462	5	1.1	0.48	4710|4714|51079|54539|55471	NDUFB4|NDUFB8|NDUFA13|NDUFB11|NDUFAF7	-1.6	0hr
Reactome Gene Sets	6	R-HSA-1168372	Downstream signaling events of B Cell Receptor (BCR)		-2.6	4.4	4	28162	83	462	6	1.3	0.53	2280|4794|5690|5698|6233|23198	FKBP1A|NFKBIE|PSMB2|PSMB9|RPS27A|PSME4	-1.6	0hr
Reactome Gene Sets	6	R-HSA-69202	Cyclin E associated events during G1/S transition		-2.6	4.4	4	28162	83	462	6	1.3	0.53	890|993|4149|5690|5698|6233	CCNA2|CDC25A|MAX|PSMB2|PSMB9|RPS27A	-1.6	0hr
Reactome Gene Sets	6	R-HSA-195253	Degradation of beta-catenin by the destruction complex		-2.6	4.4	4	28162	83	462	6	1.3	0.53	2932|5516|5690|5698|6233|23198	GSK3B|PPP2CB|PSMB2|PSMB9|RPS27A|PSME4	-1.6	0hr
Reactome Gene Sets	6	R-HSA-69656	Cyclin A:Cdk2-associated events at S phase entry		-2.6	4.3	3.9	28162	85	462	6	1.3	0.53	890|993|4149|5690|5698|6233	CCNA2|CDC25A|MAX|PSMB2|PSMB9|RPS27A	-1.6	0hr
Reactome Gene Sets	6	R-HSA-5387390	Hh mutants abrogate ligand secretion		-2.6	5.2	4.1	28162	59	462	5	1.1	0.48	5690|5698|6233|10956|23198	PSMB2|PSMB9|RPS27A|OS9|PSME4	-1.6	0hr
Reactome Gene Sets	6	R-HSA-68827	CDT1 association with the CDC6:ORC:origin complex		-2.6	5.2	4.1	28162	59	462	5	1.1	0.48	5001|5690|5698|6233|23198	ORC5|PSMB2|PSMB9|RPS27A|PSME4	-1.6	0hr
Reactome Gene Sets	6	R-HSA-5610783	Degradation of GLI2 by the proteasome		-2.5	5.1	4.1	28162	60	462	5	1.1	0.48	2932|5690|5698|6233|23198	GSK3B|PSMB2|PSMB9|RPS27A|PSME4	-1.6	0hr
Reactome Gene Sets	6	R-HSA-5610785	GLI3 is processed to GLI3R by the proteasome		-2.5	5.1	4.1	28162	60	462	5	1.1	0.48	2932|5690|5698|6233|23198	GSK3B|PSMB2|PSMB9|RPS27A|PSME4	-1.6	0hr
Reactome Gene Sets	6	R-HSA-9648025	EML4 and NUDC in mitotic spindle formation		-2.5	3.6	3.7	28162	117	462	7	1.5	0.57	3619|5347|5516|9735|25936|55143|140735	INCENP|PLK1|PPP2CB|KNTC1|NSL1|CDCA8|DYNLL2	-1.5	0hr
Reactome Gene Sets	6	R-HSA-453279	Mitotic G1 phase and G1/S transition		-2.5	3.3	3.6	28162	149	462	8	1.7	0.61	890|993|4149|5001|5516|5690|5698|6233	CCNA2|CDC25A|MAX|ORC5|PPP2CB|PSMB2|PSMB9|RPS27A	-1.5	0hr
Reactome Gene Sets	6	R-HSA-72766	Translation		-2.5	2.5	3.4	28162	291	462	12	2.6	0.74	2617|3646|6233|10480|10884|23471|51121|51263|60559|64975|84340|92399	GARS1|EIF3E|RPS27A|EIF3M|MRPS30|TRAM1|RPL26L1|MRPL30|SPCS3|MRPL41|GFM2|MRRF	-1.5	0hr
Reactome Gene Sets	6	R-HSA-9013407	RHOH GTPase cycle		-2.5	6.4	4.3	28162	38	462	4	0.87	0.43	399|55075|55717|55968	RHOH|UACA|WDR11|NSFL1C	-1.5	0hr
Reactome Gene Sets	6	R-HSA-5696394	DNA Damage Recognition in GG-NER		-2.5	6.4	4.3	28162	38	462	4	0.87	0.43	6233|10445|79913|93973	RPS27A|MCRS1|ACTR5|ACTR8	-1.5	0hr
Reactome Gene Sets	6	R-HSA-71291	Metabolism of amino acids and derivatives		-2.4	2.3	3.2	28162	374	462	14	3	0.8	36|440|5690|5698|6233|6999|7263|23198|51121|57515|58510|60678|113675|121278	ACADSB|ASNS|PSMB2|PSMB9|RPS27A|TDO2|TST|PSME4|RPL26L1|SERINC1|PRODH2|EEFSEC|SDSL|TPH2	-1.5	0hr
Reactome Gene Sets	6	R-HSA-70326	Glucose metabolism		-2.4	4	3.7	28162	91	462	6	1.3	0.53	3099|5091|5106|5516|6576|132789	HK2|PC|PCK2|PPP2CB|SLC25A1|GNPDA2	-1.5	0hr
Reactome Gene Sets	6	R-HSA-174084	Autodegradation of Cdh1 by Cdh1:APC/C		-2.4	4.8	3.9	28162	64	462	5	1.1	0.48	5690|5698|6233|27338|51433	PSMB2|PSMB9|RPS27A|UBE2S|ANAPC5	-1.5	0hr
Reactome Gene Sets	6	R-HSA-6804115	TP53 regulates transcription of additional cell cycle genes whose exact role in the p53 pathway remain uncertain		-2.4	9.1	4.7	28162	20	462	3	0.65	0.37	4848|9337|55571	CNOT2|CNOT8|CNOT11	-1.5	0hr
Reactome Gene Sets	6	R-HSA-2028269	Signaling by Hippo		-2.4	9.1	4.7	28162	20	462	3	0.65	0.37	7529|23286|26524	YWHAB|WWC1|LATS2	-1.5	0hr
Reactome Gene Sets	6	R-HSA-176412	Phosphorylation of the APC/C		-2.4	9.1	4.7	28162	20	462	3	0.65	0.37	5347|27338|51433	PLK1|UBE2S|ANAPC5	-1.5	0hr
Reactome Gene Sets	6	R-HSA-983169	Class I MHC mediated antigen processing & presentation		-2.4	2.3	3.2	28162	377	462	14	3	0.8	997|4734|5690|5698|6233|7319|7328|8139|11146|23198|23295|26272|27338|51433	CDC34|NEDD4|PSMB2|PSMB9|RPS27A|UBE2A|UBE2H|GAN|GLMN|PSME4|MGRN1|FBXO4|UBE2S|ANAPC5	-1.5	0hr
Reactome Gene Sets	6	R-HSA-196849	Metabolism of water-soluble vitamins and cofactors		-2.4	3.5	3.5	28162	123	462	7	1.5	0.57	4907|5091|5096|27304|54625|65220|79646	NT5E|PC|PCCB|MOCS3|PARP14|NADK|PANK3	-1.5	0hr
Reactome Gene Sets	6	R-HSA-5358346	Hedgehog ligand biogenesis		-2.4	4.7	3.8	28162	65	462	5	1.1	0.48	5690|5698|6233|10956|23198	PSMB2|PSMB9|RPS27A|OS9|PSME4	-1.5	0hr
Reactome Gene Sets	6	R-HSA-380320	Recruitment of NuMA to mitotic centrosomes		-2.3	3.9	3.6	28162	94	462	6	1.3	0.53	5347|22994|55142|80184|93323|95681	PLK1|CEP131|HAUS2|CEP290|HAUS8|CEP41	-1.4	0hr
Reactome Gene Sets	6	R-HSA-69563	p53-Dependent G1 DNA Damage Response		-2.3	4.6	3.8	28162	66	462	5	1.1	0.48	890|5690|5698|6233|23198	CCNA2|PSMB2|PSMB9|RPS27A|PSME4	-1.4	0hr
Reactome Gene Sets	6	R-HSA-69580	p53-Dependent G1/S DNA damage checkpoint		-2.3	4.6	3.8	28162	66	462	5	1.1	0.48	890|5690|5698|6233|23198	CCNA2|PSMB2|PSMB9|RPS27A|PSME4	-1.4	0hr
Reactome Gene Sets	6	R-HSA-901032	ER Quality Control Compartment (ERQC)		-2.3	8.7	4.6	28162	21	462	3	0.65	0.37	6233|10956|91445	RPS27A|OS9|RNF185	-1.4	0hr
Reactome Gene Sets	6	R-HSA-2500257	Resolution of Sister Chromatid Cohesion		-2.3	3.4	3.5	28162	126	462	7	1.5	0.57	3619|5347|5516|9735|25936|55143|140735	INCENP|PLK1|PPP2CB|KNTC1|NSL1|CDCA8|DYNLL2	-1.4	0hr
Reactome Gene Sets	6	R-HSA-1169091	Activation of NF-kappaB in B cells		-2.3	4.5	3.8	28162	67	462	5	1.1	0.48	4794|5690|5698|6233|23198	NFKBIE|PSMB2|PSMB9|RPS27A|PSME4	-1.4	0hr
Reactome Gene Sets	6	R-HSA-68867	Assembly of the pre-replicative complex		-2.3	4.5	3.7	28162	68	462	5	1.1	0.48	5001|5690|5698|6233|23198	ORC5|PSMB2|PSMB9|RPS27A|PSME4	-1.4	0hr
Reactome Gene Sets	6	R-HSA-9694516	SARS-CoV-2 Infection		-2.3	4.5	3.7	28162	68	462	5	1.1	0.48	2932|6233|51652|54625|81631	GSK3B|RPS27A|CHMP3|PARP14|MAP1LC3B	-1.4	0hr
Reactome Gene Sets	6	R-HSA-202424	Downstream TCR signaling		-2.3	3.7	3.5	28162	98	462	6	1.3	0.53	997|5690|5698|5728|6233|23198	CDC34|PSMB2|PSMB9|PTEN|RPS27A|PSME4	-1.4	0hr
Reactome Gene Sets	6	R-HSA-5620912	Anchoring of the basal body to the plasma membrane		-2.3	3.7	3.5	28162	98	462	6	1.3	0.53	5347|22994|55142|80184|93323|95681	PLK1|CEP131|HAUS2|CEP290|HAUS8|CEP41	-1.4	0hr
Reactome Gene Sets	6	R-HSA-5633008	TP53 Regulates Transcription of Cell Death Genes		-2.2	5.5	3.9	28162	44	462	4	0.87	0.43	1121|5876|23368|84883	CHM|RABGGTB|PPP1R13B|AIFM2	-1.4	0hr
Reactome Gene Sets	6	R-HSA-8949215	Mitochondrial calcium ion transport		-2.2	8	4.3	28162	23	462	3	0.65	0.37	6687|7419|90550	SPG7|VDAC3|MCU	-1.4	0hr
Reactome Gene Sets	6	R-HSA-9637690	Response of Mtb to phagocytosis		-2.2	8	4.3	28162	23	462	3	0.65	0.37	4843|5987|6233	NOS2|TRIM27|RPS27A	-1.4	0hr
Reactome Gene Sets	6	R-HSA-5617833	Cilium Assembly		-2.2	2.7	3.2	28162	201	462	9	1.9	0.64	378|5347|22994|55142|80184|89891|93323|95681|140735	ARF4|PLK1|CEP131|HAUS2|CEP290|DYNC2I2|HAUS8|CEP41|DYNLL2	-1.3	0hr
Reactome Gene Sets	6	R-HSA-6811442	Intra-Golgi and retrograde Golgi-to-ER traffic		-2.2	2.7	3.2	28162	202	462	9	1.9	0.64	378|8675|9570|10112|55275|55850|81876|122830|140735	ARF4|STX16|GOSR2|KIF20A|VPS53|USE1|RAB1B|NAA30|DYNLL2	-1.3	0hr
Reactome Gene Sets	6	R-HSA-5693532	DNA Double-Strand Break Repair		-2.2	2.9	3.2	28162	167	462	8	1.7	0.61	890|1111|5531|5889|6233|9031|11073|22976	CCNA2|CHEK1|PPP4C|RAD51C|RPS27A|BAZ1B|TOPBP1|PAXIP1	-1.3	0hr
Reactome Gene Sets	6	R-HSA-194315	Signaling by Rho GTPases		-2.2	1.8	2.8	28162	703	462	21	4.5	0.97	399|3619|5347|5516|7529|8239|9735|10928|25936|26049|51517|55075|55143|55717|55968|56254|80243|114793|140735|158747|347902	RHOH|INCENP|PLK1|PPP2CB|YWHAB|USP9X|KNTC1|RALBP1|NSL1|FAM169A|NCKIPSD|UACA|CDCA8|WDR11|NSFL1C|RNF20|PREX2|FMNL2|DYNLL2|MOSPD2|AMIGO2	-1.3	0hr
Reactome Gene Sets	6	R-HSA-174048	APC/C:Cdc20 mediated degradation of Cyclin B		-2.2	7.6	4.2	28162	24	462	3	0.65	0.37	6233|27338|51433	RPS27A|UBE2S|ANAPC5	-1.3	0hr
Reactome Gene Sets	6	R-HSA-429947	Deadenylation of mRNA		-2.2	7.6	4.2	28162	24	462	3	0.65	0.37	4848|9337|55571	CNOT2|CNOT8|CNOT11	-1.3	0hr
Reactome Gene Sets	6	R-HSA-8939902	Regulation of RUNX2 expression and activity		-2.2	4.2	3.5	28162	73	462	5	1.1	0.48	2932|5690|5698|6233|23198	GSK3B|PSMB2|PSMB9|RPS27A|PSME4	-1.3	0hr
Reactome Gene Sets	6	R-HSA-170834	Signaling by TGF-beta Receptor Complex		-2.2	4.2	3.5	28162	73	462	5	1.1	0.48	2280|5054|6233|8239|50848	FKBP1A|SERPINE1|RPS27A|USP9X|F11R	-1.3	0hr
Reactome Gene Sets	6	R-HSA-73779	RNA Polymerase II Transcription Pre-Initiation And Promoter Opening		-2.1	5.2	3.7	28162	47	462	4	0.87	0.43	5433|6872|6883|404672	POLR2D|TAF1|TAF12|GTF2H5	-1.3	0hr
Reactome Gene Sets	6	R-HSA-167162	RNA Polymerase II HIV Promoter Escape		-2.1	5.2	3.7	28162	47	462	4	0.87	0.43	5433|6872|6883|404672	POLR2D|TAF1|TAF12|GTF2H5	-1.3	0hr
Reactome Gene Sets	6	R-HSA-76042	RNA Polymerase II Transcription Initiation And Promoter Clearance		-2.1	5.2	3.7	28162	47	462	4	0.87	0.43	5433|6872|6883|404672	POLR2D|TAF1|TAF12|GTF2H5	-1.3	0hr
Reactome Gene Sets	6	R-HSA-167161	HIV Transcription Initiation		-2.1	5.2	3.7	28162	47	462	4	0.87	0.43	5433|6872|6883|404672	POLR2D|TAF1|TAF12|GTF2H5	-1.3	0hr
Reactome Gene Sets	6	R-HSA-73776	RNA Polymerase II Promoter Escape		-2.1	5.2	3.7	28162	47	462	4	0.87	0.43	5433|6872|6883|404672	POLR2D|TAF1|TAF12|GTF2H5	-1.3	0hr
Reactome Gene Sets	6	R-HSA-75953	RNA Polymerase II Transcription Initiation		-2.1	5.2	3.7	28162	47	462	4	0.87	0.43	5433|6872|6883|404672	POLR2D|TAF1|TAF12|GTF2H5	-1.3	0hr
Reactome Gene Sets	6	R-HSA-1280218	Adaptive Immune System		-2.1	1.8	2.7	28162	763	462	22	4.8	0.99	997|1075|2280|4734|4794|5516|5690|5698|5728|6233|7319|7328|7529|8139|10112|11146|23198|23295|26272|27338|51433|140735	CDC34|CTSC|FKBP1A|NEDD4|NFKBIE|PPP2CB|PSMB2|PSMB9|PTEN|RPS27A|UBE2A|UBE2H|YWHAB|GAN|KIF20A|GLMN|PSME4|MGRN1|FBXO4|UBE2S|ANAPC5|DYNLL2	-1.3	0hr
Reactome Gene Sets	6	R-HSA-162599	Late Phase of HIV Life Cycle		-2.1	3.1	3.2	28162	139	462	7	1.5	0.57	5433|5901|6233|6872|6883|51652|404672	POLR2D|RAN|RPS27A|TAF1|TAF12|CHMP3|GTF2H5	-1.3	0hr
Reactome Gene Sets	6	R-HSA-9716542	Signaling by Rho GTPases, Miro GTPases and RHOBTB3		-2.1	1.8	2.7	28162	719	462	21	4.5	0.97	399|3619|5347|5516|7529|8239|9735|10928|25936|26049|51517|55075|55143|55717|55968|56254|80243|114793|140735|158747|347902	RHOH|INCENP|PLK1|PPP2CB|YWHAB|USP9X|KNTC1|RALBP1|NSL1|FAM169A|NCKIPSD|UACA|CDCA8|WDR11|NSFL1C|RNF20|PREX2|FMNL2|DYNLL2|MOSPD2|AMIGO2	-1.3	0hr
Reactome Gene Sets	6	R-HSA-5619115	Disorders of transmembrane transporters		-2.1	2.8	3.1	28162	175	462	8	1.7	0.61	21|5690|5698|6233|6566|10956|23198|91445	ABCA3|PSMB2|PSMB9|RPS27A|SLC16A1|OS9|PSME4|RNF185	-1.3	0hr
Reactome Gene Sets	6	R-HSA-179409	APC-Cdc20 mediated degradation of Nek2A		-2.1	7	4	28162	26	462	3	0.65	0.37	6233|27338|51433	RPS27A|UBE2S|ANAPC5	-1.3	0hr
Reactome Gene Sets	6	R-HSA-901042	Calnexin/calreticulin cycle		-2.1	7	4	28162	26	462	3	0.65	0.37	6233|10956|91445	RPS27A|OS9|RNF185	-1.3	0hr
Reactome Gene Sets	6	R-HSA-8852276	The role of GTSE1 in G2/M progression after G2 checkpoint		-2.1	4	3.4	28162	77	462	5	1.1	0.48	5347|5690|5698|6233|23198	PLK1|PSMB2|PSMB9|RPS27A|PSME4	-1.3	0hr
Reactome Gene Sets	6	R-HSA-211733	Regulation of activated PAK-2p34 by proteasome mediated degradation		-2	4.9	3.5	28162	50	462	4	0.87	0.43	5690|5698|6233|23198	PSMB2|PSMB9|RPS27A|PSME4	-1.2	0hr
Reactome Gene Sets	6	R-HSA-8978868	Fatty acid metabolism		-2	2.8	3	28162	177	462	8	1.7	0.61	1544|5096|5264|6319|6576|7923|60481|201562	CYP1A2|PCCB|PHYH|SCD|SLC25A1|HSD17B8|ELOVL5|HACD2	-1.2	0hr
Reactome Gene Sets	6	R-HSA-1538133	G0 and Early G1		-2	6.8	3.9	28162	27	462	3	0.65	0.37	890|993|4149	CCNA2|CDC25A|MAX	-1.2	0hr
Reactome Gene Sets	6	R-HSA-9635486	Infection with Mycobacterium tuberculosis		-2	6.8	3.9	28162	27	462	3	0.65	0.37	4843|5987|6233	NOS2|TRIM27|RPS27A	-1.2	0hr
Reactome Gene Sets	6	R-HSA-5250941	Negative epigenetic regulation of rRNA expression		-2	3.3	3.2	28162	110	462	6	1.3	0.53	23378|23411|51082|79595|79685|404672	RRP8|SIRT1|POLR1D|SAP130|SAP30L|GTF2H5	-1.2	0hr
Reactome Gene Sets	6	R-HSA-5653656	Vesicle-mediated transport		-5.8	3.5	6	28162	673	241	20	8.3	1.8	213|547|801|966|1075|1121|4253|6844|8675|9179|9871|26000|55014|55291|55357|55667|60592|81562|122830|388552	ALB|KIF1A|CALM1|CD59|CTSC|CHM|MIA2|VAMP2|STX16|AP4M1|SEC24D|TBC1D10B|STX17|PPP6R3|TBC1D2|DENND4C|SCOC|LMAN2L|NAA30|BLOC1S3	-3.7	24hr
Reactome Gene Sets	6	R-HSA-199991	Membrane Trafficking		-5.6	3.5	5.9	28162	634	241	19	7.9	1.7	547|801|966|1075|1121|4253|6844|8675|9179|9871|26000|55014|55291|55357|55667|60592|81562|122830|388552	KIF1A|CALM1|CD59|CTSC|CHM|MIA2|VAMP2|STX16|AP4M1|SEC24D|TBC1D10B|STX17|PPP6R3|TBC1D2|DENND4C|SCOC|LMAN2L|NAA30|BLOC1S3	-3.6	24hr
Reactome Gene Sets	6	R-HSA-5694530	Cargo concentration in the ER		-5.1	18	8.9	28162	33	241	5	2.1	0.92	966|1075|4253|9871|81562	CD59|CTSC|MIA2|SEC24D|LMAN2L	-3.2	24hr
Reactome Gene Sets	6	R-HSA-204005	COPII-mediated vesicle transport		-4.6	10	7.1	28162	68	241	6	2.5	1	966|1075|9871|55014|55291|81562	CD59|CTSC|SEC24D|STX17|PPP6R3|LMAN2L	-2.9	24hr
Reactome Gene Sets	6	R-HSA-5339562	Uptake and actions of bacterial toxins		-3.9	15	7.3	28162	31	241	4	1.7	0.82	801|928|5609|6844	CALM1|CD9|MAP2K7|VAMP2	-2.4	24hr
Reactome Gene Sets	6	R-HSA-199977	ER to Golgi Anterograde Transport		-3.4	5.3	5	28162	154	241	7	2.9	1.1	966|1075|4253|9871|55014|55291|81562	CD59|CTSC|MIA2|SEC24D|STX17|PPP6R3|LMAN2L	-2.1	24hr
Reactome Gene Sets	6	R-HSA-948021	Transport to the Golgi and subsequent modification		-3	4.4	4.3	28162	185	241	7	2.9	1.1	966|1075|4253|9871|55014|55291|81562	CD59|CTSC|MIA2|SEC24D|STX17|PPP6R3|LMAN2L	-1.8	24hr
Reactome Gene Sets	6	R-HSA-446203	Asparagine N-linked glycosylation		-2.9	3.5	4	28162	304	241	9	3.7	1.2	966|1075|4253|7369|9871|10956|55014|55291|81562	CD59|CTSC|MIA2|UMOD|SEC24D|OS9|STX17|PPP6R3|LMAN2L	-1.8	24hr
Reactome Gene Sets	6	R-HSA-499943	Interconversion of nucleotide di- and triphosphates		-2.7	12	5.4	28162	30	241	3	1.2	0.71	2987|56474|102157402	GUK1|CTPS2|AK6	-1.7	24hr
Reactome Gene Sets	6	R-HSA-1280218	Adaptive Immune System		-2.6	2.3	3.4	28162	763	241	15	6.2	1.6	801|1075|4277|6890|7321|9402|9871|10193|10477|10517|10892|23304|26272|51433|79109	CALM1|CTSC|MICB|TAP1|UBE2D1|GRAP2|SEC24D|RNF41|UBE2E3|FBXW10|MALT1|UBR2|FBXO4|ANAPC5|MAPKAP1	-1.6	24hr
Reactome Gene Sets	6	R-HSA-983169	Class I MHC mediated antigen processing & presentation		-2.3	2.8	3.3	28162	377	241	9	3.7	1.2	6890|7321|9871|10193|10477|10517|23304|26272|51433	TAP1|UBE2D1|SEC24D|RNF41|UBE2E3|FBXW10|UBR2|FBXO4|ANAPC5	-1.4	24hr
Reactome Gene Sets	6	R-HSA-2454202	Fc epsilon receptor (FCERI) signaling		-2.2	4.4	3.6	28162	134	241	5	2.1	0.92	801|5609|7321|9402|10892	CALM1|MAP2K7|UBE2D1|GRAP2|MALT1	-1.4	24hr
Reactome Gene Sets	6	R-HSA-5633008	TP53 Regulates Transcription of Cell Death Genes		-2.2	8	4.3	28162	44	241	3	1.2	0.71	1121|23368|55367	CHM|PPP1R13B|PIDD1	-1.3	24hr
Reactome Gene Sets	6	R-HSA-2565942	Regulation of PLK1 Activity at G2/M Transition		-2.2	5.3	3.8	28162	88	241	4	1.7	0.82	80184|84962|93323|95681	CEP290|AJUBA|HAUS8|CEP41	-1.3	24hr
Reactome Gene Sets	6	R-HSA-1640170	Cell Cycle		-2.2	2.2	3	28162	692	241	13	5.4	1.5	5981|6683|7321|9663|23047|51433|54069|55291|80184|84057|84962|93323|95681	RFC1|SPAST|UBE2D1|LPIN2|PDS5B|ANAPC5|MIS18A|PPP6R3|CEP290|MND1|AJUBA|HAUS8|CEP41	-1.3	24hr
Reactome Gene Sets	6	R-HSA-2559583	Cellular Senescence		-2.1	3.6	3.3	28162	197	241	6	2.5	1	3006|3009|5609|7321|23043|51433	H1-2|H1-5|MAP2K7|UBE2D1|TNIK|ANAPC5	-1.3	24hr
Reactome Gene Sets	6	R-HSA-5621481	C-type lectin receptors (CLRs)		-2.1	4.1	3.5	28162	142	241	5	2.1	0.92	801|5580|7321|10892|283463	CALM1|PRKCD|UBE2D1|MALT1|MUC19	-1.3	24hr
Reactome Gene Sets	6	R-HSA-6811440	Retrograde transport at the Trans-Golgi-Network		-2.1	7.2	4	28162	49	241	3	1.2	0.71	8675|60592|122830	STX16|SCOC|NAA30	-1.3	24hr
Reactome Gene Sets	6	R-HSA-1483249	Inositol phosphate metabolism		-2	7	4	28162	50	241	3	1.2	0.71	801|3628|55190	CALM1|INPP1|NUDT11	-1.2	24hr
Reactome Gene Sets	6	R-HSA-1592230	Mitochondrial biogenesis		-2	4.9	3.6	28162	95	241	4	1.7	0.82	801|9551|64216|125988	CALM1|ATP5MF|TFB2M|MICOS13	-1.2	24hr
Reactome Gene Sets	6	R-HSA-8957322	Metabolism of steroids		-2	3.9	3.3	28162	151	241	5	2.1	0.92	213|1585|1595|6713|9871	ALB|CYP11B2|CYP51A1|SQLE|SEC24D	-1.2	24hr
Reactome Gene Sets	6	R-HSA-3700989	Transcriptional Regulation by TP53		-12	5.5	9.9	28162	365	365	26	7.1	1.3	890|1107|1327|1345|1350|3622|4513|4697|4848|5876|5883|6233|6341|6872|6880|6908|7027|8649|9337|55571|79837|80196|83667|84883|90809|404672	CCNA2|CHD3|COX4I1|COX6C|COX7C|ING2|COX2|NDUFA4|CNOT2|RABGGTB|RAD9A|RPS27A|SCO1|TAF1|TAF9|TBP|TFDP1|LAMTOR3|CNOT8|CNOT11|PIP4K2C|RNF34|SESN2|AIFM2|PIP4P1|GTF2H5	-8.4	4hr
Reactome Gene Sets	6	R-HSA-611105	Respiratory electron transport		-7	8.2	8.4	28162	103	365	11	3	0.89	1327|1345|1350|1537|4513|4696|4697|4710|6341|51079|54539	COX4I1|COX6C|COX7C|CYC1|COX2|NDUFA3|NDUFA4|NDUFB4|SCO1|NDUFA13|NDUFB11	-4.6	4hr
Reactome Gene Sets	6	R-HSA-163200	Respiratory electron transport, ATP synthesis by chemiosmotic coupling, and heat production by uncoupling proteins.		-7	7.3	8.1	28162	127	365	12	3.3	0.93	1327|1345|1350|1537|4513|4696|4697|4710|6341|9551|51079|54539	COX4I1|COX6C|COX7C|CYC1|COX2|NDUFA3|NDUFA4|NDUFB4|SCO1|ATP5MF|NDUFA13|NDUFB11	-4.6	4hr
Reactome Gene Sets	6	R-HSA-69278	Cell Cycle, Mitotic		-6.4	3.3	6.3	28162	561	365	24	6.6	1.3	890|993|1030|3619|4149|5698|6233|7027|8815|9232|10112|10133|10382|23047|23310|23592|25936|27338|29781|51433|55706|80184|95681|132660	CCNA2|CDC25A|CDKN2B|INCENP|MAX|PSMB9|RPS27A|TFDP1|BANF1|PTTG1|KIF20A|OPTN|TUBB4A|PDS5B|NCAPD3|LEMD3|NSL1|UBE2S|NCAPH2|ANAPC5|NDC1|CEP290|CEP41|LIN54	-4.2	4hr
Reactome Gene Sets	6	R-HSA-1640170	Cell Cycle		-6.3	3	6.1	28162	692	365	27	7.4	1.4	890|993|1030|3619|4149|5698|5883|5889|6233|7027|8815|9232|10112|10133|10382|23047|23310|23592|25936|27338|29781|51433|55706|79075|80184|95681|132660	CCNA2|CDC25A|CDKN2B|INCENP|MAX|PSMB9|RAD9A|RAD51C|RPS27A|TFDP1|BANF1|PTTG1|KIF20A|OPTN|TUBB4A|PDS5B|NCAPD3|LEMD3|NSL1|UBE2S|NCAPH2|ANAPC5|NDC1|DSCC1|CEP290|CEP41|LIN54	-4.2	4hr
Reactome Gene Sets	6	R-HSA-1428517	The citric acid (TCA) cycle and respiratory electron transport		-6.2	5.6	7.1	28162	178	365	13	3.6	0.97	1327|1345|1350|1537|4513|4696|4697|4710|6341|6566|9551|51079|54539	COX4I1|COX6C|COX7C|CYC1|COX2|NDUFA3|NDUFA4|NDUFB4|SCO1|SLC16A1|ATP5MF|NDUFA13|NDUFB11	-4.1	4hr
Reactome Gene Sets	6	R-HSA-72306	tRNA processing		-5.9	7.2	7.4	28162	107	365	10	2.7	0.85	10556|10898|10978|24140|55706|60487|63892|79897|84705|283989	RPP30|CPSF4|CLP1|FTSJ1|NDC1|TRMT11|THADA|RPP21|GTPBP3|TSEN54	-3.8	4hr
Reactome Gene Sets	6	R-HSA-5633007	Regulation of TP53 Activity		-5.1	5.3	6.3	28162	160	365	11	3	0.89	890|1107|3622|5883|6233|6872|6880|6908|79837|80196|90809	CCNA2|CHD3|ING2|RAD9A|RPS27A|TAF1|TAF9|TBP|PIP4K2C|RNF34|PIP4P1	-3.2	4hr
Reactome Gene Sets	6	R-HSA-5653656	Vesicle-mediated transport		-5	2.8	5.3	28162	673	365	24	6.6	1.3	378|966|2153|3949|6233|7018|9367|9382|10112|10113|10133|10382|10525|11337|22905|26000|26052|27333|51028|55014|55357|57148|81631|90411	ARF4|CD59|F5|LDLR|RPS27A|TF|RAB9A|COG1|KIF20A|PREB|OPTN|TUBB4A|HYOU1|GABARAP|EPN2|TBC1D10B|DNM3|GOLIM4|VPS36|STX17|TBC1D2|RALGAPB|MAP1LC3B|MCFD2	-3.2	4hr
Reactome Gene Sets	6	R-HSA-2262752	Cellular responses to stress		-5	2.7	5.2	28162	676	365	24	6.6	1.3	440|890|1030|1327|1345|1350|1912|2113|3006|4513|4697|5609|5698|6170|6233|6341|7027|8649|10049|10382|27338|51433|55706|83667	ASNS|CCNA2|CDKN2B|COX4I1|COX6C|COX7C|PHC2|ETS1|H1-2|COX2|NDUFA4|MAP2K7|PSMB9|RPL39|RPS27A|SCO1|TFDP1|LAMTOR3|DNAJB6|TUBB4A|UBE2S|ANAPC5|NDC1|SESN2	-3.2	4hr
Reactome Gene Sets	6	R-HSA-199991	Membrane Trafficking		-5	2.8	5.3	28162	634	365	23	6.3	1.3	378|966|2153|3949|6233|7018|9367|9382|10112|10113|10133|10382|11337|22905|26000|26052|27333|51028|55014|55357|57148|81631|90411	ARF4|CD59|F5|LDLR|RPS27A|TF|RAB9A|COG1|KIF20A|PREB|OPTN|TUBB4A|GABARAP|EPN2|TBC1D10B|DNM3|GOLIM4|VPS36|STX17|TBC1D2|RALGAPB|MAP1LC3B|MCFD2	-3.1	4hr
Reactome Gene Sets	6	R-HSA-8953897	Cellular responses to external stimuli		-4.9	2.7	5.1	28162	690	365	24	6.6	1.3	440|890|1030|1327|1345|1350|1912|2113|3006|4513|4697|5609|5698|6170|6233|6341|7027|8649|10049|10382|27338|51433|55706|83667	ASNS|CCNA2|CDKN2B|COX4I1|COX6C|COX7C|PHC2|ETS1|H1-2|COX2|NDUFA4|MAP2K7|PSMB9|RPL39|RPS27A|SCO1|TFDP1|LAMTOR3|DNAJB6|TUBB4A|UBE2S|ANAPC5|NDC1|SESN2	-3.1	4hr
Reactome Gene Sets	6	R-HSA-5628897	TP53 Regulates Metabolic Genes		-4.8	7.1	6.5	28162	87	365	8	2.2	0.77	1327|1345|1350|4513|4697|6341|8649|83667	COX4I1|COX6C|COX7C|COX2|NDUFA4|SCO1|LAMTOR3|SESN2	-3	4hr
Reactome Gene Sets	6	R-HSA-1268020	Mitochondrial protein import		-4.7	8.4	6.8	28162	64	365	7	1.9	0.72	293|1537|2671|9804|10063|10165|150274	SLC25A6|CYC1|GFER|TOMM20|COX17|SLC25A13|HSCB	-3	4hr
Reactome Gene Sets	6	R-HSA-1538133	G0 and Early G1		-4.6	14	7.9	28162	27	365	5	1.4	0.61	890|993|4149|7027|132660	CCNA2|CDC25A|MAX|TFDP1|LIN54	-3	4hr
Reactome Gene Sets	6	R-HSA-68886	M Phase		-4.4	3.1	5	28162	418	365	17	4.7	1.1	3619|5698|6233|8815|9232|10112|10382|23047|23310|23592|25936|27338|29781|51433|55706|80184|95681	INCENP|PSMB9|RPS27A|BANF1|PTTG1|KIF20A|TUBB4A|PDS5B|NCAPD3|LEMD3|NSL1|UBE2S|NCAPH2|ANAPC5|NDC1|CEP290|CEP41	-2.8	4hr
Reactome Gene Sets	6	R-HSA-69242	S Phase		-4.3	4.8	5.5	28162	162	365	10	2.7	0.85	890|993|4149|5698|6233|7027|23047|27338|51433|132660	CCNA2|CDC25A|MAX|PSMB9|RPS27A|TFDP1|PDS5B|UBE2S|ANAPC5|LIN54	-2.7	4hr
Reactome Gene Sets	6	R-HSA-9609507	Protein localization		-4.2	4.7	5.5	28162	163	365	10	2.7	0.85	293|1537|2671|5264|6233|9804|10063|10165|150274|373156	SLC25A6|CYC1|GFER|PHYH|RPS27A|TOMM20|COX17|SLC25A13|HSCB|GSTK1	-2.7	4hr
Reactome Gene Sets	6	R-HSA-68882	Mitotic Anaphase		-4.2	3.9	5.2	28162	236	365	12	3.3	0.93	3619|5698|6233|8815|9232|10382|23047|23592|25936|27338|51433|55706	INCENP|PSMB9|RPS27A|BANF1|PTTG1|TUBB4A|PDS5B|LEMD3|NSL1|UBE2S|ANAPC5|NDC1	-2.6	4hr
Reactome Gene Sets	6	R-HSA-2555396	Mitotic Metaphase and Anaphase		-4.2	3.9	5.1	28162	237	365	12	3.3	0.93	3619|5698|6233|8815|9232|10382|23047|23592|25936|27338|51433|55706	INCENP|PSMB9|RPS27A|BANF1|PTTG1|TUBB4A|PDS5B|LEMD3|NSL1|UBE2S|ANAPC5|NDC1	-2.6	4hr
Reactome Gene Sets	6	R-HSA-1362277	Transcription of E2F targets under negative control by DREAM complex		-4	16	7.6	28162	19	365	4	1.1	0.54	993|4149|7027|132660	CDC25A|MAX|TFDP1|LIN54	-2.5	4hr
Reactome Gene Sets	6	R-HSA-6784531	tRNA processing in the nucleus		-4	8.1	6.2	28162	57	365	6	1.6	0.67	10556|10898|10978|55706|79897|283989	RPP30|CPSF4|CLP1|NDC1|RPP21|TSEN54	-2.5	4hr
Reactome Gene Sets	6	R-HSA-69202	Cyclin E associated events during G1/S transition		-4	6.5	5.8	28162	83	365	7	1.9	0.72	890|993|4149|5698|6233|7027|132660	CCNA2|CDC25A|MAX|PSMB9|RPS27A|TFDP1|LIN54	-2.5	4hr
Reactome Gene Sets	6	R-HSA-69656	Cyclin A:Cdk2-associated events at S phase entry		-3.9	6.4	5.7	28162	85	365	7	1.9	0.72	890|993|4149|5698|6233|7027|132660	CCNA2|CDC25A|MAX|PSMB9|RPS27A|TFDP1|LIN54	-2.4	4hr
Reactome Gene Sets	6	R-HSA-5205685	PINK1-PRKN Mediated Mitophagy		-3.8	14	7	28162	22	365	4	1.1	0.54	6233|8878|9804|81631	RPS27A|SQSTM1|TOMM20|MAP1LC3B	-2.3	4hr
Reactome Gene Sets	6	R-HSA-6811555	PI5P Regulates TP53 Acetylation		-3.8	26	8.5	28162	9	365	3	0.82	0.47	3622|79837|90809	ING2|PIP4K2C|PIP4P1	-2.3	4hr
Reactome Gene Sets	6	R-HSA-196854	Metabolism of vitamins and cofactors		-3.7	4.1	4.9	28162	190	365	10	2.7	0.85	2644|3949|4907|5096|6470|54884|55312|65220|79646|93100	GCHFR|LDLR|NT5E|PCCB|SHMT1|RETSAT|RFK|NADK|PANK3|NAPRT	-2.3	4hr
Reactome Gene Sets	6	R-HSA-8953854	Metabolism of RNA		-3.7	2.4	4.2	28162	673	365	21	5.8	1.2	4848|5698|6170|6233|9337|10556|10898|10978|24140|51077|55571|55706|60487|63892|79897|84271|84705|90459|196513|283989|404672	CNOT2|PSMB9|RPL39|RPS27A|CNOT8|RPP30|CPSF4|CLP1|FTSJ1|FCF1|CNOT11|NDC1|TRMT11|THADA|RPP21|POLDIP3|GTPBP3|ERI1|DCP1B|TSEN54|GTF2H5	-2.3	4hr
Reactome Gene Sets	6	R-HSA-9707564	Cytoprotection by HMOX1		-3.7	5	5.1	28162	124	365	8	2.2	0.77	1327|1345|1350|4513|4697|5698|6233|6341	COX4I1|COX6C|COX7C|COX2|NDUFA4|PSMB9|RPS27A|SCO1	-2.3	4hr
Reactome Gene Sets	6	R-HSA-2559583	Cellular Senescence		-3.6	3.9	4.7	28162	197	365	10	2.7	0.85	890|1030|1912|2113|3006|5609|6233|7027|27338|51433	CCNA2|CDKN2B|PHC2|ETS1|H1-2|MAP2K7|RPS27A|TFDP1|UBE2S|ANAPC5	-2.2	4hr
Reactome Gene Sets	6	R-HSA-8854214	TBC/RABGAPs		-3.5	8.4	5.7	28162	46	365	5	1.4	0.61	10133|11337|26000|55357|81631	OPTN|GABARAP|TBC1D10B|TBC1D2|MAP1LC3B	-2.2	4hr
Reactome Gene Sets	6	R-HSA-9664873	Pexophagy		-3.5	21	7.6	28162	11	365	3	0.82	0.47	6233|8878|81631	RPS27A|SQSTM1|MAP1LC3B	-2.2	4hr
Reactome Gene Sets	6	R-HSA-6791312	TP53 Regulates Transcription of Cell Cycle Genes		-3.4	8	5.6	28162	48	365	5	1.4	0.61	890|4848|7027|9337|55571	CCNA2|CNOT2|TFDP1|CNOT8|CNOT11	-2.1	4hr
Reactome Gene Sets	6	R-HSA-1632852	Macroautophagy		-3.4	4.5	4.7	28162	136	365	8	2.2	0.77	123|6233|8649|8878|9804|10382|11337|81631	PLIN2|RPS27A|LAMTOR3|SQSTM1|TOMM20|TUBB4A|GABARAP|MAP1LC3B	-2.1	4hr
Reactome Gene Sets	6	R-HSA-176409	APC/C:Cdc20 mediated degradation of mitotic proteins		-3.3	6.1	5.1	28162	76	365	6	1.6	0.67	890|5698|6233|9232|27338|51433	CCNA2|PSMB9|RPS27A|PTTG1|UBE2S|ANAPC5	-2.1	4hr
Reactome Gene Sets	6	R-HSA-176814	Activation of APC/C and APC/C:Cdc20 mediated degradation of mitotic proteins		-3.3	6	5	28162	77	365	6	1.6	0.67	890|5698|6233|9232|27338|51433	CCNA2|PSMB9|RPS27A|PTTG1|UBE2S|ANAPC5	-2	4hr
Reactome Gene Sets	6	R-HSA-5205647	Mitophagy		-3.3	11	6	28162	29	365	4	1.1	0.54	6233|8878|9804|81631	RPS27A|SQSTM1|TOMM20|MAP1LC3B	-2	4hr
Reactome Gene Sets	6	R-HSA-5688426	Deubiquitination		-3.3	3.1	4.2	28162	297	365	12	3.3	0.93	890|993|5423|5698|6233|9804|10318|10868|23032|23326|57559|79913	CCNA2|CDC25A|POLB|PSMB9|RPS27A|TOMM20|TNIP1|USP20|USP33|USP22|STAMBPL1|ACTR5	-2	4hr
Reactome Gene Sets	6	R-HSA-6804758	Regulation of TP53 Activity through Acetylation		-3.2	10	5.8	28162	30	365	4	1.1	0.54	1107|3622|79837|90809	CHD3|ING2|PIP4K2C|PIP4P1	-2	4hr
Reactome Gene Sets	6	R-HSA-8866652	Synthesis of active ubiquitin: roles of E1 and E2 enzymes		-3.2	10	5.8	28162	30	365	4	1.1	0.54	6233|7319|7328|27338	RPS27A|UBE2A|UBE2H|UBE2S	-2	4hr
Reactome Gene Sets	6	R-HSA-9663891	Selective autophagy		-3.2	5.7	4.9	28162	81	365	6	1.6	0.67	123|6233|8878|9804|10382|81631	PLIN2|RPS27A|SQSTM1|TOMM20|TUBB4A|MAP1LC3B	-2	4hr
Reactome Gene Sets	6	R-HSA-2173796	SMAD2/SMAD3:SMAD4 heterotrimer regulates transcription		-3.1	9.6	5.6	28162	32	365	4	1.1	0.54	1030|5054|6233|7027	CDKN2B|SERPINE1|RPS27A|TFDP1	-1.9	4hr
Reactome Gene Sets	6	R-HSA-453279	Mitotic G1 phase and G1/S transition		-3.1	4.1	4.4	28162	149	365	8	2.2	0.77	890|993|1030|4149|5698|6233|7027|132660	CCNA2|CDC25A|CDKN2B|MAX|PSMB9|RPS27A|TFDP1|LIN54	-1.9	4hr
Reactome Gene Sets	6	R-HSA-9612973	Autophagy		-3.1	4.1	4.4	28162	151	365	8	2.2	0.77	123|6233|8649|8878|9804|10382|11337|81631	PLIN2|RPS27A|LAMTOR3|SQSTM1|TOMM20|TUBB4A|GABARAP|MAP1LC3B	-1.9	4hr
Reactome Gene Sets	6	R-HSA-5694530	Cargo concentration in the ER		-3.1	9.4	5.5	28162	33	365	4	1.1	0.54	966|2153|10113|90411	CD59|F5|PREB|MCFD2	-1.9	4hr
Reactome Gene Sets	6	R-HSA-2559585	Oncogene Induced Senescence		-3.1	9.4	5.5	28162	33	365	4	1.1	0.54	1030|2113|6233|7027	CDKN2B|ETS1|RPS27A|TFDP1	-1.9	4hr
Reactome Gene Sets	6	R-HSA-2467813	Separation of Sister Chromatids		-3	3.6	4.2	28162	191	365	9	2.5	0.81	3619|5698|6233|9232|10382|23047|25936|27338|51433	INCENP|PSMB9|RPS27A|PTTG1|TUBB4A|PDS5B|NSL1|UBE2S|ANAPC5	-1.9	4hr
Reactome Gene Sets	6	R-HSA-199977	ER to Golgi Anterograde Transport		-3	4	4.3	28162	154	365	8	2.2	0.77	378|966|2153|9382|10113|10382|55014|90411	ARF4|CD59|F5|COG1|PREB|TUBB4A|STX17|MCFD2	-1.8	4hr
Reactome Gene Sets	6	R-HSA-174143	APC/C-mediated degradation of cell cycle proteins		-3	5.3	4.6	28162	88	365	6	1.6	0.67	890|5698|6233|9232|27338|51433	CCNA2|PSMB9|RPS27A|PTTG1|UBE2S|ANAPC5	-1.8	4hr
Reactome Gene Sets	6	R-HSA-453276	Regulation of mitotic cell cycle		-3	5.3	4.6	28162	88	365	6	1.6	0.67	890|5698|6233|9232|27338|51433	CCNA2|PSMB9|RPS27A|PTTG1|UBE2S|ANAPC5	-1.8	4hr
Reactome Gene Sets	6	R-HSA-162906	HIV Infection		-3	3.3	4	28162	234	365	10	2.7	0.85	293|567|5698|6233|6872|6880|6908|8815|55706|404672	SLC25A6|B2M|PSMB9|RPS27A|TAF1|TAF9|TBP|BANF1|NDC1|GTF2H5	-1.8	4hr
Reactome Gene Sets	6	R-HSA-1362300	Transcription of E2F targets under negative control by p107 (RBL1) and p130 (RBL2) in complex with HDAC1		-3	14	6.2	28162	16	365	3	0.82	0.47	890|7027|132660	CCNA2|TFDP1|LIN54	-1.8	4hr
Reactome Gene Sets	6	R-HSA-69275	G2/M Transition		-3	3.5	4.1	28162	196	365	9	2.5	0.81	890|993|5698|6233|10133|10382|80184|95681|132660	CCNA2|CDC25A|PSMB9|RPS27A|OPTN|TUBB4A|CEP290|CEP41|LIN54	-1.8	4hr
Reactome Gene Sets	6	R-HSA-196849	Metabolism of water-soluble vitamins and cofactors		-2.9	4.4	4.3	28162	123	365	7	1.9	0.72	4907|5096|6470|55312|65220|79646|93100	NT5E|PCCB|SHMT1|RFK|NADK|PANK3|NAPRT	-1.8	4hr
Reactome Gene Sets	6	R-HSA-453274	Mitotic G2-G2/M phases		-2.9	3.5	4.1	28162	198	365	9	2.5	0.81	890|993|5698|6233|10133|10382|80184|95681|132660	CCNA2|CDC25A|PSMB9|RPS27A|OPTN|TUBB4A|CEP290|CEP41|LIN54	-1.8	4hr
Reactome Gene Sets	6	R-HSA-9711123	Cellular response to chemical stress		-2.9	3.9	4.2	28162	160	365	8	2.2	0.77	1327|1345|1350|4513|4697|5698|6233|6341	COX4I1|COX6C|COX7C|COX2|NDUFA4|PSMB9|RPS27A|SCO1	-1.8	4hr
Reactome Gene Sets	6	R-HSA-6804756	Regulation of TP53 Activity through Phosphorylation		-2.9	5	4.4	28162	92	365	6	1.6	0.67	890|5883|6233|6872|6880|6908	CCNA2|RAD9A|RPS27A|TAF1|TAF9|TBP	-1.8	4hr
Reactome Gene Sets	6	R-HSA-71291	Metabolism of amino acids and derivatives		-2.9	2.7	3.8	28162	374	365	13	3.6	0.97	384|440|1629|2593|5698|5831|6170|6233|6470|10165|23446|57515|60678	ARG2|ASNS|DBT|GAMT|PSMB9|PYCR1|RPL39|RPS27A|SHMT1|SLC25A13|SLC44A1|SERINC1|EEFSEC	-1.8	4hr
Reactome Gene Sets	6	R-HSA-9013407	RHOH GTPase cycle		-2.8	8.1	5	28162	38	365	4	1.1	0.54	399|1629|55075|55968	RHOH|DBT|UACA|NSFL1C	-1.7	4hr
Reactome Gene Sets	6	R-HSA-114608	Platelet degranulation		-2.8	4.2	4.2	28162	129	365	7	1.9	0.72	928|2153|5054|7018|7076|51368|66005	CD9|F5|SERPINE1|TF|TIMP1|TEX264|CHID1	-1.7	4hr
Reactome Gene Sets	6	R-HSA-73894	DNA Repair		-2.8	2.8	3.7	28162	335	365	12	3.3	0.93	890|2175|5423|5883|5889|6233|7374|8554|9031|9768|79913|404672	CCNA2|FANCA|POLB|RAD9A|RAD51C|RPS27A|UNG|PIAS1|BAZ1B|PCLAF|ACTR5|GTF2H5	-1.7	4hr
Reactome Gene Sets	6	R-HSA-69206	G1/S Transition		-2.8	4.1	4.1	28162	131	365	7	1.9	0.72	890|993|4149|5698|6233|7027|132660	CCNA2|CDC25A|MAX|PSMB9|RPS27A|TFDP1|LIN54	-1.7	4hr
Reactome Gene Sets	6	R-HSA-76005	Response to elevated platelet cytosolic Ca2+		-2.7	4	4	28162	134	365	7	1.9	0.72	928|2153|5054|7018|7076|51368|66005	CD9|F5|SERPINE1|TF|TIMP1|TEX264|CHID1	-1.7	4hr
Reactome Gene Sets	6	R-HSA-174154	APC/C:Cdc20 mediated degradation of Securin		-2.7	5.7	4.4	28162	68	365	5	1.4	0.61	5698|6233|9232|27338|51433	PSMB9|RPS27A|PTTG1|UBE2S|ANAPC5	-1.7	4hr
Reactome Gene Sets	6	R-HSA-204005	COPII-mediated vesicle transport		-2.7	5.7	4.4	28162	68	365	5	1.4	0.61	966|2153|10113|55014|90411	CD59|F5|PREB|STX17|MCFD2	-1.7	4hr
Reactome Gene Sets	6	R-HSA-6804115	TP53 regulates transcription of additional cell cycle genes whose exact role in the p53 pathway remain uncertain		-2.7	12	5.4	28162	20	365	3	0.82	0.47	4848|9337|55571	CNOT2|CNOT8|CNOT11	-1.7	4hr
Reactome Gene Sets	6	R-HSA-446203	Asparagine N-linked glycosylation		-2.7	2.8	3.6	28162	304	365	11	3	0.89	378|966|2153|6233|6675|9382|10113|10382|10956|55014|90411	ARF4|CD59|F5|RPS27A|UAP1|COG1|PREB|TUBB4A|OS9|STX17|MCFD2	-1.6	4hr
Reactome Gene Sets	6	R-HSA-5689880	Ub-specific processing proteases		-2.6	3.2	3.7	28162	220	365	9	2.5	0.81	890|993|5423|5698|6233|9804|10868|23032|23326	CCNA2|CDC25A|POLB|PSMB9|RPS27A|TOMM20|USP20|USP33|USP22	-1.6	4hr
Reactome Gene Sets	6	R-HSA-2173793	Transcriptional activity of SMAD2/SMAD3:SMAD4 heterotrimer		-2.6	7	4.6	28162	44	365	4	1.1	0.54	1030|5054|6233|7027	CDKN2B|SERPINE1|RPS27A|TFDP1	-1.6	4hr
Reactome Gene Sets	6	R-HSA-174184	Cdc20:Phospho-APC/C mediated degradation of Cyclin A		-2.6	5.3	4.2	28162	73	365	5	1.4	0.61	890|5698|6233|27338|51433	CCNA2|PSMB9|RPS27A|UBE2S|ANAPC5	-1.6	4hr
Reactome Gene Sets	6	R-HSA-69017	CDK-mediated phosphorylation and removal of Cdc6		-2.6	5.3	4.2	28162	73	365	5	1.4	0.61	890|5698|6233|27338|51433	CCNA2|PSMB9|RPS27A|UBE2S|ANAPC5	-1.6	4hr
Reactome Gene Sets	6	R-HSA-174178	APC/C:Cdh1 mediated degradation of Cdc20 and other APC/C:Cdh1 targeted proteins in late mitosis/early G1		-2.6	5.2	4.2	28162	74	365	5	1.4	0.61	5698|6233|9232|27338|51433	PSMB9|RPS27A|PTTG1|UBE2S|ANAPC5	-1.6	4hr
Reactome Gene Sets	6	R-HSA-6807505	RNA polymerase II transcribes snRNA genes		-2.6	5.2	4.2	28162	74	365	5	1.4	0.61	6880|6908|57117|79035|92105	TAF9|TBP|INTS12|NABP2|INTS4	-1.6	4hr
Reactome Gene Sets	6	R-HSA-179419	APC:Cdc20 mediated degradation of cell cycle proteins prior to satisfation of the cell cycle checkpoint		-2.6	5.2	4.2	28162	74	365	5	1.4	0.61	890|5698|6233|27338|51433	CCNA2|PSMB9|RPS27A|UBE2S|ANAPC5	-1.6	4hr
Reactome Gene Sets	6	R-HSA-948021	Transport to the Golgi and subsequent modification		-2.5	3.3	3.7	28162	185	365	8	2.2	0.77	378|966|2153|9382|10113|10382|55014|90411	ARF4|CD59|F5|COG1|PREB|TUBB4A|STX17|MCFD2	-1.6	4hr
Reactome Gene Sets	6	R-HSA-73762	RNA Polymerase I Transcription Initiation		-2.5	6.6	4.4	28162	47	365	4	1.1	0.54	1107|6908|7270|404672	CHD3|TBP|TTF1|GTF2H5	-1.5	4hr
Reactome Gene Sets	6	R-HSA-73779	RNA Polymerase II Transcription Pre-Initiation And Promoter Opening		-2.5	6.6	4.4	28162	47	365	4	1.1	0.54	6872|6880|6908|404672	TAF1|TAF9|TBP|GTF2H5	-1.5	4hr
Reactome Gene Sets	6	R-HSA-167162	RNA Polymerase II HIV Promoter Escape		-2.5	6.6	4.4	28162	47	365	4	1.1	0.54	6872|6880|6908|404672	TAF1|TAF9|TBP|GTF2H5	-1.5	4hr
Reactome Gene Sets	6	R-HSA-76042	RNA Polymerase II Transcription Initiation And Promoter Clearance		-2.5	6.6	4.4	28162	47	365	4	1.1	0.54	6872|6880|6908|404672	TAF1|TAF9|TBP|GTF2H5	-1.5	4hr
Reactome Gene Sets	6	R-HSA-167161	HIV Transcription Initiation		-2.5	6.6	4.4	28162	47	365	4	1.1	0.54	6872|6880|6908|404672	TAF1|TAF9|TBP|GTF2H5	-1.5	4hr
Reactome Gene Sets	6	R-HSA-73776	RNA Polymerase II Promoter Escape		-2.5	6.6	4.4	28162	47	365	4	1.1	0.54	6872|6880|6908|404672	TAF1|TAF9|TBP|GTF2H5	-1.5	4hr
Reactome Gene Sets	6	R-HSA-75953	RNA Polymerase II Transcription Initiation		-2.5	6.6	4.4	28162	47	365	4	1.1	0.54	6872|6880|6908|404672	TAF1|TAF9|TBP|GTF2H5	-1.5	4hr
Reactome Gene Sets	6	R-HSA-109582	Hemostasis		-2.5	2.1	3.2	28162	621	365	17	4.7	1.1	928|1795|2153|3709|4097|5054|5328|5889|5906|6566|7018|7076|10112|10362|10382|51368|66005	CD9|DOCK3|F5|ITPR2|MAFG|SERPINE1|PLAU|RAD51C|RAP1A|SLC16A1|TF|TIMP1|KIF20A|HMG20B|TUBB4A|TEX264|CHID1	-1.5	4hr
Reactome Gene Sets	6	R-HSA-212165	Epigenetic regulation of gene expression		-2.5	3.6	3.7	28162	149	365	7	1.9	0.72	1107|6908|7270|9031|23378|26147|404672	CHD3|TBP|TTF1|BAZ1B|RRP8|PHF19|GTF2H5	-1.5	4hr
Reactome Gene Sets	6	R-HSA-174048	APC/C:Cdc20 mediated degradation of Cyclin B		-2.4	9.6	4.9	28162	24	365	3	0.82	0.47	6233|27338|51433	RPS27A|UBE2S|ANAPC5	-1.5	4hr
Reactome Gene Sets	6	R-HSA-429947	Deadenylation of mRNA		-2.4	9.6	4.9	28162	24	365	3	0.82	0.47	4848|9337|55571	CNOT2|CNOT8|CNOT11	-1.5	4hr
Reactome Gene Sets	6	R-HSA-162587	HIV Life Cycle		-2.4	3.6	3.6	28162	152	365	7	1.9	0.72	6233|6872|6880|6908|8815|55706|404672	RPS27A|TAF1|TAF9|TBP|BANF1|NDC1|GTF2H5	-1.5	4hr
Reactome Gene Sets	6	R-HSA-556833	Metabolism of lipids		-2.4	2	3.1	28162	740	365	19	5.2	1.2	123|1717|2879|3422|3636|5096|5264|6319|6576|8760|9441|9969|23446|25816|55304|79837|90809|147323|201562	PLIN2|DHCR7|GPX4|IDI1|INPPL1|PCCB|PHYH|SCD|SLC25A1|CDS2|MED26|MED13|SLC44A1|TNFAIP8|SPTLC3|PIP4K2C|PIP4P1|STARD6|HACD2	-1.5	4hr
Reactome Gene Sets	6	R-HSA-176408	Regulation of APC/C activators between G1/S and early anaphase		-2.4	4.8	3.9	28162	81	365	5	1.4	0.61	890|5698|6233|27338|51433	CCNA2|PSMB9|RPS27A|UBE2S|ANAPC5	-1.5	4hr
Reactome Gene Sets	6	R-HSA-179409	APC-Cdc20 mediated degradation of Nek2A		-2.3	8.9	4.6	28162	26	365	3	0.82	0.47	6233|27338|51433	RPS27A|UBE2S|ANAPC5	-1.4	4hr
Reactome Gene Sets	6	R-HSA-913531	Interferon Signaling		-2.3	3.1	3.4	28162	199	365	8	2.2	0.77	567|3437|6233|7297|7726|8554|9830|55706	B2M|IFIT3|RPS27A|TYK2|TRIM26|PIAS1|TRIM14|NDC1	-1.4	4hr
Reactome Gene Sets	6	R-HSA-5419276	Mitochondrial translation termination		-2.3	4.4	3.7	28162	87	365	5	1.4	0.61	5018|64975|64981|84340|124995	OXA1L|MRPL41|MRPL34|GFM2|MRPL10	-1.4	4hr
Reactome Gene Sets	6	R-HSA-429914	Deadenylation-dependent mRNA decay		-2.2	5.6	3.9	28162	55	365	4	1.1	0.54	4848|9337|55571|196513	CNOT2|CNOT8|CNOT11|DCP1B	-1.4	4hr
Reactome Gene Sets	6	R-HSA-9007101	Rab regulation of trafficking		-2.2	3.7	3.5	28162	124	365	6	1.6	0.67	9367|10133|11337|26000|55357|81631	RAB9A|OPTN|GABARAP|TBC1D10B|TBC1D2|MAP1LC3B	-1.4	4hr
Reactome Gene Sets	6	R-HSA-2565942	Regulation of PLK1 Activity at G2/M Transition		-2.2	4.4	3.6	28162	88	365	5	1.4	0.61	6233|10133|10382|80184|95681	RPS27A|OPTN|TUBB4A|CEP290|CEP41	-1.4	4hr
Reactome Gene Sets	6	R-HSA-6799198	Complex I biogenesis		-2.2	5.4	3.8	28162	57	365	4	1.1	0.54	4696|4710|51079|54539	NDUFA3|NDUFB4|NDUFA13|NDUFB11	-1.3	4hr
Reactome Gene Sets	6	R-HSA-69052	Switching of origins to a post-replicative state		-2.2	4.2	3.5	28162	91	365	5	1.4	0.61	890|5698|6233|27338|51433	CCNA2|PSMB9|RPS27A|UBE2S|ANAPC5	-1.3	4hr
Reactome Gene Sets	6	R-HSA-162909	Host Interactions of HIV factors		-2.2	3.6	3.4	28162	130	365	6	1.6	0.67	293|567|5698|6233|8815|55706	SLC25A6|B2M|PSMB9|RPS27A|BANF1|NDC1	-1.3	4hr
Reactome Gene Sets	6	R-HSA-5368287	Mitochondrial translation		-2.1	4.1	3.5	28162	93	365	5	1.4	0.61	5018|64975|64981|84340|124995	OXA1L|MRPL41|MRPL34|GFM2|MRPL10	-1.3	4hr
Reactome Gene Sets	6	R-HSA-196807	Nicotinate metabolism		-2.1	7.5	4.1	28162	31	365	3	0.82	0.47	4907|65220|93100	NT5E|NADK|NAPRT	-1.3	4hr
Reactome Gene Sets	6	R-HSA-983168	Antigen processing: Ubiquitination & Proteasome degradation		-2.1	2.5	3	28162	309	365	10	2.7	0.85	5698|6233|7319|7328|10517|11146|23295|27338|51433|80196	PSMB9|RPS27A|UBE2A|UBE2H|FBXW10|GLMN|MGRN1|UBE2S|ANAPC5|RNF34	-1.3	4hr
Reactome Gene Sets	6	R-HSA-76002	Platelet activation, signaling and aggregation		-2.1	2.6	3.1	28162	263	365	9	2.5	0.81	928|2153|3709|5054|5906|7018|7076|51368|66005	CD9|F5|ITPR2|SERPINE1|RAP1A|TF|TIMP1|TEX264|CHID1	-1.3	4hr
Reactome Gene Sets	6	R-HSA-8943724	Regulation of PTEN gene transcription		-2.1	5.1	3.6	28162	61	365	4	1.1	0.54	1107|1912|5978|8649	CHD3|PHC2|REST|LAMTOR3	-1.3	4hr
Reactome Gene Sets	6	R-HSA-73863	RNA Polymerase I Transcription Termination		-2.1	7.2	4	28162	32	365	3	0.82	0.47	6908|7270|404672	TBP|TTF1|GTF2H5	-1.3	4hr
Reactome Gene Sets	6	R-HSA-166520	Signaling by NTRKs		-2.1	3.5	3.3	28162	134	365	6	1.6	0.67	1795|3727|5906|5978|6236|26052	DOCK3|JUND|RAP1A|REST|RRAD|DNM3	-1.3	4hr
Reactome Gene Sets	6	R-HSA-109581	Apoptosis		-2	3	3.1	28162	180	365	7	1.9	0.72	840|1613|3006|5698|6233|7027|55075	CASP7|DAPK3|H1-2|PSMB9|RPS27A|TFDP1|UACA	-1.2	4hr
Reactome Gene Sets	6	R-HSA-174084	Autodegradation of Cdh1 by Cdh1:APC/C		-2	4.8	3.5	28162	64	365	4	1.1	0.54	5698|6233|27338|51433	PSMB9|RPS27A|UBE2S|ANAPC5	-1.2	4hr
Reactome Gene Sets	6	R-HSA-162599	Late Phase of HIV Life Cycle		-2	3.3	3.2	28162	139	365	6	1.6	0.67	6233|6872|6880|6908|55706|404672	RPS27A|TAF1|TAF9|TBP|NDC1|GTF2H5	-1.2	4hr
Reactome Gene Sets	6	R-HSA-3108232	SUMO E3 ligases SUMOylate target proteins		-2	3	3.1	28162	182	365	7	1.9	0.72	1107|1912|3619|3622|8554|54780|55706	CHD3|PHC2|INCENP|ING2|PIAS1|NSMCE4A|NDC1	-1.2	4hr
Reactome Gene Sets	6	R-HSA-3247509	Chromatin modifying enzymes		-2	2.5	2.9	28162	274	365	9	2.5	0.81	1107|5978|6880|9913|10362|23326|55193|64324|112869	CHD3|REST|TAF9|SUPT7L|HMG20B|USP22|PBRM1|NSD1|SGF29	-1.2	4hr
Reactome Gene Sets	6	R-HSA-4839726	Chromatin organization		-2	2.5	2.9	28162	274	365	9	2.5	0.81	1107|5978|6880|9913|10362|23326|55193|64324|112869	CHD3|REST|TAF9|SUPT7L|HMG20B|USP22|PBRM1|NSD1|SGF29	-1.2	4hr
Reactome Gene Sets	6	R-HSA-109581	Apoptosis		-7.1	6.8	8.1	28162	180	299	13	4.3	1.2	329|578|840|1613|3006|3008|3009|5599|5698|7529|23198|23368|55075	BIRC2|BAK1|CASP7|DAPK3|H1-2|H1-4|H1-5|MAPK8|PSMB9|YWHAB|PSME4|PPP1R13B|UACA	-4.6	8hr
Reactome Gene Sets	6	R-HSA-5357801	Programmed Cell Death		-6.4	5.8	7.3	28162	210	299	13	4.3	1.2	329|578|840|1613|3006|3008|3009|5599|5698|7529|23198|23368|55075	BIRC2|BAK1|CASP7|DAPK3|H1-2|H1-4|H1-5|MAPK8|PSMB9|YWHAB|PSME4|PPP1R13B|UACA	-4.2	8hr
Reactome Gene Sets	6	R-HSA-3700989	Transcriptional Regulation by TP53		-6.4	4.4	6.7	28162	365	299	17	5.7	1.3	890|1107|4848|5305|5435|5438|6872|7249|7529|23368|55240|55571|79109|83667|84883|90809|404672	CCNA2|CHD3|CNOT2|PIP4K2A|POLR2F|POLR2I|TAF1|TSC2|YWHAB|PPP1R13B|STEAP3|CNOT11|MAPKAP1|SESN2|AIFM2|PIP4P1|GTF2H5	-4.2	8hr
Reactome Gene Sets	6	R-HSA-1640170	Cell Cycle		-4.7	2.9	5.1	28162	692	299	21	7	1.5	890|993|1060|2932|5347|5435|5438|5698|5889|6241|7083|7529|23198|23310|25936|51053|57804|63922|79441|84962|132660	CCNA2|CDC25A|CENPC|GSK3B|PLK1|POLR2F|POLR2I|PSMB9|RAD51C|RRM2|TK1|YWHAB|PSME4|NCAPD3|NSL1|GMNN|POLD4|CHTF18|HAUS3|AJUBA|LIN54	-3	8hr
Reactome Gene Sets	6	R-HSA-109606	Intrinsic Pathway for Apoptosis		-4.6	10	7.1	28162	55	299	6	2	0.81	578|840|5599|7529|23368|55075	BAK1|CASP7|MAPK8|YWHAB|PPP1R13B|UACA	-2.9	8hr
Reactome Gene Sets	6	R-HSA-1655829	Regulation of cholesterol biosynthesis by SREBP (SREBF)		-4.6	10	7.1	28162	55	299	6	2	0.81	2222|3157|3422|6319|6713|8720	FDFT1|HMGCS1|IDI1|SCD|SQLE|MBTPS1	-2.9	8hr
Reactome Gene Sets	6	R-HSA-556833	Metabolism of lipids		-4.3	2.7	4.8	28162	740	299	21	7	1.5	213|622|857|1024|1544|2222|3157|3422|5305|6319|6576|6713|6837|8720|9969|51099|55304|55326|90809|147323|201562	ALB|BDH1|CAV1|CDK8|CYP1A2|FDFT1|HMGCS1|IDI1|PIP4K2A|SCD|SLC25A1|SQLE|MED22|MBTPS1|MED13|ABHD5|SPTLC3|AGPAT5|PIP4P1|STARD6|HACD2	-2.7	8hr
Reactome Gene Sets	6	R-HSA-901032	ER Quality Control Compartment (ERQC)		-4.2	18	8	28162	21	299	4	1.3	0.66	10956|55757|80267|84447	OS9|UGGT2|EDEM3|SYVN1	-2.6	8hr
Reactome Gene Sets	6	R-HSA-2426168	Activation of gene expression by SREBF (SREBP)		-4.1	11	6.9	28162	42	299	5	1.7	0.74	2222|3157|3422|6319|6713	FDFT1|HMGCS1|IDI1|SCD|SQLE	-2.5	8hr
Reactome Gene Sets	6	R-HSA-191273	Cholesterol biosynthesis		-3.9	15	7.3	28162	25	299	4	1.3	0.66	2222|3157|3422|6713	FDFT1|HMGCS1|IDI1|SQLE	-2.4	8hr
Reactome Gene Sets	6	R-HSA-901042	Calnexin/calreticulin cycle		-3.8	14	7.1	28162	26	299	4	1.3	0.66	10956|55757|80267|84447	OS9|UGGT2|EDEM3|SYVN1	-2.4	8hr
Reactome Gene Sets	6	R-HSA-8957322	Metabolism of steroids		-3.7	5	5.1	28162	151	299	8	2.7	0.93	213|2222|3157|3422|6319|6713|8720|147323	ALB|FDFT1|HMGCS1|IDI1|SCD|SQLE|MBTPS1|STARD6	-2.3	8hr
Reactome Gene Sets	6	R-HSA-75153	Apoptotic execution phase		-3.6	9.1	6	28162	52	299	5	1.7	0.74	329|840|3006|3008|3009	BIRC2|CASP7|H1-2|H1-4|H1-5	-2.3	8hr
Reactome Gene Sets	6	R-HSA-73894	DNA Repair		-3.6	3.4	4.5	28162	335	299	12	4	1.1	890|2072|5435|5438|5531|5599|5889|9031|9768|10445|57804|404672	CCNA2|ERCC4|POLR2F|POLR2I|PPP4C|MAPK8|RAD51C|BAZ1B|PCLAF|MCRS1|POLD4|GTF2H5	-2.2	8hr
Reactome Gene Sets	6	R-HSA-140342	Apoptosis induced DNA fragmentation		-3.5	22	7.7	28162	13	299	3	1	0.58	3006|3008|3009	H1-2|H1-4|H1-5	-2.2	8hr
Reactome Gene Sets	6	R-HSA-5663202	Diseases of signal transduction by growth factor receptors and second messengers		-3.5	3.1	4.4	28162	395	299	13	4.3	1.2	1024|2932|4763|5435|5438|5698|7249|7529|10956|23189|23198|79109|84447	CDK8|GSK3B|NF1|POLR2F|POLR2I|PSMB9|TSC2|YWHAB|OS9|KANK1|PSME4|MAPKAP1|SYVN1	-2.2	8hr
Reactome Gene Sets	6	R-HSA-2262752	Cellular responses to stress		-3.4	2.5	4.1	28162	676	299	18	6	1.4	213|440|475|890|1051|2113|2932|3006|3008|3009|3039|5599|5698|23198|51121|54468|83667|84962	ALB|ASNS|ATOX1|CCNA2|CEBPB|ETS1|GSK3B|H1-2|H1-4|H1-5|HBA1|MAPK8|PSMB9|PSME4|RPL26L1|MIOS|SESN2|AJUBA	-2.1	8hr
Reactome Gene Sets	6	R-HSA-69278	Cell Cycle, Mitotic		-3.4	2.7	4.2	28162	561	299	16	5.4	1.3	890|993|1060|2932|5347|5698|6241|7083|23198|23310|25936|51053|57804|79441|84962|132660	CCNA2|CDC25A|CENPC|GSK3B|PLK1|PSMB9|RRM2|TK1|PSME4|NCAPD3|NSL1|GMNN|POLD4|HAUS3|AJUBA|LIN54	-2.1	8hr
Reactome Gene Sets	6	R-HSA-8953897	Cellular responses to external stimuli		-3.3	2.5	4	28162	690	299	18	6	1.4	213|440|475|890|1051|2113|2932|3006|3008|3009|3039|5599|5698|23198|51121|54468|83667|84962	ALB|ASNS|ATOX1|CCNA2|CEBPB|ETS1|GSK3B|H1-2|H1-4|H1-5|HBA1|MAPK8|PSMB9|PSME4|RPL26L1|MIOS|SESN2|AJUBA	-2.1	8hr
Reactome Gene Sets	6	R-HSA-532668	N-glycan trimming in the ER and Calnexin/Calreticulin cycle		-3.3	11	6	28162	35	299	4	1.3	0.66	10956|55757|80267|84447	OS9|UGGT2|EDEM3|SYVN1	-2	8hr
Reactome Gene Sets	6	R-HSA-69206	G1/S Transition		-3.3	5	4.8	28162	131	299	7	2.3	0.87	890|993|5698|6241|7083|51053|132660	CCNA2|CDC25A|PSMB9|RRM2|TK1|GMNN|LIN54	-2	8hr
Reactome Gene Sets	6	R-HSA-2559584	Formation of Senescence-Associated Heterochromatin Foci (SAHF)		-3.2	18	6.9	28162	16	299	3	1	0.58	3006|3008|3009	H1-2|H1-4|H1-5	-2	8hr
Reactome Gene Sets	6	R-HSA-156711	Polo-like kinase mediated events		-3.2	18	6.9	28162	16	299	3	1	0.58	993|5347|132660	CDC25A|PLK1|LIN54	-2	8hr
Reactome Gene Sets	6	R-HSA-6782135	Dual incision in TC-NER		-3.2	7.1	5.2	28162	66	299	5	1.7	0.74	2072|5435|5438|57804|404672	ERCC4|POLR2F|POLR2I|POLD4|GTF2H5	-1.9	8hr
Reactome Gene Sets	6	R-HSA-9013407	RHOH GTPase cycle		-3.2	9.9	5.7	28162	38	299	4	1.3	0.66	399|857|55075|55717	RHOH|CAV1|UACA|WDR11	-1.9	8hr
Reactome Gene Sets	6	R-HSA-8953854	Metabolism of RNA		-3	2.4	3.8	28162	673	299	17	5.7	1.3	677|4848|5435|5438|5698|7529|10785|10898|23049|23198|23283|23318|51121|55571|79707|84705|404672	ZFP36L1|CNOT2|POLR2F|POLR2I|PSMB9|YWHAB|WDR4|CPSF4|SMG1|PSME4|CSTF2T|TUT4|RPL26L1|CNOT11|NOL9|GTPBP3|GTF2H5	-1.8	8hr
Reactome Gene Sets	6	R-HSA-5358351	Signaling by Hedgehog		-3	4.4	4.3	28162	149	299	7	2.3	0.87	114|2932|5698|10956|23198|79809|84447	ADCY8|GSK3B|PSMB9|OS9|PSME4|TTC21B|SYVN1	-1.8	8hr
Reactome Gene Sets	6	R-HSA-453279	Mitotic G1 phase and G1/S transition		-3	4.4	4.3	28162	149	299	7	2.3	0.87	890|993|5698|6241|7083|51053|132660	CCNA2|CDC25A|PSMB9|RRM2|TK1|GMNN|LIN54	-1.8	8hr
Reactome Gene Sets	6	R-HSA-9006934	Signaling by Receptor Tyrosine Kinases		-2.9	2.6	3.8	28162	506	299	14	4.7	1.2	537|857|3710|3727|3913|5435|5438|6236|7529|10193|10319|26052|79109|131873	ATP6AP1|CAV1|ITPR3|JUND|LAMB2|POLR2F|POLR2I|RRAD|YWHAB|RNF41|LAMC3|DNM3|MAPKAP1|COL6A6	-1.8	8hr
Reactome Gene Sets	6	R-HSA-111471	Apoptotic factor-mediated response		-2.9	14	6.1	28162	20	299	3	1	0.58	578|840|55075	BAK1|CASP7|UACA	-1.8	8hr
Reactome Gene Sets	6	R-HSA-6803204	TP53 Regulates Transcription of Genes Involved in Cytochrome C Release		-2.9	14	6.1	28162	20	299	3	1	0.58	23368|55240|84883	PPP1R13B|STEAP3|AIFM2	-1.8	8hr
Reactome Gene Sets	6	R-HSA-2028269	Signaling by Hippo		-2.9	14	6.1	28162	20	299	3	1	0.58	7529|23286|26524	YWHAB|WWC1|LATS2	-1.8	8hr
Reactome Gene Sets	6	R-HSA-5696398	Nucleotide Excision Repair		-2.9	5.1	4.5	28162	111	299	6	2	0.81	2072|5435|5438|10445|57804|404672	ERCC4|POLR2F|POLR2I|MCRS1|POLD4|GTF2H5	-1.8	8hr
Reactome Gene Sets	6	R-HSA-69275	G2/M Transition		-2.9	3.8	4.1	28162	196	299	8	2.7	0.93	890|993|5347|5698|23198|79441|84962|132660	CCNA2|CDC25A|PLK1|PSMB9|PSME4|HAUS3|AJUBA|LIN54	-1.8	8hr
Reactome Gene Sets	6	R-HSA-453274	Mitotic G2-G2/M phases		-2.9	3.8	4.1	28162	198	299	8	2.7	0.93	890|993|5347|5698|23198|79441|84962|132660	CCNA2|CDC25A|PLK1|PSMB9|PSME4|HAUS3|AJUBA|LIN54	-1.8	8hr
Reactome Gene Sets	6	R-HSA-5688426	Deubiquitination		-2.9	3.2	3.9	28162	297	299	10	3.3	1	329|890|993|5698|8975|10445|23032|23198|23326|56957	BIRC2|CCNA2|CDC25A|PSMB9|USP13|MCRS1|USP33|PSME4|USP22|OTUD7B	-1.8	8hr
Reactome Gene Sets	6	R-HSA-6781827	Transcription-Coupled Nucleotide Excision Repair (TC-NER)		-2.8	6	4.6	28162	79	299	5	1.7	0.74	2072|5435|5438|57804|404672	ERCC4|POLR2F|POLR2I|POLD4|GTF2H5	-1.7	8hr
Reactome Gene Sets	6	R-HSA-73776	RNA Polymerase II Promoter Escape		-2.8	8	5	28162	47	299	4	1.3	0.66	5435|5438|6872|404672	POLR2F|POLR2I|TAF1|GTF2H5	-1.7	8hr
Reactome Gene Sets	6	R-HSA-75953	RNA Polymerase II Transcription Initiation		-2.8	8	5	28162	47	299	4	1.3	0.66	5435|5438|6872|404672	POLR2F|POLR2I|TAF1|GTF2H5	-1.7	8hr
Reactome Gene Sets	6	R-HSA-73779	RNA Polymerase II Transcription Pre-Initiation And Promoter Opening		-2.8	8	5	28162	47	299	4	1.3	0.66	5435|5438|6872|404672	POLR2F|POLR2I|TAF1|GTF2H5	-1.7	8hr
Reactome Gene Sets	6	R-HSA-167162	RNA Polymerase II HIV Promoter Escape		-2.8	8	5	28162	47	299	4	1.3	0.66	5435|5438|6872|404672	POLR2F|POLR2I|TAF1|GTF2H5	-1.7	8hr
Reactome Gene Sets	6	R-HSA-76042	RNA Polymerase II Transcription Initiation And Promoter Clearance		-2.8	8	5	28162	47	299	4	1.3	0.66	5435|5438|6872|404672	POLR2F|POLR2I|TAF1|GTF2H5	-1.7	8hr
Reactome Gene Sets	6	R-HSA-167161	HIV Transcription Initiation		-2.8	8	5	28162	47	299	4	1.3	0.66	5435|5438|6872|404672	POLR2F|POLR2I|TAF1|GTF2H5	-1.7	8hr
Reactome Gene Sets	6	R-HSA-5633007	Regulation of TP53 Activity		-2.8	4.1	4.1	28162	160	299	7	2.3	0.87	890|1107|5305|6872|23368|79109|90809	CCNA2|CHD3|PIP4K2A|TAF1|PPP1R13B|MAPKAP1|PIP4P1	-1.7	8hr
Reactome Gene Sets	6	R-HSA-69242	S Phase		-2.7	4.1	4.1	28162	162	299	7	2.3	0.87	890|993|2932|5698|23198|57804|132660	CCNA2|CDC25A|GSK3B|PSMB9|PSME4|POLD4|LIN54	-1.7	8hr
Reactome Gene Sets	6	R-HSA-9006925	Intracellular signaling by second messengers		-2.7	3	3.8	28162	309	299	10	3.3	1	114|1107|2932|3710|5305|5698|7249|8975|23198|79109	ADCY8|CHD3|GSK3B|ITPR3|PIP4K2A|PSMB9|TSC2|USP13|PSME4|MAPKAP1	-1.7	8hr
Reactome Gene Sets	6	R-HSA-674695	RNA Polymerase II Pre-transcription Events		-2.7	5.6	4.4	28162	84	299	5	1.7	0.74	4300|5435|5438|6872|404672	MLLT3|POLR2F|POLR2I|TAF1|GTF2H5	-1.7	8hr
Reactome Gene Sets	6	R-HSA-429947	Deadenylation of mRNA		-2.7	12	5.5	28162	24	299	3	1	0.58	4848|23318|55571	CNOT2|TUT4|CNOT11	-1.7	8hr
Reactome Gene Sets	6	R-HSA-5693532	DNA Double-Strand Break Repair		-2.7	3.9	4	28162	167	299	7	2.3	0.87	890|2072|5531|5599|5889|9031|57804	CCNA2|ERCC4|PPP4C|MAPK8|RAD51C|BAZ1B|POLD4	-1.7	8hr
Reactome Gene Sets	6	R-HSA-9013405	RHOD GTPase cycle		-2.6	7.2	4.7	28162	52	299	4	1.3	0.66	857|55240|57584|158747	CAV1|STEAP3|ARHGAP21|MOSPD2	-1.6	8hr
Reactome Gene Sets	6	R-HSA-5674400	Constitutive Signaling by AKT1 E17K in Cancer		-2.6	11	5.3	28162	25	299	3	1	0.58	2932|7249|79109	GSK3B|TSC2|MAPKAP1	-1.6	8hr
Reactome Gene Sets	6	R-HSA-69273	Cyclin A/B1/B2 associated events during G2/M transition		-2.6	11	5.3	28162	25	299	3	1	0.58	890|993|5347	CCNA2|CDC25A|PLK1	-1.6	8hr
Reactome Gene Sets	6	R-HSA-5653656	Vesicle-mediated transport		-2.6	2.2	3.4	28162	673	299	16	5.4	1.3	213|966|2153|3039|6764|7249|7529|8675|10260|23216|23303|26052|55014|60684|81631|90411	ALB|CD59|F5|HBA1|DENND2B|TSC2|YWHAB|STX16|DENND4A|TBC1D1|KIF13B|DNM3|STX17|TRAPPC11|MAP1LC3B|MCFD2	-1.6	8hr
Reactome Gene Sets	6	R-HSA-5689880	Ub-specific processing proteases		-2.6	3.4	3.7	28162	220	299	8	2.7	0.93	329|890|993|5698|8975|23032|23198|23326	BIRC2|CCNA2|CDC25A|PSMB9|USP13|USP33|PSME4|USP22	-1.6	8hr
Reactome Gene Sets	6	R-HSA-1538133	G0 and Early G1		-2.5	10	5.1	28162	27	299	3	1	0.58	890|993|132660	CCNA2|CDC25A|LIN54	-1.6	8hr
Reactome Gene Sets	6	R-HSA-167160	RNA Pol II CTD phosphorylation and interaction with CE during HIV infection		-2.5	10	5.1	28162	27	299	3	1	0.58	5435|5438|404672	POLR2F|POLR2I|GTF2H5	-1.6	8hr
Reactome Gene Sets	6	R-HSA-77075	RNA Pol II CTD phosphorylation and interaction with CE		-2.5	10	5.1	28162	27	299	3	1	0.58	5435|5438|404672	POLR2F|POLR2I|GTF2H5	-1.6	8hr
Reactome Gene Sets	6	R-HSA-5362768	Hh mutants are degraded by ERAD		-2.5	6.7	4.4	28162	56	299	4	1.3	0.66	5698|10956|23198|84447	PSMB9|OS9|PSME4|SYVN1	-1.6	8hr
Reactome Gene Sets	6	R-HSA-69205	G1/S-Specific Transcription		-2.5	10	5	28162	28	299	3	1	0.58	6241|7083|132660	RRM2|TK1|LIN54	-1.5	8hr
Reactome Gene Sets	6	R-HSA-72086	mRNA Capping		-2.5	9.7	4.9	28162	29	299	3	1	0.58	5435|5438|404672	POLR2F|POLR2I|GTF2H5	-1.5	8hr
Reactome Gene Sets	6	R-HSA-5387390	Hh mutants abrogate ligand secretion		-2.4	6.4	4.3	28162	59	299	4	1.3	0.66	5698|10956|23198|84447	PSMB9|OS9|PSME4|SYVN1	-1.5	8hr
Reactome Gene Sets	6	R-HSA-114452	Activation of BH3-only proteins		-2.4	9.4	4.8	28162	30	299	3	1	0.58	5599|7529|23368	MAPK8|YWHAB|PPP1R13B	-1.5	8hr
Reactome Gene Sets	6	R-HSA-6804758	Regulation of TP53 Activity through Acetylation		-2.4	9.4	4.8	28162	30	299	3	1	0.58	1107|5305|90809	CHD3|PIP4K2A|PIP4P1	-1.5	8hr
Reactome Gene Sets	6	R-HSA-73886	Chromosome Maintenance		-2.4	4	3.7	28162	141	299	6	2	0.81	890|1060|5435|5438|57804|63922	CCNA2|CENPC|POLR2F|POLR2I|POLD4|CHTF18	-1.5	8hr
Reactome Gene Sets	6	R-HSA-112382	Formation of RNA Pol II elongation complex		-2.4	6.2	4.2	28162	61	299	4	1.3	0.66	4300|5435|5438|404672	MLLT3|POLR2F|POLR2I|GTF2H5	-1.5	8hr
Reactome Gene Sets	6	R-HSA-75955	RNA Polymerase II Transcription Elongation		-2.4	6.2	4.2	28162	61	299	4	1.3	0.66	4300|5435|5438|404672	MLLT3|POLR2F|POLR2I|GTF2H5	-1.5	8hr
Reactome Gene Sets	6	R-HSA-917977	Transferrin endocytosis and recycling		-2.4	9.1	4.7	28162	31	299	3	1	0.58	537|55240|261729	ATP6AP1|STEAP3|STEAP2	-1.5	8hr
Reactome Gene Sets	6	R-HSA-1442490	Collagen degradation		-2.3	5.9	4.1	28162	64	299	4	1.3	0.66	1303|8754|91522|131873	COL12A1|ADAM9|COL23A1|COL6A6	-1.4	8hr
Reactome Gene Sets	6	R-HSA-5358346	Hedgehog ligand biogenesis		-2.3	5.8	4	28162	65	299	4	1.3	0.66	5698|10956|23198|84447	PSMB9|OS9|PSME4|SYVN1	-1.4	8hr
Reactome Gene Sets	6	R-HSA-6782210	Gap-filling DNA repair synthesis and ligation in TC-NER		-2.3	5.8	4	28162	65	299	4	1.3	0.66	5435|5438|57804|404672	POLR2F|POLR2I|POLD4|GTF2H5	-1.4	8hr
Reactome Gene Sets	6	R-HSA-5694530	Cargo concentration in the ER		-2.3	8.6	4.5	28162	33	299	3	1	0.58	966|2153|90411	CD59|F5|MCFD2	-1.4	8hr
Reactome Gene Sets	6	R-HSA-113418	Formation of the Early Elongation Complex		-2.3	8.6	4.5	28162	33	299	3	1	0.58	5435|5438|404672	POLR2F|POLR2I|GTF2H5	-1.4	8hr
Reactome Gene Sets	6	R-HSA-167158	Formation of the HIV-1 Early Elongation Complex		-2.3	8.6	4.5	28162	33	299	3	1	0.58	5435|5438|404672	POLR2F|POLR2I|GTF2H5	-1.4	8hr
Reactome Gene Sets	6	R-HSA-1474244	Extracellular matrix organization		-2.3	2.8	3.3	28162	301	299	9	3	0.99	977|1303|3913|5054|8754|10319|50848|91522|131873	CD151|COL12A1|LAMB2|SERPINE1|ADAM9|LAMC3|F11R|COL23A1|COL6A6	-1.4	8hr
Reactome Gene Sets	6	R-HSA-2559583	Cellular Senescence		-2.3	3.3	3.4	28162	197	299	7	2.3	0.87	890|1051|2113|3006|3008|3009|5599	CCNA2|CEBPB|ETS1|H1-2|H1-4|H1-5|MAPK8	-1.4	8hr
Reactome Gene Sets	6	R-HSA-212165	Epigenetic regulation of gene expression		-2.3	3.8	3.5	28162	149	299	6	2	0.81	1107|2932|5435|9031|23378|404672	CHD3|GSK3B|POLR2F|BAZ1B|RRP8|GTF2H5	-1.4	8hr
Reactome Gene Sets	6	R-HSA-446203	Asparagine N-linked glycosylation		-2.3	2.8	3.2	28162	304	299	9	3	0.99	966|2153|10956|54344|55014|55757|80267|84447|90411	CD59|F5|OS9|DPM3|STX17|UGGT2|EDEM3|SYVN1|MCFD2	-1.4	8hr
Reactome Gene Sets	6	R-HSA-204005	COPII-mediated vesicle transport		-2.2	5.5	3.9	28162	68	299	4	1.3	0.66	966|2153|55014|90411	CD59|F5|STX17|MCFD2	-1.4	8hr
Reactome Gene Sets	6	R-HSA-69615	G1/S DNA Damage Checkpoints		-2.2	5.5	3.9	28162	68	299	4	1.3	0.66	890|993|5698|23198	CCNA2|CDC25A|PSMB9|PSME4	-1.4	8hr
Reactome Gene Sets	6	R-HSA-75105	Fatty acyl-CoA biosynthesis		-2.2	7.6	4.2	28162	37	299	3	1	0.58	6319|6576|201562	SCD|SLC25A1|HACD2	-1.3	8hr
Reactome Gene Sets	6	R-HSA-157579	Telomere Maintenance		-2.1	4.2	3.5	28162	113	299	5	1.7	0.74	890|5435|5438|57804|63922	CCNA2|POLR2F|POLR2I|POLD4|CHTF18	-1.3	8hr
Reactome Gene Sets	6	R-HSA-5610787	Hedgehog 'off' state		-2.1	4.2	3.5	28162	113	299	5	1.7	0.74	114|2932|5698|23198|79809	ADCY8|GSK3B|PSMB9|PSME4|TTC21B	-1.3	8hr
Reactome Gene Sets	6	R-HSA-8864260	Transcriptional regulation by the AP-2 (TFAP2) family of transcription factors		-2.1	7.4	4.1	28162	38	299	3	1	0.58	29028|79047|284252	ATAD2|KCTD15|KCTD1	-1.3	8hr
Reactome Gene Sets	6	R-HSA-167172	Transcription of the HIV genome		-2.1	5.2	3.7	28162	73	299	4	1.3	0.66	5435|5438|6872|404672	POLR2F|POLR2I|TAF1|GTF2H5	-1.3	8hr
Reactome Gene Sets	6	R-HSA-6807505	RNA polymerase II transcribes snRNA genes		-2.1	5.1	3.7	28162	74	299	4	1.3	0.66	5435|5438|26512|79035	POLR2F|POLR2I|INTS6|NABP2	-1.3	8hr
Reactome Gene Sets	6	R-HSA-1257604	PIP3 activates AKT signaling		-2.1	2.8	3.1	28162	267	299	8	2.7	0.93	1107|2932|5305|5698|7249|8975|23198|79109	CHD3|GSK3B|PIP4K2A|PSMB9|TSC2|USP13|PSME4|MAPKAP1	-1.3	8hr
Reactome Gene Sets	6	R-HSA-199991	Membrane Trafficking		-2.1	2.1	2.8	28162	634	299	14	4.7	1.2	966|2153|6764|7249|7529|8675|10260|23216|23303|26052|55014|60684|81631|90411	CD59|F5|DENND2B|TSC2|YWHAB|STX16|DENND4A|TBC1D1|KIF13B|DNM3|STX17|TRAPPC11|MAP1LC3B|MCFD2	-1.3	8hr
Reactome Gene Sets	6	R-HSA-1989781	PPARA activates gene expression		-2.1	4	3.4	28162	117	299	5	1.7	0.74	1024|2222|3157|6837|9969	CDK8|FDFT1|HMGCS1|MED22|MED13	-1.3	8hr
Reactome Gene Sets	6	R-HSA-194315	Signaling by Rho GTPases		-2.1	2	2.8	28162	703	299	15	5	1.3	399|537|857|1060|5347|7529|10928|25936|51517|55075|55240|55717|56990|57584|158747	RHOH|ATP6AP1|CAV1|CENPC|PLK1|YWHAB|RALBP1|NSL1|NCKIPSD|UACA|STEAP3|WDR11|CDC42SE2|ARHGAP21|MOSPD2	-1.3	8hr
Reactome Gene Sets	6	R-HSA-400206	Regulation of lipid metabolism by PPARalpha		-2	4	3.3	28162	119	299	5	1.7	0.74	1024|2222|3157|6837|9969	CDK8|FDFT1|HMGCS1|MED22|MED13	-1.2	8hr
Reactome Gene Sets	6	R-HSA-176814	Activation of APC/C and APC/C:Cdc20 mediated degradation of mitotic proteins		-2	4.9	3.5	28162	77	299	4	1.3	0.66	890|5347|5698|23198	CCNA2|PLK1|PSMB9|PSME4	-1.2	8hr
Reactome Gene Sets	6	R-HSA-5619084	ABC transporter disorders		-2	4.9	3.5	28162	77	299	4	1.3	0.66	21|5698|10956|23198	ABCA3|PSMB9|OS9|PSME4	-1.2	8hr
Reactome Gene Sets	6	R-HSA-5696400	Dual Incision in GG-NER		-2	6.9	3.9	28162	41	299	3	1	0.58	2072|57804|404672	ERCC4|POLD4|GTF2H5	-1.2	8hr

## Sheet: HCoV-OC43
Multi-list Reactome enrichment of DEPs between cells with or without p97 at each time point after HCoV-OC43 infection (related to Figure 6C)
Category	CategoryID	GO	Description	PARENT_GO	LogP	Enrichment	Z-score	#TotalGeneInLibrary	#GeneInGO	#GeneInHitList	#GeneInGOAndHitList	%InGO	STDV %InGO	GeneID	Hits	Log(q-value)	GeneList
Reactome Gene Sets	6	R-HSA-8953854	Metabolism of RNA		-15	2.9	9.6	28162	673	966	68	7	0.82	677|1022|2521|2733|2966|2968|5435|5691|5701|5713|6159|6181|6209|6396|6637|7307|8106|9337|9692|9716|10213|10262|10286|10419|10772|10775|10940|10969|11097|11157|22916|23283|25873|25904|27257|29107|51013|51095|51202|51362|51602|51691|54464|54512|55272|55696|55706|55781|56339|57461|57703|63892|65109|79074|79159|83443|84950|85437|90353|91801|112858|114049|134430|221078|255967|348180|348995|404672	ZFP36L1|CDK7|FUS|GLE1|GTF2H2|GTF2H4|POLR2F|PSMB3|PSMC2|PSMD7|RPL29|RPLP2|RPS15|SEC13|SNRPG|U2AF1|PABPN1|CNOT8|PRORP|AQR|PSMD14|SF3B4|BCAS2|PRMT5|SRSF10|POP4|POP1|EBNA1BP2|NUP42|LSM6|NCBP2|CSTF2T|RPL36|CNOT10|LSM1|NXT1|EXOSC1|TRNT1|DDX47|CDC40|NOP58|LSM8|XRN1|EXOSC4|IMP3|RBM22|NDC1|RIOK2|METTL3|ISY1|CWC22|THADA|UPF3B|C2orf49|NOL12|SF3B5|PRPF38A|ZCRB1|CTU1|ALKBH8|TP53RK|BUD23|WDR36|NSUN6|PAN3|CTU2|…	-13	0hr
Reactome Gene Sets	6	R-HSA-1640170	Cell Cycle		-11	2.6	7.9	28162	692	966	61	6.3	0.78	208|890|991|996|1022|1026|1030|1069|1460|1616|1719|2932|3161|3364|4998|5427|5435|5516|5525|5528|5529|5577|5691|5701|5713|5883|6241|6396|7014|8338|8655|8815|8924|9978|10213|10844|11065|11083|11097|22822|22995|23243|23310|23345|23595|26271|29781|51652|54908|55706|64105|64689|64946|79019|80097|83540|84126|84142|84790|348235|348995	AKT2|CCNA2|CDC20|CDC27|CDK7|CDKN1A|CDKN2B|CETN2|CSNK2B|DAXX|DHFR|GSK3B|HMMR|HUS1|ORC1|POLE2|POLR2F|PPP2CB|PPP2R5A|PPP2R5D|PPP2R5E|PRKAR2B|PSMB3|PSMC2|PSMD7|RAD9A|RRM2|SEC13|TERF2|H2AC20|DYNLL1|BANF1|HERC2|RBX1|PSMD14|TUBGCP2|UBE2C|DIDO1|NUP42|PHLDA1|CEP152|ANKRD28|NCAPD3|SYNE1|ORC3|FBXO5|NCAPH2|CHMP3|SPDL1|NDC1|CENPK|GORASP1|CENPH|CENPM|MZT2B|NUF2|ATRIP|ABRAXAS1|TUBA1C|SKA2|NUP43	-9.1	0hr
Reactome Gene Sets	6	R-HSA-6798695	Neutrophil degranulation		-10	2.9	8	28162	480	966	48	5	0.7	1|411|527|1460|1794|3106|3107|3146|4125|4282|4332|4758|5049|5328|5547|5611|5701|5713|5879|5912|6515|6793|7415|8655|9522|9588|10092|10213|11333|23406|23412|25798|28956|29952|51125|51382|53916|53917|54918|55754|79169|81567|83858|84418|127829|196527|340061|387921	A1BG|ARSB|ATP6V0C|CSNK2B|DOCK2|HLA-B|HLA-C|HMGB1|MAN2B1|MIF|MNDA|NEU1|PAFAH1B2|PLAU|PRCP|DNAJC3|PSMC2|PSMD7|RAC1|RAP2B|SLC2A3|STK10|VCP|DYNLL1|SCAMP1|PRDX6|ARPC5|PSMD14|PDAP1|COTL1|COMMD3|BRI3|LAMTOR2|DPP7|GOLGA7|ATP6V1D|RAB4B|RAB24|CMTM6|TMEM30A|C1orf35|TXNDC5|ATAD3B|CYSTM1|ARL8A|ANO6|STING1|NHLRC3	-8.8	0hr
Reactome Gene Sets	6	R-HSA-73894	DNA Repair		-9.9	3.3	8	28162	335	966	38	3.9	0.63	142|328|670|890|1022|1069|2067|2074|2966|2968|3364|3981|5427|5435|5883|5980|7014|7374|7415|7515|7518|8338|8924|9100|9557|9682|9716|9768|9978|10038|10721|10920|54962|57461|84126|84142|221120|404672	PARP1|APEX1|BPHL|CCNA2|CDK7|CETN2|ERCC1|ERCC6|GTF2H2|GTF2H4|HUS1|LIG4|POLE2|POLR2F|RAD9A|REV3L|TERF2|UNG|VCP|XRCC1|XRCC4|H2AC20|HERC2|USP10|CHD1L|KDM4A|AQR|PCLAF|RBX1|PARP2|POLQ|COPS8|TIPIN|ISY1|ATRIP|ABRAXAS1|ALKBH3|GTF2H5	-8.4	0hr
Reactome Gene Sets	6	R-HSA-69278	Cell Cycle, Mitotic		-9	2.6	7.2	28162	561	966	50	5.2	0.71	208|890|991|996|1022|1026|1030|1069|1460|1719|2932|3161|4998|5427|5516|5525|5528|5529|5577|5691|5701|5713|6241|6396|8338|8655|8815|9978|10213|10844|11065|11097|22822|22995|23310|23595|26271|29781|51652|54908|55706|64105|64689|64946|79019|80097|83540|84790|348235|348995	AKT2|CCNA2|CDC20|CDC27|CDK7|CDKN1A|CDKN2B|CETN2|CSNK2B|DHFR|GSK3B|HMMR|ORC1|POLE2|PPP2CB|PPP2R5A|PPP2R5D|PPP2R5E|PRKAR2B|PSMB3|PSMC2|PSMD7|RRM2|SEC13|H2AC20|DYNLL1|BANF1|RBX1|PSMD14|TUBGCP2|UBE2C|NUP42|PHLDA1|CEP152|NCAPD3|ORC3|FBXO5|NCAPH2|CHMP3|SPDL1|NDC1|CENPK|GORASP1|CENPH|CENPM|MZT2B|NUF2|TUBA1C|SKA2|NUP43	-7.6	0hr
Reactome Gene Sets	6	R-HSA-199991	Membrane Trafficking		-9	2.5	7.1	28162	634	966	54	5.6	0.74	156|208|338|400|409|801|1294|1601|3832|3833|4952|5049|5868|5879|6293|6396|6399|7248|7249|8655|8677|9265|9341|9570|9610|10092|10113|10282|10920|11267|11316|22818|23216|23243|23303|23557|25839|29978|51271|51652|53407|60560|64689|79058|79720|81562|81567|81631|84079|84790|122830|149371|160518|388552	GRK2|AKT2|APOB|ARL1|ARRB2|CALM1|COL7A1|DAB2|KIF11|KIFC1|OCRL|PAFAH1B2|RAB5A|RAC1|VPS52|SEC13|TRAPPC2|TSC1|TSC2|DYNLL1|STX10|CYTH3|VAMP3|GOSR2|RIN1|ARPC5|PREB|BET1|COPS8|SNF8|COPE|COPZ1|TBC1D1|ANKRD28|KIF13B|SNAPIN|COG4|UBQLN2|UBAP1|CHMP3|STX18|NAA35|GORASP1|ASPSCR1|VPS37B|LMAN2L|TXNDC5|MAP1LC3B|ANKRD27|TUBA1C|NAA30|EXOC8|DENND5B|BLOC1S3	-7.6	0hr
Reactome Gene Sets	6	R-HSA-3700989	Transcriptional Regulation by TP53		-8.3	3	7.1	28162	365	966	37	3.8	0.62	208|890|1022|1026|1353|1460|1616|2966|2968|3364|3622|4343|5435|5516|5883|6341|6872|6878|6880|7248|7249|8793|8795|9167|9337|10419|25904|28956|51499|57459|64223|79837|84126|90639|90809|112858|404672	AKT2|CCNA2|CDK7|CDKN1A|COX11|CSNK2B|DAXX|GTF2H2|GTF2H4|HUS1|ING2|MOV10|POLR2F|PPP2CB|RAD9A|SCO1|TAF1|TAF6|TAF9|TSC1|TSC2|TNFRSF10D|TNFRSF10B|COX7A2L|CNOT8|PRMT5|CNOT10|LAMTOR2|TRIAP1|GATAD2B|MLST8|PIP4K2C|ATRIP|COX19|PIP4P1|TP53RK|GTF2H5	-7	0hr
Reactome Gene Sets	6	R-HSA-5653656	Vesicle-mediated transport		-8.1	2.3	6.6	28162	673	966	54	5.6	0.74	156|208|338|400|409|801|1294|1601|3832|3833|4952|5049|5868|5879|6293|6396|6399|7248|7249|8655|8677|9265|9341|9570|9610|10092|10113|10282|10920|11267|11316|22818|23216|23243|23303|23557|25839|29978|51271|51652|53407|60560|64689|79058|79720|81562|81567|81631|84079|84790|122830|149371|160518|388552	GRK2|AKT2|APOB|ARL1|ARRB2|CALM1|COL7A1|DAB2|KIF11|KIFC1|OCRL|PAFAH1B2|RAB5A|RAC1|VPS52|SEC13|TRAPPC2|TSC1|TSC2|DYNLL1|STX10|CYTH3|VAMP3|GOSR2|RIN1|ARPC5|PREB|BET1|COPS8|SNF8|COPE|COPZ1|TBC1D1|ANKRD28|KIF13B|SNAPIN|COG4|UBQLN2|UBAP1|CHMP3|STX18|NAA35|GORASP1|ASPSCR1|VPS37B|LMAN2L|TXNDC5|MAP1LC3B|ANKRD27|TUBA1C|NAA30|EXOC8|DENND5B|BLOC1S3	-6.8	0hr
Reactome Gene Sets	6	R-HSA-162906	HIV Infection		-8	3.5	7.2	28162	234	966	28	2.9	0.54	1022|1794|2966|2968|3981|5435|5691|5701|5713|5879|6396|6872|6878|6880|7518|8815|9397|9978|10213|11097|22916|51271|51652|55690|55706|79720|348995|404672	CDK7|DOCK2|GTF2H2|GTF2H4|LIG4|POLR2F|PSMB3|PSMC2|PSMD7|RAC1|SEC13|TAF1|TAF6|TAF9|XRCC4|BANF1|NMT2|RBX1|PSMD14|NUP42|NCBP2|UBAP1|CHMP3|PACS1|NDC1|VPS37B|NUP43|GTF2H5	-6.7	0hr
Reactome Gene Sets	6	R-HSA-2262752	Cellular responses to stress		-7.6	2.3	6.4	28162	676	966	53	5.5	0.73	338|440|527|571|573|818|890|996|1026|1030|1353|1460|2113|2932|4209|4343|5691|5701|5713|6159|6181|6209|6341|6396|6667|6782|7014|7290|7415|8338|8655|9167|9550|9588|9978|10213|11065|11097|23043|23512|25873|28956|51382|54583|55706|57332|57634|64223|84790|90639|201163|348995|729438	APOB|ASNS|ATP6V0C|BACH1|BAG1|CAMK2G|CCNA2|CDC27|CDKN1A|CDKN2B|COX11|CSNK2B|ETS1|GSK3B|MEF2D|MOV10|PSMB3|PSMC2|PSMD7|RPL29|RPLP2|RPS15|SCO1|SEC13|SP1|HSPA13|TERF2|HIRA|VCP|H2AC20|DYNLL1|COX7A2L|ATP6V1G1|PRDX6|RBX1|PSMD14|UBE2C|NUP42|TNIK|SUZ12|RPL36|LAMTOR2|ATP6V1D|EGLN1|NDC1|CBX8|EP400|MLST8|TUBA1C|COX19|FLCN|NUP43|CASTOR2	-6.4	0hr
Reactome Gene Sets	6	R-HSA-72203	Processing of Capped Intron-Containing Pre-mRNA		-7.6	3.3	6.9	28162	244	966	28	2.9	0.54	2521|2733|5435|6396|6637|7307|8106|9716|10262|10286|10772|11097|11157|22916|23283|29107|51362|51691|55696|55706|56339|57461|57703|65109|83443|84950|85437|348995	FUS|GLE1|POLR2F|SEC13|SNRPG|U2AF1|PABPN1|AQR|SF3B4|BCAS2|SRSF10|NUP42|LSM6|NCBP2|CSTF2T|NXT1|CDC40|LSM8|RBM22|NDC1|METTL3|ISY1|CWC22|UPF3B|SF3B5|PRPF38A|ZCRB1|NUP43	-6.4	0hr
Reactome Gene Sets	6	R-HSA-9006925	Intracellular signaling by second messengers		-7.5	3	6.7	28162	309	966	32	3.3	0.58	156|208|801|818|1026|1460|2932|3654|4343|5296|5516|5525|5528|5529|5577|5691|5701|5713|5879|7249|8394|10014|10213|23512|28956|51564|57332|57459|57504|64223|79837|84232	GRK2|AKT2|CALM1|CAMK2G|CDKN1A|CSNK2B|GSK3B|IRAK1|MOV10|PIK3R2|PPP2CB|PPP2R5A|PPP2R5D|PPP2R5E|PRKAR2B|PSMB3|PSMC2|PSMD7|RAC1|TSC2|PIP5K1A|HDAC5|PSMD14|SUZ12|LAMTOR2|HDAC7|CBX8|GATAD2B|MTA3|MLST8|PIP4K2C|MAF1	-6.3	0hr
Reactome Gene Sets	6	R-HSA-8953897	Cellular responses to external stimuli		-7.3	2.2	6.2	28162	690	966	53	5.5	0.73	338|440|527|571|573|818|890|996|1026|1030|1353|1460|2113|2932|4209|4343|5691|5701|5713|6159|6181|6209|6341|6396|6667|6782|7014|7290|7415|8338|8655|9167|9550|9588|9978|10213|11065|11097|23043|23512|25873|28956|51382|54583|55706|57332|57634|64223|84790|90639|201163|348995|729438	APOB|ASNS|ATP6V0C|BACH1|BAG1|CAMK2G|CCNA2|CDC27|CDKN1A|CDKN2B|COX11|CSNK2B|ETS1|GSK3B|MEF2D|MOV10|PSMB3|PSMC2|PSMD7|RPL29|RPLP2|RPS15|SCO1|SEC13|SP1|HSPA13|TERF2|HIRA|VCP|H2AC20|DYNLL1|COX7A2L|ATP6V1G1|PRDX6|RBX1|PSMD14|UBE2C|NUP42|TNIK|SUZ12|RPL36|LAMTOR2|ATP6V1D|EGLN1|NDC1|CBX8|EP400|MLST8|TUBA1C|COX19|FLCN|NUP43|CASTOR2	-6.1	0hr
Reactome Gene Sets	6	R-HSA-1257604	PIP3 activates AKT signaling		-6.7	3.1	6.4	28162	267	966	28	2.9	0.54	208|1026|1460|2932|3654|4343|5296|5516|5525|5528|5529|5691|5701|5713|5879|7249|8394|10014|10213|23512|28956|51564|57332|57459|57504|64223|79837|84232	AKT2|CDKN1A|CSNK2B|GSK3B|IRAK1|MOV10|PIK3R2|PPP2CB|PPP2R5A|PPP2R5D|PPP2R5E|PSMB3|PSMC2|PSMD7|RAC1|TSC2|PIP5K1A|HDAC5|PSMD14|SUZ12|LAMTOR2|HDAC7|CBX8|GATAD2B|MTA3|MLST8|PIP4K2C|MAF1	-5.6	0hr
Reactome Gene Sets	6	R-HSA-5696398	Nucleotide Excision Repair		-6.6	4.5	6.9	28162	111	966	17	1.8	0.42	142|1022|1069|2067|2074|2966|2968|5427|5435|7515|9557|9716|9978|10038|10920|57461|404672	PARP1|CDK7|CETN2|ERCC1|ERCC6|GTF2H2|GTF2H4|POLE2|POLR2F|XRCC1|CHD1L|AQR|RBX1|PARP2|COPS8|ISY1|GTF2H5	-5.5	0hr
Reactome Gene Sets	6	R-HSA-162587	HIV Life Cycle		-6.6	3.8	6.6	28162	152	966	20	2.1	0.46	1022|2966|2968|3981|5435|6396|6872|6878|6880|7518|8815|9397|11097|22916|51271|51652|55706|79720|348995|404672	CDK7|GTF2H2|GTF2H4|LIG4|POLR2F|SEC13|TAF1|TAF6|TAF9|XRCC4|BANF1|NMT2|NUP42|NCBP2|UBAP1|CHMP3|NDC1|VPS37B|NUP43|GTF2H5	-5.4	0hr
Reactome Gene Sets	6	R-HSA-69620	Cell Cycle Checkpoints		-6.4	2.9	6.1	28162	294	966	29	3	0.55	890|991|996|1026|3364|4998|5516|5525|5528|5529|5691|5701|5713|5883|6396|8655|8924|10213|11065|23595|54908|64105|64946|79019|83540|84126|84142|348235|348995	CCNA2|CDC20|CDC27|CDKN1A|HUS1|ORC1|PPP2CB|PPP2R5A|PPP2R5D|PPP2R5E|PSMB3|PSMC2|PSMD7|RAD9A|SEC13|DYNLL1|HERC2|PSMD14|UBE2C|ORC3|SPDL1|CENPK|CENPH|CENPM|NUF2|ATRIP|ABRAXAS1|SKA2|NUP43	-5.3	0hr
Reactome Gene Sets	6	R-HSA-68886	M Phase		-6.3	2.5	5.9	28162	418	966	36	3.7	0.61	991|996|1069|1460|5516|5525|5528|5529|5577|5691|5701|5713|6396|8338|8655|8815|10213|10844|11065|11097|22995|23310|26271|29781|51652|54908|55706|64105|64689|64946|79019|80097|83540|84790|348235|348995	CDC20|CDC27|CETN2|CSNK2B|PPP2CB|PPP2R5A|PPP2R5D|PPP2R5E|PRKAR2B|PSMB3|PSMC2|PSMD7|SEC13|H2AC20|DYNLL1|BANF1|PSMD14|TUBGCP2|UBE2C|NUP42|CEP152|NCAPD3|FBXO5|NCAPH2|CHMP3|SPDL1|NDC1|CENPK|GORASP1|CENPH|CENPM|MZT2B|NUF2|TUBA1C|SKA2|NUP43	-5.2	0hr
Reactome Gene Sets	6	R-HSA-194315	Signaling by Rho GTPases		-6.3	2.1	5.6	28162	703	966	51	5.3	0.72	537|801|991|1794|1894|2245|2631|4771|4952|5296|5361|5516|5525|5528|5529|5586|5879|6396|6793|7171|7415|8338|8655|9055|9341|9815|10092|10398|10627|11188|22800|23013|28964|30851|51517|54443|54908|55075|55717|55914|57498|64105|64946|79019|83540|84790|90627|116985|128239|348235|348995	ATP6AP1|CALM1|CDC20|DOCK2|ECT2|FGD1|NIPSNAP2|NF2|OCRL|PIK3R2|PLXNA1|PPP2CB|PPP2R5A|PPP2R5D|PPP2R5E|PKN2|RAC1|SEC13|STK10|TPM4|VCP|H2AC20|DYNLL1|PRC1|VAMP3|GIT2|ARPC5|MYL9|MYL12A|NISCH|RRAS2|SPEN|GIT1|TAX1BP3|NCKIPSD|ANLN|SPDL1|UACA|WDR11|ERBIN|KIDINS220|CENPK|CENPH|CENPM|NUF2|TUBA1C|STARD13|ARAP1|IQGAP3|SKA2|NUP43	-5.2	0hr
Reactome Gene Sets	6	R-HSA-2555396	Mitotic Metaphase and Anaphase		-6.1	3.1	6	28162	237	966	25	2.6	0.51	991|996|5516|5525|5528|5529|5691|5701|5713|6396|8655|8815|10213|11065|26271|51652|54908|55706|64105|64946|79019|83540|84790|348235|348995	CDC20|CDC27|PPP2CB|PPP2R5A|PPP2R5D|PPP2R5E|PSMB3|PSMC2|PSMD7|SEC13|DYNLL1|BANF1|PSMD14|UBE2C|FBXO5|CHMP3|SPDL1|NDC1|CENPK|CENPH|CENPM|NUF2|TUBA1C|SKA2|NUP43	-5.1	0hr
Reactome Gene Sets	6	R-HSA-9716542	Signaling by Rho GTPases, Miro GTPases and RHOBTB3		-6	2.1	5.5	28162	719	966	51	5.3	0.72	537|801|991|1794|1894|2245|2631|4771|4952|5296|5361|5516|5525|5528|5529|5586|5879|6396|6793|7171|7415|8338|8655|9055|9341|9815|10092|10398|10627|11188|22800|23013|28964|30851|51517|54443|54908|55075|55717|55914|57498|64105|64946|79019|83540|84790|90627|116985|128239|348235|348995	ATP6AP1|CALM1|CDC20|DOCK2|ECT2|FGD1|NIPSNAP2|NF2|OCRL|PIK3R2|PLXNA1|PPP2CB|PPP2R5A|PPP2R5D|PPP2R5E|PKN2|RAC1|SEC13|STK10|TPM4|VCP|H2AC20|DYNLL1|PRC1|VAMP3|GIT2|ARPC5|MYL9|MYL12A|NISCH|RRAS2|SPEN|GIT1|TAX1BP3|NCKIPSD|ANLN|SPDL1|UACA|WDR11|ERBIN|KIDINS220|CENPK|CENPH|CENPM|NUF2|TUBA1C|STARD13|ARAP1|IQGAP3|SKA2|NUP43	-5	0hr
Reactome Gene Sets	6	R-HSA-9612973	Autophagy		-6	3.7	6.2	28162	151	966	19	2	0.45	1460|4077|7248|7249|7415|8655|8878|11315|26100|28956|51271|51652|64223|79720|81631|84790|139341|401505|100188893	CSNK2B|NBR1|TSC1|TSC2|VCP|DYNLL1|SQSTM1|PARK7|WIPI2|LAMTOR2|UBAP1|CHMP3|MLST8|VPS37B|MAP1LC3B|TUBA1C|FUNDC1|TOMM5|TOMM6	-4.9	0hr
Reactome Gene Sets	6	R-HSA-5696395	Formation of Incision Complex in GG-NER		-5.8	6.8	7.1	28162	43	966	10	1	0.33	142|1022|1069|2067|2966|2968|9557|9978|10038|404672	PARP1|CDK7|CETN2|ERCC1|GTF2H2|GTF2H4|CHD1L|RBX1|PARP2|GTF2H5	-4.8	0hr
Reactome Gene Sets	6	R-HSA-69618	Mitotic Spindle Checkpoint		-5.8	4.1	6.3	28162	113	966	16	1.7	0.41	991|996|5516|5525|5528|5529|6396|8655|11065|54908|64105|64946|79019|83540|348235|348995	CDC20|CDC27|PPP2CB|PPP2R5A|PPP2R5D|PPP2R5E|SEC13|DYNLL1|UBE2C|SPDL1|CENPK|CENPH|CENPM|NUF2|SKA2|NUP43	-4.8	0hr
Reactome Gene Sets	6	R-HSA-68882	Mitotic Anaphase		-5.6	3	5.7	28162	236	966	24	2.5	0.5	991|996|5516|5525|5528|5529|5691|5701|5713|6396|8655|8815|10213|11065|51652|54908|55706|64105|64946|79019|83540|84790|348235|348995	CDC20|CDC27|PPP2CB|PPP2R5A|PPP2R5D|PPP2R5E|PSMB3|PSMC2|PSMD7|SEC13|DYNLL1|BANF1|PSMD14|UBE2C|CHMP3|SPDL1|NDC1|CENPK|CENPH|CENPM|NUF2|TUBA1C|SKA2|NUP43	-4.7	0hr
Reactome Gene Sets	6	R-HSA-6781827	Transcription-Coupled Nucleotide Excision Repair (TC-NER)		-5.6	4.8	6.4	28162	79	966	13	1.3	0.37	1022|2067|2074|2966|2968|5427|5435|7515|9716|9978|10920|57461|404672	CDK7|ERCC1|ERCC6|GTF2H2|GTF2H4|POLE2|POLR2F|XRCC1|AQR|RBX1|COPS8|ISY1|GTF2H5	-4.6	0hr
Reactome Gene Sets	6	R-HSA-72172	mRNA Splicing		-5.5	3.2	5.8	28162	191	966	21	2.2	0.47	2521|5435|6637|7307|8106|9716|10262|10286|10772|11157|22916|23283|51362|51691|55696|57461|57703|65109|83443|84950|85437	FUS|POLR2F|SNRPG|U2AF1|PABPN1|AQR|SF3B4|BCAS2|SRSF10|LSM6|NCBP2|CSTF2T|CDC40|LSM8|RBM22|ISY1|CWC22|UPF3B|SF3B5|PRPF38A|ZCRB1	-4.6	0hr
Reactome Gene Sets	6	R-HSA-2467813	Separation of Sister Chromatids		-5.5	3.2	5.8	28162	191	966	21	2.2	0.47	991|996|5516|5525|5528|5529|5691|5701|5713|6396|8655|10213|11065|54908|64105|64946|79019|83540|84790|348235|348995	CDC20|CDC27|PPP2CB|PPP2R5A|PPP2R5D|PPP2R5E|PSMB3|PSMC2|PSMD7|SEC13|DYNLL1|PSMD14|UBE2C|SPDL1|CENPK|CENPH|CENPM|NUF2|TUBA1C|SKA2|NUP43	-4.6	0hr
Reactome Gene Sets	6	R-HSA-73762	RNA Polymerase I Transcription Initiation		-5.5	6.2	6.7	28162	47	966	10	1	0.33	1022|2074|2966|2968|5435|9013|57459|57504|221830|404672	CDK7|ERCC6|GTF2H2|GTF2H4|POLR2F|TAF1C|GATAD2B|MTA3|POLR1F|GTF2H5	-4.5	0hr
Reactome Gene Sets	6	R-HSA-9609507	Protein localization		-5.5	3.4	5.8	28162	163	966	19	2	0.45	1384|1528|2395|3421|4358|4714|5189|5191|6449|10440|26061|26063|26517|26521|54677|90639|131474|401505|100188893	CRAT|CYB5A|FXN|IDH3G|MPV17|NDUFB8|PEX1|PEX7|SGTA|TIMM17A|HACL1|DECR2|TIMM13|TIMM8B|CROT|COX19|CHCHD4|TOMM5|TOMM6	-4.5	0hr
Reactome Gene Sets	6	R-HSA-72306	tRNA processing		-5.4	4.1	6	28162	107	966	15	1.6	0.4	6396|9692|10775|10940|11097|51095|55706|63892|79074|90353|91801|112858|221078|348180|348995	SEC13|PRORP|POP4|POP1|NUP42|TRNT1|NDC1|THADA|C2orf49|CTU1|ALKBH8|TP53RK|NSUN6|CTU2|NUP43	-4.5	0hr
Reactome Gene Sets	6	R-HSA-1632852	Macroautophagy		-5.4	3.6	5.8	28162	136	966	17	1.8	0.42	1460|4077|7248|7249|7415|8655|8878|11315|26100|28956|51652|64223|81631|84790|139341|401505|100188893	CSNK2B|NBR1|TSC1|TSC2|VCP|DYNLL1|SQSTM1|PARK7|WIPI2|LAMTOR2|CHMP3|MLST8|MAP1LC3B|TUBA1C|FUNDC1|TOMM5|TOMM6	-4.4	0hr
Reactome Gene Sets	6	R-HSA-141424	Amplification of signal from the kinetochores		-5.3	4.3	6	28162	96	966	14	1.4	0.38	991|5516|5525|5528|5529|6396|8655|54908|64105|64946|79019|83540|348235|348995	CDC20|PPP2CB|PPP2R5A|PPP2R5D|PPP2R5E|SEC13|DYNLL1|SPDL1|CENPK|CENPH|CENPM|NUF2|SKA2|NUP43	-4.4	0hr
Reactome Gene Sets	6	R-HSA-141444	Amplification of signal from unattached kinetochores via a MAD2 inhibitory signal		-5.3	4.3	6	28162	96	966	14	1.4	0.38	991|5516|5525|5528|5529|6396|8655|54908|64105|64946|79019|83540|348235|348995	CDC20|PPP2CB|PPP2R5A|PPP2R5D|PPP2R5E|SEC13|DYNLL1|SPDL1|CENPK|CENPH|CENPM|NUF2|SKA2|NUP43	-4.4	0hr
Reactome Gene Sets	6	R-HSA-72163	mRNA Splicing - Major Pathway		-5.3	3.2	5.6	28162	183	966	20	2.1	0.46	2521|5435|6637|7307|8106|9716|10262|10286|10772|11157|22916|23283|51362|51691|55696|57461|57703|65109|83443|84950	FUS|POLR2F|SNRPG|U2AF1|PABPN1|AQR|SF3B4|BCAS2|SRSF10|LSM6|NCBP2|CSTF2T|CDC40|LSM8|RBM22|ISY1|CWC22|UPF3B|SF3B5|PRPF38A	-4.4	0hr
Reactome Gene Sets	6	R-HSA-5696399	Global Genome Nucleotide Excision Repair (GG-NER)		-5.3	4.5	6.1	28162	84	966	13	1.3	0.37	142|1022|1069|2067|2966|2968|5427|7515|9557|9978|10038|10920|404672	PARP1|CDK7|CETN2|ERCC1|GTF2H2|GTF2H4|POLE2|XRCC1|CHD1L|RBX1|PARP2|COPS8|GTF2H5	-4.4	0hr
Reactome Gene Sets	6	R-HSA-162599	Late Phase of HIV Life Cycle		-5.2	3.6	5.7	28162	139	966	17	1.8	0.42	1022|2966|2968|5435|6396|6872|6878|6880|9397|11097|22916|51271|51652|55706|79720|348995|404672	CDK7|GTF2H2|GTF2H4|POLR2F|SEC13|TAF1|TAF6|TAF9|NMT2|NUP42|NCBP2|UBAP1|CHMP3|NDC1|VPS37B|NUP43|GTF2H5	-4.3	0hr
Reactome Gene Sets	6	R-HSA-2990846	SUMOylation		-5.1	3.1	5.4	28162	188	966	20	2.1	0.46	142|1069|1616|3622|4152|6396|7518|8924|11097|11315|23512|51564|51602|54780|55706|57332|83746|205564|286053|348995	PARP1|CETN2|DAXX|ING2|MBD1|SEC13|XRCC4|HERC2|NUP42|PARK7|SUZ12|HDAC7|NOP58|NSMCE4A|NDC1|CBX8|L3MBTL2|SENP5|NSMCE2|NUP43	-4.2	0hr
Reactome Gene Sets	6	R-HSA-68877	Mitotic Prometaphase		-5.1	3	5.4	28162	204	966	21	2.2	0.47	991|1069|1460|5516|5525|5528|5529|5577|6396|8655|10844|22995|54908|64105|64946|79019|80097|83540|84790|348235|348995	CDC20|CETN2|CSNK2B|PPP2CB|PPP2R5A|PPP2R5D|PPP2R5E|PRKAR2B|SEC13|DYNLL1|TUBGCP2|CEP152|SPDL1|CENPK|CENPH|CENPM|MZT2B|NUF2|TUBA1C|SKA2|NUP43	-4.2	0hr
Reactome Gene Sets	6	R-HSA-5419276	Mitochondrial translation termination		-5.1	4.4	5.9	28162	87	966	13	1.3	0.37	11222|28998|51073|51318|51373|54948|55052|55168|64432|64976|64983|65003|116540	MRPL3|MRPL13|MRPL4|MRPL35|MRPS17|MRPL16|MRPL20|MRPS18A|MRPS25|MRPL40|MRPL32|MRPL11|MRPL53	-4.2	0hr
Reactome Gene Sets	6	R-HSA-5389840	Mitochondrial translation elongation		-5.1	4.4	5.9	28162	87	966	13	1.3	0.37	11222|28998|51073|51318|51373|54948|55052|55168|64432|64976|64983|65003|116540	MRPL3|MRPL13|MRPL4|MRPL35|MRPS17|MRPL16|MRPL20|MRPS18A|MRPS25|MRPL40|MRPL32|MRPL11|MRPL53	-4.2	0hr
Reactome Gene Sets	6	R-HSA-5368286	Mitochondrial translation initiation		-5.1	4.4	5.9	28162	87	966	13	1.3	0.37	11222|28998|51073|51318|51373|54948|55052|55168|64432|64976|64983|65003|116540	MRPL3|MRPL13|MRPL4|MRPL35|MRPS17|MRPL16|MRPL20|MRPS18A|MRPS25|MRPL40|MRPL32|MRPL11|MRPL53	-4.2	0hr
Reactome Gene Sets	6	R-HSA-5696400	Dual Incision in GG-NER		-5.1	6.4	6.5	28162	41	966	9	0.93	0.31	142|2067|2966|2968|5427|9557|9978|10038|404672	PARP1|ERCC1|GTF2H2|GTF2H4|POLE2|CHD1L|RBX1|PARP2|GTF2H5	-4.2	0hr
Reactome Gene Sets	6	R-HSA-72766	Translation		-5	2.6	5.2	28162	291	966	26	2.7	0.52	1917|1933|3646|6159|6181|6209|6728|6745|6748|8565|8669|11222|25873|28998|51073|51318|51373|54948|55052|55157|55168|64432|64976|64983|65003|116540	EEF1A2|EEF1B2|EIF3E|RPL29|RPLP2|RPS15|SRP19|SSR1|SSR4|YARS1|EIF3J|MRPL3|RPL36|MRPL13|MRPL4|MRPL35|MRPS17|MRPL16|MRPL20|DARS2|MRPS18A|MRPS25|MRPL40|MRPL32|MRPL11|MRPL53	-4.2	0hr
Reactome Gene Sets	6	R-HSA-5633007	Regulation of TP53 Activity		-5	3.3	5.5	28162	160	966	18	1.9	0.44	208|890|1460|1616|3364|3622|5516|5883|6872|6878|6880|10419|57459|64223|79837|84126|90809|112858	AKT2|CCNA2|CSNK2B|DAXX|HUS1|ING2|PPP2CB|RAD9A|TAF1|TAF6|TAF9|PRMT5|GATAD2B|MLST8|PIP4K2C|ATRIP|PIP4P1|TP53RK	-4.1	0hr
Reactome Gene Sets	6	R-HSA-611105	Respiratory electron transport		-4.9	4	5.7	28162	103	966	14	1.4	0.38	1353|4702|4704|4713|4714|4723|6341|7388|9167|51079|51103|55967|90639|374291	COX11|NDUFA8|NDUFA9|NDUFB7|NDUFB8|NDUFV1|SCO1|UQCRH|COX7A2L|NDUFA13|NDUFAF1|NDUFA12|COX19|NDUFS7	-4.1	0hr
Reactome Gene Sets	6	R-HSA-9648025	EML4 and NUDC in mitotic spindle formation		-4.9	3.7	5.6	28162	117	966	15	1.6	0.4	991|5516|5525|5528|5529|6396|8655|54908|64105|64946|79019|83540|84790|348235|348995	CDC20|PPP2CB|PPP2R5A|PPP2R5D|PPP2R5E|SEC13|DYNLL1|SPDL1|CENPK|CENPH|CENPM|NUF2|TUBA1C|SKA2|NUP43	-4.1	0hr
Reactome Gene Sets	6	R-HSA-3108214	SUMOylation of DNA damage response and repair proteins		-4.9	4.5	5.9	28162	77	966	12	1.2	0.36	142|1069|6396|7518|8924|11097|51564|54780|55706|57332|286053|348995	PARP1|CETN2|SEC13|XRCC4|HERC2|NUP42|HDAC7|NSMCE4A|NDC1|CBX8|NSMCE2|NUP43	-4.1	0hr
Reactome Gene Sets	6	R-HSA-6782210	Gap-filling DNA repair synthesis and ligation in TC-NER		-4.9	4.9	6	28162	65	966	11	1.1	0.34	1022|2074|2966|2968|5427|5435|7515|9716|9978|57461|404672	CDK7|ERCC6|GTF2H2|GTF2H4|POLE2|POLR2F|XRCC1|AQR|RBX1|ISY1|GTF2H5	-4.1	0hr
Reactome Gene Sets	6	R-HSA-109582	Hemostasis		-4.9	2	4.8	28162	621	966	43	4.5	0.66	1|14|308|338|409|493|682|801|1398|1794|2767|2768|2787|3045|3778|3832|3833|4282|5054|5296|5328|5516|5525|5528|5529|5547|5577|5868|5879|6385|7873|8793|8795|10257|10362|10544|10916|23052|23303|64145|84790|139322|221955	A1BG|AAMP|ANXA5|APOB|ARRB2|ATP2B4|BSG|CALM1|CRK|DOCK2|GNA11|GNA12|GNG5|HBD|KCNMA1|KIF11|KIFC1|MIF|SERPINE1|PIK3R2|PLAU|PPP2CB|PPP2R5A|PPP2R5D|PPP2R5E|PRCP|PRKAR2B|RAB5A|RAC1|SDC4|MANF|TNFRSF10D|TNFRSF10B|ABCC4|HMG20B|PROCR|MAGED2|ENDOD1|KIF13B|RBSN|TUBA1C|APOOL|DAGLB	-4.1	0hr
Reactome Gene Sets	6	R-HSA-1428517	The citric acid (TCA) cycle and respiratory electron transport		-4.9	3.1	5.3	28162	178	966	19	2	0.45	522|682|1353|3029|3421|4702|4704|4713|4714|4723|6341|7388|9167|51079|51103|55967|79944|90639|374291	ATP5PF|BSG|COX11|HAGH|IDH3G|NDUFA8|NDUFA9|NDUFB7|NDUFB8|NDUFV1|SCO1|UQCRH|COX7A2L|NDUFA13|NDUFAF1|NDUFA12|L2HGDH|COX19|NDUFS7	-4.1	0hr
Reactome Gene Sets	6	R-HSA-6781823	Formation of TC-NER Pre-Incision Complex		-4.9	5.4	6.1	28162	54	966	10	1	0.33	1022|2074|2966|2968|5435|9716|9978|10920|57461|404672	CDK7|ERCC6|GTF2H2|GTF2H4|POLR2F|AQR|RBX1|COPS8|ISY1|GTF2H5	-4	0hr
Reactome Gene Sets	6	R-HSA-6782135	Dual incision in TC-NER		-4.9	4.9	5.9	28162	66	966	11	1.1	0.34	1022|2067|2074|2966|2968|5427|5435|9716|9978|57461|404672	CDK7|ERCC1|ERCC6|GTF2H2|GTF2H4|POLE2|POLR2F|AQR|RBX1|ISY1|GTF2H5	-4	0hr
Reactome Gene Sets	6	R-HSA-5368287	Mitochondrial translation		-4.8	4.1	5.6	28162	93	966	13	1.3	0.37	11222|28998|51073|51318|51373|54948|55052|55168|64432|64976|64983|65003|116540	MRPL3|MRPL13|MRPL4|MRPL35|MRPS17|MRPL16|MRPL20|MRPS18A|MRPS25|MRPL40|MRPL32|MRPL11|MRPL53	-3.9	0hr
Reactome Gene Sets	6	R-HSA-3108232	SUMO E3 ligases SUMOylate target proteins		-4.8	3	5.2	28162	182	966	19	2	0.45	142|1069|1616|3622|4152|6396|7518|8924|11097|11315|23512|51564|51602|54780|55706|57332|83746|286053|348995	PARP1|CETN2|DAXX|ING2|MBD1|SEC13|XRCC4|HERC2|NUP42|PARK7|SUZ12|HDAC7|NOP58|NSMCE4A|NDC1|CBX8|L3MBTL2|NSMCE2|NUP43	-3.9	0hr
Reactome Gene Sets	6	R-HSA-5673000	RAF activation		-4.6	6.5	6.2	28162	36	966	8	0.83	0.29	673|801|818|4140|5516|5525|5528|5529	BRAF|CALM1|CAMK2G|MARK3|PPP2CB|PPP2R5A|PPP2R5D|PPP2R5E	-3.8	0hr
Reactome Gene Sets	6	R-HSA-6807070	PTEN Regulation		-4.6	3.3	5.2	28162	140	966	16	1.7	0.41	208|1460|4343|5691|5701|5713|10014|10213|23512|28956|51564|57332|57459|57504|64223|84232	AKT2|CSNK2B|MOV10|PSMB3|PSMC2|PSMD7|HDAC5|PSMD14|SUZ12|LAMTOR2|HDAC7|CBX8|GATAD2B|MTA3|MLST8|MAF1	-3.8	0hr
Reactome Gene Sets	6	R-HSA-5663220	RHO GTPases Activate Formins		-4.6	3.3	5.2	28162	140	966	16	1.7	0.41	991|5516|5525|5528|5529|5879|6396|8655|54908|64105|64946|79019|83540|84790|348235|348995	CDC20|PPP2CB|PPP2R5A|PPP2R5D|PPP2R5E|RAC1|SEC13|DYNLL1|SPDL1|CENPK|CENPH|CENPM|NUF2|TUBA1C|SKA2|NUP43	-3.8	0hr
Reactome Gene Sets	6	R-HSA-195258	RHO GTPase Effectors		-4.6	2.4	4.8	28162	327	966	27	2.8	0.53	801|991|4771|5516|5525|5528|5529|5586|5879|6396|8338|8655|9055|10092|10398|10627|30851|51517|54908|64105|64946|79019|83540|84790|128239|348235|348995	CALM1|CDC20|NF2|PPP2CB|PPP2R5A|PPP2R5D|PPP2R5E|PKN2|RAC1|SEC13|H2AC20|DYNLL1|PRC1|ARPC5|MYL9|MYL12A|TAX1BP3|NCKIPSD|SPDL1|CENPK|CENPH|CENPM|NUF2|TUBA1C|IQGAP3|SKA2|NUP43	-3.8	0hr
Reactome Gene Sets	6	R-HSA-2500257	Resolution of Sister Chromatid Cohesion		-4.5	3.5	5.2	28162	126	966	15	1.6	0.4	991|5516|5525|5528|5529|6396|8655|54908|64105|64946|79019|83540|84790|348235|348995	CDC20|PPP2CB|PPP2R5A|PPP2R5D|PPP2R5E|SEC13|DYNLL1|SPDL1|CENPK|CENPH|CENPM|NUF2|TUBA1C|SKA2|NUP43	-3.8	0hr
Reactome Gene Sets	6	R-HSA-163200	Respiratory electron transport, ATP synthesis by chemiosmotic coupling, and heat production by uncoupling proteins.		-4.5	3.4	5.2	28162	127	966	15	1.6	0.4	522|1353|4702|4704|4713|4714|4723|6341|7388|9167|51079|51103|55967|90639|374291	ATP5PF|COX11|NDUFA8|NDUFA9|NDUFB7|NDUFB8|NDUFV1|SCO1|UQCRH|COX7A2L|NDUFA13|NDUFAF1|NDUFA12|COX19|NDUFS7	-3.7	0hr
Reactome Gene Sets	6	R-HSA-165181	Inhibition of TSC complex formation by PKB		-4.4	29	9.2	28162	3	966	3	0.31	0.18	208|7248|7249	AKT2|TSC1|TSC2	-3.6	0hr
Reactome Gene Sets	6	R-HSA-69206	G1/S Transition		-4.3	3.3	5.1	28162	131	966	15	1.6	0.4	208|890|1022|1026|1719|4998|5427|5516|5691|5701|5713|6241|10213|23595|26271	AKT2|CCNA2|CDK7|CDKN1A|DHFR|ORC1|POLE2|PPP2CB|PSMB3|PSMC2|PSMD7|RRM2|PSMD14|ORC3|FBXO5	-3.6	0hr
Reactome Gene Sets	6	R-HSA-5663202	Diseases of signal transduction by growth factor receptors and second messengers		-4.3	2.2	4.6	28162	395	966	30	3.1	0.56	208|409|673|801|818|1026|2932|4140|5296|5435|5516|5525|5528|5529|5691|5701|5713|5879|7249|7415|9978|10014|10213|10956|11160|22916|51107|51564|55914|64223	AKT2|ARRB2|BRAF|CALM1|CAMK2G|CDKN1A|GSK3B|MARK3|PIK3R2|POLR2F|PPP2CB|PPP2R5A|PPP2R5D|PPP2R5E|PSMB3|PSMC2|PSMD7|RAC1|TSC2|VCP|RBX1|HDAC5|PSMD14|OS9|ERLIN2|NCBP2|APH1A|HDAC7|ERBIN|MLST8	-3.6	0hr
Reactome Gene Sets	6	R-HSA-5358351	Signaling by Hedgehog		-4.3	3.1	4.9	28162	149	966	16	1.7	0.41	156|409|2932|5577|5691|5701|5713|7415|9978|10213|10956|23322|51098|57539|79809|84790	GRK2|ARRB2|GSK3B|PRKAR2B|PSMB3|PSMC2|PSMD7|VCP|RBX1|PSMD14|OS9|RPGRIP1L|IFT52|WDR35|TTC21B|TUBA1C	-3.5	0hr
Reactome Gene Sets	6	R-HSA-453279	Mitotic G1 phase and G1/S transition		-4.3	3.1	4.9	28162	149	966	16	1.7	0.41	208|890|1022|1026|1030|1719|4998|5427|5516|5691|5701|5713|6241|10213|23595|26271	AKT2|CCNA2|CDK7|CDKN1A|CDKN2B|DHFR|ORC1|POLE2|PPP2CB|PSMB3|PSMC2|PSMD7|RRM2|PSMD14|ORC3|FBXO5	-3.5	0hr
Reactome Gene Sets	6	R-HSA-1268020	Mitochondrial protein import		-4.2	4.6	5.4	28162	64	966	10	1	0.33	2395|3421|4714|10440|26517|26521|90639|131474|401505|100188893	FXN|IDH3G|NDUFB8|TIMM17A|TIMM13|TIMM8B|COX19|CHCHD4|TOMM5|TOMM6	-3.5	0hr
Reactome Gene Sets	6	R-HSA-5467337	APC truncation mutants have impaired AXIN binding		-4.1	10	6.6	28162	14	966	5	0.52	0.23	2932|5516|5525|5528|5529	GSK3B|PPP2CB|PPP2R5A|PPP2R5D|PPP2R5E	-3.4	0hr
Reactome Gene Sets	6	R-HSA-4839735	Signaling by AXIN mutants		-4.1	10	6.6	28162	14	966	5	0.52	0.23	2932|5516|5525|5528|5529	GSK3B|PPP2CB|PPP2R5A|PPP2R5D|PPP2R5E	-3.4	0hr
Reactome Gene Sets	6	R-HSA-4839744	Signaling by APC mutants		-4.1	10	6.6	28162	14	966	5	0.52	0.23	2932|5516|5525|5528|5529	GSK3B|PPP2CB|PPP2R5A|PPP2R5D|PPP2R5E	-3.4	0hr
Reactome Gene Sets	6	R-HSA-4839748	Signaling by AMER1 mutants		-4.1	10	6.6	28162	14	966	5	0.52	0.23	2932|5516|5525|5528|5529	GSK3B|PPP2CB|PPP2R5A|PPP2R5D|PPP2R5E	-3.4	0hr
Reactome Gene Sets	6	R-HSA-5467340	AXIN missense mutants destabilize the destruction complex		-4.1	10	6.6	28162	14	966	5	0.52	0.23	2932|5516|5525|5528|5529	GSK3B|PPP2CB|PPP2R5A|PPP2R5D|PPP2R5E	-3.4	0hr
Reactome Gene Sets	6	R-HSA-5467348	Truncations of AMER1 destabilize the destruction complex		-4.1	10	6.6	28162	14	966	5	0.52	0.23	2932|5516|5525|5528|5529	GSK3B|PPP2CB|PPP2R5A|PPP2R5D|PPP2R5E	-3.4	0hr
Reactome Gene Sets	6	R-HSA-75158	TRAIL signaling		-4.1	15	7.2	28162	8	966	4	0.41	0.21	841|8772|8793|8795	CASP8|FADD|TNFRSF10D|TNFRSF10B	-3.4	0hr
Reactome Gene Sets	6	R-HSA-73863	RNA Polymerase I Transcription Termination		-4.1	6.4	5.7	28162	32	966	7	0.72	0.27	1022|2966|2968|5435|9013|221830|404672	CDK7|GTF2H2|GTF2H4|POLR2F|TAF1C|POLR1F|GTF2H5	-3.4	0hr
Reactome Gene Sets	6	R-HSA-556833	Metabolism of lipids		-4.1	1.8	4.2	28162	740	966	46	4.8	0.69	411|706|1384|1460|2182|2581|2710|3033|3422|4598|4758|4800|4801|4952|5296|5868|6307|6667|6713|6770|8202|8394|8681|9412|9442|9453|9969|10449|22876|25979|26031|26061|26063|27132|51170|54677|54893|57104|65977|79837|84188|84320|90809|114883|114971|142891	ARSB|TSPO|CRAT|CSNK2B|ACSL4|GALC|GK|HADH|IDI1|MVK|NEU1|NFYA|NFYB|OCRL|PIK3R2|RAB5A|MSMO1|SP1|SQLE|STAR|NCOA3|PIP5K1A|JMJD7-PLA2G4B|MED21|MED27|GGPS1|MED13|ACAA2|INPP5F|DHRS7B|OSBPL3|HACL1|DECR2|CPNE7|HSD17B11|CROT|MTMR10|PNPLA2|PLEKHA3|PIP4K2C|FAR1|ACBD6|PIP4P1|OSBPL9|PTPMT1|SAMD8	-3.4	0hr
Reactome Gene Sets	6	R-HSA-381119	Unfolded Protein Response (UPR)		-4	3.7	5	28162	94	966	12	1.2	0.36	440|2135|4800|4801|5611|6745|8681|9570|10113|51013|54512|55033	ASNS|EXTL2|NFYA|NFYB|DNAJC3|SSR1|JMJD7-PLA2G4B|GOSR2|PREB|EXOSC1|EXOSC4|FKBP14	-3.4	0hr
Reactome Gene Sets	6	R-HSA-1852241	Organelle biogenesis and maintenance		-4	2.4	4.4	28162	296	966	24	2.5	0.5	522|582|801|1069|4209|5577|6102|8655|22995|23322|23408|51098|55902|57539|64216|64792|79809|83658|84747|84790|84902|90410|139322|149371	ATP5PF|BBS1|CALM1|CETN2|MEF2D|PRKAR2B|RP2|DYNLL1|CEP152|RPGRIP1L|SIRT5|IFT52|ACSS2|WDR35|TFB2M|IFT22|TTC21B|DYNLRB1|UNC119B|TUBA1C|CEP89|IFT20|APOOL|EXOC8	-3.3	0hr
Reactome Gene Sets	6	R-HSA-9663891	Selective autophagy		-4	4	5	28162	81	966	11	1.1	0.34	1460|4077|7415|8655|8878|11315|81631|84790|139341|401505|100188893	CSNK2B|NBR1|VCP|DYNLL1|SQSTM1|PARK7|MAP1LC3B|TUBA1C|FUNDC1|TOMM5|TOMM6	-3.3	0hr
Reactome Gene Sets	6	R-HSA-73887	Death Receptor Signalling		-4	3.1	4.7	28162	141	966	15	1.6	0.4	841|1894|2245|3551|3654|5879|7186|8772|8793|8795|8878|10454|51107|55072|84888	CASP8|ECT2|FGD1|IKBKB|IRAK1|RAC1|TRAF2|FADD|TNFRSF10D|TNFRSF10B|SQSTM1|TAB1|APH1A|RNF31|SPPL2A	-3.3	0hr
Reactome Gene Sets	6	R-HSA-5358752	T41 mutants of beta-catenin aren't phosphorylated		-4	9.7	6.4	28162	15	966	5	0.52	0.23	2932|5516|5525|5528|5529	GSK3B|PPP2CB|PPP2R5A|PPP2R5D|PPP2R5E	-3.3	0hr
Reactome Gene Sets	6	R-HSA-5358749	S37 mutants of beta-catenin aren't phosphorylated		-4	9.7	6.4	28162	15	966	5	0.52	0.23	2932|5516|5525|5528|5529	GSK3B|PPP2CB|PPP2R5A|PPP2R5D|PPP2R5E	-3.3	0hr
Reactome Gene Sets	6	R-HSA-4839743	Signaling by CTNNB1 phospho-site mutants		-4	9.7	6.4	28162	15	966	5	0.52	0.23	2932|5516|5525|5528|5529	GSK3B|PPP2CB|PPP2R5A|PPP2R5D|PPP2R5E	-3.3	0hr
Reactome Gene Sets	6	R-HSA-5358751	S45 mutants of beta-catenin aren't phosphorylated		-4	9.7	6.4	28162	15	966	5	0.52	0.23	2932|5516|5525|5528|5529	GSK3B|PPP2CB|PPP2R5A|PPP2R5D|PPP2R5E	-3.3	0hr
Reactome Gene Sets	6	R-HSA-5358747	S33 mutants of beta-catenin aren't phosphorylated		-4	9.7	6.4	28162	15	966	5	0.52	0.23	2932|5516|5525|5528|5529	GSK3B|PPP2CB|PPP2R5A|PPP2R5D|PPP2R5E	-3.3	0hr
Reactome Gene Sets	6	R-HSA-5339716	Signaling by GSK3beta mutants		-4	9.7	6.4	28162	15	966	5	0.52	0.23	2932|5516|5525|5528|5529	GSK3B|PPP2CB|PPP2R5A|PPP2R5D|PPP2R5E	-3.3	0hr
Reactome Gene Sets	6	R-HSA-195253	Degradation of beta-catenin by the destruction complex		-3.9	3.9	4.9	28162	83	966	11	1.1	0.34	166|2932|5516|5525|5528|5529|5691|5701|5713|9978|10213	TLE5|GSK3B|PPP2CB|PPP2R5A|PPP2R5D|PPP2R5E|PSMB3|PSMC2|PSMD7|RBX1|PSMD14	-3.3	0hr
Reactome Gene Sets	6	R-HSA-6799198	Complex I biogenesis		-3.9	4.6	5.1	28162	57	966	9	0.93	0.31	4702|4704|4713|4714|4723|51079|51103|55967|374291	NDUFA8|NDUFA9|NDUFB7|NDUFB8|NDUFV1|NDUFA13|NDUFAF1|NDUFA12|NDUFS7	-3.2	0hr
Reactome Gene Sets	6	R-HSA-110362	POLB-Dependent Long Patch Base Excision Repair		-3.8	13	6.8	28162	9	966	4	0.41	0.21	142|328|670|10038	PARP1|APEX1|BPHL|PARP2	-3.2	0hr
Reactome Gene Sets	6	R-HSA-69275	G2/M Transition		-3.8	2.7	4.4	28162	196	966	18	1.9	0.44	890|1022|1026|1069|3161|5516|5577|5691|5701|5713|8655|9978|10213|10844|22822|22995|80097|84790	CCNA2|CDK7|CDKN1A|CETN2|HMMR|PPP2CB|PRKAR2B|PSMB3|PSMC2|PSMD7|DYNLL1|RBX1|PSMD14|TUBGCP2|PHLDA1|CEP152|MZT2B|TUBA1C	-3.2	0hr
Reactome Gene Sets	6	R-HSA-453274	Mitotic G2-G2/M phases		-3.8	2.7	4.4	28162	198	966	18	1.9	0.44	890|1022|1026|1069|3161|5516|5577|5691|5701|5713|8655|9978|10213|10844|22822|22995|80097|84790	CCNA2|CDK7|CDKN1A|CETN2|HMMR|PPP2CB|PRKAR2B|PSMB3|PSMC2|PSMD7|DYNLL1|RBX1|PSMD14|TUBGCP2|PHLDA1|CEP152|MZT2B|TUBA1C	-3.1	0hr
Reactome Gene Sets	6	R-HSA-76042	RNA Polymerase II Transcription Initiation And Promoter Clearance		-3.7	5	5.1	28162	47	966	8	0.83	0.29	1022|2966|2968|5435|6872|6878|6880|404672	CDK7|GTF2H2|GTF2H4|POLR2F|TAF1|TAF6|TAF9|GTF2H5	-3.1	0hr
Reactome Gene Sets	6	R-HSA-73776	RNA Polymerase II Promoter Escape		-3.7	5	5.1	28162	47	966	8	0.83	0.29	1022|2966|2968|5435|6872|6878|6880|404672	CDK7|GTF2H2|GTF2H4|POLR2F|TAF1|TAF6|TAF9|GTF2H5	-3.1	0hr
Reactome Gene Sets	6	R-HSA-73779	RNA Polymerase II Transcription Pre-Initiation And Promoter Opening		-3.7	5	5.1	28162	47	966	8	0.83	0.29	1022|2966|2968|5435|6872|6878|6880|404672	CDK7|GTF2H2|GTF2H4|POLR2F|TAF1|TAF6|TAF9|GTF2H5	-3.1	0hr
Reactome Gene Sets	6	R-HSA-75953	RNA Polymerase II Transcription Initiation		-3.7	5	5.1	28162	47	966	8	0.83	0.29	1022|2966|2968|5435|6872|6878|6880|404672	CDK7|GTF2H2|GTF2H4|POLR2F|TAF1|TAF6|TAF9|GTF2H5	-3.1	0hr
Reactome Gene Sets	6	R-HSA-167162	RNA Polymerase II HIV Promoter Escape		-3.7	5	5.1	28162	47	966	8	0.83	0.29	1022|2966|2968|5435|6872|6878|6880|404672	CDK7|GTF2H2|GTF2H4|POLR2F|TAF1|TAF6|TAF9|GTF2H5	-3.1	0hr
Reactome Gene Sets	6	R-HSA-167161	HIV Transcription Initiation		-3.7	5	5.1	28162	47	966	8	0.83	0.29	1022|2966|2968|5435|6872|6878|6880|404672	CDK7|GTF2H2|GTF2H4|POLR2F|TAF1|TAF6|TAF9|GTF2H5	-3.1	0hr
Reactome Gene Sets	6	R-HSA-196299	Beta-catenin phosphorylation cascade		-3.7	8.6	5.9	28162	17	966	5	0.52	0.23	2932|5516|5525|5528|5529	GSK3B|PPP2CB|PPP2R5A|PPP2R5D|PPP2R5E	-3.1	0hr
Reactome Gene Sets	6	R-HSA-432142	Platelet sensitization by LDL		-3.7	8.6	5.9	28162	17	966	5	0.52	0.23	338|5516|5525|5528|5529	APOB|PPP2CB|PPP2R5A|PPP2R5D|PPP2R5E	-3.1	0hr
Reactome Gene Sets	6	R-HSA-5693532	DNA Double-Strand Break Repair		-3.7	2.8	4.4	28162	167	966	16	1.7	0.41	142|890|2067|3364|3981|5427|5883|7515|7518|8924|9682|10038|10721|54962|84126|84142	PARP1|CCNA2|ERCC1|HUS1|LIG4|POLE2|RAD9A|XRCC1|XRCC4|HERC2|KDM4A|PARP2|POLQ|TIPIN|ATRIP|ABRAXAS1	-3.1	0hr
Reactome Gene Sets	6	R-HSA-8943724	Regulation of PTEN gene transcription		-3.7	4.3	4.9	28162	61	966	9	0.93	0.31	10014|23512|28956|51564|57332|57459|57504|64223|84232	HDAC5|SUZ12|LAMTOR2|HDAC7|CBX8|GATAD2B|MTA3|MLST8|MAF1	-3.1	0hr
Reactome Gene Sets	6	R-HSA-6811442	Intra-Golgi and retrograde Golgi-to-ER traffic		-3.7	2.6	4.3	28162	202	966	18	1.9	0.44	400|3832|3833|5049|6293|8655|8677|9265|9341|9570|11316|22818|23303|25839|53407|60560|84790|122830	ARL1|KIF11|KIFC1|PAFAH1B2|VPS52|DYNLL1|STX10|CYTH3|VAMP3|GOSR2|COPE|COPZ1|KIF13B|COG4|STX18|NAA35|TUBA1C|NAA30	-3.1	0hr
Reactome Gene Sets	6	R-HSA-159236	Transport of Mature mRNA derived from an Intron-Containing Transcript		-3.6	3.9	4.7	28162	75	966	10	1	0.33	2733|6396|7307|11097|22916|29107|51362|55706|65109|348995	GLE1|SEC13|U2AF1|NUP42|NCBP2|NXT1|CDC40|NDC1|UPF3B|NUP43	-3	0hr
Reactome Gene Sets	6	R-HSA-5685939	HDR through MMEJ (alt-NHEJ)		-3.6	12	6.4	28162	10	966	4	0.41	0.21	142|7515|10038|10721	PARP1|XRCC1|PARP2|POLQ	-3	0hr
Reactome Gene Sets	6	R-HSA-73933	Resolution of Abasic Sites (AP sites)		-3.5	5.2	5	28162	39	966	7	0.72	0.27	142|328|670|5427|7374|7515|10038	PARP1|APEX1|BPHL|POLE2|UNG|XRCC1|PARP2	-2.9	0hr
Reactome Gene Sets	6	R-HSA-446203	Asparagine N-linked glycosylation		-3.4	2.2	4	28162	304	966	23	2.4	0.49	1294|4758|5372|6396|6399|7415|8655|9570|10113|10282|10956|11316|22818|23243|25839|29925|29926|51005|55768|64689|64841|81562|84790	COL7A1|NEU1|PMM1|SEC13|TRAPPC2|VCP|DYNLL1|GOSR2|PREB|BET1|OS9|COPE|COPZ1|ANKRD28|COG4|GMPPB|GMPPA|AMDHD2|NGLY1|GORASP1|GNPNAT1|LMAN2L|TUBA1C	-2.9	0hr
Reactome Gene Sets	6	R-HSA-5218900	CASP8 activity is inhibited		-3.4	11	6	28162	11	966	4	0.41	0.21	841|7186|8772|8795	CASP8|TRAF2|FADD|TNFRSF10B	-2.9	0hr
Reactome Gene Sets	6	R-HSA-69416	Dimerization of procaspase-8		-3.4	11	6	28162	11	966	4	0.41	0.21	841|7186|8772|8795	CASP8|TRAF2|FADD|TNFRSF10B	-2.9	0hr
Reactome Gene Sets	6	R-HSA-3371378	Regulation by c-FLIP		-3.4	11	6	28162	11	966	4	0.41	0.21	841|7186|8772|8795	CASP8|TRAF2|FADD|TNFRSF10B	-2.9	0hr
Reactome Gene Sets	6	R-HSA-446205	Synthesis of GDP-mannose		-3.4	17	7	28162	5	966	3	0.31	0.18	5372|29925|29926	PMM1|GMPPB|GMPPA	-2.9	0hr
Reactome Gene Sets	6	R-HSA-9693928	Defective RIPK1-mediated regulated necrosis		-3.4	17	7	28162	5	966	3	0.31	0.18	841|7186|8772	CASP8|TRAF2|FADD	-2.9	0hr
Reactome Gene Sets	6	R-HSA-5205647	Mitophagy		-3.4	6	5.1	28162	29	966	6	0.62	0.25	1460|8878|81631|139341|401505|100188893	CSNK2B|SQSTM1|MAP1LC3B|FUNDC1|TOMM5|TOMM6	-2.9	0hr
Reactome Gene Sets	6	R-HSA-72086	mRNA Capping		-3.4	6	5.1	28162	29	966	6	0.62	0.25	1022|2966|2968|5435|22916|404672	CDK7|GTF2H2|GTF2H4|POLR2F|NCBP2|GTF2H5	-2.9	0hr
Reactome Gene Sets	6	R-HSA-1650814	Collagen biosynthesis and modifying enzymes		-3.3	3.9	4.5	28162	67	966	9	0.93	0.31	1291|1294|1303|5352|8974|55214|80781|91522|255631	COL6A1|COL7A1|COL12A1|PLOD2|P4HA2|P3H2|COL18A1|COL23A1|COL24A1	-2.8	0hr
Reactome Gene Sets	6	R-HSA-5620924	Intraflagellar transport		-3.3	4.3	4.6	28162	54	966	8	0.83	0.29	8655|51098|57539|64792|79809|83658|84790|90410	DYNLL1|IFT52|WDR35|IFT22|TTC21B|DYNLRB1|TUBA1C|IFT20	-2.8	0hr
Reactome Gene Sets	6	R-HSA-69242	S Phase		-3.3	2.7	4.1	28162	162	966	15	1.6	0.4	208|890|996|1022|1026|2932|4998|5427|5691|5701|5713|9978|10213|11065|23595	AKT2|CCNA2|CDC27|CDK7|CDKN1A|GSK3B|ORC1|POLE2|PSMB3|PSMC2|PSMD7|RBX1|PSMD14|UBE2C|ORC3	-2.8	0hr
Reactome Gene Sets	6	R-HSA-204005	COPII-mediated vesicle transport		-3.3	3.9	4.4	28162	68	966	9	0.93	0.31	1294|6396|6399|9570|10113|10282|23243|64689|81562	COL7A1|SEC13|TRAPPC2|GOSR2|PREB|BET1|ANKRD28|GORASP1|LMAN2L	-2.8	0hr
Reactome Gene Sets	6	R-HSA-5610787	Hedgehog 'off' state		-3.3	3.1	4.2	28162	113	966	12	1.2	0.36	2932|5577|5691|5701|5713|9978|10213|23322|51098|57539|79809|84790	GSK3B|PRKAR2B|PSMB3|PSMC2|PSMD7|RBX1|PSMD14|RPGRIP1L|IFT52|WDR35|TTC21B|TUBA1C	-2.8	0hr
Reactome Gene Sets	6	R-HSA-2426168	Activation of gene expression by SREBF (SREBP)		-3.3	4.9	4.7	28162	42	966	7	0.72	0.27	3422|4598|4800|4801|6667|6713|9453	IDI1|MVK|NFYA|NFYB|SP1|SQLE|GGPS1	-2.8	0hr
Reactome Gene Sets	6	R-HSA-9639288	Amino acids regulate mTORC1		-3.3	4.2	4.5	28162	55	966	8	0.83	0.29	527|6396|9550|28956|51382|64223|201163|729438	ATP6V0C|SEC13|ATP6V1G1|LAMTOR2|ATP6V1D|MLST8|FLCN|CASTOR2	-2.7	0hr
Reactome Gene Sets	6	R-HSA-429914	Deadenylation-dependent mRNA decay		-3.3	4.2	4.5	28162	55	966	8	0.83	0.29	9337|11157|25904|27257|51013|54464|54512|255967	CNOT8|LSM6|CNOT10|LSM1|EXOSC1|XRN1|EXOSC4|PAN3	-2.7	0hr
Reactome Gene Sets	6	R-HSA-162909	Host Interactions of HIV factors		-3.3	2.9	4.1	28162	130	966	13	1.3	0.37	1794|5691|5701|5713|5879|6396|8815|9978|10213|11097|55690|55706|348995	DOCK2|PSMB3|PSMC2|PSMD7|RAC1|SEC13|BANF1|RBX1|PSMD14|NUP42|PACS1|NDC1|NUP43	-2.7	0hr
Reactome Gene Sets	6	R-HSA-72202	Transport of Mature Transcript to Cytoplasm		-3.2	3.5	4.3	28162	84	966	10	1	0.33	2733|6396|7307|11097|22916|29107|51362|55706|65109|348995	GLE1|SEC13|U2AF1|NUP42|NCBP2|NXT1|CDC40|NDC1|UPF3B|NUP43	-2.7	0hr
Reactome Gene Sets	6	R-HSA-674695	RNA Polymerase II Pre-transcription Events		-3.2	3.5	4.3	28162	84	966	10	1	0.33	1022|2966|2968|5435|6872|6878|6880|22916|85403|404672	CDK7|GTF2H2|GTF2H4|POLR2F|TAF1|TAF6|TAF9|NCBP2|EAF1|GTF2H5	-2.7	0hr
Reactome Gene Sets	6	R-HSA-5617833	Cilium Assembly		-3.2	2.5	3.9	28162	201	966	17	1.8	0.42	582|1069|5577|6102|8655|22995|23322|51098|57539|64792|79809|83658|84747|84790|84902|90410|149371	BBS1|CETN2|PRKAR2B|RP2|DYNLL1|CEP152|RPGRIP1L|IFT52|WDR35|IFT22|TTC21B|DYNLRB1|UNC119B|TUBA1C|CEP89|IFT20|EXOC8	-2.7	0hr
Reactome Gene Sets	6	R-HSA-389513	CTLA4 inhibitory signaling		-3.2	6.9	5.1	28162	21	966	5	0.52	0.23	208|5516|5525|5528|5529	AKT2|PPP2CB|PPP2R5A|PPP2R5D|PPP2R5E	-2.7	0hr
Reactome Gene Sets	6	R-HSA-9013026	RHOB GTPase cycle		-3.2	3.7	4.3	28162	70	966	9	0.93	0.31	1894|5296|5586|6793|9341|54443|55914|90627|128239	ECT2|PIK3R2|PKN2|STK10|VAMP3|ANLN|ERBIN|STARD13|IQGAP3	-2.7	0hr
Reactome Gene Sets	6	R-HSA-212165	Epigenetic regulation of gene expression		-3.2	2.7	4	28162	149	966	14	1.4	0.38	1022|2074|2932|2966|2968|5252|5435|8338|9013|23512|57459|57504|221830|404672	CDK7|ERCC6|GSK3B|GTF2H2|GTF2H4|PHF1|POLR2F|H2AC20|TAF1C|SUZ12|GATAD2B|MTA3|POLR1F|GTF2H5	-2.7	0hr
Reactome Gene Sets	6	R-HSA-5688426	Deubiquitination		-3.2	2.2	3.8	28162	297	966	22	2.3	0.48	409|890|991|5691|5701|5713|7186|7415|8338|9100|10213|10454|10617|10869|23032|23326|27430|55593|80124|84142|84196|91833	ARRB2|CCNA2|CDC20|PSMB3|PSMC2|PSMD7|TRAF2|VCP|H2AC20|USP10|PSMD14|TAB1|STAMBP|USP19|USP33|USP22|MAT2B|OTUD5|VCPIP1|ABRAXAS1|USP48|WDR20	-2.7	0hr
Reactome Gene Sets	6	R-HSA-75893	TNF signaling		-3.2	4.6	4.6	28162	44	966	7	0.72	0.27	841|3551|7186|8772|10454|55072|84888	CASP8|IKBKB|TRAF2|FADD|TAB1|RNF31|SPPL2A	-2.7	0hr
Reactome Gene Sets	6	R-HSA-6784531	tRNA processing in the nucleus		-3.2	4.1	4.4	28162	57	966	8	0.83	0.29	6396|10775|10940|11097|51095|55706|79074|348995	SEC13|POP4|POP1|NUP42|TRNT1|NDC1|C2orf49|NUP43	-2.7	0hr
Reactome Gene Sets	6	R-HSA-5628897	TP53 Regulates Metabolic Genes		-3.1	3.4	4.1	28162	87	966	10	1	0.33	208|1353|4343|6341|7248|7249|9167|28956|64223|90639	AKT2|COX11|MOV10|SCO1|TSC1|TSC2|COX7A2L|LAMTOR2|MLST8|COX19	-2.6	0hr
Reactome Gene Sets	6	R-HSA-113418	Formation of the Early Elongation Complex		-3.1	5.3	4.7	28162	33	966	6	0.62	0.25	1022|2966|2968|5435|22916|404672	CDK7|GTF2H2|GTF2H4|POLR2F|NCBP2|GTF2H5	-2.6	0hr
Reactome Gene Sets	6	R-HSA-167158	Formation of the HIV-1 Early Elongation Complex		-3.1	5.3	4.7	28162	33	966	6	0.62	0.25	1022|2966|2968|5435|22916|404672	CDK7|GTF2H2|GTF2H4|POLR2F|NCBP2|GTF2H5	-2.6	0hr
Reactome Gene Sets	6	R-HSA-9020702	Interleukin-1 signaling		-3.1	3.1	4	28162	103	966	11	1.1	0.34	3146|3551|3654|5691|5701|5713|6285|8878|9978|10213|10454	HMGB1|IKBKB|IRAK1|PSMB3|PSMC2|PSMD7|S100B|SQSTM1|RBX1|PSMD14|TAB1	-2.6	0hr
Reactome Gene Sets	6	R-HSA-167172	Transcription of the HIV genome		-3.1	3.6	4.2	28162	73	966	9	0.93	0.31	1022|2966|2968|5435|6872|6878|6880|22916|404672	CDK7|GTF2H2|GTF2H4|POLR2F|TAF1|TAF6|TAF9|NCBP2|GTF2H5	-2.6	0hr
Reactome Gene Sets	6	R-HSA-199977	ER to Golgi Anterograde Transport		-3.1	2.7	3.9	28162	154	966	14	1.4	0.38	1294|6396|6399|8655|9570|10113|10282|11316|22818|23243|25839|64689|81562|84790	COL7A1|SEC13|TRAPPC2|DYNLL1|GOSR2|PREB|BET1|COPE|COPZ1|ANKRD28|COG4|GORASP1|LMAN2L|TUBA1C	-2.6	0hr
Reactome Gene Sets	6	R-HSA-3371556	Cellular response to heat stress		-3	3.3	4.1	28162	89	966	10	1	0.33	573|818|2932|6396|6782|7415|11097|55706|64223|348995	BAG1|CAMK2G|GSK3B|SEC13|HSPA13|VCP|NUP42|NDC1|MLST8|NUP43	-2.6	0hr
Reactome Gene Sets	6	R-HSA-5693538	Homology Directed Repair		-3	2.7	3.9	28162	138	966	13	1.3	0.37	142|890|2067|3364|5427|5883|7515|8924|10038|10721|54962|84126|84142	PARP1|CCNA2|ERCC1|HUS1|POLE2|RAD9A|XRCC1|HERC2|PARP2|POLQ|TIPIN|ATRIP|ABRAXAS1	-2.6	0hr
Reactome Gene Sets	6	R-HSA-399955	SEMA3A-Plexin repulsion signaling by inhibiting Integrin adhesion		-3	8.3	5.2	28162	14	966	4	0.41	0.21	2242|5361|5879|6237	FES|PLXNA1|RAC1|RRAS	-2.5	0hr
Reactome Gene Sets	6	R-HSA-198323	AKT phosphorylates targets in the cytosol		-3	8.3	5.2	28162	14	966	4	0.41	0.21	208|1026|2932|7249	AKT2|CDKN1A|GSK3B|TSC2	-2.5	0hr
Reactome Gene Sets	6	R-HSA-5357905	Regulation of TNFR1 signaling		-3	5	4.5	28162	35	966	6	0.62	0.25	841|3551|7186|8772|55072|84888	CASP8|IKBKB|TRAF2|FADD|RNF31|SPPL2A	-2.5	0hr
Reactome Gene Sets	6	R-HSA-69052	Switching of origins to a post-replicative state		-2.9	3.2	4	28162	91	966	10	1	0.33	890|996|4998|5691|5701|5713|9978|10213|11065|23595	CCNA2|CDC27|ORC1|PSMB3|PSMC2|PSMD7|RBX1|PSMD14|UBE2C|ORC3	-2.5	0hr
Reactome Gene Sets	6	R-HSA-5627123	RHO GTPases activate PAKs		-2.9	6.1	4.7	28162	24	966	5	0.52	0.23	801|4771|5879|10398|10627	CALM1|NF2|RAC1|MYL9|MYL12A	-2.5	0hr
Reactome Gene Sets	6	R-HSA-164843	2-LTR circle formation		-2.9	12	5.7	28162	7	966	3	0.31	0.18	3981|7518|8815	LIG4|XRCC4|BANF1	-2.5	0hr
Reactome Gene Sets	6	R-HSA-170984	ARMS-mediated activation		-2.9	12	5.7	28162	7	966	3	0.31	0.18	673|1398|57498	BRAF|CRK|KIDINS220	-2.5	0hr
Reactome Gene Sets	6	R-HSA-6811440	Retrograde transport at the Trans-Golgi-Network		-2.9	4.2	4.2	28162	49	966	7	0.72	0.27	400|6293|8677|9341|25839|60560|122830	ARL1|VPS52|STX10|VAMP3|COG4|NAA35|NAA30	-2.4	0hr
Reactome Gene Sets	6	R-HSA-191273	Cholesterol biosynthesis		-2.9	5.8	4.6	28162	25	966	5	0.52	0.23	3422|4598|6307|6713|9453	IDI1|MVK|MSMO1|SQLE|GGPS1	-2.4	0hr
Reactome Gene Sets	6	R-HSA-5674400	Constitutive Signaling by AKT1 E17K in Cancer		-2.9	5.8	4.6	28162	25	966	5	0.52	0.23	208|1026|2932|7249|64223	AKT2|CDKN1A|GSK3B|TSC2|MLST8	-2.4	0hr
Reactome Gene Sets	6	R-HSA-73854	RNA Polymerase I Promoter Clearance		-2.8	2.9	3.8	28162	110	966	11	1.1	0.34	1022|2074|2966|2968|5435|8338|9013|57459|57504|221830|404672	CDK7|ERCC6|GTF2H2|GTF2H4|POLR2F|H2AC20|TAF1C|GATAD2B|MTA3|POLR1F|GTF2H5	-2.4	0hr
Reactome Gene Sets	6	R-HSA-109581	Apoptosis		-2.8	2.4	3.6	28162	180	966	15	1.6	0.4	208|840|841|3146|5533|5691|5701|5713|7186|8655|8772|8795|10213|55075|100506658	AKT2|CASP7|CASP8|HMGB1|PPP3CC|PSMB3|PSMC2|PSMD7|TRAF2|DYNLL1|FADD|TNFRSF10B|PSMD14|UACA|OCLN	-2.4	0hr
Reactome Gene Sets	6	R-HSA-168164	Toll Like Receptor 3 (TLR3) Cascade		-2.8	3.1	3.8	28162	94	966	10	1	0.33	841|3146|3551|3654|5516|5528|6285|8772|10010|10454	CASP8|HMGB1|IKBKB|IRAK1|PPP2CB|PPP2R5D|S100B|FADD|TANK|TAB1	-2.4	0hr
Reactome Gene Sets	6	R-HSA-381038	XBP1(S) activates chaperone genes		-2.8	4.1	4.1	28162	50	966	7	0.72	0.27	2135|5611|6745|8681|9570|10113|55033	EXTL2|DNAJC3|SSR1|JMJD7-PLA2G4B|GOSR2|PREB|FKBP14	-2.4	0hr
Reactome Gene Sets	6	R-HSA-5689880	Ub-specific processing proteases		-2.8	2.3	3.5	28162	220	966	17	1.8	0.42	409|890|991|5691|5701|5713|7186|8338|9100|10213|10454|10869|23032|23326|27430|84196|91833	ARRB2|CCNA2|CDC20|PSMB3|PSMC2|PSMD7|TRAF2|H2AC20|USP10|PSMD14|TAB1|USP19|USP33|USP22|MAT2B|USP48|WDR20	-2.4	0hr
Reactome Gene Sets	6	R-HSA-73864	RNA Polymerase I Transcription		-2.8	2.9	3.7	28162	112	966	11	1.1	0.34	1022|2074|2966|2968|5435|8338|9013|57459|57504|221830|404672	CDK7|ERCC6|GTF2H2|GTF2H4|POLR2F|H2AC20|TAF1C|GATAD2B|MTA3|POLR1F|GTF2H5	-2.4	0hr
Reactome Gene Sets	6	R-HSA-180024	DARPP-32 events		-2.8	5.6	4.4	28162	26	966	5	0.52	0.23	801|5516|5528|5533|5577	CALM1|PPP2CB|PPP2R5D|PPP3CC|PRKAR2B	-2.4	0hr
Reactome Gene Sets	6	R-HSA-110373	Resolution of AP sites via the multiple-nucleotide patch replacement pathway		-2.8	5.6	4.4	28162	26	966	5	0.52	0.23	142|328|670|5427|10038	PARP1|APEX1|BPHL|POLE2|PARP2	-2.4	0hr
Reactome Gene Sets	6	R-HSA-176408	Regulation of APC/C activators between G1/S and early anaphase		-2.7	3.2	3.8	28162	81	966	9	0.93	0.31	890|991|996|5691|5701|5713|10213|11065|26271	CCNA2|CDC20|CDC27|PSMB3|PSMC2|PSMD7|PSMD14|UBE2C|FBXO5	-2.3	0hr
Reactome Gene Sets	6	R-HSA-381070	IRE1alpha activates chaperones		-2.7	3.9	4	28162	52	966	7	0.72	0.27	2135|5611|6745|8681|9570|10113|55033	EXTL2|DNAJC3|SSR1|JMJD7-PLA2G4B|GOSR2|PREB|FKBP14	-2.3	0hr
Reactome Gene Sets	6	R-HSA-380994	ATF4 activates genes in response to endoplasmic reticulum stress		-2.7	5.4	4.3	28162	27	966	5	0.52	0.23	440|4800|4801|51013|54512	ASNS|NFYA|NFYB|EXOSC1|EXOSC4	-2.3	0hr
Reactome Gene Sets	6	R-HSA-167160	RNA Pol II CTD phosphorylation and interaction with CE during HIV infection		-2.7	5.4	4.3	28162	27	966	5	0.52	0.23	1022|2966|2968|5435|404672	CDK7|GTF2H2|GTF2H4|POLR2F|GTF2H5	-2.3	0hr
Reactome Gene Sets	6	R-HSA-77075	RNA Pol II CTD phosphorylation and interaction with CE		-2.7	5.4	4.3	28162	27	966	5	0.52	0.23	1022|2966|2968|5435|404672	CDK7|GTF2H2|GTF2H4|POLR2F|GTF2H5	-2.3	0hr
Reactome Gene Sets	6	R-HSA-191859	snRNP Assembly		-2.7	3.9	3.9	28162	53	966	7	0.72	0.27	6396|6637|10419|11097|22916|55706|348995	SEC13|SNRPG|PRMT5|NUP42|NCBP2|NDC1|NUP43	-2.3	0hr
Reactome Gene Sets	6	R-HSA-194441	Metabolism of non-coding RNA		-2.7	3.9	3.9	28162	53	966	7	0.72	0.27	6396|6637|10419|11097|22916|55706|348995	SEC13|SNRPG|PRMT5|NUP42|NCBP2|NDC1|NUP43	-2.3	0hr
Reactome Gene Sets	6	R-HSA-937061	TRIF(TICAM1)-mediated TLR4 signaling		-2.7	2.9	3.7	28162	99	966	10	1	0.33	841|3146|3551|3654|5516|5528|6285|8772|10010|10454	CASP8|HMGB1|IKBKB|IRAK1|PPP2CB|PPP2R5D|S100B|FADD|TANK|TAB1	-2.3	0hr
Reactome Gene Sets	6	R-HSA-166166	MyD88-independent TLR4 cascade		-2.7	2.9	3.7	28162	99	966	10	1	0.33	841|3146|3551|3654|5516|5528|6285|8772|10010|10454	CASP8|HMGB1|IKBKB|IRAK1|PPP2CB|PPP2R5D|S100B|FADD|TANK|TAB1	-2.3	0hr
Reactome Gene Sets	6	R-HSA-8957322	Metabolism of steroids		-2.7	2.5	3.5	28162	151	966	13	1.3	0.37	706|3422|4598|4800|4801|6307|6667|6713|6770|9453|26031|51170|114883	TSPO|IDI1|MVK|NFYA|NFYB|MSMO1|SP1|SQLE|STAR|GGPS1|OSBPL3|HSD17B11|OSBPL9	-2.3	0hr
Reactome Gene Sets	6	R-HSA-140534	Caspase activation via Death Receptors in the presence of ligand		-2.6	6.9	4.6	28162	17	966	4	0.41	0.21	841|7186|8772|8795	CASP8|TRAF2|FADD|TNFRSF10B	-2.3	0hr
Reactome Gene Sets	6	R-HSA-450385	Butyrate Response Factor 1 (BRF1) binds and destabilizes mRNA		-2.6	6.9	4.6	28162	17	966	4	0.41	0.21	677|51013|54464|54512	ZFP36L1|EXOSC1|XRN1|EXOSC4	-2.3	0hr
Reactome Gene Sets	6	R-HSA-1483255	PI Metabolism		-2.6	3.1	3.7	28162	84	966	9	0.93	0.31	4952|5296|5868|8394|22876|54893|65977|79837|90809	OCRL|PIK3R2|RAB5A|PIP5K1A|INPP5F|MTMR10|PLEKHA3|PIP4K2C|PIP4P1	-2.2	0hr
Reactome Gene Sets	6	R-HSA-9010553	Regulation of expression of SLITs and ROBOs		-2.6	2.4	3.4	28162	171	966	14	1.4	0.38	1605|5691|5701|5713|6159|6181|6209|6585|9978|10213|22916|23032|25873|65109	DAG1|PSMB3|PSMC2|PSMD7|RPL29|RPLP2|RPS15|SLIT1|RBX1|PSMD14|NCBP2|USP33|RPL36|UPF3B	-2.2	0hr
Reactome Gene Sets	6	R-HSA-168273	Influenza Viral RNA Transcription and Replication		-2.6	2.6	3.5	28162	135	966	12	1.2	0.36	142|3843|5435|5611|6159|6181|6209|6396|11097|25873|55706|348995	PARP1|IPO5|POLR2F|DNAJC3|RPL29|RPLP2|RPS15|SEC13|NUP42|RPL36|NDC1|NUP43	-2.2	0hr
Reactome Gene Sets	6	R-HSA-388841	Costimulation by the CD28 family		-2.6	3.4	3.7	28162	69	966	8	0.83	0.29	208|5296|5516|5525|5528|5529|5879|64223	AKT2|PIK3R2|PPP2CB|PPP2R5A|PPP2R5D|PPP2R5E|RAC1|MLST8	-2.2	0hr
Reactome Gene Sets	6	R-HSA-5607764	CLEC7A (Dectin-1) signaling		-2.6	2.9	3.6	28162	101	966	10	1	0.33	801|841|3551|4772|5691|5701|5713|5971|10213|10454	CALM1|CASP8|IKBKB|NFATC1|PSMB3|PSMC2|PSMD7|RELB|PSMD14|TAB1	-2.2	0hr
Reactome Gene Sets	6	R-HSA-5357801	Programmed Cell Death		-2.6	2.2	3.3	28162	210	966	16	1.7	0.41	208|840|841|3146|5533|5691|5701|5713|7186|8655|8772|8795|10213|51652|55075|100506658	AKT2|CASP7|CASP8|HMGB1|PPP3CC|PSMB3|PSMC2|PSMD7|TRAF2|DYNLL1|FADD|TNFRSF10B|PSMD14|CHMP3|UACA|OCLN	-2.2	0hr
Reactome Gene Sets	6	R-HSA-1655829	Regulation of cholesterol biosynthesis by SREBP (SREBF)		-2.6	3.7	3.8	28162	55	966	7	0.72	0.27	3422|4598|4800|4801|6667|6713|9453	IDI1|MVK|NFYA|NFYB|SP1|SQLE|GGPS1	-2.2	0hr
Reactome Gene Sets	6	R-HSA-9013409	RHOJ GTPase cycle		-2.6	3.7	3.8	28162	55	966	7	0.72	0.27	2631|4952|5296|9341|9815|28964|128239	NIPSNAP2|OCRL|PIK3R2|VAMP3|GIT2|GIT1|IQGAP3	-2.2	0hr
Reactome Gene Sets	6	R-HSA-195721	Signaling by WNT		-2.6	1.9	3.2	28162	332	966	22	2.3	0.48	166|208|409|801|1460|2787|2932|4343|4772|5516|5525|5528|5529|5691|5701|5713|5879|8338|9978|10213|79971|90780	TLE5|AKT2|ARRB2|CALM1|CSNK2B|GNG5|GSK3B|MOV10|NFATC1|PPP2CB|PPP2R5A|PPP2R5D|PPP2R5E|PSMB3|PSMC2|PSMD7|RAC1|H2AC20|RBX1|PSMD14|WLS|PYGO2	-2.2	0hr
Reactome Gene Sets	6	R-HSA-69239	Synthesis of DNA		-2.5	2.7	3.5	28162	120	966	11	1.1	0.34	890|996|4998|5427|5691|5701|5713|9978|10213|11065|23595	CCNA2|CDC27|ORC1|POLE2|PSMB3|PSMC2|PSMD7|RBX1|PSMD14|UBE2C|ORC3	-2.2	0hr
Reactome Gene Sets	6	R-HSA-382556	ABC-family proteins mediated transport		-2.5	2.8	3.5	28162	103	966	10	1	0.33	21|22|5691|5701|5713|7415|10213|10257|10956|11160	ABCA3|ABCB7|PSMB3|PSMC2|PSMD7|VCP|PSMD14|ABCC4|OS9|ERLIN2	-2.2	0hr
Reactome Gene Sets	6	R-HSA-9711097	Cellular response to starvation		-2.5	2.4	3.4	28162	156	966	13	1.3	0.37	440|527|6159|6181|6209|6396|9550|25873|28956|51382|64223|201163|729438	ASNS|ATP6V0C|RPL29|RPLP2|RPS15|SEC13|ATP6V1G1|RPL36|LAMTOR2|ATP6V1D|MLST8|FLCN|CASTOR2	-2.2	0hr
Reactome Gene Sets	6	R-HSA-168255	Influenza Infection		-2.5	2.4	3.4	28162	156	966	13	1.3	0.37	142|3843|5435|5611|6159|6181|6209|6396|8106|11097|25873|55706|348995	PARP1|IPO5|POLR2F|DNAJC3|RPL29|RPLP2|RPS15|SEC13|PABPN1|NUP42|RPL36|NDC1|NUP43	-2.2	0hr
Reactome Gene Sets	6	R-HSA-162592	Integration of provirus		-2.5	9.7	4.9	28162	9	966	3	0.31	0.18	3981|7518|8815	LIG4|XRCC4|BANF1	-2.2	0hr
Reactome Gene Sets	6	R-HSA-6811555	PI5P Regulates TP53 Acetylation		-2.5	9.7	4.9	28162	9	966	3	0.31	0.18	3622|79837|90809	ING2|PIP4K2C|PIP4P1	-2.2	0hr
Reactome Gene Sets	6	R-HSA-9619229	Activation of RAC1 downstream of NMDARs		-2.5	9.7	4.9	28162	9	966	3	0.31	0.18	801|5879|28964	CALM1|RAC1|GIT1	-2.2	0hr
Reactome Gene Sets	6	R-HSA-68949	Orc1 removal from chromatin		-2.5	3.3	3.6	28162	71	966	8	0.83	0.29	890|4998|5691|5701|5713|9978|10213|23595	CCNA2|ORC1|PSMB3|PSMC2|PSMD7|RBX1|PSMD14|ORC3	-2.2	0hr
Reactome Gene Sets	6	R-HSA-70171	Glycolysis		-2.5	3.3	3.6	28162	71	966	8	0.83	0.29	5208|5516|5528|6396|11097|55706|83440|348995	PFKFB2|PPP2CB|PPP2R5D|SEC13|NUP42|NDC1|ADPGK|NUP43	-2.2	0hr
Reactome Gene Sets	6	R-HSA-4839726	Chromatin organization		-2.5	2	3.2	28162	274	966	19	2	0.45	5926|6880|6944|8089|8338|9682|9757|10362|10419|10933|23326|23338|23512|27097|55870|57459|57504|57634|58508	ARID4A|TAF9|VPS72|YEATS4|H2AC20|KDM4A|KMT2B|HMG20B|PRMT5|MORF4L1|USP22|JADE2|SUZ12|TAF5L|ASH1L|GATAD2B|MTA3|EP400|KMT2C	-2.2	0hr
Reactome Gene Sets	6	R-HSA-3247509	Chromatin modifying enzymes		-2.5	2	3.2	28162	274	966	19	2	0.45	5926|6880|6944|8089|8338|9682|9757|10362|10419|10933|23326|23338|23512|27097|55870|57459|57504|57634|58508	ARID4A|TAF9|VPS72|YEATS4|H2AC20|KDM4A|KMT2B|HMG20B|PRMT5|MORF4L1|USP22|JADE2|SUZ12|TAF5L|ASH1L|GATAD2B|MTA3|EP400|KMT2C	-2.2	0hr
Reactome Gene Sets	6	R-HSA-9012999	RHO GTPase cycle		-2.5	1.8	3.1	28162	443	966	27	2.8	0.53	537|1794|1894|2245|2631|4952|5296|5361|5586|5879|6793|7171|7415|9341|9815|11188|22800|23013|28964|54443|55075|55717|55914|57498|90627|116985|128239	ATP6AP1|DOCK2|ECT2|FGD1|NIPSNAP2|OCRL|PIK3R2|PLXNA1|PKN2|RAC1|STK10|TPM4|VCP|VAMP3|GIT2|NISCH|RRAS2|SPEN|GIT1|ANLN|UACA|WDR11|ERBIN|KIDINS220|STARD13|ARAP1|IQGAP3	-2.2	0hr
Reactome Gene Sets	6	R-HSA-453276	Regulation of mitotic cell cycle		-2.5	3	3.5	28162	88	966	9	0.93	0.31	890|991|996|5691|5701|5713|10213|11065|26271	CCNA2|CDC20|CDC27|PSMB3|PSMC2|PSMD7|PSMD14|UBE2C|FBXO5	-2.1	0hr
Reactome Gene Sets	6	R-HSA-174143	APC/C-mediated degradation of cell cycle proteins		-2.5	3	3.5	28162	88	966	9	0.93	0.31	890|991|996|5691|5701|5713|10213|11065|26271	CCNA2|CDC20|CDC27|PSMB3|PSMC2|PSMD7|PSMD14|UBE2C|FBXO5	-2.1	0hr
Reactome Gene Sets	6	R-HSA-418346	Platelet homeostasis		-2.5	3	3.5	28162	88	966	9	0.93	0.31	338|493|801|2787|3778|5516|5525|5528|5529	APOB|ATP2B4|CALM1|GNG5|KCNMA1|PPP2CB|PPP2R5A|PPP2R5D|PPP2R5E	-2.1	0hr
Reactome Gene Sets	6	R-HSA-6804758	Regulation of TP53 Activity through Acetylation		-2.5	4.9	4	28162	30	966	5	0.52	0.23	208|3622|57459|79837|90809	AKT2|ING2|GATAD2B|PIP4K2C|PIP4P1	-2.1	0hr
Reactome Gene Sets	6	R-HSA-1236975	Antigen processing-Cross presentation		-2.5	2.8	3.4	28162	105	966	10	1	0.33	3106|3107|3146|3551|3693|5691|5701|5713|9341|10213	HLA-B|HLA-C|HMGB1|IKBKB|ITGB5|PSMB3|PSMC2|PSMD7|VAMP3|PSMD14	-2.1	0hr
Reactome Gene Sets	6	R-HSA-5675221	Negative regulation of MAPK pathway		-2.5	4.1	3.8	28162	43	966	6	0.62	0.25	673|4140|5516|5525|5528|5529	BRAF|MARK3|PPP2CB|PPP2R5A|PPP2R5D|PPP2R5E	-2.1	0hr
Reactome Gene Sets	6	R-HSA-6782315	tRNA modification in the nucleus and cytosol		-2.5	4.1	3.8	28162	43	966	6	0.62	0.25	63892|90353|91801|112858|221078|348180	THADA|CTU1|ALKBH8|TP53RK|NSUN6|CTU2	-2.1	0hr
Reactome Gene Sets	6	R-HSA-2559583	Cellular Senescence		-2.5	2.2	3.2	28162	197	966	15	1.6	0.4	890|996|1026|1030|2113|4343|6667|7014|7290|8338|11065|23043|23512|57332|57634	CCNA2|CDC27|CDKN1A|CDKN2B|ETS1|MOV10|SP1|TERF2|HIRA|H2AC20|UBE2C|TNIK|SUZ12|CBX8|EP400	-2.1	0hr
Reactome Gene Sets	6	R-HSA-174184	Cdc20:Phospho-APC/C mediated degradation of Cyclin A		-2.5	3.2	3.5	28162	73	966	8	0.83	0.29	890|991|996|5691|5701|5713|10213|11065	CCNA2|CDC20|CDC27|PSMB3|PSMC2|PSMD7|PSMD14|UBE2C	-2.1	0hr
Reactome Gene Sets	6	R-HSA-9609646	HCMV Infection		-2.4	2.4	3.3	28162	160	966	13	1.3	0.37	1616|6396|8338|8655|11097|11267|23512|51271|51652|55706|79720|84790|348995	DAXX|SEC13|H2AC20|DYNLL1|NUP42|SNF8|SUZ12|UBAP1|CHMP3|NDC1|VPS37B|TUBA1C|NUP43	-2.1	0hr
Reactome Gene Sets	6	R-HSA-9707564	Cytoprotection by HMOX1		-2.4	2.6	3.3	28162	124	966	11	1.1	0.34	571|1353|1460|5691|5701|5713|6341|9167|9978|10213|90639	BACH1|COX11|CSNK2B|PSMB3|PSMC2|PSMD7|SCO1|COX7A2L|RBX1|PSMD14|COX19	-2.1	0hr
Reactome Gene Sets	6	R-HSA-8948216	Collagen chain trimerization		-2.4	4	3.7	28162	44	966	6	0.62	0.25	1291|1294|1303|80781|91522|255631	COL6A1|COL7A1|COL12A1|COL18A1|COL23A1|COL24A1	-2.1	0hr
Reactome Gene Sets	6	R-HSA-1236974	ER-Phagosome pathway		-2.4	2.9	3.4	28162	90	966	9	0.93	0.31	3106|3107|3146|3551|5691|5701|5713|9341|10213	HLA-B|HLA-C|HMGB1|IKBKB|PSMB3|PSMC2|PSMD7|VAMP3|PSMD14	-2.1	0hr
Reactome Gene Sets	6	R-HSA-1474290	Collagen formation		-2.4	2.9	3.4	28162	90	966	9	0.93	0.31	1291|1294|1303|5352|8974|55214|80781|91522|255631	COL6A1|COL7A1|COL12A1|PLOD2|P4HA2|P3H2|COL18A1|COL23A1|COL24A1	-2.1	0hr
Reactome Gene Sets	6	R-HSA-179419	APC:Cdc20 mediated degradation of cell cycle proteins prior to satisfation of the cell cycle checkpoint		-2.4	3.2	3.5	28162	74	966	8	0.83	0.29	890|991|996|5691|5701|5713|10213|11065	CCNA2|CDC20|CDC27|PSMB3|PSMC2|PSMD7|PSMD14|UBE2C	-2.1	0hr
Reactome Gene Sets	6	R-HSA-6807505	RNA polymerase II transcribes snRNA genes		-2.4	3.2	3.5	28162	74	966	8	0.83	0.29	1022|5435|6667|6878|6880|10302|22916|80789	CDK7|POLR2F|SP1|TAF6|TAF9|SNAPC5|NCBP2|INTS5	-2.1	0hr
Reactome Gene Sets	6	R-HSA-4641262	Disassembly of the destruction complex and recruitment of AXIN to the membrane		-2.4	4.7	3.9	28162	31	966	5	0.52	0.23	2932|5516|5525|5528|5529	GSK3B|PPP2CB|PPP2R5A|PPP2R5D|PPP2R5E	-2.1	0hr
Reactome Gene Sets	6	R-HSA-70326	Glucose metabolism		-2.4	2.9	3.4	28162	91	966	9	0.93	0.31	5106|5208|5516|5528|6396|11097|55706|83440|348995	PCK2|PFKFB2|PPP2CB|PPP2R5D|SEC13|NUP42|NDC1|ADPGK|NUP43	-2.1	0hr
Reactome Gene Sets	6	R-HSA-5625900	RHO GTPases activate CIT		-2.4	5.8	4.1	28162	20	966	4	0.41	0.21	5879|9055|10398|10627	RAC1|PRC1|MYL9|MYL12A	-2.1	0hr
Reactome Gene Sets	6	R-HSA-73884	Base Excision Repair		-2.4	2.9	3.4	28162	92	966	9	0.93	0.31	142|328|670|5427|7014|7374|7515|8338|10038	PARP1|APEX1|BPHL|POLE2|TERF2|UNG|XRCC1|H2AC20|PARP2	-2	0hr
Reactome Gene Sets	6	R-HSA-111885	Opioid Signalling		-2.4	2.9	3.4	28162	92	966	9	0.93	0.31	156|801|818|2767|2787|5516|5528|5533|5577	GRK2|CALM1|CAMK2G|GNA11|GNG5|PPP2CB|PPP2R5D|PPP3CC|PRKAR2B	-2	0hr
Reactome Gene Sets	6	R-HSA-6804756	Regulation of TP53 Activity through Phosphorylation		-2.4	2.9	3.4	28162	92	966	9	0.93	0.31	890|1460|3364|5883|6872|6878|6880|84126|112858	CCNA2|CSNK2B|HUS1|RAD9A|TAF1|TAF6|TAF9|ATRIP|TP53RK	-2	0hr
Reactome Gene Sets	6	R-HSA-381042	PERK regulates gene expression		-2.4	4.6	3.8	28162	32	966	5	0.52	0.23	440|4800|4801|51013|54512	ASNS|NFYA|NFYB|EXOSC1|EXOSC4	-2	0hr
Reactome Gene Sets	6	R-HSA-5683057	MAPK family signaling cascades		-2.4	1.9	3	28162	325	966	21	2.2	0.47	409|673|801|818|4140|4343|5296|5516|5525|5528|5529|5691|5701|5713|5879|8202|9978|10213|28956|51125|84292	ARRB2|BRAF|CALM1|CAMK2G|MARK3|MOV10|PIK3R2|PPP2CB|PPP2R5A|PPP2R5D|PPP2R5E|PSMB3|PSMC2|PSMD7|RAC1|NCOA3|RBX1|PSMD14|LAMTOR2|GOLGA7|WDR83	-2	0hr
Reactome Gene Sets	6	R-HSA-382551	Transport of small molecules		-2.4	1.6	2.9	28162	729	966	39	4	0.63	21|22|338|347|486|493|527|537|682|801|818|2787|5577|5691|5701|5713|6515|6574|7415|7779|9550|10213|10257|10345|10956|11160|23516|26133|28962|51382|51599|55486|80727|84230|90550|148867|196527|221154|347734	ABCA3|ABCB7|APOB|APOD|FXYD2|ATP2B4|ATP6V0C|ATP6AP1|BSG|CALM1|CAMK2G|GNG5|PRKAR2B|PSMB3|PSMC2|PSMD7|SLC2A3|SLC20A1|VCP|SLC30A1|ATP6V1G1|PSMD14|ABCC4|TRDN|OS9|ERLIN2|SLC39A14|TRPC4AP|OSTM1|ATP6V1D|LSR|PARL|TTYH3|LRRC8C|MCU|SLC30A7|ANO6|MICU2|SLC35B2	-2	0hr
Reactome Gene Sets	6	R-HSA-76002	Platelet activation, signaling and aggregation		-2.3	2	3.1	28162	263	966	18	1.9	0.44	1|14|308|409|801|1398|2767|2768|2787|5054|5296|5879|7873|10257|10916|23052|139322|221955	A1BG|AAMP|ANXA5|ARRB2|CALM1|CRK|GNA11|GNA12|GNG5|SERPINE1|PIK3R2|RAC1|MANF|ABCC4|MAGED2|ENDOD1|APOOL|DAGLB	-2	0hr
Reactome Gene Sets	6	R-HSA-176409	APC/C:Cdc20 mediated degradation of mitotic proteins		-2.3	3.1	3.4	28162	76	966	8	0.83	0.29	890|991|996|5691|5701|5713|10213|11065	CCNA2|CDC20|CDC27|PSMB3|PSMC2|PSMD7|PSMD14|UBE2C	-2	0hr
Reactome Gene Sets	6	R-HSA-6791226	Major pathway of rRNA processing in the nucleolus and cytosol		-2.3	2.2	3.1	28162	184	966	14	1.4	0.38	6159|6181|6209|10969|25873|51013|51202|51602|54512|55272|55781|79159|114049|134430	RPL29|RPLP2|RPS15|EBNA1BP2|RPL36|EXOSC1|DDX47|NOP58|EXOSC4|IMP3|RIOK2|NOL12|BUD23|WDR36	-2	0hr
Reactome Gene Sets	6	R-HSA-69306	DNA Replication		-2.3	2.5	3.2	28162	128	966	11	1.1	0.34	890|996|4998|5427|5691|5701|5713|9978|10213|11065|23595	CCNA2|CDC27|ORC1|POLE2|PSMB3|PSMC2|PSMD7|RBX1|PSMD14|UBE2C|ORC3	-2	0hr
Reactome Gene Sets	6	R-HSA-167200	Formation of HIV-1 elongation complex containing HIV-1 Tat		-2.3	3.8	3.6	28162	46	966	6	0.62	0.25	1022|2966|2968|5435|22916|404672	CDK7|GTF2H2|GTF2H4|POLR2F|NCBP2|GTF2H5	-2	0hr
Reactome Gene Sets	6	R-HSA-167246	Tat-mediated elongation of the HIV-1 transcript		-2.3	3.8	3.6	28162	46	966	6	0.62	0.25	1022|2966|2968|5435|22916|404672	CDK7|GTF2H2|GTF2H4|POLR2F|NCBP2|GTF2H5	-2	0hr
Reactome Gene Sets	6	R-HSA-167169	HIV Transcription Elongation		-2.3	3.8	3.6	28162	46	966	6	0.62	0.25	1022|2966|2968|5435|22916|404672	CDK7|GTF2H2|GTF2H4|POLR2F|NCBP2|GTF2H5	-2	0hr
Reactome Gene Sets	6	R-HSA-72312	rRNA processing		-2.3	2.1	3.1	28162	204	966	15	1.6	0.4	6159|6181|6209|9692|10969|25873|51013|51202|51602|54512|55272|55781|79159|114049|134430	RPL29|RPLP2|RPS15|PRORP|EBNA1BP2|RPL36|EXOSC1|DDX47|NOP58|EXOSC4|IMP3|RIOK2|NOL12|BUD23|WDR36	-2	0hr
Reactome Gene Sets	6	R-HSA-5678895	Defective CFTR causes cystic fibrosis		-2.3	3.3	3.5	28162	61	966	7	0.72	0.27	5691|5701|5713|7415|10213|10956|11160	PSMB3|PSMC2|PSMD7|VCP|PSMD14|OS9|ERLIN2	-2	0hr
Reactome Gene Sets	6	R-HSA-75955	RNA Polymerase II Transcription Elongation		-2.3	3.3	3.5	28162	61	966	7	0.72	0.27	1022|2966|2968|5435|22916|85403|404672	CDK7|GTF2H2|GTF2H4|POLR2F|NCBP2|EAF1|GTF2H5	-2	0hr
Reactome Gene Sets	6	R-HSA-112382	Formation of RNA Pol II elongation complex		-2.3	3.3	3.5	28162	61	966	7	0.72	0.27	1022|2966|2968|5435|22916|85403|404672	CDK7|GTF2H2|GTF2H4|POLR2F|NCBP2|EAF1|GTF2H5	-2	0hr
Reactome Gene Sets	6	R-HSA-8980692	RHOA GTPase cycle		-2.3	2.4	3.2	28162	147	966	12	1.2	0.36	537|1794|1894|5296|5586|6793|9341|54443|55914|90627|116985|128239	ATP6AP1|DOCK2|ECT2|PIK3R2|PKN2|STK10|VAMP3|ANLN|ERBIN|STARD13|ARAP1|IQGAP3	-2	0hr
Reactome Gene Sets	6	R-HSA-9679506	SARS-CoV Infections		-2.3	2.4	3.2	28162	147	966	12	1.2	0.36	486|2932|5926|7415|10280|10362|51185|51652|57459|57504|81631|85437	FXYD2|GSK3B|ARID4A|VCP|SIGMAR1|HMG20B|CRBN|CHMP3|GATAD2B|MTA3|MAP1LC3B|ZCRB1	-2	0hr
Reactome Gene Sets	6	R-HSA-948021	Transport to the Golgi and subsequent modification		-2.3	2.2	3.1	28162	185	966	14	1.4	0.38	1294|6396|6399|8655|9570|10113|10282|11316|22818|23243|25839|64689|81562|84790	COL7A1|SEC13|TRAPPC2|DYNLL1|GOSR2|PREB|BET1|COPE|COPZ1|ANKRD28|COG4|GORASP1|LMAN2L|TUBA1C	-2	0hr
Reactome Gene Sets	6	R-HSA-5619084	ABC transporter disorders		-2.3	3	3.4	28162	77	966	8	0.83	0.29	21|5691|5701|5713|7415|10213|10956|11160	ABCA3|PSMB3|PSMC2|PSMD7|VCP|PSMD14|OS9|ERLIN2	-2	0hr
Reactome Gene Sets	6	R-HSA-176814	Activation of APC/C and APC/C:Cdc20 mediated degradation of mitotic proteins		-2.3	3	3.4	28162	77	966	8	0.83	0.29	890|991|996|5691|5701|5713|10213|11065	CCNA2|CDC20|CDC27|PSMB3|PSMC2|PSMD7|PSMD14|UBE2C	-2	0hr
Reactome Gene Sets	6	R-HSA-180910	Vpr-mediated nuclear import of PICs		-2.3	4.4	3.7	28162	33	966	5	0.52	0.23	6396|8815|11097|55706|348995	SEC13|BANF1|NUP42|NDC1|NUP43	-2	0hr
Reactome Gene Sets	6	R-HSA-445989	TAK1 activates NFkB by phosphorylation and activation of IKKs complex		-2.3	4.4	3.7	28162	33	966	5	0.52	0.23	3146|3551|3654|6285|10454	HMGB1|IKBKB|IRAK1|S100B|TAB1	-2	0hr
Reactome Gene Sets	6	R-HSA-70895	Branched-chain amino acid catabolism		-2.3	5.6	3.9	28162	21	966	4	0.41	0.21	36|586|4329|11112	ACADSB|BCAT1|ALDH6A1|HIBADH	-2	0hr
Reactome Gene Sets	6	R-HSA-4570464	SUMOylation of RNA binding proteins		-2.3	3.7	3.5	28162	47	966	6	0.62	0.25	6396|11097|51602|55706|57332|348995	SEC13|NUP42|NOP58|NDC1|CBX8|NUP43	-2	0hr
Reactome Gene Sets	6	R-HSA-8986944	Transcriptional Regulation by MECP2		-2.3	3.3	3.4	28162	62	966	7	0.72	0.27	801|818|3654|4343|6515|54487|114787	CALM1|CAMK2G|IRAK1|MOV10|SLC2A3|DGCR8|GPRIN1	-2	0hr
Reactome Gene Sets	6	R-HSA-9006934	Signaling by Receptor Tyrosine Kinases		-2.3	1.7	2.9	28162	506	966	29	3	0.55	14|208|527|537|558|673|801|1291|1398|2242|2354|3726|3727|4209|5296|5435|5516|5528|5879|6285|9550|22916|51107|51382|53916|55914|57498|64223|255631	AAMP|AKT2|ATP6V0C|ATP6AP1|AXL|BRAF|CALM1|COL6A1|CRK|FES|FOSB|JUNB|JUND|MEF2D|PIK3R2|POLR2F|PPP2CB|PPP2R5D|RAC1|S100B|ATP6V1G1|NCBP2|APH1A|ATP6V1D|RAB4B|ERBIN|KIDINS220|MLST8|COL24A1	-2	0hr
Reactome Gene Sets	6	R-HSA-71291	Metabolism of amino acids and derivatives		-2.3	1.8	2.9	28162	374	966	23	2.4	0.49	36|384|440|586|2639|4329|5092|5691|5701|5713|6159|6181|6209|10157|10213|11112|25873|29920|51540|58472|63826|84890|113675	ACADSB|ARG2|ASNS|BCAT1|GCDH|ALDH6A1|PCBD1|PSMB3|PSMC2|PSMD7|RPL29|RPLP2|RPS15|AASS|PSMD14|HIBADH|RPL36|PYCR2|SCLY|SQOR|SRR|ADO|SDSL	-2	0hr
Reactome Gene Sets	6	R-HSA-8934903	Receptor Mediated Mitophagy		-2.3	8	4.3	28162	11	966	3	0.31	0.18	1460|81631|139341	CSNK2B|MAP1LC3B|FUNDC1	-2	0hr
Reactome Gene Sets	6	R-HSA-9664873	Pexophagy		-2.3	8	4.3	28162	11	966	3	0.31	0.18	4077|8878|81631	NBR1|SQSTM1|MAP1LC3B	-2	0hr
Reactome Gene Sets	6	R-HSA-199418	Negative regulation of the PI3K/AKT network		-2.3	2.6	3.2	28162	113	966	10	1	0.33	208|3654|5296|5516|5525|5528|5529|5879|8394|79837	AKT2|IRAK1|PIK3R2|PPP2CB|PPP2R5A|PPP2R5D|PPP2R5E|RAC1|PIP5K1A|PIP4K2C	-2	0hr
Reactome Gene Sets	6	R-HSA-9033241	Peroxisomal protein import		-2.2	3.2	3.4	28162	63	966	7	0.72	0.27	1384|4358|5189|5191|26061|26063|54677	CRAT|MPV17|PEX1|PEX7|HACL1|DECR2|CROT	-2	0hr
Reactome Gene Sets	6	R-HSA-159227	Transport of the SLBP independent Mature mRNA		-2.2	4.3	3.6	28162	34	966	5	0.52	0.23	6396|11097|22916|55706|348995	SEC13|NUP42|NCBP2|NDC1|NUP43	-2	0hr
Reactome Gene Sets	6	R-HSA-4791275	Signaling by WNT in cancer		-2.2	4.3	3.6	28162	34	966	5	0.52	0.23	2932|5516|5525|5528|5529	GSK3B|PPP2CB|PPP2R5A|PPP2R5D|PPP2R5E	-2	0hr
Reactome Gene Sets	6	R-HSA-73893	DNA Damage Bypass		-2.2	3.6	3.5	28162	48	966	6	0.62	0.25	5427|5980|7415|9100|9768|9978	POLE2|REV3L|VCP|USP10|PCLAF|RBX1	-2	0hr
Reactome Gene Sets	6	R-HSA-167152	Formation of HIV elongation complex in the absence of HIV Tat		-2.2	3.6	3.5	28162	48	966	6	0.62	0.25	1022|2966|2968|5435|22916|404672	CDK7|GTF2H2|GTF2H4|POLR2F|NCBP2|GTF2H5	-2	0hr
Reactome Gene Sets	6	R-HSA-983169	Class I MHC mediated antigen processing & presentation		-2.2	1.8	2.9	28162	377	966	23	2.4	0.49	991|996|3106|3107|3146|3551|3693|5691|5701|5713|6396|7332|8924|9341|9978|10213|11065|11146|25847|26232|64718|84676|89122	CDC20|CDC27|HLA-B|HLA-C|HMGB1|IKBKB|ITGB5|PSMB3|PSMC2|PSMD7|SEC13|UBE2L3|HERC2|VAMP3|RBX1|PSMD14|UBE2C|GLMN|ANAPC13|FBXO2|UNKL|TRIM63|TRIM4	-1.9	0hr
Reactome Gene Sets	6	R-HSA-5205685	PINK1-PRKN Mediated Mitophagy		-2.2	5.3	3.8	28162	22	966	4	0.41	0.21	8878|81631|401505|100188893	SQSTM1|MAP1LC3B|TOMM5|TOMM6	-1.9	0hr
Reactome Gene Sets	6	R-HSA-187037	Signaling by NTRK1 (TRKA)		-2.2	2.5	3.1	28162	115	966	10	1	0.33	673|1398|2354|3726|3727|4209|5296|5516|5528|57498	BRAF|CRK|FOSB|JUNB|JUND|MEF2D|PIK3R2|PPP2CB|PPP2R5D|KIDINS220	-1.9	0hr
Reactome Gene Sets	6	R-HSA-159230	Transport of the SLBP Dependant Mature mRNA		-2.2	4.2	3.5	28162	35	966	5	0.52	0.23	6396|11097|22916|55706|348995	SEC13|NUP42|NCBP2|NDC1|NUP43	-1.9	0hr
Reactome Gene Sets	6	R-HSA-8953750	Transcriptional Regulation by E2F6		-2.2	4.2	3.5	28162	35	966	5	0.52	0.23	6241|8409|23269|23512|83746	RRM2|UXT|MGA|SUZ12|L3MBTL2	-1.9	0hr
Reactome Gene Sets	6	R-HSA-166520	Signaling by NTRKs		-2.2	2.4	3	28162	134	966	11	1.1	0.34	673|1398|2354|3726|3727|4209|5296|5516|5528|5879|57498	BRAF|CRK|FOSB|JUNB|JUND|MEF2D|PIK3R2|PPP2CB|PPP2R5D|RAC1|KIDINS220	-1.9	0hr
Reactome Gene Sets	6	R-HSA-168928	DDX58/IFIH1-mediated induction of interferon-alpha/beta		-2.2	2.9	3.2	28162	81	966	8	0.83	0.29	841|3146|3551|6285|7186|8772|10010|55593	CASP8|HMGB1|IKBKB|S100B|TRAF2|FADD|TANK|OTUD5	-1.9	0hr
Reactome Gene Sets	6	R-HSA-71387	Metabolism of carbohydrates		-2.2	1.9	2.9	28162	295	966	19	2	0.45	411|801|2582|3161|4125|5106|5208|5257|5516|5528|6385|6396|9348|11097|55706|83440|126792|347734|348995	ARSB|CALM1|GALE|HMMR|MAN2B1|PCK2|PFKFB2|PHKB|PPP2CB|PPP2R5D|SDC4|SEC13|NDST3|NUP42|NDC1|ADPGK|B3GALT6|SLC35B2|NUP43	-1.9	0hr
Reactome Gene Sets	6	R-HSA-373755	Semaphorin interactions		-2.2	3.1	3.3	28162	65	966	7	0.72	0.27	2242|2932|5361|5879|6237|10398|10627	FES|GSK3B|PLXNA1|RAC1|RRAS|MYL9|MYL12A	-1.9	0hr
Reactome Gene Sets	6	R-HSA-9707587	Regulation of HMOX1 expression and activity		-2.2	3.1	3.3	28162	65	966	7	0.72	0.27	571|1460|5691|5701|5713|9978|10213	BACH1|CSNK2B|PSMB3|PSMC2|PSMD7|RBX1|PSMD14	-1.9	0hr
Reactome Gene Sets	6	R-HSA-933543	NF-kB activation through FADD/RIP-1 pathway mediated by caspase-8 and -10		-2.2	7.3	4.1	28162	12	966	3	0.31	0.18	841|3551|8772	CASP8|IKBKB|FADD	-1.9	0hr
Reactome Gene Sets	6	R-HSA-9634600	Regulation of glycolysis by fructose 2,6-bisphosphate metabolism		-2.2	7.3	4.1	28162	12	966	3	0.31	0.18	5208|5516|5528	PFKFB2|PPP2CB|PPP2R5D	-1.9	0hr
Reactome Gene Sets	6	R-HSA-8868773	rRNA processing in the nucleus and cytosol		-2.1	2.1	2.9	28162	194	966	14	1.4	0.38	6159|6181|6209|10969|25873|51013|51202|51602|54512|55272|55781|79159|114049|134430	RPL29|RPLP2|RPS15|EBNA1BP2|RPL36|EXOSC1|DDX47|NOP58|EXOSC4|IMP3|RIOK2|NOL12|BUD23|WDR36	-1.9	0hr
Reactome Gene Sets	6	R-HSA-176033	Interactions of Vpr with host cellular proteins		-2.1	4	3.5	28162	36	966	5	0.52	0.23	6396|8815|11097|55706|348995	SEC13|BANF1|NUP42|NDC1|NUP43	-1.9	0hr
Reactome Gene Sets	6	R-HSA-6804757	Regulation of TP53 Degradation		-2.1	4	3.5	28162	36	966	5	0.52	0.23	208|890|1616|5516|64223	AKT2|CCNA2|DAXX|PPP2CB|MLST8	-1.9	0hr
Reactome Gene Sets	6	R-HSA-5619115	Disorders of transmembrane transporters		-2.1	2.2	2.9	28162	175	966	13	1.3	0.37	21|682|5691|5701|5713|6396|7415|10213|10956|11097|11160|55706|348995	ABCA3|BSG|PSMB3|PSMC2|PSMD7|SEC13|VCP|PSMD14|OS9|NUP42|ERLIN2|NDC1|NUP43	-1.9	0hr
Reactome Gene Sets	6	R-HSA-1168372	Downstream signaling events of B Cell Receptor (BCR)		-2.1	2.8	3.1	28162	83	966	8	0.83	0.29	801|3551|4772|4794|5691|5701|5713|10213	CALM1|IKBKB|NFATC1|NFKBIE|PSMB3|PSMC2|PSMD7|PSMD14	-1.9	0hr
Reactome Gene Sets	6	R-HSA-69202	Cyclin E associated events during G1/S transition		-2.1	2.8	3.1	28162	83	966	8	0.83	0.29	208|890|1022|1026|5691|5701|5713|10213	AKT2|CCNA2|CDK7|CDKN1A|PSMB3|PSMC2|PSMD7|PSMD14	-1.9	0hr
Reactome Gene Sets	6	R-HSA-73856	RNA Polymerase II Transcription Termination		-2.1	3	3.2	28162	67	966	7	0.72	0.27	6637|7307|8106|22916|23283|51362|65109	SNRPG|U2AF1|PABPN1|NCBP2|CSTF2T|CDC40|UPF3B	-1.8	0hr
Reactome Gene Sets	6	R-HSA-168898	Toll-like Receptor Cascades		-2.1	2.2	2.9	28162	157	966	12	1.2	0.36	338|841|3146|3551|3654|5516|5528|6285|8772|10010|10454|64145	APOB|CASP8|HMGB1|IKBKB|IRAK1|PPP2CB|PPP2R5D|S100B|FADD|TANK|TAB1|RBSN	-1.8	0hr
Reactome Gene Sets	6	R-HSA-176187	Activation of ATR in response to replication stress		-2.1	3.9	3.4	28162	37	966	5	0.52	0.23	3364|4998|5883|23595|84126	HUS1|ORC1|RAD9A|ORC3|ATRIP	-1.8	0hr
Reactome Gene Sets	6	R-HSA-6806003	Regulation of TP53 Expression and Degradation		-2.1	3.9	3.4	28162	37	966	5	0.52	0.23	208|890|1616|5516|64223	AKT2|CCNA2|DAXX|PPP2CB|MLST8	-1.8	0hr
Reactome Gene Sets	6	R-HSA-168638	NOD1/2 Signaling Pathway		-2.1	3.9	3.4	28162	37	966	5	0.52	0.23	14|841|3551|3654|10454	AAMP|CASP8|IKBKB|IRAK1|TAB1	-1.8	0hr
Reactome Gene Sets	6	R-HSA-5673001	RAF/MAP kinase cascade		-2.1	1.9	2.8	28162	280	966	18	1.9	0.44	409|673|801|818|4140|5296|5516|5525|5528|5529|5691|5701|5713|9978|10213|28956|51125|84292	ARRB2|BRAF|CALM1|CAMK2G|MARK3|PIK3R2|PPP2CB|PPP2R5A|PPP2R5D|PPP2R5E|PSMB3|PSMC2|PSMD7|RBX1|PSMD14|LAMTOR2|GOLGA7|WDR83	-1.8	0hr
Reactome Gene Sets	6	R-HSA-933542	TRAF6 mediated NF-kB activation		-2.1	4.9	3.6	28162	24	966	4	0.41	0.21	3146|3551|6285|7186	HMGB1|IKBKB|S100B|TRAF2	-1.8	0hr
Reactome Gene Sets	6	R-HSA-72165	mRNA Splicing - Minor Pathway		-2.1	3.4	3.2	28162	52	966	6	0.62	0.25	5435|6637|10262|22916|83443|85437	POLR2F|SNRPG|SF3B4|NCBP2|SF3B5|ZCRB1	-1.8	0hr
Reactome Gene Sets	6	R-HSA-376176	Signaling by ROBO receptors		-2.1	2	2.8	28162	218	966	15	1.6	0.4	1605|5691|5701|5713|5879|6159|6181|6209|6585|9978|10213|22916|23032|25873|65109	DAG1|PSMB3|PSMC2|PSMD7|RAC1|RPL29|RPLP2|RPS15|SLIT1|RBX1|PSMD14|NCBP2|USP33|RPL36|UPF3B	-1.8	0hr
Reactome Gene Sets	6	R-HSA-174154	APC/C:Cdc20 mediated degradation of Securin		-2.1	3	3.1	28162	68	966	7	0.72	0.27	991|996|5691|5701|5713|10213|11065	CDC20|CDC27|PSMB3|PSMC2|PSMD7|PSMD14|UBE2C	-1.8	0hr
Reactome Gene Sets	6	R-HSA-69656	Cyclin A:Cdk2-associated events at S phase entry		-2.1	2.7	3	28162	85	966	8	0.83	0.29	208|890|1022|1026|5691|5701|5713|10213	AKT2|CCNA2|CDK7|CDKN1A|PSMB3|PSMC2|PSMD7|PSMD14	-1.8	0hr
Reactome Gene Sets	6	R-HSA-209560	NF-kB is activated and signals survival		-2.1	6.7	3.9	28162	13	966	3	0.31	0.18	3551|3654|8878	IKBKB|IRAK1|SQSTM1	-1.8	0hr
Reactome Gene Sets	6	R-HSA-5357786	TNFR1-induced proapoptotic signaling		-2.1	6.7	3.9	28162	13	966	3	0.31	0.18	841|7186|8772	CASP8|TRAF2|FADD	-1.8	0hr
Reactome Gene Sets	6	R-HSA-2564830	Cytosolic iron-sulfur cluster assembly		-2.1	6.7	3.9	28162	13	966	3	0.31	0.18	22|4682|64428	ABCB7|NUBP1|CIAO3	-1.8	0hr
Reactome Gene Sets	6	R-HSA-209543	p75NTR recruits signalling complexes		-2.1	6.7	3.9	28162	13	966	3	0.31	0.18	3551|3654|8878	IKBKB|IRAK1|SQSTM1	-1.8	0hr
Reactome Gene Sets	6	R-HSA-1362409	Mitochondrial iron-sulfur cluster biogenesis		-2.1	6.7	3.9	28162	13	966	3	0.31	0.18	2395|51218|57128	FXN|GLRX5|LYRM4	-1.8	0hr
Reactome Gene Sets	6	R-HSA-9013407	RHOH GTPase cycle		-2	3.8	3.3	28162	38	966	5	0.52	0.23	2631|7415|9341|55075|55717	NIPSNAP2|VCP|VAMP3|UACA|WDR11	-1.8	0hr
Reactome Gene Sets	6	R-HSA-5696394	DNA Damage Recognition in GG-NER		-2	3.8	3.3	28162	38	966	5	0.52	0.23	142|1069|9978|10038|10920	PARP1|CETN2|RBX1|PARP2|COPS8	-1.8	0hr
Reactome Gene Sets	6	R-HSA-9711123	Cellular response to chemical stress		-2	2.2	2.8	28162	160	966	12	1.2	0.36	571|1353|1460|5691|5701|5713|6341|9167|9588|9978|10213|90639	BACH1|COX11|CSNK2B|PSMB3|PSMC2|PSMD7|SCO1|COX7A2L|PRDX6|RBX1|PSMD14|COX19	-1.8	0hr
Reactome Gene Sets	6	R-HSA-3371453	Regulation of HSF1-mediated heat shock response		-2	3	3.1	28162	69	966	7	0.72	0.27	573|2932|6396|6782|11097|55706|348995	BAG1|GSK3B|SEC13|HSPA13|NUP42|NDC1|NUP43	-1.8	0hr
Reactome Gene Sets	6	R-HSA-1660499	Synthesis of PIPs at the plasma membrane		-2	3.3	3.2	28162	53	966	6	0.62	0.25	4952|5296|5868|8394|65977|79837	OCRL|PIK3R2|RAB5A|PIP5K1A|PLEKHA3|PIP4K2C	-1.8	0hr
Reactome Gene Sets	6	R-HSA-446652	Interleukin-1 family signaling		-2	2.3	2.9	28162	141	966	11	1.1	0.34	3146|3551|3654|5691|5701|5713|6285|8878|9978|10213|10454	HMGB1|IKBKB|IRAK1|PSMB3|PSMC2|PSMD7|S100B|SQSTM1|RBX1|PSMD14|TAB1	-1.8	0hr
Reactome Gene Sets	6	R-HSA-400685	Sema4D in semaphorin signaling		-2	4.7	3.5	28162	25	966	4	0.41	0.21	5879|6237|10398|10627	RAC1|RRAS|MYL9|MYL12A	-1.8	0hr
Reactome Gene Sets	6	R-HSA-9604323	Negative regulation of NOTCH4 signaling		-2	3.2	3.1	28162	54	966	6	0.62	0.25	5691|5701|5713|9978|10213|10460	PSMB3|PSMC2|PSMD7|RBX1|PSMD14|TACC3	-1.8	0hr
Reactome Gene Sets	6	R-HSA-5684996	MAPK1/MAPK3 signaling		-2	1.8	2.7	28162	286	966	18	1.9	0.44	409|673|801|818|4140|5296|5516|5525|5528|5529|5691|5701|5713|9978|10213|28956|51125|84292	ARRB2|BRAF|CALM1|CAMK2G|MARK3|PIK3R2|PPP2CB|PPP2R5A|PPP2R5D|PPP2R5E|PSMB3|PSMC2|PSMD7|RBX1|PSMD14|LAMTOR2|GOLGA7|WDR83	-1.8	0hr
Reactome Gene Sets	6	R-HSA-110313	Translesion synthesis by Y family DNA polymerases bypasses lesions on DNA template		-2	3.7	3.2	28162	39	966	5	0.52	0.23	5427|5980|7415|9100|9768	POLE2|REV3L|VCP|USP10|PCLAF	-1.8	0hr
Reactome Gene Sets	6	R-HSA-8939211	ESR-mediated signaling		-2	2	2.7	28162	223	966	15	1.6	0.4	208|801|858|1105|2354|2787|3727|4343|5296|5435|6667|7392|7764|8202|8338	AKT2|CALM1|CAV2|CHD1|FOSB|GNG5|JUND|MOV10|PIK3R2|POLR2F|SP1|USF2|ZNF217|NCOA3|H2AC20	-1.8	0hr
Reactome Gene Sets	6	R-HSA-450531	Regulation of mRNA stability by proteins that bind AU-rich elements		-2	2.7	2.9	28162	88	966	8	0.83	0.29	677|5691|5701|5713|10213|51013|54464|54512	ZFP36L1|PSMB3|PSMC2|PSMD7|PSMD14|EXOSC1|XRN1|EXOSC4	-1.7	0hr
Reactome Gene Sets	6	R-HSA-6811558	PI5P, PP2A and IER3 Regulate PI3K/AKT Signaling		-2	2.5	2.9	28162	106	966	9	0.93	0.31	3654|5296|5516|5525|5528|5529|5879|8394|79837	IRAK1|PIK3R2|PPP2CB|PPP2R5A|PPP2R5D|PPP2R5E|RAC1|PIP5K1A|PIP4K2C	-1.7	0hr
Reactome Gene Sets	6	R-HSA-4551638	SUMOylation of chromatin organization proteins		-2	2.9	3	28162	71	966	7	0.72	0.27	6396|11097|23512|55706|57332|83746|348995	SEC13|NUP42|SUZ12|NDC1|CBX8|L3MBTL2|NUP43	-1.7	0hr
Reactome Gene Sets	6	R-HSA-169893	Prolonged ERK activation events		-2	6.2	3.7	28162	14	966	3	0.31	0.18	673|1398|57498	BRAF|CRK|KIDINS220	-1.7	0hr
Reactome Gene Sets	6	R-HSA-174495	Synthesis And Processing Of GAG, GAGPOL Polyproteins		-2	6.2	3.7	28162	14	966	3	0.31	0.18	9397|51271|79720	NMT2|UBAP1|VPS37B	-1.7	0hr
Reactome Gene Sets	6	R-HSA-174490	Membrane binding and targetting of GAG proteins		-2	6.2	3.7	28162	14	966	3	0.31	0.18	9397|51271|79720	NMT2|UBAP1|VPS37B	-1.7	0hr
Reactome Gene Sets	6	R-HSA-162594	Early Phase of HIV Life Cycle		-2	6.2	3.7	28162	14	966	3	0.31	0.18	3981|7518|8815	LIG4|XRCC4|BANF1	-1.7	0hr
Reactome Gene Sets	6	R-HSA-174113	SCF-beta-TrCP mediated degradation of Emi1		-2	3.2	3.1	28162	55	966	6	0.62	0.25	991|5691|5701|5713|10213|26271	CDC20|PSMB3|PSMC2|PSMD7|PSMD14|FBXO5	-1.7	0hr
Reactome Gene Sets	6	R-HSA-109606	Intrinsic Pathway for Apoptosis		-2	3.2	3.1	28162	55	966	6	0.62	0.25	208|840|841|5533|8655|55075	AKT2|CASP7|CASP8|PPP3CC|DYNLL1|UACA	-1.7	0hr
Reactome Gene Sets	6	R-HSA-77387	Insulin receptor recycling		-1.9	4.5	3.4	28162	26	966	4	0.41	0.21	527|537|9550|51382	ATP6V0C|ATP6AP1|ATP6V1G1|ATP6V1D	-1.7	0hr
Reactome Gene Sets	6	R-HSA-168276	NS1 Mediated Effects on Host Pathways		-1.9	3.6	3.2	28162	40	966	5	0.52	0.23	6396|8106|11097|55706|348995	SEC13|PABPN1|NUP42|NDC1|NUP43	-1.7	0hr
Reactome Gene Sets	6	R-HSA-445355	Smooth Muscle Contraction		-1.9	3.6	3.2	28162	40	966	5	0.52	0.23	801|3693|7171|10398|10627	CALM1|ITGB5|TPM4|MYL9|MYL12A	-1.7	0hr
Reactome Gene Sets	6	R-HSA-5674135	MAP2K and MAPK activation		-1.9	3.6	3.2	28162	40	966	5	0.52	0.23	409|673|4140|28956|84292	ARRB2|BRAF|MARK3|LAMTOR2|WDR83	-1.7	0hr
Reactome Gene Sets	6	R-HSA-1445148	Translocation of SLC2A4 (GLUT4) to the plasma membrane		-1.9	2.8	2.9	28162	72	966	7	0.72	0.27	208|801|5879|23216|79058|84790|149371	AKT2|CALM1|RAC1|TBC1D1|ASPSCR1|TUBA1C|EXOC8	-1.7	0hr
Reactome Gene Sets	6	R-HSA-5362768	Hh mutants are degraded by ERAD		-1.9	3.1	3	28162	56	966	6	0.62	0.25	5691|5701|5713|7415|10213|10956	PSMB3|PSMC2|PSMD7|VCP|PSMD14|OS9	-1.7	0hr
Reactome Gene Sets	6	R-HSA-983712	Ion channel transport		-1.9	2	2.7	28162	186	966	13	1.3	0.37	486|493|527|537|801|818|9550|10345|26133|28962|51382|80727|196527	FXYD2|ATP2B4|ATP6V0C|ATP6AP1|CALM1|CAMK2G|ATP6V1G1|TRDN|TRPC4AP|OSTM1|ATP6V1D|TTYH3|ANO6	-1.7	0hr
Reactome Gene Sets	6	R-HSA-69017	CDK-mediated phosphorylation and removal of Cdc6		-1.9	2.8	2.9	28162	73	966	7	0.72	0.27	890|996|5691|5701|5713|10213|11065	CCNA2|CDC27|PSMB3|PSMC2|PSMD7|PSMD14|UBE2C	-1.7	0hr
Reactome Gene Sets	6	R-HSA-74158	RNA Polymerase III Transcription		-1.9	3.6	3.1	28162	41	966	5	0.52	0.23	2975|4782|5435|10302|10621	GTF3C1|NFIC|POLR2F|SNAPC5|POLR3F	-1.7	0hr
Reactome Gene Sets	6	R-HSA-159231	Transport of Mature mRNA Derived from an Intronless Transcript		-1.9	3.6	3.1	28162	41	966	5	0.52	0.23	6396|11097|22916|55706|348995	SEC13|NUP42|NCBP2|NDC1|NUP43	-1.7	0hr
Reactome Gene Sets	6	R-HSA-165159	MTOR signalling		-1.9	3.6	3.1	28162	41	966	5	0.52	0.23	208|7248|7249|28956|64223	AKT2|TSC1|TSC2|LAMTOR2|MLST8	-1.7	0hr
Reactome Gene Sets	6	R-HSA-749476	RNA Polymerase III Abortive And Retractive Initiation		-1.9	3.6	3.1	28162	41	966	5	0.52	0.23	2975|4782|5435|10302|10621	GTF3C1|NFIC|POLR2F|SNAPC5|POLR3F	-1.7	0hr
Reactome Gene Sets	6	R-HSA-5357769	Caspase activation via extrinsic apoptotic signalling pathway		-1.9	4.3	3.3	28162	27	966	4	0.41	0.21	841|7186|8772|8795	CASP8|TRAF2|FADD|TNFRSF10B	-1.7	0hr
Reactome Gene Sets	6	R-HSA-73772	RNA Polymerase I Promoter Escape		-1.9	2.6	2.8	28162	91	966	8	0.83	0.29	1022|2966|2968|5435|8338|9013|221830|404672	CDK7|GTF2H2|GTF2H4|POLR2F|H2AC20|TAF1C|POLR1F|GTF2H5	-1.7	0hr
Reactome Gene Sets	6	R-HSA-8932339	ROS sensing by NFE2L2		-1.9	3.1	2.9	28162	57	966	6	0.62	0.25	1460|5691|5701|5713|9978|10213	CSNK2B|PSMB3|PSMC2|PSMD7|RBX1|PSMD14	-1.7	0hr
Reactome Gene Sets	6	R-HSA-5218859	Regulated Necrosis		-1.9	3.1	2.9	28162	57	966	6	0.62	0.25	841|3146|7186|8772|8795|51652	CASP8|HMGB1|TRAF2|FADD|TNFRSF10B|CHMP3	-1.7	0hr
Reactome Gene Sets	6	R-HSA-174178	APC/C:Cdh1 mediated degradation of Cdc20 and other APC/C:Cdh1 targeted proteins in late mitosis/early G1		-1.9	2.8	2.9	28162	74	966	7	0.72	0.27	991|996|5691|5701|5713|10213|11065	CDC20|CDC27|PSMB3|PSMC2|PSMD7|PSMD14|UBE2C	-1.7	0hr
Reactome Gene Sets	6	R-HSA-9013106	RHOC GTPase cycle		-1.9	2.8	2.9	28162	74	966	7	0.72	0.27	5586|6793|9341|54443|55914|90627|128239	PKN2|STK10|VAMP3|ANLN|ERBIN|STARD13|IQGAP3	-1.7	0hr
Reactome Gene Sets	6	R-HSA-430039	mRNA decay by 5' to 3' exoribonuclease		-1.9	5.8	3.5	28162	15	966	3	0.31	0.18	11157|27257|54464	LSM6|LSM1|XRN1	-1.7	0hr
Reactome Gene Sets	6	R-HSA-159234	Transport of Mature mRNAs Derived from Intronless Transcripts		-1.9	3.5	3	28162	42	966	5	0.52	0.23	6396|11097|22916|55706|348995	SEC13|NUP42|NCBP2|NDC1|NUP43	-1.7	0hr
Reactome Gene Sets	6	R-HSA-72187	mRNA 3'-end processing		-1.8	3	2.9	28162	58	966	6	0.62	0.25	7307|8106|22916|23283|51362|65109	U2AF1|PABPN1|NCBP2|CSTF2T|CDC40|UPF3B	-1.7	0hr
Reactome Gene Sets	6	R-HSA-1280218	Adaptive Immune System		-1.8	1.5	2.4	28162	763	966	38	3.9	0.63	208|801|975|991|996|3106|3107|3146|3551|3693|3832|4772|4794|5296|5516|5525|5528|5529|5691|5701|5713|5879|6396|7332|8655|8924|9341|9978|10213|11065|11146|25847|26232|64223|64718|84676|84790|89122	AKT2|CALM1|CD81|CDC20|CDC27|HLA-B|HLA-C|HMGB1|IKBKB|ITGB5|KIF11|NFATC1|NFKBIE|PIK3R2|PPP2CB|PPP2R5A|PPP2R5D|PPP2R5E|PSMB3|PSMC2|PSMD7|RAC1|SEC13|UBE2L3|DYNLL1|HERC2|VAMP3|RBX1|PSMD14|UBE2C|GLMN|ANAPC13|FBXO2|MLST8|UNKL|TRIM63|TUBA1C|TRIM4	-1.6	0hr
Reactome Gene Sets	6	R-HSA-75067	Processing of Capped Intronless Pre-mRNA		-1.8	4.2	3.2	28162	28	966	4	0.41	0.21	6637|8106|22916|23283	SNRPG|PABPN1|NCBP2|CSTF2T	-1.6	0hr
Reactome Gene Sets	6	R-HSA-69205	G1/S-Specific Transcription		-1.8	4.2	3.2	28162	28	966	4	0.41	0.21	1719|4998|6241|26271	DHFR|ORC1|RRM2|FBXO5	-1.6	0hr
Reactome Gene Sets	6	R-HSA-1483257	Phospholipid metabolism		-1.8	1.9	2.5	28162	212	966	14	1.4	0.38	1460|4952|5296|5868|8394|8681|22876|27132|54893|57104|65977|79837|90809|114971	CSNK2B|OCRL|PIK3R2|RAB5A|PIP5K1A|JMJD7-PLA2G4B|INPP5F|CPNE7|MTMR10|PNPLA2|PLEKHA3|PIP4K2C|PIP4P1|PTPMT1	-1.6	0hr
Reactome Gene Sets	6	R-HSA-168325	Viral Messenger RNA Synthesis		-1.8	3.4	3	28162	43	966	5	0.52	0.23	5435|6396|11097|55706|348995	POLR2F|SEC13|NUP42|NDC1|NUP43	-1.6	0hr
Reactome Gene Sets	6	R-HSA-9656223	Signaling by RAF1 mutants		-1.8	3.4	3	28162	43	966	5	0.52	0.23	409|673|801|818|4140	ARRB2|BRAF|CALM1|CAMK2G|MARK3	-1.6	0hr
Reactome Gene Sets	6	R-HSA-5387390	Hh mutants abrogate ligand secretion		-1.8	3	2.8	28162	59	966	6	0.62	0.25	5691|5701|5713|7415|10213|10956	PSMB3|PSMC2|PSMD7|VCP|PSMD14|OS9	-1.6	0hr
Reactome Gene Sets	6	R-HSA-68827	CDT1 association with the CDC6:ORC:origin complex		-1.8	3	2.8	28162	59	966	6	0.62	0.25	4998|5691|5701|5713|10213|23595	ORC1|PSMB3|PSMC2|PSMD7|PSMD14|ORC3	-1.6	0hr
Reactome Gene Sets	6	R-HSA-399956	CRMPs in Sema3A signaling		-1.8	5.5	3.4	28162	16	966	3	0.31	0.18	2242|2932|5361	FES|GSK3B|PLXNA1	-1.6	0hr
Reactome Gene Sets	6	R-HSA-175474	Assembly Of The HIV Virion		-1.8	5.5	3.4	28162	16	966	3	0.31	0.18	9397|51271|79720	NMT2|UBAP1|VPS37B	-1.6	0hr
Reactome Gene Sets	6	R-HSA-399954	Sema3A PAK dependent Axon repulsion		-1.8	5.5	3.4	28162	16	966	3	0.31	0.18	2242|5361|5879	FES|PLXNA1|RAC1	-1.6	0hr
Reactome Gene Sets	6	R-HSA-8949664	Processing of SMDT1		-1.8	5.5	3.4	28162	16	966	3	0.31	0.18	55486|90550|221154	PARL|MCU|MICU2	-1.6	0hr
Reactome Gene Sets	6	R-HSA-193639	p75NTR signals via NF-kB		-1.8	5.5	3.4	28162	16	966	3	0.31	0.18	3551|3654|8878	IKBKB|IRAK1|SQSTM1	-1.6	0hr
Reactome Gene Sets	6	R-HSA-5675482	Regulation of necroptotic cell death		-1.8	4	3.1	28162	29	966	4	0.41	0.21	841|7186|8772|8795	CASP8|TRAF2|FADD|TNFRSF10B	-1.6	0hr
Reactome Gene Sets	6	R-HSA-380972	Energy dependent regulation of mTOR by LKB1-AMPK		-1.8	4	3.1	28162	29	966	4	0.41	0.21	7248|7249|28956|64223	TSC1|TSC2|LAMTOR2|MLST8	-1.6	0hr
Reactome Gene Sets	6	R-HSA-390918	Peroxisomal lipid metabolism		-1.8	4	3.1	28162	29	966	4	0.41	0.21	1384|26061|26063|54677	CRAT|HACL1|DECR2|CROT	-1.6	0hr
Reactome Gene Sets	6	R-HSA-5218920	VEGFR2 mediated vascular permeability		-1.8	4	3.1	28162	29	966	4	0.41	0.21	208|801|5879|64223	AKT2|CALM1|RAC1|MLST8	-1.6	0hr
Reactome Gene Sets	6	R-HSA-5213460	RIPK1-mediated regulated necrosis		-1.8	4	3.1	28162	29	966	4	0.41	0.21	841|7186|8772|8795	CASP8|TRAF2|FADD|TNFRSF10B	-1.6	0hr
Reactome Gene Sets	6	R-HSA-187577	SCF(Skp2)-mediated degradation of p27/p21		-1.8	2.9	2.8	28162	60	966	6	0.62	0.25	890|1026|5691|5701|5713|10213	CCNA2|CDKN1A|PSMB3|PSMC2|PSMD7|PSMD14	-1.6	0hr
Reactome Gene Sets	6	R-HSA-5610785	GLI3 is processed to GLI3R by the proteasome		-1.8	2.9	2.8	28162	60	966	6	0.62	0.25	2932|5691|5701|5713|9978|10213	GSK3B|PSMB3|PSMC2|PSMD7|RBX1|PSMD14	-1.6	0hr
Reactome Gene Sets	6	R-HSA-5610783	Degradation of GLI2 by the proteasome		-1.8	2.9	2.8	28162	60	966	6	0.62	0.25	2932|5691|5701|5713|9978|10213	GSK3B|PSMB3|PSMC2|PSMD7|RBX1|PSMD14	-1.6	0hr
Reactome Gene Sets	6	R-HSA-2173793	Transcriptional activity of SMAD2/SMAD3:SMAD4 heterotrimer		-1.8	3.3	2.9	28162	44	966	5	0.52	0.23	142|1030|3726|5054|6667	PARP1|CDKN2B|JUNB|SERPINE1|SP1	-1.6	0hr
Reactome Gene Sets	6	R-HSA-2454202	Fc epsilon receptor (FCERI) signaling		-1.8	2.2	2.6	28162	134	966	10	1	0.33	801|3551|4772|5296|5691|5701|5713|5879|10213|10454	CALM1|IKBKB|NFATC1|PIK3R2|PSMB3|PSMC2|PSMD7|RAC1|PSMD14|TAB1	-1.6	0hr
Reactome Gene Sets	6	R-HSA-168138	Toll Like Receptor 9 (TLR9) Cascade		-1.8	2.4	2.6	28162	96	966	8	0.83	0.29	3146|3551|3654|5516|5528|6285|10454|64145	HMGB1|IKBKB|IRAK1|PPP2CB|PPP2R5D|S100B|TAB1|RBSN	-1.6	0hr
Reactome Gene Sets	6	R-HSA-198725	Nuclear Events (kinase and transcription factor activation)		-1.7	2.9	2.8	28162	61	966	6	0.62	0.25	2354|3726|3727|4209|5516|5528	FOSB|JUNB|JUND|MEF2D|PPP2CB|PPP2R5D	-1.6	0hr
Reactome Gene Sets	6	R-HSA-166016	Toll Like Receptor 4 (TLR4) Cascade		-1.7	2.2	2.5	28162	135	966	10	1	0.33	841|3146|3551|3654|5516|5528|6285|8772|10010|10454	CASP8|HMGB1|IKBKB|IRAK1|PPP2CB|PPP2R5D|S100B|FADD|TANK|TAB1	-1.6	0hr
Reactome Gene Sets	6	R-HSA-391251	Protein folding		-1.7	2.4	2.6	28162	97	966	8	0.83	0.29	1460|2767|2787|5202|6902|7411|10564|84790	CSNK2B|GNA11|GNG5|PFDN2|TBCA|VBP1|ARFGEF2|TUBA1C	-1.6	0hr
Reactome Gene Sets	6	R-HSA-3899300	SUMOylation of transcription cofactors		-1.7	3.2	2.8	28162	45	966	5	0.52	0.23	1616|3622|4152|11315|57332	DAXX|ING2|MBD1|PARK7|CBX8	-1.6	0hr
Reactome Gene Sets	6	R-HSA-9610379	HCMV Late Events		-1.7	2.3	2.6	28162	116	966	9	0.93	0.31	6396|8338|11097|11267|51271|51652|55706|79720|348995	SEC13|H2AC20|NUP42|SNF8|UBAP1|CHMP3|NDC1|VPS37B|NUP43	-1.6	0hr
Reactome Gene Sets	6	R-HSA-5357956	TNFR1-induced NFkappaB signaling pathway		-1.7	3.9	3	28162	30	966	4	0.41	0.21	3551|7186|10454|55072	IKBKB|TRAF2|TAB1|RNF31	-1.6	0hr
Reactome Gene Sets	6	R-HSA-450513	Tristetraprolin (TTP, ZFP36) binds and destabilizes mRNA		-1.7	5.1	3.2	28162	17	966	3	0.31	0.18	51013|54464|54512	EXOSC1|XRN1|EXOSC4	-1.6	0hr
Reactome Gene Sets	6	R-HSA-435354	Zinc transporters		-1.7	5.1	3.2	28162	17	966	3	0.31	0.18	7779|23516|148867	SLC30A1|SLC39A14|SLC30A7	-1.6	0hr
Reactome Gene Sets	6	R-HSA-168333	NEP/NS2 Interacts with the Cellular Export Machinery		-1.7	3.8	2.9	28162	31	966	4	0.41	0.21	6396|11097|55706|348995	SEC13|NUP42|NDC1|NUP43	-1.5	0hr
Reactome Gene Sets	6	R-HSA-168271	Transport of Ribonucleoproteins into the Host Nucleus		-1.7	3.8	2.9	28162	31	966	4	0.41	0.21	6396|11097|55706|348995	SEC13|NUP42|NDC1|NUP43	-1.5	0hr
Reactome Gene Sets	6	R-HSA-170822	Regulation of Glucokinase by Glucokinase Regulatory Protein		-1.7	3.8	2.9	28162	31	966	4	0.41	0.21	6396|11097|55706|348995	SEC13|NUP42|NDC1|NUP43	-1.5	0hr
Reactome Gene Sets	6	R-HSA-917977	Transferrin endocytosis and recycling		-1.7	3.8	2.9	28162	31	966	4	0.41	0.21	527|537|9550|51382	ATP6V0C|ATP6AP1|ATP6V1G1|ATP6V1D	-1.5	0hr
Reactome Gene Sets	6	R-HSA-5619107	Defective TPR may confer susceptibility towards thyroid papillary carcinoma (TPC)		-1.7	3.8	2.9	28162	31	966	4	0.41	0.21	6396|11097|55706|348995	SEC13|NUP42|NDC1|NUP43	-1.5	0hr
Reactome Gene Sets	6	R-HSA-446219	Synthesis of substrates in N-glycan biosythesis		-1.7	2.8	2.7	28162	63	966	6	0.62	0.25	4758|5372|29925|29926|51005|64841	NEU1|PMM1|GMPPB|GMPPA|AMDHD2|GNPNAT1	-1.5	0hr
Reactome Gene Sets	6	R-HSA-9679191	Potential therapeutics for SARS		-1.7	2.5	2.6	28162	81	966	7	0.72	0.27	486|5926|10280|10362|51185|57459|57504	FXYD2|ARID4A|SIGMAR1|HMG20B|CRBN|GATAD2B|MTA3	-1.5	0hr
Reactome Gene Sets	6	R-HSA-6802949	Signaling by RAS mutants		-1.7	3.1	2.7	28162	47	966	5	0.52	0.23	409|673|801|818|4140	ARRB2|BRAF|CALM1|CAMK2G|MARK3	-1.5	0hr
Reactome Gene Sets	6	R-HSA-6802946	Signaling by moderate kinase activity BRAF mutants		-1.7	3.1	2.7	28162	47	966	5	0.52	0.23	409|673|801|818|4140	ARRB2|BRAF|CALM1|CAMK2G|MARK3	-1.5	0hr
Reactome Gene Sets	6	R-HSA-6802955	Paradoxical activation of RAF signaling by kinase inactive BRAF		-1.7	3.1	2.7	28162	47	966	5	0.52	0.23	409|673|801|818|4140	ARRB2|BRAF|CALM1|CAMK2G|MARK3	-1.5	0hr
Reactome Gene Sets	6	R-HSA-9649948	Signaling downstream of RAS mutants		-1.7	3.1	2.7	28162	47	966	5	0.52	0.23	409|673|801|818|4140	ARRB2|BRAF|CALM1|CAMK2G|MARK3	-1.5	0hr
Reactome Gene Sets	6	R-HSA-174084	Autodegradation of Cdh1 by Cdh1:APC/C		-1.7	2.7	2.6	28162	64	966	6	0.62	0.25	996|5691|5701|5713|10213|11065	CDC27|PSMB3|PSMC2|PSMD7|PSMD14|UBE2C	-1.5	0hr
Reactome Gene Sets	6	R-HSA-9013694	Signaling by NOTCH4		-1.6	2.5	2.5	28162	82	966	7	0.72	0.27	5691|5701|5713|9978|10213|10460|51107	PSMB3|PSMC2|PSMD7|RBX1|PSMD14|TACC3|APH1A	-1.5	0hr
Reactome Gene Sets	6	R-HSA-6807878	COPI-mediated anterograde transport		-1.6	2.3	2.5	28162	101	966	8	0.83	0.29	8655|9570|10282|11316|22818|25839|64689|84790	DYNLL1|GOSR2|BET1|COPE|COPZ1|COG4|GORASP1|TUBA1C	-1.5	0hr
Reactome Gene Sets	6	R-HSA-2173796	SMAD2/SMAD3:SMAD4 heterotrimer regulates transcription		-1.6	3.6	2.8	28162	32	966	4	0.41	0.21	1030|3726|5054|6667	CDKN2B|JUNB|SERPINE1|SP1	-1.5	0hr
Reactome Gene Sets	6	R-HSA-456926	Thrombin signalling through proteinase activated receptors (PARs)		-1.6	3.6	2.8	28162	32	966	4	0.41	0.21	409|2767|2768|2787	ARRB2|GNA11|GNA12|GNG5	-1.5	0hr
Reactome Gene Sets	6	R-HSA-917729	Endosomal Sorting Complex Required For Transport (ESCRT)		-1.6	3.6	2.8	28162	32	966	4	0.41	0.21	11267|51271|51652|79720	SNF8|UBAP1|CHMP3|VPS37B	-1.5	0hr
Reactome Gene Sets	6	R-HSA-5626467	RHO GTPases activate IQGAPs		-1.6	3.6	2.8	28162	32	966	4	0.41	0.21	801|5879|84790|128239	CALM1|RAC1|TUBA1C|IQGAP3	-1.5	0hr
Reactome Gene Sets	6	R-HSA-5358346	Hedgehog ligand biogenesis		-1.6	2.7	2.6	28162	65	966	6	0.62	0.25	5691|5701|5713|7415|10213|10956	PSMB3|PSMC2|PSMD7|VCP|PSMD14|OS9	-1.5	0hr
Reactome Gene Sets	6	R-HSA-5621481	C-type lectin receptors (CLRs)		-1.6	2.1	2.4	28162	142	966	10	1	0.33	801|841|3551|4772|5691|5701|5713|5971|10213|10454	CALM1|CASP8|IKBKB|NFATC1|PSMB3|PSMC2|PSMD7|RELB|PSMD14|TAB1	-1.5	0hr
Reactome Gene Sets	6	R-HSA-68875	Mitotic Prophase		-1.6	2.1	2.4	28162	142	966	10	1	0.33	5516|6396|8338|8815|11097|23310|29781|55706|64689|348995	PPP2CB|SEC13|H2AC20|BANF1|NUP42|NCAPD3|NCAPH2|NDC1|GORASP1|NUP43	-1.5	0hr
Reactome Gene Sets	6	R-HSA-1234176	Oxygen-dependent proline hydroxylation of Hypoxia-inducible Factor Alpha		-1.6	2.7	2.5	28162	66	966	6	0.62	0.25	5691|5701|5713|9978|10213|54583	PSMB3|PSMC2|PSMD7|RBX1|PSMD14|EGLN1	-1.5	0hr
Reactome Gene Sets	6	R-HSA-69563	p53-Dependent G1 DNA Damage Response		-1.6	2.7	2.5	28162	66	966	6	0.62	0.25	890|1026|5691|5701|5713|10213	CCNA2|CDKN1A|PSMB3|PSMC2|PSMD7|PSMD14	-1.5	0hr
Reactome Gene Sets	6	R-HSA-69580	p53-Dependent G1/S DNA damage checkpoint		-1.6	2.7	2.5	28162	66	966	6	0.62	0.25	890|1026|5691|5701|5713|10213	CCNA2|CDKN1A|PSMB3|PSMC2|PSMD7|PSMD14	-1.5	0hr
Reactome Gene Sets	6	R-HSA-389356	CD28 co-stimulation		-1.6	3.5	2.7	28162	33	966	4	0.41	0.21	208|5296|5879|64223	AKT2|PIK3R2|RAC1|MLST8	-1.5	0hr
Reactome Gene Sets	6	R-HSA-2559585	Oncogene Induced Senescence		-1.6	3.5	2.7	28162	33	966	4	0.41	0.21	1030|2113|4343|6667	CDKN2B|ETS1|MOV10|SP1	-1.5	0hr
Reactome Gene Sets	6	R-HSA-5694530	Cargo concentration in the ER		-1.6	3.5	2.7	28162	33	966	4	0.41	0.21	1294|9570|10113|81562	COL7A1|GOSR2|PREB|LMAN2L	-1.5	0hr
Reactome Gene Sets	6	R-HSA-168274	Export of Viral Ribonucleoproteins from Nucleus		-1.6	3.5	2.7	28162	33	966	4	0.41	0.21	6396|11097|55706|348995	SEC13|NUP42|NDC1|NUP43	-1.5	0hr
Reactome Gene Sets	6	R-HSA-180746	Nuclear import of Rev protein		-1.6	3.5	2.7	28162	33	966	4	0.41	0.21	6396|11097|55706|348995	SEC13|NUP42|NDC1|NUP43	-1.5	0hr
Reactome Gene Sets	6	R-HSA-8876725	Protein methylation		-1.6	4.6	3	28162	19	966	3	0.31	0.18	801|7415|22944	CALM1|VCP|KIN	-1.5	0hr
Reactome Gene Sets	6	R-HSA-77595	Processing of Intronless Pre-mRNAs		-1.6	4.6	3	28162	19	966	3	0.31	0.18	8106|22916|23283	PABPN1|NCBP2|CSTF2T	-1.5	0hr
Reactome Gene Sets	6	R-HSA-3928664	Ephrin signaling		-1.6	4.6	3	28162	19	966	3	0.31	0.18	5879|10627|28964	RAC1|MYL12A|GIT1	-1.5	0hr
Reactome Gene Sets	6	R-HSA-9013149	RAC1 GTPase cycle		-1.6	1.9	2.3	28162	185	966	12	1.2	0.36	1794|1894|5296|5586|5879|9341|9815|11188|28964|55914|116985|128239	DOCK2|ECT2|PIK3R2|PKN2|RAC1|VAMP3|GIT2|NISCH|GIT1|ERBIN|ARAP1|IQGAP3	-1.5	0hr
Reactome Gene Sets	6	R-HSA-422475	Axon guidance		-1.6	1.5	2.1	28162	552	966	28	2.9	0.54	1291|1460|1605|2242|2932|5296|5361|5691|5701|5713|5879|6159|6181|6209|6237|6585|9978|10092|10213|10398|10627|22916|23032|25873|28964|51107|65109|84790	COL6A1|CSNK2B|DAG1|FES|GSK3B|PIK3R2|PLXNA1|PSMB3|PSMC2|PSMD7|RAC1|RPL29|RPLP2|RPS15|RRAS|SLIT1|RBX1|ARPC5|PSMD14|MYL9|MYL12A|NCBP2|USP33|RPL36|GIT1|APH1A|UPF3B|TUBA1C	-1.4	0hr
Reactome Gene Sets	6	R-HSA-5632684	Hedgehog 'on' state		-1.6	2.4	2.4	28162	85	966	7	0.72	0.27	156|409|5691|5701|5713|9978|10213	GRK2|ARRB2|PSMB3|PSMC2|PSMD7|RBX1|PSMD14	-1.4	0hr
Reactome Gene Sets	6	R-HSA-69002	DNA Replication Pre-Initiation		-1.6	2.4	2.4	28162	85	966	7	0.72	0.27	4998|5427|5691|5701|5713|10213|23595	ORC1|POLE2|PSMB3|PSMC2|PSMD7|PSMD14|ORC3	-1.4	0hr
Reactome Gene Sets	6	R-HSA-168142	Toll Like Receptor 10 (TLR10) Cascade		-1.6	2.4	2.4	28162	85	966	7	0.72	0.27	3146|3551|3654|5516|5528|6285|10454	HMGB1|IKBKB|IRAK1|PPP2CB|PPP2R5D|S100B|TAB1	-1.4	0hr
Reactome Gene Sets	6	R-HSA-168176	Toll Like Receptor 5 (TLR5) Cascade		-1.6	2.4	2.4	28162	85	966	7	0.72	0.27	3146|3551|3654|5516|5528|6285|10454	HMGB1|IKBKB|IRAK1|PPP2CB|PPP2R5D|S100B|TAB1	-1.4	0hr
Reactome Gene Sets	6	R-HSA-975871	MyD88 cascade initiated on plasma membrane		-1.6	2.4	2.4	28162	85	966	7	0.72	0.27	3146|3551|3654|5516|5528|6285|10454	HMGB1|IKBKB|IRAK1|PPP2CB|PPP2R5D|S100B|TAB1	-1.4	0hr
Reactome Gene Sets	6	R-HSA-9007101	Rab regulation of trafficking		-1.6	2.1	2.3	28162	124	966	9	0.93	0.31	208|5868|6399|7248|7249|9610|81631|84079|160518	AKT2|RAB5A|TRAPPC2|TSC1|TSC2|RIN1|MAP1LC3B|ANKRD27|DENND5B	-1.4	0hr
Reactome Gene Sets	6	R-HSA-1169091	Activation of NF-kappaB in B cells		-1.6	2.6	2.5	28162	67	966	6	0.62	0.25	3551|4794|5691|5701|5713|10213	IKBKB|NFKBIE|PSMB3|PSMC2|PSMD7|PSMD14	-1.4	0hr
Reactome Gene Sets	6	R-HSA-4085377	SUMOylation of SUMOylation proteins		-1.5	3.4	2.7	28162	34	966	4	0.41	0.21	6396|11097|55706|348995	SEC13|NUP42|NDC1|NUP43	-1.4	0hr
Reactome Gene Sets	6	R-HSA-165054	Rev-mediated nuclear export of HIV RNA		-1.5	3.4	2.7	28162	34	966	4	0.41	0.21	6396|11097|55706|348995	SEC13|NUP42|NDC1|NUP43	-1.4	0hr
Reactome Gene Sets	6	R-HSA-69615	G1/S DNA Damage Checkpoints		-1.5	2.6	2.4	28162	68	966	6	0.62	0.25	890|1026|5691|5701|5713|10213	CCNA2|CDKN1A|PSMB3|PSMC2|PSMD7|PSMD14	-1.4	0hr
Reactome Gene Sets	6	R-HSA-68867	Assembly of the pre-replicative complex		-1.5	2.6	2.4	28162	68	966	6	0.62	0.25	4998|5691|5701|5713|10213|23595	ORC1|PSMB3|PSMC2|PSMD7|PSMD14|ORC3	-1.4	0hr
Reactome Gene Sets	6	R-HSA-8856828	Clathrin-mediated endocytosis		-1.5	2	2.3	28162	146	966	10	1	0.33	156|338|409|1601|4952|5868|9341|10092|10920|29978	GRK2|APOB|ARRB2|DAB2|OCRL|RAB5A|VAMP3|ARPC5|COPS8|UBQLN2	-1.4	0hr
Reactome Gene Sets	6	R-HSA-3858494	Beta-catenin independent WNT signaling		-1.5	2	2.3	28162	146	966	10	1	0.33	409|801|2787|4343|4772|5691|5701|5713|5879|10213	ARRB2|CALM1|GNG5|MOV10|NFATC1|PSMB3|PSMC2|PSMD7|RAC1|PSMD14	-1.4	0hr
Reactome Gene Sets	6	R-HSA-5250913	Positive epigenetic regulation of rRNA expression		-1.5	2.2	2.3	28162	106	966	8	0.83	0.29	2074|2932|5435|8338|9013|57459|57504|221830	ERCC6|GSK3B|POLR2F|H2AC20|TAF1C|GATAD2B|MTA3|POLR1F	-1.4	0hr
Reactome Gene Sets	6	R-HSA-176407	Conversion from APC/C:Cdc20 to APC/C:Cdh1 in late anaphase		-1.5	4.4	2.8	28162	20	966	3	0.31	0.18	991|996|11065	CDC20|CDC27|UBE2C	-1.4	0hr
Reactome Gene Sets	6	R-HSA-9006931	Signaling by Nuclear Receptors		-1.5	1.7	2.2	28162	299	966	17	1.8	0.42	208|347|801|858|1105|2354|2787|3727|4343|5296|5435|6667|7392|7764|8202|8338|9682	AKT2|APOD|CALM1|CAV2|CHD1|FOSB|GNG5|JUND|MOV10|PIK3R2|POLR2F|SP1|USF2|ZNF217|NCOA3|H2AC20|KDM4A	-1.4	0hr
Reactome Gene Sets	6	R-HSA-9678108	SARS-CoV-1 Infection		-1.5	2.9	2.5	28162	51	966	5	0.52	0.23	2932|7415|51652|81631|85437	GSK3B|VCP|CHMP3|MAP1LC3B|ZCRB1	-1.4	0hr
Reactome Gene Sets	6	R-HSA-112043	PLC beta mediated events		-1.5	2.9	2.5	28162	51	966	5	0.52	0.23	156|801|818|2767|5577	GRK2|CALM1|CAMK2G|GNA11|PRKAR2B	-1.4	0hr
Reactome Gene Sets	6	R-HSA-69481	G2/M Checkpoints		-1.5	1.9	2.2	28162	168	966	11	1.1	0.34	3364|4998|5691|5701|5713|5883|8924|10213|23595|84126|84142	HUS1|ORC1|PSMB3|PSMC2|PSMD7|RAD9A|HERC2|PSMD14|ORC3|ATRIP|ABRAXAS1	-1.4	0hr
Reactome Gene Sets	6	R-HSA-983231	Factors involved in megakaryocyte development and platelet production		-1.5	1.9	2.2	28162	168	966	11	1.1	0.34	1794|3045|3832|3833|5577|5868|5879|10362|23303|64145|84790	DOCK2|HBD|KIF11|KIFC1|PRKAR2B|RAB5A|RAC1|HMG20B|KIF13B|RBSN|TUBA1C	-1.4	0hr
Reactome Gene Sets	6	R-HSA-201681	TCF dependent signaling in response to WNT		-1.5	1.8	2.2	28162	233	966	14	1.4	0.38	208|1460|2932|5516|5525|5528|5529|5691|5701|5713|8338|9978|10213|90780	AKT2|CSNK2B|GSK3B|PPP2CB|PPP2R5A|PPP2R5D|PPP2R5E|PSMB3|PSMC2|PSMD7|H2AC20|RBX1|PSMD14|PYGO2	-1.4	0hr
Reactome Gene Sets	6	R-HSA-8948751	Regulation of PTEN stability and activity		-1.5	2.5	2.4	28162	69	966	6	0.62	0.25	208|1460|5691|5701|5713|10213	AKT2|CSNK2B|PSMB3|PSMC2|PSMD7|PSMD14	-1.4	0hr
Reactome Gene Sets	6	R-HSA-427413	NoRC negatively regulates rRNA expression		-1.5	2.2	2.3	28162	107	966	8	0.83	0.29	1022|2966|2968|5435|8338|9013|221830|404672	CDK7|GTF2H2|GTF2H4|POLR2F|H2AC20|TAF1C|POLR1F|GTF2H5	-1.4	0hr
Reactome Gene Sets	6	R-HSA-9615710	Late endosomal microautophagy		-1.5	3.3	2.6	28162	35	966	4	0.41	0.21	11315|51271|51652|79720	PARK7|UBAP1|CHMP3|VPS37B	-1.4	0hr
Reactome Gene Sets	6	R-HSA-3301854	Nuclear Pore Complex (NPC) Disassembly		-1.5	3.3	2.6	28162	35	966	4	0.41	0.21	6396|11097|55706|348995	SEC13|NUP42|NDC1|NUP43	-1.4	0hr
Reactome Gene Sets	6	R-HSA-2980766	Nuclear Envelope Breakdown		-1.5	2.8	2.5	28162	52	966	5	0.52	0.23	6396|8815|11097|55706|348995	SEC13|BANF1|NUP42|NDC1|NUP43	-1.4	0hr
Reactome Gene Sets	6	R-HSA-75815	Ubiquitin-dependent degradation of Cyclin D		-1.5	2.8	2.5	28162	52	966	5	0.52	0.23	2932|5691|5701|5713|10213	GSK3B|PSMB3|PSMC2|PSMD7|PSMD14	-1.4	0hr
Reactome Gene Sets	6	R-HSA-194138	Signaling by VEGF		-1.5	2.2	2.3	28162	108	966	8	0.83	0.29	14|208|558|801|1398|5296|5879|64223	AAMP|AKT2|AXL|CALM1|CRK|PIK3R2|RAC1|MLST8	-1.4	0hr
Reactome Gene Sets	6	R-HSA-5687128	MAPK6/MAPK4 signaling		-1.5	2.3	2.3	28162	89	966	7	0.72	0.27	4343|5691|5701|5713|5879|8202|10213	MOV10|PSMB3|PSMC2|PSMD7|RAC1|NCOA3|PSMD14	-1.4	0hr
Reactome Gene Sets	6	R-HSA-141405	Inhibition of the proteolytic activity of APC/C required for the onset of anaphase by mitotic spindle checkpoint components		-1.5	4.2	2.7	28162	21	966	3	0.31	0.18	991|996|11065	CDC20|CDC27|UBE2C	-1.4	0hr
Reactome Gene Sets	6	R-HSA-141430	Inactivation of APC/C via direct inhibition of the APC/C complex		-1.5	4.2	2.7	28162	21	966	3	0.31	0.18	991|996|11065	CDC20|CDC27|UBE2C	-1.4	0hr
Reactome Gene Sets	6	R-HSA-157118	Signaling by NOTCH		-1.5	1.7	2.1	28162	236	966	14	1.4	0.38	409|4343|5691|5701|5713|8338|9978|10014|10213|10460|23286|51107|51564|56983	ARRB2|MOV10|PSMB3|PSMC2|PSMD7|H2AC20|RBX1|HDAC5|PSMD14|TACC3|WWC1|APH1A|HDAC7|POGLUT1	-1.4	0hr
Reactome Gene Sets	6	R-HSA-114608	Platelet degranulation		-1.5	2	2.2	28162	129	966	9	0.93	0.31	1|308|801|5054|7873|10257|10916|23052|139322	A1BG|ANXA5|CALM1|SERPINE1|MANF|ABCC4|MAGED2|ENDOD1|APOOL	-1.4	0hr
Reactome Gene Sets	6	R-HSA-76046	RNA Polymerase III Transcription Initiation		-1.5	3.2	2.5	28162	36	966	4	0.41	0.21	2975|5435|10302|10621	GTF3C1|POLR2F|SNAPC5|POLR3F	-1.4	0hr
Reactome Gene Sets	6	R-HSA-177243	Interactions of Rev with host cellular proteins		-1.5	3.2	2.5	28162	36	966	4	0.41	0.21	6396|11097|55706|348995	SEC13|NUP42|NDC1|NUP43	-1.4	0hr
Reactome Gene Sets	6	R-HSA-9018519	Estrogen-dependent gene expression		-1.5	1.9	2.2	28162	150	966	10	1	0.33	1105|2354|3727|4343|5435|6667|7392|7764|8202|8338	CHD1|FOSB|JUND|MOV10|POLR2F|SP1|USF2|ZNF217|NCOA3|H2AC20	-1.4	0hr
Reactome Gene Sets	6	R-HSA-5250941	Negative epigenetic regulation of rRNA expression		-1.4	2.1	2.2	28162	110	966	8	0.83	0.29	1022|2966|2968|5435|8338|9013|221830|404672	CDK7|GTF2H2|GTF2H4|POLR2F|H2AC20|TAF1C|POLR1F|GTF2H5	-1.4	0hr
Reactome Gene Sets	6	R-HSA-390466	Chaperonin-mediated protein folding		-1.4	2.2	2.2	28162	91	966	7	0.72	0.27	1460|2767|2787|5202|7411|10564|84790	CSNK2B|GNA11|GNG5|PFDN2|VBP1|ARFGEF2|TUBA1C	-1.3	0hr
Reactome Gene Sets	6	R-HSA-975138	TRAF6 mediated induction of NFkB and MAP kinases upon TLR7/8 or 9 activation		-1.4	2.2	2.2	28162	91	966	7	0.72	0.27	3146|3551|3654|5516|5528|6285|10454	HMGB1|IKBKB|IRAK1|PPP2CB|PPP2R5D|S100B|TAB1	-1.3	0hr
Reactome Gene Sets	6	R-HSA-5685938	HDR through Single Strand Annealing (SSA)		-1.4	3.2	2.5	28162	37	966	4	0.41	0.21	2067|3364|5883|84126	ERCC1|HUS1|RAD9A|ATRIP	-1.3	0hr
Reactome Gene Sets	6	R-HSA-111933	Calmodulin induced events		-1.4	3.2	2.5	28162	37	966	4	0.41	0.21	156|801|818|5577	GRK2|CALM1|CAMK2G|PRKAR2B	-1.3	0hr
Reactome Gene Sets	6	R-HSA-111997	CaM pathway		-1.4	3.2	2.5	28162	37	966	4	0.41	0.21	156|801|818|5577	GRK2|CALM1|CAMK2G|PRKAR2B	-1.3	0hr
Reactome Gene Sets	6	R-HSA-5689901	Metalloprotease DUBs		-1.4	3.2	2.5	28162	37	966	4	0.41	0.21	8338|10213|10617|84142	H2AC20|PSMD14|STAMBP|ABRAXAS1	-1.3	0hr
Reactome Gene Sets	6	R-HSA-8854050	FBXL7 down-regulates AURKA during mitotic entry and in early mitosis		-1.4	2.7	2.4	28162	54	966	5	0.52	0.23	5691|5701|5713|9978|10213	PSMB3|PSMC2|PSMD7|RBX1|PSMD14	-1.3	0hr
Reactome Gene Sets	6	R-HSA-180585	Vif-mediated degradation of APOBEC3G		-1.4	2.7	2.4	28162	54	966	5	0.52	0.23	5691|5701|5713|9978|10213	PSMB3|PSMC2|PSMD7|RBX1|PSMD14	-1.3	0hr
Reactome Gene Sets	6	R-HSA-113510	E2F mediated regulation of DNA replication		-1.4	4	2.6	28162	22	966	3	0.31	0.18	4998|5516|23595	ORC1|PPP2CB|ORC3	-1.3	0hr
Reactome Gene Sets	6	R-HSA-389357	CD28 dependent PI3K/Akt signaling		-1.4	4	2.6	28162	22	966	3	0.31	0.18	208|5296|64223	AKT2|PIK3R2|MLST8	-1.3	0hr
Reactome Gene Sets	6	R-HSA-5693567	HDR through Homologous Recombination (HRR) or Single Strand Annealing (SSA)		-1.4	2	2.1	28162	132	966	9	0.93	0.31	890|2067|3364|5427|5883|8924|54962|84126|84142	CCNA2|ERCC1|HUS1|POLE2|RAD9A|HERC2|TIPIN|ATRIP|ABRAXAS1	-1.3	0hr
Reactome Gene Sets	6	R-HSA-975155	MyD88 dependent cascade initiated on endosome		-1.4	2.2	2.2	28162	92	966	7	0.72	0.27	3146|3551|3654|5516|5528|6285|10454	HMGB1|IKBKB|IRAK1|PPP2CB|PPP2R5D|S100B|TAB1	-1.3	0hr
Reactome Gene Sets	6	R-HSA-983705	Signaling by the B Cell Receptor (BCR)		-1.4	2.1	2.2	28162	112	966	8	0.83	0.29	801|3551|4772|4794|5691|5701|5713|10213	CALM1|IKBKB|NFATC1|NFKBIE|PSMB3|PSMC2|PSMD7|PSMD14	-1.3	0hr
Reactome Gene Sets	6	R-HSA-8939902	Regulation of RUNX2 expression and activity		-1.4	2.4	2.3	28162	73	966	6	0.62	0.25	2932|5691|5701|5713|9978|10213	GSK3B|PSMB3|PSMC2|PSMD7|RBX1|PSMD14	-1.3	0hr
Reactome Gene Sets	6	R-HSA-8856688	Golgi-to-ER retrograde transport		-1.4	2	2.1	28162	133	966	9	0.93	0.31	3832|3833|5049|8655|11316|22818|23303|53407|84790	KIF11|KIFC1|PAFAH1B2|DYNLL1|COPE|COPZ1|KIF13B|STX18|TUBA1C	-1.3	0hr
Reactome Gene Sets	6	R-HSA-3232142	SUMOylation of ubiquitinylation proteins		-1.4	3.1	2.4	28162	38	966	4	0.41	0.21	6396|11097|55706|348995	SEC13|NUP42|NDC1|NUP43	-1.3	0hr
Reactome Gene Sets	6	R-HSA-9675126	Diseases of mitotic cell cycle		-1.4	3.1	2.4	28162	38	966	4	0.41	0.21	996|1026|1616|11065	CDC27|CDKN1A|DAXX|UBE2C	-1.3	0hr
Reactome Gene Sets	6	R-HSA-168181	Toll Like Receptor 7/8 (TLR7/8) Cascade		-1.4	2.2	2.2	28162	93	966	7	0.72	0.27	3146|3551|3654|5516|5528|6285|10454	HMGB1|IKBKB|IRAK1|PPP2CB|PPP2R5D|S100B|TAB1	-1.3	0hr
Reactome Gene Sets	6	R-HSA-442755	Activation of NMDA receptors and postsynaptic events		-1.4	2.2	2.2	28162	93	966	7	0.72	0.27	801|818|5577|5879|8573|28964|84790	CALM1|CAMK2G|PRKAR2B|RAC1|CASK|GIT1|TUBA1C	-1.3	0hr
Reactome Gene Sets	6	R-HSA-76005	Response to elevated platelet cytosolic Ca2+		-1.4	2	2.1	28162	134	966	9	0.93	0.31	1|308|801|5054|7873|10257|10916|23052|139322	A1BG|ANXA5|CALM1|SERPINE1|MANF|ABCC4|MAGED2|ENDOD1|APOOL	-1.3	0hr
Reactome Gene Sets	6	R-HSA-2151201	Transcriptional activation of mitochondrial biogenesis		-1.4	2.6	2.3	28162	56	966	5	0.52	0.23	801|4209|23408|55902|64216	CALM1|MEF2D|SIRT5|ACSS2|TFB2M	-1.3	0hr
Reactome Gene Sets	6	R-HSA-5578775	Ion homeostasis		-1.4	2.6	2.3	28162	56	966	5	0.52	0.23	486|493|801|818|10345	FXYD2|ATP2B4|CALM1|CAMK2G|TRDN	-1.3	0hr
Reactome Gene Sets	6	R-HSA-112040	G-protein mediated events		-1.4	2.6	2.3	28162	56	966	5	0.52	0.23	156|801|818|2767|5577	GRK2|CALM1|CAMK2G|GNA11|PRKAR2B	-1.3	0hr
Reactome Gene Sets	6	R-HSA-73980	RNA Polymerase III Transcription Termination		-1.4	3.8	2.5	28162	23	966	3	0.31	0.18	4782|5435|10621	NFIC|POLR2F|POLR3F	-1.3	0hr
Reactome Gene Sets	6	R-HSA-8949215	Mitochondrial calcium ion transport		-1.4	3.8	2.5	28162	23	966	3	0.31	0.18	55486|90550|221154	PARL|MCU|MICU2	-1.3	0hr
Reactome Gene Sets	6	R-HSA-171319	Telomere Extension By Telomerase		-1.4	3.8	2.5	28162	23	966	3	0.31	0.18	890|7014|23243	CCNA2|TERF2|ANKRD28	-1.3	0hr
Reactome Gene Sets	6	R-HSA-9675108	Nervous system development		-1.4	1.4	1.9	28162	577	966	28	2.9	0.54	1291|1460|1605|2242|2932|5296|5361|5691|5701|5713|5879|6159|6181|6209|6237|6585|9978|10092|10213|10398|10627|22916|23032|25873|28964|51107|65109|84790	COL6A1|CSNK2B|DAG1|FES|GSK3B|PIK3R2|PLXNA1|PSMB3|PSMC2|PSMD7|RAC1|RPL29|RPLP2|RPS15|RRAS|SLIT1|RBX1|ARPC5|PSMD14|MYL9|MYL12A|NCBP2|USP33|RPL36|GIT1|APH1A|UPF3B|TUBA1C	-1.3	0hr
Reactome Gene Sets	6	R-HSA-380320	Recruitment of NuMA to mitotic centrosomes		-1.4	2.2	2.1	28162	94	966	7	0.72	0.27	1069|5577|8655|10844|22995|80097|84790	CETN2|PRKAR2B|DYNLL1|TUBGCP2|CEP152|MZT2B|TUBA1C	-1.3	0hr
Reactome Gene Sets	6	R-HSA-9609690	HCMV Early Events		-1.4	1.9	2.1	28162	135	966	9	0.93	0.31	1616|6396|8338|8655|11097|23512|55706|84790|348995	DAXX|SEC13|H2AC20|DYNLL1|NUP42|SUZ12|NDC1|TUBA1C|NUP43	-1.3	0hr
Reactome Gene Sets	6	R-HSA-9031628	NGF-stimulated transcription		-1.4	3	2.3	28162	39	966	4	0.41	0.21	2354|3726|3727|4209	FOSB|JUNB|JUND|MEF2D	-1.3	0hr
Reactome Gene Sets	6	R-HSA-111996	Ca-dependent events		-1.4	3	2.3	28162	39	966	4	0.41	0.21	156|801|818|5577	GRK2|CALM1|CAMK2G|PRKAR2B	-1.3	0hr
Reactome Gene Sets	6	R-HSA-1234174	Cellular response to hypoxia		-1.4	2.3	2.2	28162	75	966	6	0.62	0.25	5691|5701|5713|9978|10213|54583	PSMB3|PSMC2|PSMD7|RBX1|PSMD14|EGLN1	-1.3	0hr
Reactome Gene Sets	6	R-HSA-2995410	Nuclear Envelope (NE) Reassembly		-1.4	2.3	2.2	28162	75	966	6	0.62	0.25	6396|8815|51652|55706|84790|348995	SEC13|BANF1|CHMP3|NDC1|TUBA1C|NUP43	-1.3	0hr
Reactome Gene Sets	6	R-HSA-1592230	Mitochondrial biogenesis		-1.3	2.1	2.1	28162	95	966	7	0.72	0.27	522|801|4209|23408|55902|64216|139322	ATP5PF|CALM1|MEF2D|SIRT5|ACSS2|TFB2M|APOOL	-1.3	0hr
Reactome Gene Sets	6	R-HSA-4641258	Degradation of DVL		-1.3	2.6	2.2	28162	57	966	5	0.52	0.23	5691|5701|5713|9978|10213	PSMB3|PSMC2|PSMD7|RBX1|PSMD14	-1.3	0hr
Reactome Gene Sets	6	R-HSA-168643	Nucleotide-binding domain, leucine rich repeat containing receptor (NLR) signaling pathways		-1.3	2.6	2.2	28162	57	966	5	0.52	0.23	14|841|3551|3654|10454	AAMP|CASP8|IKBKB|IRAK1|TAB1	-1.3	0hr
Reactome Gene Sets	6	R-HSA-174048	APC/C:Cdc20 mediated degradation of Cyclin B		-1.3	3.6	2.4	28162	24	966	3	0.31	0.18	991|996|11065	CDC20|CDC27|UBE2C	-1.3	0hr
Reactome Gene Sets	6	R-HSA-429947	Deadenylation of mRNA		-1.3	3.6	2.4	28162	24	966	3	0.31	0.18	9337|25904|255967	CNOT8|CNOT10|PAN3	-1.3	0hr
Reactome Gene Sets	6	R-HSA-428930	Thromboxane signalling through TP receptor		-1.3	3.6	2.4	28162	24	966	3	0.31	0.18	14|2767|2787	AAMP|GNA11|GNG5	-1.3	0hr
Reactome Gene Sets	6	R-HSA-8852276	The role of GTSE1 in G2/M progression after G2 checkpoint		-1.3	2.3	2.1	28162	77	966	6	0.62	0.25	1026|5691|5701|5713|10213|84790	CDKN1A|PSMB3|PSMC2|PSMD7|PSMD14|TUBA1C	-1.3	0hr
Reactome Gene Sets	6	R-HSA-193704	p75 NTR receptor-mediated signalling		-1.3	2.1	2.1	28162	97	966	7	0.72	0.27	1894|2245|3551|3654|5879|8878|51107	ECT2|FGD1|IKBKB|IRAK1|RAC1|SQSTM1|APH1A	-1.2	0hr
Reactome Gene Sets	6	R-HSA-1640170	Cell Cycle		-19	3.3	11	28162	692	913	74	8.1	0.9	701|890|891|991|996|1022|1030|1063|1460|1719|2932|3014|3161|3306|3364|3842|4149|4927|4998|5347|5427|5433|5435|5525|5691|5721|5888|5981|6241|6683|7083|7153|7443|7529|8338|8350|8815|9232|9738|9972|9978|10213|11004|11065|11097|11130|22974|23047|23310|23345|26003|27338|29781|51588|51652|54908|55143|55706|55844|57082|57405|63943|63967|64105|64689|64946|79003|79019|80097|84930|94239|128312|348235|348995	BUB1B|CCNA2|CCNB1|CDC20|CDC27|CDK7|CDKN2B|CENPF|CSNK2B|DHFR|GSK3B|H2AX|HMMR|HSPA2|HUS1|TNPO1|MAX|NUP88|ORC1|PLK1|POLE2|POLR2D|POLR2F|PPP2R5A|PSMB3|PSME2|RAD51|RFC1|RRM2|SPAST|TK1|TOP2A|VRK1|YWHAB|H2AC20|H3C1|BANF1|PTTG1|CCP110|NUP153|RBX1|PSMD14|KIF2C|UBE2C|NUP42|ZWINT|TPX2|PDS5B|NCAPD3|SYNE1|GORASP2|UBE2S|NCAPH2|PIAS4|CHMP3|SPDL1|CDCA8|NDC1|PPP2R2D|KNL1|SPC25|FKBPL|CLSPN|CENPK|GORASP1|CENPH|MIS1…	-17	24hr
Reactome Gene Sets	6	R-HSA-69278	Cell Cycle, Mitotic		-18	3.6	11	28162	561	913	65	7.1	0.85	701|890|891|991|996|1022|1030|1063|1460|1719|2932|3014|3161|3842|4149|4927|4998|5347|5427|5525|5691|5721|5981|6241|6683|7083|7153|7443|8338|8350|8815|9232|9738|9972|9978|10213|11004|11065|11097|11130|22974|23047|23310|26003|27338|29781|51652|54908|55143|55706|55844|57082|57405|63943|64105|64689|64946|79003|79019|80097|84930|94239|128312|348235|348995	BUB1B|CCNA2|CCNB1|CDC20|CDC27|CDK7|CDKN2B|CENPF|CSNK2B|DHFR|GSK3B|H2AX|HMMR|TNPO1|MAX|NUP88|ORC1|PLK1|POLE2|PPP2R5A|PSMB3|PSME2|RFC1|RRM2|SPAST|TK1|TOP2A|VRK1|H2AC20|H3C1|BANF1|PTTG1|CCP110|NUP153|RBX1|PSMD14|KIF2C|UBE2C|NUP42|ZWINT|TPX2|PDS5B|NCAPD3|GORASP2|UBE2S|NCAPH2|CHMP3|SPDL1|CDCA8|NDC1|PPP2R2D|KNL1|SPC25|FKBPL|CENPK|GORASP1|CENPH|MIS12|CENPM|MZT2B|MASTL|H2AZ2|H2BU1|SKA2|NUP43	-16	24hr
Reactome Gene Sets	6	R-HSA-68886	M Phase		-14	3.6	9.9	28162	418	913	49	5.4	0.75	701|891|991|996|1063|1460|3014|3842|4927|5347|5525|5691|5721|6683|7443|8338|8350|8815|9232|9738|9972|10213|11004|11065|11097|11130|23047|23310|26003|27338|29781|51652|54908|55143|55706|55844|57082|57405|64105|64689|64946|79003|79019|80097|84930|94239|128312|348235|348995	BUB1B|CCNB1|CDC20|CDC27|CENPF|CSNK2B|H2AX|TNPO1|NUP88|PLK1|PPP2R5A|PSMB3|PSME2|SPAST|VRK1|H2AC20|H3C1|BANF1|PTTG1|CCP110|NUP153|PSMD14|KIF2C|UBE2C|NUP42|ZWINT|PDS5B|NCAPD3|GORASP2|UBE2S|NCAPH2|CHMP3|SPDL1|CDCA8|NDC1|PPP2R2D|KNL1|SPC25|CENPK|GORASP1|CENPH|MIS12|CENPM|MZT2B|MASTL|H2AZ2|H2BU1|SKA2|NUP43	-12	24hr
Reactome Gene Sets	6	R-HSA-68882	Mitotic Anaphase		-11	4.2	9	28162	236	913	32	3.5	0.61	701|891|991|996|1063|3842|5347|5525|5691|5721|6683|7443|8815|9232|10213|11004|11065|11130|23047|27338|51652|54908|55143|55706|57082|57405|64105|64946|79003|79019|348235|348995	BUB1B|CCNB1|CDC20|CDC27|CENPF|TNPO1|PLK1|PPP2R5A|PSMB3|PSME2|SPAST|VRK1|BANF1|PTTG1|PSMD14|KIF2C|UBE2C|ZWINT|PDS5B|UBE2S|CHMP3|SPDL1|CDCA8|NDC1|KNL1|SPC25|CENPK|CENPH|MIS12|CENPM|SKA2|NUP43	-9.4	24hr
Reactome Gene Sets	6	R-HSA-2555396	Mitotic Metaphase and Anaphase		-11	4.2	9	28162	237	913	32	3.5	0.61	701|891|991|996|1063|3842|5347|5525|5691|5721|6683|7443|8815|9232|10213|11004|11065|11130|23047|27338|51652|54908|55143|55706|57082|57405|64105|64946|79003|79019|348235|348995	BUB1B|CCNB1|CDC20|CDC27|CENPF|TNPO1|PLK1|PPP2R5A|PSMB3|PSME2|SPAST|VRK1|BANF1|PTTG1|PSMD14|KIF2C|UBE2C|ZWINT|PDS5B|UBE2S|CHMP3|SPDL1|CDCA8|NDC1|KNL1|SPC25|CENPK|CENPH|MIS12|CENPM|SKA2|NUP43	-9.4	24hr
Reactome Gene Sets	6	R-HSA-8953854	Metabolism of RNA		-10	2.6	7.8	28162	673	913	57	6.2	0.8	1022|2521|2965|3842|4927|5433|5435|5691|5721|6159|6209|7529|7884|8106|8563|9277|9337|9972|10181|10213|10262|10286|10419|10607|10772|10775|11097|22916|23293|25904|25949|27257|51095|51106|51121|51202|51639|51691|54913|54920|55178|55696|55706|55781|56259|56915|57461|80349|81608|84705|84950|90353|91801|221078|348180|348995|404672	CDK7|FUS|GTF2H1|TNPO1|NUP88|POLR2D|POLR2F|PSMB3|PSME2|RPL29|RPS15|YWHAB|SLBP|PABPN1|THOC5|WDR46|CNOT8|NUP153|RBM5|PSMD14|SF3B4|BCAS2|PRMT5|TBL3|SRSF10|POP4|NUP42|NCBP2|SMG6|CNOT10|SYF2|LSM1|TRNT1|TFB1M|RPL26L1|DDX47|SF3B6|LSM8|RPP25|DUS2|MRM3|RBM22|NDC1|RIOK2|CTNNBL1|EXOSC5|ISY1|WDR61|FIP1L1|GTPBP3|PRPF38A|CTU1|ALKBH8|NSUN6|CTU2|NUP43|GTF2H5	-8.7	24hr
Reactome Gene Sets	6	R-HSA-73894	DNA Repair		-9.4	3.3	7.8	28162	335	913	36	3.9	0.64	322|328|890|1022|2067|2965|3014|3364|3981|5395|5427|5433|5435|5531|5888|5981|7374|7518|7528|8338|9100|9682|9768|9978|10445|10920|51008|51588|54890|54962|57461|63967|79068|94239|128312|404672	APBB1|APEX1|CCNA2|CDK7|ERCC1|GTF2H1|H2AX|HUS1|LIG4|PMS2|POLE2|POLR2D|POLR2F|PPP4C|RAD51|RFC1|UNG|XRCC4|YY1|H2AC20|USP10|KDM4A|PCLAF|RBX1|MCRS1|COPS8|ASCC1|PIAS4|ALKBH5|TIPIN|ISY1|CLSPN|FTO|H2AZ2|H2BU1|GTF2H5	-8	24hr
Reactome Gene Sets	6	R-HSA-69618	Mitotic Spindle Checkpoint		-9.2	5.5	8.7	28162	113	913	20	2.2	0.48	701|991|996|1063|5347|5525|11004|11065|11130|27338|54908|55143|57082|57405|64105|64946|79003|79019|348235|348995	BUB1B|CDC20|CDC27|CENPF|PLK1|PPP2R5A|KIF2C|UBE2C|ZWINT|UBE2S|SPDL1|CDCA8|KNL1|SPC25|CENPK|CENPH|MIS12|CENPM|SKA2|NUP43	-7.8	24hr
Reactome Gene Sets	6	R-HSA-69620	Cell Cycle Checkpoints		-8.6	3.4	7.4	28162	294	913	32	3.5	0.61	701|890|891|991|996|1063|3014|3364|4998|5347|5525|5691|5721|7529|10213|11004|11065|11130|27338|51588|54908|55143|57082|57405|63967|64105|64946|79003|79019|128312|348235|348995	BUB1B|CCNA2|CCNB1|CDC20|CDC27|CENPF|H2AX|HUS1|ORC1|PLK1|PPP2R5A|PSMB3|PSME2|YWHAB|PSMD14|KIF2C|UBE2C|ZWINT|UBE2S|PIAS4|SPDL1|CDCA8|KNL1|SPC25|CLSPN|CENPK|CENPH|MIS12|CENPM|H2BU1|SKA2|NUP43	-7.2	24hr
Reactome Gene Sets	6	R-HSA-199991	Membrane Trafficking		-8.5	2.5	6.9	28162	634	913	51	5.6	0.76	338|351|400|409|547|662|801|1294|1601|3257|3832|3833|5286|5868|5869|5879|6293|6399|7248|7529|9265|9341|9712|10092|10113|10920|10959|11004|11267|11311|11345|22818|22879|23303|23431|23557|25839|29978|51652|60560|64689|64786|79720|84079|85439|112574|143187|149371|160518|201475|388552	APOB|APP|ARL1|ARRB2|KIF1A|BNIP1|CALM1|COL7A1|DAB2|HPS1|KIF11|KIFC1|PIK3C2A|RAB5A|RAB5B|RAC1|VPS52|TRAPPC2|TSC1|YWHAB|CYTH3|VAMP3|USP6NL|ARPC5|PREB|COPS8|TMED2|KIF2C|SNF8|VPS45|GABARAPL2|COPZ1|MON1B|KIF13B|AP4E1|SNAPIN|COG4|UBQLN2|CHMP3|NAA35|GORASP1|TBC1D15|VPS37B|ANKRD27|STON2|SNX18|VTI1A|EXOC8|DENND5B|RAB12|BLOC1S3	-7.2	24hr
Reactome Gene Sets	6	R-HSA-2467813	Separation of Sister Chromatids		-8.5	4	7.7	28162	191	913	25	2.7	0.54	701|991|996|1063|5347|5525|5691|5721|9232|10213|11004|11065|11130|23047|27338|54908|55143|57082|57405|64105|64946|79003|79019|348235|348995	BUB1B|CDC20|CDC27|CENPF|PLK1|PPP2R5A|PSMB3|PSME2|PTTG1|PSMD14|KIF2C|UBE2C|ZWINT|PDS5B|UBE2S|SPDL1|CDCA8|KNL1|SPC25|CENPK|CENPH|MIS12|CENPM|SKA2|NUP43	-7.1	24hr
Reactome Gene Sets	6	R-HSA-5653656	Vesicle-mediated transport		-8.1	2.4	6.6	28162	673	913	52	5.7	0.77	213|338|351|400|409|547|662|801|1294|1601|3257|3832|3833|5286|5868|5869|5879|6293|6399|7248|7529|9265|9341|9712|10092|10113|10920|10959|11004|11267|11311|11345|22818|22879|23303|23431|23557|25839|29978|51652|60560|64689|64786|79720|84079|85439|112574|143187|149371|160518|201475|388552	ALB|APOB|APP|ARL1|ARRB2|KIF1A|BNIP1|CALM1|COL7A1|DAB2|HPS1|KIF11|KIFC1|PIK3C2A|RAB5A|RAB5B|RAC1|VPS52|TRAPPC2|TSC1|YWHAB|CYTH3|VAMP3|USP6NL|ARPC5|PREB|COPS8|TMED2|KIF2C|SNF8|VPS45|GABARAPL2|COPZ1|MON1B|KIF13B|AP4E1|SNAPIN|COG4|UBQLN2|CHMP3|NAA35|GORASP1|TBC1D15|VPS37B|ANKRD27|STON2|SNX18|VTI1A|EXOC8|DENND5B|RAB12|BLOC1S3	-6.8	24hr
Reactome Gene Sets	6	R-HSA-195258	RHO GTPase Effectors		-8	3.1	7	28162	327	913	33	3.6	0.62	695|701|801|991|1063|3014|5058|5347|5525|5879|7529|8338|8350|9055|9928|10092|11004|11130|30851|51517|54908|55143|57082|57405|64105|64946|79003|79019|85415|94239|128312|348235|348995	BTK|BUB1B|CALM1|CDC20|CENPF|H2AX|PAK1|PLK1|PPP2R5A|RAC1|YWHAB|H2AC20|H3C1|PRC1|KIF14|ARPC5|KIF2C|ZWINT|TAX1BP3|NCKIPSD|SPDL1|CDCA8|KNL1|SPC25|CENPK|CENPH|MIS12|CENPM|RHPN2|H2AZ2|H2BU1|SKA2|NUP43	-6.7	24hr
Reactome Gene Sets	6	R-HSA-141424	Amplification of signal from the kinetochores		-7.9	5.5	8	28162	96	913	17	1.9	0.45	701|991|1063|5347|5525|11004|11130|54908|55143|57082|57405|64105|64946|79003|79019|348235|348995	BUB1B|CDC20|CENPF|PLK1|PPP2R5A|KIF2C|ZWINT|SPDL1|CDCA8|KNL1|SPC25|CENPK|CENPH|MIS12|CENPM|SKA2|NUP43	-6.7	24hr
Reactome Gene Sets	6	R-HSA-141444	Amplification of signal from unattached kinetochores via a MAD2 inhibitory signal		-7.9	5.5	8	28162	96	913	17	1.9	0.45	701|991|1063|5347|5525|11004|11130|54908|55143|57082|57405|64105|64946|79003|79019|348235|348995	BUB1B|CDC20|CENPF|PLK1|PPP2R5A|KIF2C|ZWINT|SPDL1|CDCA8|KNL1|SPC25|CENPK|CENPH|MIS12|CENPM|SKA2|NUP43	-6.7	24hr
Reactome Gene Sets	6	R-HSA-194315	Signaling by Rho GTPases		-7.9	2.3	6.5	28162	703	913	53	5.8	0.77	695|701|801|991|1063|1794|1894|2245|2631|3014|5058|5347|5361|5525|5879|6654|7171|7529|8338|8350|9055|9341|9459|9528|9710|9738|9928|10092|11004|11130|23013|26092|28964|30851|51479|51517|54443|54908|55143|55717|57082|57405|64105|64946|79003|79019|85415|90627|94239|116985|128312|348235|348995	BTK|BUB1B|CALM1|CDC20|CENPF|DOCK2|ECT2|FGD1|NIPSNAP2|H2AX|PAK1|PLK1|PLXNA1|PPP2R5A|RAC1|SOS1|TPM4|YWHAB|H2AC20|H3C1|PRC1|VAMP3|ARHGEF6|TMEM59|GARRE1|CCP110|KIF14|ARPC5|KIF2C|ZWINT|SPEN|TOR1AIP1|GIT1|TAX1BP3|ANKFY1|NCKIPSD|ANLN|SPDL1|CDCA8|WDR11|KNL1|SPC25|CENPK|CENPH|MIS12|CENPM|RHPN2|STARD13|H2AZ2|ARAP1|H2BU1|SKA2|NUP43	-6.6	24hr
Reactome Gene Sets	6	R-HSA-2500257	Resolution of Sister Chromatid Cohesion		-7.6	4.7	7.5	28162	126	913	19	2.1	0.47	701|891|991|1063|5347|5525|11004|11130|23047|54908|55143|57082|57405|64105|64946|79003|79019|348235|348995	BUB1B|CCNB1|CDC20|CENPF|PLK1|PPP2R5A|KIF2C|ZWINT|PDS5B|SPDL1|CDCA8|KNL1|SPC25|CENPK|CENPH|MIS12|CENPM|SKA2|NUP43	-6.4	24hr
Reactome Gene Sets	6	R-HSA-9716542	Signaling by Rho GTPases, Miro GTPases and RHOBTB3		-7.5	2.3	6.3	28162	719	913	53	5.8	0.77	695|701|801|991|1063|1794|1894|2245|2631|3014|5058|5347|5361|5525|5879|6654|7171|7529|8338|8350|9055|9341|9459|9528|9710|9738|9928|10092|11004|11130|23013|26092|28964|30851|51479|51517|54443|54908|55143|55717|57082|57405|64105|64946|79003|79019|85415|90627|94239|116985|128312|348235|348995	BTK|BUB1B|CALM1|CDC20|CENPF|DOCK2|ECT2|FGD1|NIPSNAP2|H2AX|PAK1|PLK1|PLXNA1|PPP2R5A|RAC1|SOS1|TPM4|YWHAB|H2AC20|H3C1|PRC1|VAMP3|ARHGEF6|TMEM59|GARRE1|CCP110|KIF14|ARPC5|KIF2C|ZWINT|SPEN|TOR1AIP1|GIT1|TAX1BP3|ANKFY1|NCKIPSD|ANLN|SPDL1|CDCA8|WDR11|KNL1|SPC25|CENPK|CENPH|MIS12|CENPM|RHPN2|STARD13|H2AZ2|ARAP1|H2BU1|SKA2|NUP43	-6.3	24hr
Reactome Gene Sets	6	R-HSA-73887	Death Receptor Signalling		-7.5	4.4	7.4	28162	141	913	20	2.2	0.48	329|841|1147|1894|2245|3654|5584|5879|6654|6868|7189|8772|8795|8797|9459|9500|10454|51107|55072|84888	BIRC2|CASP8|CHUK|ECT2|FGD1|IRAK1|PRKCI|RAC1|SOS1|ADAM17|TRAF6|FADD|TNFRSF10B|TNFRSF10A|ARHGEF6|MAGED1|TAB1|APH1A|RNF31|SPPL2A	-6.3	24hr
Reactome Gene Sets	6	R-HSA-68875	Mitotic Prophase		-7.4	4.3	7.3	28162	142	913	20	2.2	0.48	891|3014|4927|5347|7443|8338|8350|8815|9972|11097|23310|26003|29781|55706|55844|64689|84930|94239|128312|348995	CCNB1|H2AX|NUP88|PLK1|VRK1|H2AC20|H3C1|BANF1|NUP153|NUP42|NCAPD3|GORASP2|NCAPH2|NDC1|PPP2R2D|GORASP1|MASTL|H2AZ2|H2BU1|NUP43	-6.2	24hr
Reactome Gene Sets	6	R-HSA-162906	HIV Infection		-7.3	3.4	6.8	28162	234	913	26	2.8	0.55	1022|1794|2965|3981|4927|5433|5435|5691|5721|5879|6878|6880|7518|8815|9397|9972|9978|10213|11097|22916|51652|55690|55706|79720|348995|404672	CDK7|DOCK2|GTF2H1|LIG4|NUP88|POLR2D|POLR2F|PSMB3|PSME2|RAC1|TAF6|TAF9|XRCC4|BANF1|NMT2|NUP153|RBX1|PSMD14|NUP42|NCBP2|CHMP3|PACS1|NDC1|VPS37B|NUP43|GTF2H5	-6.1	24hr
Reactome Gene Sets	6	R-HSA-9648025	EML4 and NUDC in mitotic spindle formation		-6.6	4.5	6.9	28162	117	913	17	1.9	0.45	701|991|1063|5347|5525|11004|11130|54908|55143|57082|57405|64105|64946|79003|79019|348235|348995	BUB1B|CDC20|CENPF|PLK1|PPP2R5A|KIF2C|ZWINT|SPDL1|CDCA8|KNL1|SPC25|CENPK|CENPH|MIS12|CENPM|SKA2|NUP43	-5.5	24hr
Reactome Gene Sets	6	R-HSA-4839726	Chromatin organization		-6.5	3	6.2	28162	274	913	27	3	0.56	2146|3014|6880|6944|8089|8242|8295|8338|8350|9112|9682|10419|10445|23326|23338|27097|53615|55870|55904|56943|64426|79718|80853|92815|94239|128312|317772	EZH2|H2AX|TAF9|VPS72|YEATS4|KDM5C|TRRAP|H2AC20|H3C1|MTA1|KDM4A|PRMT5|MCRS1|USP22|JADE2|TAF5L|MBD3|ASH1L|KMT2E|ENY2|SUDS3|TBL1XR1|KDM7A|H2AW|H2AZ2|H2BU1|H2AC21	-5.4	24hr
Reactome Gene Sets	6	R-HSA-3247509	Chromatin modifying enzymes		-6.5	3	6.2	28162	274	913	27	3	0.56	2146|3014|6880|6944|8089|8242|8295|8338|8350|9112|9682|10419|10445|23326|23338|27097|53615|55870|55904|56943|64426|79718|80853|92815|94239|128312|317772	EZH2|H2AX|TAF9|VPS72|YEATS4|KDM5C|TRRAP|H2AC20|H3C1|MTA1|KDM4A|PRMT5|MCRS1|USP22|JADE2|TAF5L|MBD3|ASH1L|KMT2E|ENY2|SUDS3|TBL1XR1|KDM7A|H2AW|H2AZ2|H2BU1|H2AC21	-5.4	24hr
Reactome Gene Sets	6	R-HSA-2262752	Cellular responses to stress		-6.4	2.2	5.7	28162	676	913	48	5.3	0.74	213|338|527|571|573|818|890|996|1030|1353|1460|2113|2146|2932|3006|3014|3306|4209|4343|4927|5691|5721|6015|6159|6209|6341|6667|6782|7290|8338|8350|8649|9972|9978|10049|10213|11065|11097|23043|27338|51121|55706|57332|64223|79718|94239|128312|348995	ALB|APOB|ATP6V0C|BACH1|BAG1|CAMK2G|CCNA2|CDC27|CDKN2B|COX11|CSNK2B|ETS1|EZH2|GSK3B|H1-2|H2AX|HSPA2|MEF2D|MOV10|NUP88|PSMB3|PSME2|RING1|RPL29|RPS15|SCO1|SP1|HSPA13|HIRA|H2AC20|H3C1|LAMTOR3|NUP153|RBX1|DNAJB6|PSMD14|UBE2C|NUP42|TNIK|UBE2S|RPL26L1|NDC1|CBX8|MLST8|TBL1XR1|H2AZ2|H2BU1|NUP43	-5.3	24hr
Reactome Gene Sets	6	R-HSA-5688426	Deubiquitination		-6.3	2.9	6.1	28162	297	913	28	3.1	0.57	329|409|890|991|5691|5721|7189|7528|8295|8338|8724|9100|9738|10213|10445|10454|10617|10869|23326|63967|64426|80124|84196|91833|92815|123228|128312|317772	BIRC2|ARRB2|CCNA2|CDC20|PSMB3|PSME2|TRAF6|YY1|TRRAP|H2AC20|SNX3|USP10|CCP110|PSMD14|MCRS1|TAB1|STAMBP|USP19|USP22|CLSPN|SUDS3|VCPIP1|USP48|WDR20|H2AW|SENP8|H2BU1|H2AC21	-5.2	24hr
Reactome Gene Sets	6	R-HSA-162587	HIV Life Cycle		-6.3	3.9	6.5	28162	152	913	19	2.1	0.47	1022|2965|3981|4927|5433|5435|6878|6880|7518|8815|9397|9972|11097|22916|51652|55706|79720|348995|404672	CDK7|GTF2H1|LIG4|NUP88|POLR2D|POLR2F|TAF6|TAF9|XRCC4|BANF1|NMT2|NUP153|NUP42|NCBP2|CHMP3|NDC1|VPS37B|NUP43|GTF2H5	-5.2	24hr
Reactome Gene Sets	6	R-HSA-5663220	RHO GTPases Activate Formins		-6.2	4	6.4	28162	140	913	18	2	0.46	701|991|1063|5347|5525|5879|11004|11130|54908|55143|57082|57405|64105|64946|79003|79019|348235|348995	BUB1B|CDC20|CENPF|PLK1|PPP2R5A|RAC1|KIF2C|ZWINT|SPDL1|CDCA8|KNL1|SPC25|CENPK|CENPH|MIS12|CENPM|SKA2|NUP43	-5.1	24hr
Reactome Gene Sets	6	R-HSA-8953897	Cellular responses to external stimuli		-6.1	2.1	5.6	28162	690	913	48	5.3	0.74	213|338|527|571|573|818|890|996|1030|1353|1460|2113|2146|2932|3006|3014|3306|4209|4343|4927|5691|5721|6015|6159|6209|6341|6667|6782|7290|8338|8350|8649|9972|9978|10049|10213|11065|11097|23043|27338|51121|55706|57332|64223|79718|94239|128312|348995	ALB|APOB|ATP6V0C|BACH1|BAG1|CAMK2G|CCNA2|CDC27|CDKN2B|COX11|CSNK2B|ETS1|EZH2|GSK3B|H1-2|H2AX|HSPA2|MEF2D|MOV10|NUP88|PSMB3|PSME2|RING1|RPL29|RPS15|SCO1|SP1|HSPA13|HIRA|H2AC20|H3C1|LAMTOR3|NUP153|RBX1|DNAJB6|PSMD14|UBE2C|NUP42|TNIK|UBE2S|RPL26L1|NDC1|CBX8|MLST8|TBL1XR1|H2AZ2|H2BU1|NUP43	-5.1	24hr
Reactome Gene Sets	6	R-HSA-5689880	Ub-specific processing proteases		-6	3.2	6.1	28162	220	913	23	2.5	0.52	329|409|890|991|5691|5721|7189|8295|8338|8724|9100|9738|10213|10454|10869|23326|63967|64426|84196|91833|92815|128312|317772	BIRC2|ARRB2|CCNA2|CDC20|PSMB3|PSME2|TRAF6|TRRAP|H2AC20|SNX3|USP10|CCP110|PSMD14|TAB1|USP19|USP22|CLSPN|SUDS3|USP48|WDR20|H2AW|H2BU1|H2AC21	-5	24hr
Reactome Gene Sets	6	R-HSA-68877	Mitotic Prometaphase		-6	3.3	6.1	28162	204	913	22	2.4	0.51	701|891|991|1063|1460|5347|5525|9738|11004|11130|23047|54908|55143|57082|57405|64105|64946|79003|79019|80097|348235|348995	BUB1B|CCNB1|CDC20|CENPF|CSNK2B|PLK1|PPP2R5A|CCP110|KIF2C|ZWINT|PDS5B|SPDL1|CDCA8|KNL1|SPC25|CENPK|CENPH|MIS12|CENPM|MZT2B|SKA2|NUP43	-5	24hr
Reactome Gene Sets	6	R-HSA-72203	Processing of Capped Intron-Containing Pre-mRNA		-5.8	3	5.8	28162	244	913	24	2.6	0.53	2521|4927|5433|5435|7884|8106|8563|9972|10181|10262|10286|10772|11097|22916|25949|51639|51691|55696|55706|56259|57461|81608|84950|348995	FUS|NUP88|POLR2D|POLR2F|SLBP|PABPN1|THOC5|NUP153|RBM5|SF3B4|BCAS2|SRSF10|NUP42|NCBP2|SYF2|SF3B6|LSM8|RBM22|NDC1|CTNNBL1|ISY1|FIP1L1|PRPF38A|NUP43	-4.8	24hr
Reactome Gene Sets	6	R-HSA-8957322	Metabolism of steroids		-5.7	3.7	6	28162	151	913	18	2	0.46	213|706|1594|2230|3157|3422|4598|4800|4801|6307|6667|9453|26031|51170|51478|51588|79718|83930	ALB|TSPO|CYP27B1|FDX1|HMGCS1|IDI1|MVK|NFYA|NFYB|MSMO1|SP1|GGPS1|OSBPL3|HSD17B11|HSD17B7|PIAS4|TBL1XR1|STARD3NL	-4.7	24hr
Reactome Gene Sets	6	R-HSA-556833	Metabolism of lipids		-5.3	2	5.1	28162	740	913	48	5.3	0.74	213|411|706|1460|1594|1622|2230|2531|2710|2760|3033|3157|3422|4598|4800|4801|4899|5286|5868|6307|6667|6837|8202|8310|8560|8681|8879|9443|9453|10001|22876|23179|25979|26031|51170|51478|51588|54893|56910|60481|65977|79718|79888|81490|83930|114971|142891|414149	ALB|ARSB|TSPO|CSNK2B|CYP27B1|DBI|FDX1|KDSR|GK|GM2A|HADH|HMGCS1|IDI1|MVK|NFYA|NFYB|NRF1|PIK3C2A|RAB5A|MSMO1|SP1|MED22|NCOA3|ACOX3|DEGS1|JMJD7-PLA2G4B|SGPL1|MED7|GGPS1|MED6|INPP5F|RGL1|DHRS7B|OSBPL3|HSD17B11|HSD17B7|PIAS4|MTMR10|STARD7|ELOVL5|PLEKHA3|TBL1XR1|LPCAT1|PTDSS2|STARD3NL|PTPMT1|SAMD8|ACBD7	-4.4	24hr
Reactome Gene Sets	6	R-HSA-176814	Activation of APC/C and APC/C:Cdc20 mediated degradation of mitotic proteins		-5.2	4.8	6.1	28162	77	913	12	1.3	0.38	701|890|891|991|996|5347|5691|5721|9232|10213|11065|27338	BUB1B|CCNA2|CCNB1|CDC20|CDC27|PLK1|PSMB3|PSME2|PTTG1|PSMD14|UBE2C|UBE2S	-4.3	24hr
Reactome Gene Sets	6	R-HSA-72306	tRNA processing		-5	4	5.8	28162	107	913	14	1.5	0.41	4927|9972|10775|11097|51095|54913|54920|55706|84705|90353|91801|221078|348180|348995	NUP88|NUP153|POP4|NUP42|TRNT1|RPP25|DUS2|NDC1|GTPBP3|CTU1|ALKBH8|NSUN6|CTU2|NUP43	-4.2	24hr
Reactome Gene Sets	6	R-HSA-162599	Late Phase of HIV Life Cycle		-4.9	3.6	5.5	28162	139	913	16	1.8	0.43	1022|2965|4927|5433|5435|6878|6880|9397|9972|11097|22916|51652|55706|79720|348995|404672	CDK7|GTF2H1|NUP88|POLR2D|POLR2F|TAF6|TAF9|NMT2|NUP153|NUP42|NCBP2|CHMP3|NDC1|VPS37B|NUP43|GTF2H5	-4.1	24hr
Reactome Gene Sets	6	R-HSA-2559583	Cellular Senescence		-4.6	3	5.1	28162	197	913	19	2.1	0.47	890|996|1030|2113|2146|3006|3014|4343|6015|6667|7290|8338|8350|11065|23043|27338|57332|94239|128312	CCNA2|CDC27|CDKN2B|ETS1|EZH2|H1-2|H2AX|MOV10|RING1|SP1|HIRA|H2AC20|H3C1|UBE2C|TNIK|UBE2S|CBX8|H2AZ2|H2BU1	-3.8	24hr
Reactome Gene Sets	6	R-HSA-453276	Regulation of mitotic cell cycle		-4.6	4.2	5.5	28162	88	913	12	1.3	0.38	701|890|891|991|996|5347|5691|5721|9232|10213|11065|27338	BUB1B|CCNA2|CCNB1|CDC20|CDC27|PLK1|PSMB3|PSME2|PTTG1|PSMD14|UBE2C|UBE2S	-3.8	24hr
Reactome Gene Sets	6	R-HSA-174143	APC/C-mediated degradation of cell cycle proteins		-4.6	4.2	5.5	28162	88	913	12	1.3	0.38	701|890|891|991|996|5347|5691|5721|9232|10213|11065|27338	BUB1B|CCNA2|CCNB1|CDC20|CDC27|PLK1|PSMB3|PSME2|PTTG1|PSMD14|UBE2C|UBE2S	-3.8	24hr
Reactome Gene Sets	6	R-HSA-212165	Epigenetic regulation of gene expression		-4.5	3.3	5.2	28162	149	913	16	1.8	0.43	1022|2146|2932|2965|3014|5435|8338|8350|8932|9112|53615|64426|94239|128312|221830|404672	CDK7|EZH2|GSK3B|GTF2H1|H2AX|POLR2F|H2AC20|H3C1|MBD2|MTA1|MBD3|SUDS3|H2AZ2|H2BU1|POLR1F|GTF2H5	-3.8	24hr
Reactome Gene Sets	6	R-HSA-3371556	Cellular response to heat stress		-4.5	4.2	5.5	28162	89	913	12	1.3	0.38	573|818|2932|3306|4927|6782|9972|10049|11097|55706|64223|348995	BAG1|CAMK2G|GSK3B|HSPA2|NUP88|HSPA13|NUP153|DNAJB6|NUP42|NDC1|MLST8|NUP43	-3.7	24hr
Reactome Gene Sets	6	R-HSA-176409	APC/C:Cdc20 mediated degradation of mitotic proteins		-4.5	4.5	5.5	28162	76	913	11	1.2	0.36	701|890|891|991|996|5691|5721|9232|10213|11065|27338	BUB1B|CCNA2|CCNB1|CDC20|CDC27|PSMB3|PSME2|PTTG1|PSMD14|UBE2C|UBE2S	-3.7	24hr
Reactome Gene Sets	6	R-HSA-2980766	Nuclear Envelope Breakdown		-4.4	5.3	5.7	28162	52	913	9	0.99	0.33	891|4927|5347|7443|8815|9972|11097|55706|348995	CCNB1|NUP88|PLK1|VRK1|BANF1|NUP153|NUP42|NDC1|NUP43	-3.6	24hr
Reactome Gene Sets	6	R-HSA-6781827	Transcription-Coupled Nucleotide Excision Repair (TC-NER)		-4.3	4.3	5.4	28162	79	913	11	1.2	0.36	1022|2067|2965|5427|5433|5435|5981|9978|10920|57461|404672	CDK7|ERCC1|GTF2H1|POLE2|POLR2D|POLR2F|RFC1|RBX1|COPS8|ISY1|GTF2H5	-3.6	24hr
Reactome Gene Sets	6	R-HSA-6782135	Dual incision in TC-NER		-4.3	4.7	5.5	28162	66	913	10	1.1	0.34	1022|2067|2965|5427|5433|5435|5981|9978|57461|404672	CDK7|ERCC1|GTF2H1|POLE2|POLR2D|POLR2F|RFC1|RBX1|ISY1|GTF2H5	-3.6	24hr
Reactome Gene Sets	6	R-HSA-159234	Transport of Mature mRNAs Derived from Intronless Transcripts		-4.3	5.9	5.8	28162	42	913	8	0.88	0.31	4927|7884|9972|11097|22916|55706|81608|348995	NUP88|SLBP|NUP153|NUP42|NCBP2|NDC1|FIP1L1|NUP43	-3.5	24hr
Reactome Gene Sets	6	R-HSA-2426168	Activation of gene expression by SREBF (SREBP)		-4.3	5.9	5.8	28162	42	913	8	0.88	0.31	3157|3422|4598|4800|4801|6667|9453|79718	HMGCS1|IDI1|MVK|NFYA|NFYB|SP1|GGPS1|TBL1XR1	-3.5	24hr
Reactome Gene Sets	6	R-HSA-73854	RNA Polymerase I Promoter Clearance		-4.2	3.6	5.1	28162	110	913	13	1.4	0.39	1022|2965|3014|5435|8338|8350|8932|9112|53615|94239|128312|221830|404672	CDK7|GTF2H1|H2AX|POLR2F|H2AC20|H3C1|MBD2|MTA1|MBD3|H2AZ2|H2BU1|POLR1F|GTF2H5	-3.5	24hr
Reactome Gene Sets	6	R-HSA-176408	Regulation of APC/C activators between G1/S and early anaphase		-4.2	4.2	5.3	28162	81	913	11	1.2	0.36	701|890|891|991|996|5347|5691|5721|10213|11065|27338	BUB1B|CCNA2|CCNB1|CDC20|CDC27|PLK1|PSMB3|PSME2|PSMD14|UBE2C|UBE2S	-3.5	24hr
Reactome Gene Sets	6	R-HSA-5696398	Nucleotide Excision Repair		-4.2	3.6	5	28162	111	913	13	1.4	0.39	1022|2067|2965|5427|5433|5435|5981|7528|9978|10445|10920|57461|404672	CDK7|ERCC1|GTF2H1|POLE2|POLR2D|POLR2F|RFC1|YY1|RBX1|MCRS1|COPS8|ISY1|GTF2H5	-3.5	24hr
Reactome Gene Sets	6	R-HSA-75158	TRAIL signaling		-4.2	15	7.5	28162	8	913	4	0.44	0.22	841|8772|8795|8797	CASP8|FADD|TNFRSF10B|TNFRSF10A	-3.5	24hr
Reactome Gene Sets	6	R-HSA-73864	RNA Polymerase I Transcription		-4.2	3.6	5	28162	112	913	13	1.4	0.39	1022|2965|3014|5435|8338|8350|8932|9112|53615|94239|128312|221830|404672	CDK7|GTF2H1|H2AX|POLR2F|H2AC20|H3C1|MBD2|MTA1|MBD3|H2AZ2|H2BU1|POLR1F|GTF2H5	-3.4	24hr
Reactome Gene Sets	6	R-HSA-3371453	Regulation of HSF1-mediated heat shock response		-4.1	4.5	5.3	28162	69	913	10	1.1	0.34	573|2932|3306|4927|6782|9972|10049|11097|55706|348995	BAG1|GSK3B|HSPA2|NUP88|HSPA13|NUP153|DNAJB6|NUP42|NDC1|NUP43	-3.4	24hr
Reactome Gene Sets	6	R-HSA-75893	TNF signaling		-4.1	5.6	5.6	28162	44	913	8	0.88	0.31	329|841|1147|6868|8772|10454|55072|84888	BIRC2|CASP8|CHUK|ADAM17|FADD|TAB1|RNF31|SPPL2A	-3.4	24hr
Reactome Gene Sets	6	R-HSA-445989	TAK1 activates NFkB by phosphorylation and activation of IKKs complex		-4.1	6.5	5.8	28162	33	913	7	0.77	0.29	351|1147|3146|3654|7189|7335|10454	APP|CHUK|HMGB1|IRAK1|TRAF6|UBE2V1|TAB1	-3.4	24hr
Reactome Gene Sets	6	R-HSA-4615885	SUMOylation of DNA replication proteins		-4.1	5.5	5.5	28162	45	913	8	0.88	0.31	4927|7153|9972|11097|51588|55143|55706|348995	NUP88|TOP2A|NUP153|NUP42|PIAS4|CDCA8|NDC1|NUP43	-3.4	24hr
Reactome Gene Sets	6	R-HSA-157118	Signaling by NOTCH		-4	2.6	4.6	28162	236	913	20	2.2	0.48	409|3014|4343|5584|5691|5721|6868|8338|8350|9978|10014|10213|10460|10959|23286|51107|56983|79718|94239|128312	ARRB2|H2AX|MOV10|PRKCI|PSMB3|PSME2|ADAM17|H2AC20|H3C1|RBX1|HDAC5|PSMD14|TACC3|TMED2|WWC1|APH1A|POGLUT1|TBL1XR1|H2AZ2|H2BU1	-3.3	24hr
Reactome Gene Sets	6	R-HSA-9610379	HCMV Late Events		-4	3.5	4.9	28162	116	913	13	1.4	0.39	4927|8338|8350|9972|11097|11267|51652|55706|79720|92815|128312|317772|348995	NUP88|H2AC20|H3C1|NUP153|NUP42|SNF8|CHMP3|NDC1|VPS37B|H2AW|H2BU1|H2AC21|NUP43	-3.3	24hr
Reactome Gene Sets	6	R-HSA-72163	mRNA Splicing - Major Pathway		-4	2.9	4.6	28162	183	913	17	1.9	0.45	2521|5433|5435|8106|10181|10262|10286|10772|22916|25949|51639|51691|55696|56259|57461|81608|84950	FUS|POLR2D|POLR2F|PABPN1|RBM5|SF3B4|BCAS2|SRSF10|NCBP2|SYF2|SF3B6|LSM8|RBM22|CTNNBL1|ISY1|FIP1L1|PRPF38A	-3.3	24hr
Reactome Gene Sets	6	R-HSA-159230	Transport of the SLBP Dependant Mature mRNA		-4	6.2	5.6	28162	35	913	7	0.77	0.29	4927|7884|9972|11097|22916|55706|348995	NUP88|SLBP|NUP153|NUP42|NCBP2|NDC1|NUP43	-3.3	24hr
Reactome Gene Sets	6	R-HSA-5693532	DNA Double-Strand Break Repair		-3.9	3	4.6	28162	167	913	16	1.8	0.43	322|890|2067|3014|3364|3981|5427|5531|5888|5981|7518|9682|51588|54962|63967|128312	APBB1|CCNA2|ERCC1|H2AX|HUS1|LIG4|POLE2|PPP4C|RAD51|RFC1|XRCC4|KDM4A|PIAS4|TIPIN|CLSPN|H2BU1	-3.3	24hr
Reactome Gene Sets	6	R-HSA-9018519	Estrogen-dependent gene expression		-3.9	3.1	4.7	28162	150	913	15	1.6	0.42	2354|3014|3727|4343|5433|5435|6667|7392|7528|7764|8202|8338|8350|94239|128312	FOSB|H2AX|JUND|MOV10|POLR2D|POLR2F|SP1|USF2|YY1|ZNF217|NCOA3|H2AC20|H3C1|H2AZ2|H2BU1	-3.3	24hr
Reactome Gene Sets	6	R-HSA-191273	Cholesterol biosynthesis		-3.9	7.4	5.9	28162	25	913	6	0.66	0.27	3157|3422|4598|6307|9453|51478	HMGCS1|IDI1|MVK|MSMO1|GGPS1|HSD17B7	-3.3	24hr
Reactome Gene Sets	6	R-HSA-2454202	Fc epsilon receptor (FCERI) signaling		-3.9	3.2	4.7	28162	134	913	14	1.5	0.41	695|801|1147|4772|5058|5335|5691|5721|5879|6654|7189|7335|10213|10454	BTK|CALM1|CHUK|NFATC1|PAK1|PLCG1|PSMB3|PSME2|RAC1|SOS1|TRAF6|UBE2V1|PSMD14|TAB1	-3.3	24hr
Reactome Gene Sets	6	R-HSA-168638	NOD1/2 Signaling Pathway		-3.8	5.8	5.4	28162	37	913	7	0.77	0.29	329|841|1147|3654|7189|7335|10454	BIRC2|CASP8|CHUK|IRAK1|TRAF6|UBE2V1|TAB1	-3.2	24hr
Reactome Gene Sets	6	R-HSA-8986944	Transcriptional Regulation by MECP2		-3.8	4.5	5	28162	62	913	9	0.99	0.33	801|818|3064|3654|4343|6515|54487|79718|114787	CALM1|CAMK2G|HTT|IRAK1|MOV10|SLC2A3|DGCR8|TBL1XR1|GPRIN1	-3.2	24hr
Reactome Gene Sets	6	R-HSA-3700989	Transcriptional Regulation by TP53		-3.8	2.2	4.2	28162	365	913	26	2.8	0.55	890|891|1022|1353|1460|2965|3364|4343|5395|5433|5435|6341|6878|6880|7248|7529|8649|8795|8797|9337|10419|22974|25904|53615|64223|404672	CCNA2|CCNB1|CDK7|COX11|CSNK2B|GTF2H1|HUS1|MOV10|PMS2|POLR2D|POLR2F|SCO1|TAF6|TAF9|TSC1|YWHAB|LAMTOR3|TNFRSF10B|TNFRSF10A|CNOT8|PRMT5|TPX2|CNOT10|MBD3|MLST8|GTF2H5	-3.1	24hr
Reactome Gene Sets	6	R-HSA-5578749	Transcriptional regulation by small RNAs		-3.8	3.5	4.7	28162	106	913	12	1.3	0.38	3014|4927|5433|5435|8338|8350|9972|11097|55706|94239|128312|348995	H2AX|NUP88|POLR2D|POLR2F|H2AC20|H3C1|NUP153|NUP42|NDC1|H2AZ2|H2BU1|NUP43	-3.1	24hr
Reactome Gene Sets	6	R-HSA-72172	mRNA Splicing		-3.8	2.7	4.4	28162	191	913	17	1.9	0.45	2521|5433|5435|8106|10181|10262|10286|10772|22916|25949|51639|51691|55696|56259|57461|81608|84950	FUS|POLR2D|POLR2F|PABPN1|RBM5|SF3B4|BCAS2|SRSF10|NCBP2|SYF2|SF3B6|LSM8|RBM22|CTNNBL1|ISY1|FIP1L1|PRPF38A	-3.1	24hr
Reactome Gene Sets	6	R-HSA-427413	NoRC negatively regulates rRNA expression		-3.7	3.5	4.7	28162	107	913	12	1.3	0.38	1022|2965|3014|5435|8338|8350|8932|64426|94239|128312|221830|404672	CDK7|GTF2H1|H2AX|POLR2F|H2AC20|H3C1|MBD2|SUDS3|H2AZ2|H2BU1|POLR1F|GTF2H5	-3.1	24hr
Reactome Gene Sets	6	R-HSA-3108214	SUMOylation of DNA damage response and repair proteins		-3.7	4	4.8	28162	77	913	10	1.1	0.34	4927|6015|7518|9972|11097|51588|54780|55706|57332|348995	NUP88|RING1|XRCC4|NUP153|NUP42|PIAS4|NSMCE4A|NDC1|CBX8|NUP43	-3.1	24hr
Reactome Gene Sets	6	R-HSA-3214847	HATs acetylate histones		-3.7	3	4.5	28162	142	913	14	1.5	0.41	6880|6944|8089|8295|8338|8350|10445|23326|23338|27097|56943|92815|128312|317772	TAF9|VPS72|YEATS4|TRRAP|H2AC20|H3C1|MCRS1|USP22|JADE2|TAF5L|ENY2|H2AW|H2BU1|H2AC21	-3.1	24hr
Reactome Gene Sets	6	R-HSA-168164	Toll Like Receptor 3 (TLR3) Cascade		-3.6	3.6	4.6	28162	94	913	11	1.2	0.36	329|351|841|1147|3146|3654|7189|7335|8772|10010|10454	BIRC2|APP|CASP8|CHUK|HMGB1|IRAK1|TRAF6|UBE2V1|FADD|TANK|TAB1	-3	24hr
Reactome Gene Sets	6	R-HSA-9609646	HCMV Infection		-3.6	2.9	4.4	28162	160	913	15	1.6	0.42	2146|4927|8338|8350|9972|11097|11267|51652|55706|79718|79720|92815|128312|317772|348995	EZH2|NUP88|H2AC20|H3C1|NUP153|NUP42|SNF8|CHMP3|NDC1|TBL1XR1|VPS37B|H2AW|H2BU1|H2AC21|NUP43	-3	24hr
Reactome Gene Sets	6	R-HSA-6782210	Gap-filling DNA repair synthesis and ligation in TC-NER		-3.6	4.3	4.8	28162	65	913	9	0.99	0.33	1022|2965|5427|5433|5435|5981|9978|57461|404672	CDK7|GTF2H1|POLE2|POLR2D|POLR2F|RFC1|RBX1|ISY1|GTF2H5	-3	24hr
Reactome Gene Sets	6	R-HSA-5250941	Negative epigenetic regulation of rRNA expression		-3.6	3.4	4.5	28162	110	913	12	1.3	0.38	1022|2965|3014|5435|8338|8350|8932|64426|94239|128312|221830|404672	CDK7|GTF2H1|H2AX|POLR2F|H2AC20|H3C1|MBD2|SUDS3|H2AZ2|H2BU1|POLR1F|GTF2H5	-3	24hr
Reactome Gene Sets	6	R-HSA-69242	S Phase		-3.6	2.9	4.3	28162	162	913	15	1.6	0.42	890|996|1022|2932|4149|4998|5427|5691|5721|5981|9978|10213|11065|23047|27338	CCNA2|CDC27|CDK7|GSK3B|MAX|ORC1|POLE2|PSMB3|PSME2|RFC1|RBX1|PSMD14|UBE2C|PDS5B|UBE2S	-3	24hr
Reactome Gene Sets	6	R-HSA-168276	NS1 Mediated Effects on Host Pathways		-3.6	5.4	5.1	28162	40	913	7	0.77	0.29	3841|4927|8106|9972|11097|55706|348995	KPNA5|NUP88|PABPN1|NUP153|NUP42|NDC1|NUP43	-3	24hr
Reactome Gene Sets	6	R-HSA-72086	mRNA Capping		-3.5	6.4	5.3	28162	29	913	6	0.66	0.27	1022|2965|5433|5435|22916|404672	CDK7|GTF2H1|POLR2D|POLR2F|NCBP2|GTF2H5	-3	24hr
Reactome Gene Sets	6	R-HSA-5218900	CASP8 activity is inhibited		-3.5	11	6.2	28162	11	913	4	0.44	0.22	841|8772|8795|8797	CASP8|FADD|TNFRSF10B|TNFRSF10A	-2.9	24hr
Reactome Gene Sets	6	R-HSA-69416	Dimerization of procaspase-8		-3.5	11	6.2	28162	11	913	4	0.44	0.22	841|8772|8795|8797	CASP8|FADD|TNFRSF10B|TNFRSF10A	-2.9	24hr
Reactome Gene Sets	6	R-HSA-3371378	Regulation by c-FLIP		-3.5	11	6.2	28162	11	913	4	0.44	0.22	841|8772|8795|8797	CASP8|FADD|TNFRSF10B|TNFRSF10A	-2.9	24hr
Reactome Gene Sets	6	R-HSA-3108232	SUMO E3 ligases SUMOylate target proteins		-3.5	2.7	4.2	28162	182	913	16	1.8	0.43	4152|4927|6015|7153|7181|7518|9112|9972|10521|11097|51588|54780|55143|55706|57332|348995	MBD1|NUP88|RING1|TOP2A|NR2C1|XRCC4|MTA1|NUP153|DDX17|NUP42|PIAS4|NSMCE4A|CDCA8|NDC1|CBX8|NUP43	-2.9	24hr
Reactome Gene Sets	6	R-HSA-193704	p75 NTR receptor-mediated signalling		-3.5	3.5	4.5	28162	97	913	11	1.2	0.36	1894|2245|3654|5584|5879|6654|6868|7189|9459|9500|51107	ECT2|FGD1|IRAK1|PRKCI|RAC1|SOS1|ADAM17|TRAF6|ARHGEF6|MAGED1|APH1A	-2.9	24hr
Reactome Gene Sets	6	R-HSA-159231	Transport of Mature mRNA Derived from an Intronless Transcript		-3.5	5.3	5	28162	41	913	7	0.77	0.29	4927|9972|11097|22916|55706|81608|348995	NUP88|NUP153|NUP42|NCBP2|NDC1|FIP1L1|NUP43	-2.9	24hr
Reactome Gene Sets	6	R-HSA-162909	Host Interactions of HIV factors		-3.5	3.1	4.4	28162	130	913	13	1.4	0.39	1794|4927|5691|5721|5879|8815|9972|9978|10213|11097|55690|55706|348995	DOCK2|NUP88|PSMB3|PSME2|RAC1|BANF1|NUP153|RBX1|PSMD14|NUP42|PACS1|NDC1|NUP43	-2.9	24hr
Reactome Gene Sets	6	R-HSA-446205	Synthesis of GDP-mannose		-3.5	19	7.2	28162	5	913	3	0.33	0.19	4351|29925|29926	MPI|GMPPB|GMPPA	-2.9	24hr
Reactome Gene Sets	6	R-HSA-6781823	Formation of TC-NER Pre-Incision Complex		-3.5	4.6	4.8	28162	54	913	8	0.88	0.31	1022|2965|5433|5435|9978|10920|57461|404672	CDK7|GTF2H1|POLR2D|POLR2F|RBX1|COPS8|ISY1|GTF2H5	-2.9	24hr
Reactome Gene Sets	6	R-HSA-6811442	Intra-Golgi and retrograde Golgi-to-ER traffic		-3.5	2.6	4.2	28162	202	913	17	1.9	0.45	400|547|662|3832|3833|6293|9265|9341|9712|10959|11004|11311|22818|23303|25839|60560|143187	ARL1|KIF1A|BNIP1|KIF11|KIFC1|VPS52|CYTH3|VAMP3|USP6NL|TMED2|KIF2C|VPS45|COPZ1|KIF13B|COG4|NAA35|VTI1A	-2.9	24hr
Reactome Gene Sets	6	R-HSA-453279	Mitotic G1 phase and G1/S transition		-3.4	2.9	4.3	28162	149	913	14	1.5	0.41	890|891|1022|1030|1719|4149|4998|5427|5691|5721|6241|7083|7153|10213	CCNA2|CCNB1|CDK7|CDKN2B|DHFR|MAX|ORC1|POLE2|PSMB3|PSME2|RRM2|TK1|TOP2A|PSMD14	-2.9	24hr
Reactome Gene Sets	6	R-HSA-176412	Phosphorylation of the APC/C		-3.4	7.7	5.5	28162	20	913	5	0.55	0.24	891|996|5347|11065|27338	CCNB1|CDC27|PLK1|UBE2C|UBE2S	-2.9	24hr
Reactome Gene Sets	6	R-HSA-8978934	Metabolism of cofactors		-3.4	7.7	5.5	28162	20	913	5	0.55	0.24	801|1719|2644|51004|84274	CALM1|DHFR|GCHFR|COQ6|COQ5	-2.9	24hr
Reactome Gene Sets	6	R-HSA-937061	TRIF(TICAM1)-mediated TLR4 signaling		-3.4	3.4	4.4	28162	99	913	11	1.2	0.36	329|351|841|1147|3146|3654|7189|7335|8772|10010|10454	BIRC2|APP|CASP8|CHUK|HMGB1|IRAK1|TRAF6|UBE2V1|FADD|TANK|TAB1	-2.9	24hr
Reactome Gene Sets	6	R-HSA-166166	MyD88-independent TLR4 cascade		-3.4	3.4	4.4	28162	99	913	11	1.2	0.36	329|351|841|1147|3146|3654|7189|7335|8772|10010|10454	BIRC2|APP|CASP8|CHUK|HMGB1|IRAK1|TRAF6|UBE2V1|FADD|TANK|TAB1	-2.9	24hr
Reactome Gene Sets	6	R-HSA-1655829	Regulation of cholesterol biosynthesis by SREBP (SREBF)		-3.4	4.5	4.7	28162	55	913	8	0.88	0.31	3157|3422|4598|4800|4801|6667|9453|79718	HMGCS1|IDI1|MVK|NFYA|NFYB|SP1|GGPS1|TBL1XR1	-2.9	24hr
Reactome Gene Sets	6	R-HSA-5696399	Global Genome Nucleotide Excision Repair (GG-NER)		-3.4	3.7	4.5	28162	84	913	10	1.1	0.34	1022|2067|2965|5427|5981|7528|9978|10445|10920|404672	CDK7|ERCC1|GTF2H1|POLE2|RFC1|YY1|RBX1|MCRS1|COPS8|GTF2H5	-2.9	24hr
Reactome Gene Sets	6	R-HSA-9612973	Autophagy		-3.4	2.9	4.2	28162	151	913	14	1.5	0.41	1460|4077|7248|7335|8649|9140|11345|23192|51652|60673|64223|79720|401505|100188893	CSNK2B|NBR1|TSC1|UBE2V1|LAMTOR3|ATG12|GABARAPL2|ATG4B|CHMP3|ATG101|MLST8|VPS37B|TOMM5|TOMM6	-2.8	24hr
Reactome Gene Sets	6	R-HSA-168325	Viral Messenger RNA Synthesis		-3.4	5	4.8	28162	43	913	7	0.77	0.29	4927|5433|5435|9972|11097|55706|348995	NUP88|POLR2D|POLR2F|NUP153|NUP42|NDC1|NUP43	-2.8	24hr
Reactome Gene Sets	6	R-HSA-2990846	SUMOylation		-3.4	2.6	4.1	28162	188	913	16	1.8	0.43	4152|4927|6015|7153|7181|7518|9112|9972|10521|11097|51588|54780|55143|55706|57332|348995	MBD1|NUP88|RING1|TOP2A|NR2C1|XRCC4|MTA1|NUP153|DDX17|NUP42|PIAS4|NSMCE4A|CDCA8|NDC1|CBX8|NUP43	-2.8	24hr
Reactome Gene Sets	6	R-HSA-166016	Toll Like Receptor 4 (TLR4) Cascade		-3.3	3	4.2	28162	135	913	13	1.4	0.39	329|351|695|841|1147|3146|3654|7097|7189|7335|8772|10010|10454	BIRC2|APP|BTK|CASP8|CHUK|HMGB1|IRAK1|TLR2|TRAF6|UBE2V1|FADD|TANK|TAB1	-2.8	24hr
Reactome Gene Sets	6	R-HSA-141405	Inhibition of the proteolytic activity of APC/C required for the onset of anaphase by mitotic spindle checkpoint components		-3.3	7.3	5.3	28162	21	913	5	0.55	0.24	701|991|996|11065|27338	BUB1B|CDC20|CDC27|UBE2C|UBE2S	-2.8	24hr
Reactome Gene Sets	6	R-HSA-141430	Inactivation of APC/C via direct inhibition of the APC/C complex		-3.3	7.3	5.3	28162	21	913	5	0.55	0.24	701|991|996|11065|27338	BUB1B|CDC20|CDC27|UBE2C|UBE2S	-2.8	24hr
Reactome Gene Sets	6	R-HSA-70895	Branched-chain amino acid catabolism		-3.3	7.3	5.3	28162	21	913	5	0.55	0.24	586|4329|11112|27034|56922	BCAT1|ALDH6A1|HIBADH|ACAD8|MCCC1	-2.8	24hr
Reactome Gene Sets	6	R-HSA-6784531	tRNA processing in the nucleus		-3.3	4.3	4.6	28162	57	913	8	0.88	0.31	4927|9972|10775|11097|51095|54913|55706|348995	NUP88|NUP153|POP4|NUP42|TRNT1|RPP25|NDC1|NUP43	-2.8	24hr
Reactome Gene Sets	6	R-HSA-168643	Nucleotide-binding domain, leucine rich repeat containing receptor (NLR) signaling pathways		-3.3	4.3	4.6	28162	57	913	8	0.88	0.31	329|351|841|1147|3654|7189|7335|10454	BIRC2|APP|CASP8|CHUK|IRAK1|TRAF6|UBE2V1|TAB1	-2.8	24hr
Reactome Gene Sets	6	R-HSA-196854	Metabolism of vitamins and cofactors		-3.3	2.6	4	28162	190	913	16	1.8	0.43	338|801|1719|2644|6385|6515|8884|9446|25974|27249|51004|55739|56922|60490|79581|84274	APOB|CALM1|DHFR|GCHFR|SDC4|SLC2A3|SLC5A6|GSTO1|MMACHC|MMADHC|COQ6|NAXD|MCCC1|PPCDC|SLC52A2|COQ5	-2.8	24hr
Reactome Gene Sets	6	R-HSA-1632852	Macroautophagy		-3.3	2.9	4.2	28162	136	913	13	1.4	0.39	1460|4077|7248|7335|8649|9140|11345|23192|51652|60673|64223|401505|100188893	CSNK2B|NBR1|TSC1|UBE2V1|LAMTOR3|ATG12|GABARAPL2|ATG4B|CHMP3|ATG101|MLST8|TOMM5|TOMM6	-2.8	24hr
Reactome Gene Sets	6	R-HSA-425397	Transport of vitamins, nucleosides, and related molecules		-3.3	4.9	4.7	28162	44	913	7	0.77	0.29	213|347|402|6567|7355|8884|347734	ALB|APOD|ARL2|SLC16A2|SLC35A2|SLC5A6|SLC35B2	-2.8	24hr
Reactome Gene Sets	6	R-HSA-5389840	Mitochondrial translation elongation		-3.3	3.5	4.4	28162	87	913	10	1.1	0.34	10102|28998|51021|51642|54460|55052|64432|64951|64983|85476	TSFM|MRPL13|MRPS16|MRPL48|MRPS21|MRPL20|MRPS25|MRPS24|MRPL32|GFM1	-2.8	24hr
Reactome Gene Sets	6	R-HSA-9020702	Interleukin-1 signaling		-3.3	3.3	4.3	28162	103	913	11	1.2	0.36	351|1147|3146|3654|5691|5721|7189|7335|9978|10213|10454	APP|CHUK|HMGB1|IRAK1|PSMB3|PSME2|TRAF6|UBE2V1|RBX1|PSMD14|TAB1	-2.8	24hr
Reactome Gene Sets	6	R-HSA-9006925	Intracellular signaling by second messengers		-3.3	2.2	3.9	28162	309	913	22	2.4	0.51	801|818|1147|1460|2146|2932|3654|4343|5335|5525|5691|5721|5879|6015|7189|8649|9112|10014|10213|53615|57332|64223	CALM1|CAMK2G|CHUK|CSNK2B|EZH2|GSK3B|IRAK1|MOV10|PLCG1|PPP2R5A|PSMB3|PSME2|RAC1|RING1|TRAF6|LAMTOR3|MTA1|HDAC5|PSMD14|MBD3|CBX8|MLST8	-2.8	24hr
Reactome Gene Sets	6	R-HSA-211000	Gene Silencing by RNA		-3.2	2.9	4.1	28162	138	913	13	1.4	0.39	3014|4927|5433|5435|8338|8350|9972|11097|54487|55706|94239|128312|348995	H2AX|NUP88|POLR2D|POLR2F|H2AC20|H3C1|NUP153|NUP42|DGCR8|NDC1|H2AZ2|H2BU1|NUP43	-2.7	24hr
Reactome Gene Sets	6	R-HSA-174184	Cdc20:Phospho-APC/C mediated degradation of Cyclin A		-3.2	3.8	4.4	28162	73	913	9	0.99	0.33	701|890|991|996|5691|5721|10213|11065|27338	BUB1B|CCNA2|CDC20|CDC27|PSMB3|PSME2|PSMD14|UBE2C|UBE2S	-2.7	24hr
Reactome Gene Sets	6	R-HSA-113418	Formation of the Early Elongation Complex		-3.2	5.6	4.8	28162	33	913	6	0.66	0.27	1022|2965|5433|5435|22916|404672	CDK7|GTF2H1|POLR2D|POLR2F|NCBP2|GTF2H5	-2.7	24hr
Reactome Gene Sets	6	R-HSA-180910	Vpr-mediated nuclear import of PICs		-3.2	5.6	4.8	28162	33	913	6	0.66	0.27	4927|8815|9972|11097|55706|348995	NUP88|BANF1|NUP153|NUP42|NDC1|NUP43	-2.7	24hr
Reactome Gene Sets	6	R-HSA-167158	Formation of the HIV-1 Early Elongation Complex		-3.2	5.6	4.8	28162	33	913	6	0.66	0.27	1022|2965|5433|5435|22916|404672	CDK7|GTF2H1|POLR2D|POLR2F|NCBP2|GTF2H5	-2.7	24hr
Reactome Gene Sets	6	R-HSA-168898	Toll-like Receptor Cascades		-3.2	2.8	4	28162	157	913	14	1.5	0.41	329|338|351|695|841|1147|3146|3654|7097|7189|7335|8772|10010|10454	BIRC2|APOB|APP|BTK|CASP8|CHUK|HMGB1|IRAK1|TLR2|TRAF6|UBE2V1|FADD|TANK|TAB1	-2.7	24hr
Reactome Gene Sets	6	R-HSA-109582	Hemostasis		-3.2	1.8	3.6	28162	621	913	36	3.9	0.64	1|2|213|338|351|409|547|801|1794|2767|2768|2787|3045|3778|3832|3833|5054|5328|5335|5525|5868|5879|6385|6566|6654|7873|8350|8795|8797|9046|9123|11004|11311|23052|23303|54863	A1BG|A2M|ALB|APOB|APP|ARRB2|KIF1A|CALM1|DOCK2|GNA11|GNA12|GNG5|HBD|KCNMA1|KIF11|KIFC1|SERPINE1|PLAU|PLCG1|PPP2R5A|RAB5A|RAC1|SDC4|SLC16A1|SOS1|MANF|H3C1|TNFRSF10B|TNFRSF10A|DOK2|SLC16A3|KIF2C|VPS45|ENDOD1|KIF13B|TOR4A	-2.7	24hr
Reactome Gene Sets	6	R-HSA-176417	Phosphorylation of Emi1		-3.2	15	6.5	28162	6	913	3	0.33	0.19	891|991|5347	CCNB1|CDC20|PLK1	-2.7	24hr
Reactome Gene Sets	6	R-HSA-179419	APC:Cdc20 mediated degradation of cell cycle proteins prior to satisfation of the cell cycle checkpoint		-3.2	3.8	4.3	28162	74	913	9	0.99	0.33	701|890|991|996|5691|5721|10213|11065|27338	BUB1B|CCNA2|CDC20|CDC27|PSMB3|PSME2|PSMD14|UBE2C|UBE2S	-2.7	24hr
Reactome Gene Sets	6	R-HSA-6807505	RNA polymerase II transcribes snRNA genes		-3.2	3.8	4.3	28162	74	913	9	0.99	0.33	1022|5433|5435|6667|6878|6880|22916|55656|80789	CDK7|POLR2D|POLR2F|SP1|TAF6|TAF9|NCBP2|INTS8|INTS5	-2.7	24hr
Reactome Gene Sets	6	R-HSA-174178	APC/C:Cdh1 mediated degradation of Cdc20 and other APC/C:Cdh1 targeted proteins in late mitosis/early G1		-3.2	3.8	4.3	28162	74	913	9	0.99	0.33	991|996|5347|5691|5721|9232|10213|11065|27338	CDC20|CDC27|PLK1|PSMB3|PSME2|PTTG1|PSMD14|UBE2C|UBE2S	-2.7	24hr
Reactome Gene Sets	6	R-HSA-2299718	Condensation of Prophase Chromosomes		-3.2	3.8	4.3	28162	74	913	9	0.99	0.33	891|3014|5347|8338|8350|23310|29781|94239|128312	CCNB1|H2AX|PLK1|H2AC20|H3C1|NCAPD3|NCAPH2|H2AZ2|H2BU1	-2.7	24hr
Reactome Gene Sets	6	R-HSA-6807070	PTEN Regulation		-3.2	2.9	4	28162	140	913	13	1.4	0.39	1460|2146|4343|5691|5721|6015|8649|9112|10014|10213|53615|57332|64223	CSNK2B|EZH2|MOV10|PSMB3|PSME2|RING1|LAMTOR3|MTA1|HDAC5|PSMD14|MBD3|CBX8|MLST8	-2.7	24hr
Reactome Gene Sets	6	R-HSA-159227	Transport of the SLBP independent Mature mRNA		-3.2	5.4	4.7	28162	34	913	6	0.66	0.27	4927|9972|11097|22916|55706|348995	NUP88|NUP153|NUP42|NCBP2|NDC1|NUP43	-2.7	24hr
Reactome Gene Sets	6	R-HSA-4085377	SUMOylation of SUMOylation proteins		-3.2	5.4	4.7	28162	34	913	6	0.66	0.27	4927|9972|11097|51588|55706|348995	NUP88|NUP153|NUP42|PIAS4|NDC1|NUP43	-2.7	24hr
Reactome Gene Sets	6	R-HSA-1428517	The citric acid (TCA) cycle and respiratory electron transport		-3.1	2.6	3.9	28162	178	913	15	1.6	0.42	1353|1743|4702|6341|6566|7388|9123|29796|51103|51300|54704|55471|55967|79944|374291	COX11|DLST|NDUFA8|SCO1|SLC16A1|UQCRH|SLC16A3|UQCR10|NDUFAF1|TIMMDC1|PDP1|NDUFAF7|NDUFA12|L2HGDH|NDUFS7	-2.6	24hr
Reactome Gene Sets	6	R-HSA-73772	RNA Polymerase I Promoter Escape		-3.1	3.4	4.2	28162	91	913	10	1.1	0.34	1022|2965|3014|5435|8338|8350|94239|128312|221830|404672	CDK7|GTF2H1|H2AX|POLR2F|H2AC20|H3C1|H2AZ2|H2BU1|POLR1F|GTF2H5	-2.6	24hr
Reactome Gene Sets	6	R-HSA-76042	RNA Polymerase II Transcription Initiation And Promoter Clearance		-3.1	4.6	4.5	28162	47	913	7	0.77	0.29	1022|2965|5433|5435|6878|6880|404672	CDK7|GTF2H1|POLR2D|POLR2F|TAF6|TAF9|GTF2H5	-2.6	24hr
Reactome Gene Sets	6	R-HSA-73776	RNA Polymerase II Promoter Escape		-3.1	4.6	4.5	28162	47	913	7	0.77	0.29	1022|2965|5433|5435|6878|6880|404672	CDK7|GTF2H1|POLR2D|POLR2F|TAF6|TAF9|GTF2H5	-2.6	24hr
Reactome Gene Sets	6	R-HSA-73779	RNA Polymerase II Transcription Pre-Initiation And Promoter Opening		-3.1	4.6	4.5	28162	47	913	7	0.77	0.29	1022|2965|5433|5435|6878|6880|404672	CDK7|GTF2H1|POLR2D|POLR2F|TAF6|TAF9|GTF2H5	-2.6	24hr
Reactome Gene Sets	6	R-HSA-73762	RNA Polymerase I Transcription Initiation		-3.1	4.6	4.5	28162	47	913	7	0.77	0.29	1022|2965|5435|9112|53615|221830|404672	CDK7|GTF2H1|POLR2F|MTA1|MBD3|POLR1F|GTF2H5	-2.6	24hr
Reactome Gene Sets	6	R-HSA-75953	RNA Polymerase II Transcription Initiation		-3.1	4.6	4.5	28162	47	913	7	0.77	0.29	1022|2965|5433|5435|6878|6880|404672	CDK7|GTF2H1|POLR2D|POLR2F|TAF6|TAF9|GTF2H5	-2.6	24hr
Reactome Gene Sets	6	R-HSA-167162	RNA Polymerase II HIV Promoter Escape		-3.1	4.6	4.5	28162	47	913	7	0.77	0.29	1022|2965|5433|5435|6878|6880|404672	CDK7|GTF2H1|POLR2D|POLR2F|TAF6|TAF9|GTF2H5	-2.6	24hr
Reactome Gene Sets	6	R-HSA-4570464	SUMOylation of RNA binding proteins		-3.1	4.6	4.5	28162	47	913	7	0.77	0.29	4927|6015|9972|11097|55706|57332|348995	NUP88|RING1|NUP153|NUP42|NDC1|CBX8|NUP43	-2.6	24hr
Reactome Gene Sets	6	R-HSA-167161	HIV Transcription Initiation		-3.1	4.6	4.5	28162	47	913	7	0.77	0.29	1022|2965|5433|5435|6878|6880|404672	CDK7|GTF2H1|POLR2D|POLR2F|TAF6|TAF9|GTF2H5	-2.6	24hr
Reactome Gene Sets	6	R-HSA-8943724	Regulation of PTEN gene transcription		-3.1	4	4.4	28162	61	913	8	0.88	0.31	2146|6015|8649|9112|10014|53615|57332|64223	EZH2|RING1|LAMTOR3|MTA1|HDAC5|MBD3|CBX8|MLST8	-2.6	24hr
Reactome Gene Sets	6	R-HSA-3301854	Nuclear Pore Complex (NPC) Disassembly		-3.1	5.3	4.6	28162	35	913	6	0.66	0.27	891|4927|9972|11097|55706|348995	CCNB1|NUP88|NUP153|NUP42|NDC1|NUP43	-2.6	24hr
Reactome Gene Sets	6	R-HSA-5357905	Regulation of TNFR1 signaling		-3.1	5.3	4.6	28162	35	913	6	0.66	0.27	329|841|1147|8772|55072|84888	BIRC2|CASP8|CHUK|FADD|RNF31|SPPL2A	-2.6	24hr
Reactome Gene Sets	6	R-HSA-399955	SEMA3A-Plexin repulsion signaling by inhibiting Integrin adhesion		-3.1	8.8	5.4	28162	14	913	4	0.44	0.22	2242|5361|5879|6237	FES|PLXNA1|RAC1|RRAS	-2.6	24hr
Reactome Gene Sets	6	R-HSA-162658	Golgi Cisternae Pericentriolar Stack Reorganization		-3.1	8.8	5.4	28162	14	913	4	0.44	0.22	891|5347|26003|64689	CCNB1|PLK1|GORASP2|GORASP1	-2.6	24hr
Reactome Gene Sets	6	R-HSA-5368287	Mitochondrial translation		-3.1	3.3	4.1	28162	93	913	10	1.1	0.34	10102|28998|51021|51642|54460|55052|64432|64951|64983|85476	TSFM|MRPL13|MRPS16|MRPL48|MRPS21|MRPL20|MRPS25|MRPS24|MRPL32|GFM1	-2.6	24hr
Reactome Gene Sets	6	R-HSA-174048	APC/C:Cdc20 mediated degradation of Cyclin B		-3	6.4	4.9	28162	24	913	5	0.55	0.24	891|991|996|11065|27338	CCNB1|CDC20|CDC27|UBE2C|UBE2S	-2.6	24hr
Reactome Gene Sets	6	R-HSA-6811440	Retrograde transport at the Trans-Golgi-Network		-3	4.4	4.4	28162	49	913	7	0.77	0.29	400|6293|9341|9712|25839|60560|143187	ARL1|VPS52|VAMP3|USP6NL|COG4|NAA35|VTI1A	-2.5	24hr
Reactome Gene Sets	6	R-HSA-176033	Interactions of Vpr with host cellular proteins		-3	5.1	4.6	28162	36	913	6	0.66	0.27	4927|8815|9972|11097|55706|348995	NUP88|BANF1|NUP153|NUP42|NDC1|NUP43	-2.5	24hr
Reactome Gene Sets	6	R-HSA-8939211	ESR-mediated signaling		-3	2.4	3.7	28162	223	913	17	1.9	0.45	801|2354|2787|3014|3727|4343|5433|5435|6667|7392|7528|7764|8202|8338|8350|94239|128312	CALM1|FOSB|GNG5|H2AX|JUND|MOV10|POLR2D|POLR2F|SP1|USF2|YY1|ZNF217|NCOA3|H2AC20|H3C1|H2AZ2|H2BU1	-2.5	24hr
Reactome Gene Sets	6	R-HSA-1268020	Mitochondrial protein import		-3	3.9	4.2	28162	64	913	8	0.88	0.31	2395|2671|26515|26517|26521|131474|401505|100188893	FXN|GFER|TIMM10B|TIMM13|TIMM8B|CHCHD4|TOMM5|TOMM6	-2.5	24hr
Reactome Gene Sets	6	R-HSA-73943	Reversal of alkylation damage by DNA dioxygenases		-3	13	5.9	28162	7	913	3	0.33	0.19	51008|54890|79068	ASCC1|ALKBH5|FTO	-2.5	24hr
Reactome Gene Sets	6	R-HSA-164843	2-LTR circle formation		-3	13	5.9	28162	7	913	3	0.33	0.19	3981|7518|8815	LIG4|XRCC4|BANF1	-2.5	24hr
Reactome Gene Sets	6	R-HSA-975144	IRAK1 recruits IKK complex upon TLR7/8 or 9 stimulation		-2.9	8.2	5.1	28162	15	913	4	0.44	0.22	1147|3654|7189|7335	CHUK|IRAK1|TRAF6|UBE2V1	-2.5	24hr
Reactome Gene Sets	6	R-HSA-937039	IRAK1 recruits IKK complex		-2.9	8.2	5.1	28162	15	913	4	0.44	0.22	1147|3654|7189|7335	CHUK|IRAK1|TRAF6|UBE2V1	-2.5	24hr
Reactome Gene Sets	6	R-HSA-1169410	Antiviral mechanism by IFN-stimulated genes		-2.9	3.5	4	28162	80	913	9	0.99	0.33	3434|3841|4927|4940|5335|9972|11097|55706|348995	IFIT1|KPNA5|NUP88|OAS3|PLCG1|NUP153|NUP42|NDC1|NUP43	-2.5	24hr
Reactome Gene Sets	6	R-HSA-5610787	Hedgehog 'off' state		-2.9	3	3.9	28162	113	913	11	1.2	0.36	1452|2932|5691|5721|7289|9978|10213|23322|51098|57539|79809	CSNK1A1|GSK3B|PSMB3|PSME2|TULP3|RBX1|PSMD14|RPGRIP1L|IFT52|WDR35|TTC21B	-2.5	24hr
Reactome Gene Sets	6	R-HSA-5358351	Signaling by Hedgehog		-2.9	2.7	3.8	28162	149	913	13	1.4	0.39	409|1452|2932|5691|5721|6868|7289|9978|10213|23322|51098|57539|79809	ARRB2|CSNK1A1|GSK3B|PSMB3|PSME2|ADAM17|TULP3|RBX1|PSMD14|RPGRIP1L|IFT52|WDR35|TTC21B	-2.5	24hr
Reactome Gene Sets	6	R-HSA-69206	G1/S Transition		-2.9	2.8	3.8	28162	131	913	12	1.3	0.38	890|891|1022|1719|4149|4998|5427|5691|5721|6241|7083|10213	CCNA2|CCNB1|CDK7|DHFR|MAX|ORC1|POLE2|PSMB3|PSME2|RRM2|TK1|PSMD14	-2.5	24hr
Reactome Gene Sets	6	R-HSA-1257604	PIP3 activates AKT signaling		-2.9	2.2	3.6	28162	267	913	19	2.1	0.47	1147|1460|2146|2932|3654|4343|5525|5691|5721|5879|6015|7189|8649|9112|10014|10213|53615|57332|64223	CHUK|CSNK2B|EZH2|GSK3B|IRAK1|MOV10|PPP2R5A|PSMB3|PSME2|RAC1|RING1|TRAF6|LAMTOR3|MTA1|HDAC5|PSMD14|MBD3|CBX8|MLST8	-2.5	24hr
Reactome Gene Sets	6	R-HSA-5663202	Diseases of signal transduction by growth factor receptors and second messengers		-2.9	2	3.5	28162	395	913	25	2.7	0.54	409|801|818|1147|1452|2932|5335|5433|5435|5525|5691|5721|5879|6654|6868|7529|9978|10014|10213|22916|51107|64223|79718|80853|81608	ARRB2|CALM1|CAMK2G|CHUK|CSNK1A1|GSK3B|PLCG1|POLR2D|POLR2F|PPP2R5A|PSMB3|PSME2|RAC1|SOS1|ADAM17|YWHAB|RBX1|HDAC5|PSMD14|NCBP2|APH1A|MLST8|TBL1XR1|KDM7A|FIP1L1	-2.5	24hr
Reactome Gene Sets	6	R-HSA-5693567	HDR through Homologous Recombination (HRR) or Single Strand Annealing (SSA)		-2.9	2.8	3.8	28162	132	913	12	1.3	0.38	890|2067|3014|3364|5427|5531|5888|5981|51588|54962|63967|128312	CCNA2|ERCC1|H2AX|HUS1|POLE2|PPP4C|RAD51|RFC1|PIAS4|TIPIN|CLSPN|H2BU1	-2.5	24hr
Reactome Gene Sets	6	R-HSA-3232142	SUMOylation of ubiquitinylation proteins		-2.9	4.9	4.4	28162	38	913	6	0.66	0.27	4927|9972|11097|51588|55706|348995	NUP88|NUP153|NUP42|PIAS4|NDC1|NUP43	-2.4	24hr
Reactome Gene Sets	6	R-HSA-179409	APC-Cdc20 mediated degradation of Nek2A		-2.9	5.9	4.6	28162	26	913	5	0.55	0.24	701|991|996|11065|27338	BUB1B|CDC20|CDC27|UBE2C|UBE2S	-2.4	24hr
Reactome Gene Sets	6	R-HSA-195721	Signaling by WNT		-2.9	2	3.5	28162	332	913	22	2.4	0.51	166|409|801|1452|1460|2787|2932|3014|4343|4772|5525|5691|5721|5879|8295|8338|8350|8724|9978|10213|94239|128312	TLE5|ARRB2|CALM1|CSNK1A1|CSNK2B|GNG5|GSK3B|H2AX|MOV10|NFATC1|PPP2R5A|PSMB3|PSME2|RAC1|TRRAP|H2AC20|H3C1|SNX3|RBX1|PSMD14|H2AZ2|H2BU1	-2.4	24hr
Reactome Gene Sets	6	R-HSA-72766	Translation		-2.9	2.1	3.5	28162	291	913	20	2.2	0.48	1917|1967|6159|6209|6728|6748|8565|8667|8669|10102|28998|51021|51121|51642|54460|55052|64432|64951|64983|85476	EEF1A2|EIF2B1|RPL29|RPS15|SRP19|SSR4|YARS1|EIF3H|EIF3J|TSFM|MRPL13|MRPS16|RPL26L1|MRPL48|MRPS21|MRPL20|MRPS25|MRPS24|MRPL32|GFM1	-2.4	24hr
Reactome Gene Sets	6	R-HSA-983169	Class I MHC mediated antigen processing & presentation		-2.8	2	3.4	28162	377	913	24	2.6	0.53	695|991|996|1147|3146|3693|5691|5721|7097|7335|9341|9604|9978|10213|10422|10425|11065|11146|23304|25847|27338|55905|84676|89122	BTK|CDC20|CDC27|CHUK|HMGB1|ITGB5|PSMB3|PSME2|TLR2|UBE2V1|VAMP3|RNF14|RBX1|PSMD14|UBAC1|ARIH2|UBE2C|GLMN|UBR2|ANAPC13|UBE2S|RNF114|TRIM63|TRIM4	-2.4	24hr
Reactome Gene Sets	6	R-HSA-399954	Sema3A PAK dependent Axon repulsion		-2.8	7.7	4.9	28162	16	913	4	0.44	0.22	2242|5058|5361|5879	FES|PAK1|PLXNA1|RAC1	-2.4	24hr
Reactome Gene Sets	6	R-HSA-1989781	PPARA activates gene expression		-2.8	2.9	3.8	28162	117	913	11	1.2	0.36	3157|4800|4801|4899|6667|6837|8202|9443|10001|23179|79718	HMGCS1|NFYA|NFYB|NRF1|SP1|MED22|NCOA3|MED7|MED6|RGL1|TBL1XR1	-2.4	24hr
Reactome Gene Sets	6	R-HSA-9609690	HCMV Early Events		-2.8	2.7	3.7	28162	135	913	12	1.3	0.38	2146|4927|8338|8350|9972|11097|55706|79718|92815|128312|317772|348995	EZH2|NUP88|H2AC20|H3C1|NUP153|NUP42|NDC1|TBL1XR1|H2AW|H2BU1|H2AC21|NUP43	-2.4	24hr
Reactome Gene Sets	6	R-HSA-191859	snRNP Assembly		-2.8	4.1	4.1	28162	53	913	7	0.77	0.29	4927|9972|10419|11097|22916|55706|348995	NUP88|NUP153|PRMT5|NUP42|NCBP2|NDC1|NUP43	-2.4	24hr
Reactome Gene Sets	6	R-HSA-194441	Metabolism of non-coding RNA		-2.8	4.1	4.1	28162	53	913	7	0.77	0.29	4927|9972|10419|11097|22916|55706|348995	NUP88|NUP153|PRMT5|NUP42|NCBP2|NDC1|NUP43	-2.4	24hr
Reactome Gene Sets	6	R-HSA-174154	APC/C:Cdc20 mediated degradation of Securin		-2.8	3.6	4	28162	68	913	8	0.88	0.31	991|996|5691|5721|9232|10213|11065|27338	CDC20|CDC27|PSMB3|PSME2|PTTG1|PSMD14|UBE2C|UBE2S	-2.4	24hr
Reactome Gene Sets	6	R-HSA-167160	RNA Pol II CTD phosphorylation and interaction with CE during HIV infection		-2.8	5.7	4.5	28162	27	913	5	0.55	0.24	1022|2965|5433|5435|404672	CDK7|GTF2H1|POLR2D|POLR2F|GTF2H5	-2.4	24hr
Reactome Gene Sets	6	R-HSA-77075	RNA Pol II CTD phosphorylation and interaction with CE		-2.8	5.7	4.5	28162	27	913	5	0.55	0.24	1022|2965|5433|5435|404672	CDK7|GTF2H1|POLR2D|POLR2F|GTF2H5	-2.4	24hr
Reactome Gene Sets	6	R-HSA-5357769	Caspase activation via extrinsic apoptotic signalling pathway		-2.8	5.7	4.5	28162	27	913	5	0.55	0.24	841|8772|8795|8797|9500	CASP8|FADD|TNFRSF10B|TNFRSF10A|MAGED1	-2.4	24hr
Reactome Gene Sets	6	R-HSA-72202	Transport of Mature Transcript to Cytoplasm		-2.8	3.3	3.9	28162	84	913	9	0.99	0.33	4927|7884|8563|9972|11097|22916|55706|81608|348995	NUP88|SLBP|THOC5|NUP153|NUP42|NCBP2|NDC1|FIP1L1|NUP43	-2.4	24hr
Reactome Gene Sets	6	R-HSA-674695	RNA Polymerase II Pre-transcription Events		-2.8	3.3	3.9	28162	84	913	9	0.99	0.33	1022|2965|5433|5435|6878|6880|22916|80349|404672	CDK7|GTF2H1|POLR2D|POLR2F|TAF6|TAF9|NCBP2|WDR61|GTF2H5	-2.4	24hr
Reactome Gene Sets	6	R-HSA-5607764	CLEC7A (Dectin-1) signaling		-2.8	3.1	3.8	28162	101	913	10	1.1	0.34	801|841|1147|4772|5691|5721|7189|7335|10213|10454	CALM1|CASP8|CHUK|NFATC1|PSMB3|PSME2|TRAF6|UBE2V1|PSMD14|TAB1	-2.4	24hr
Reactome Gene Sets	6	R-HSA-73942	DNA Damage Reversal		-2.8	12	5.5	28162	8	913	3	0.33	0.19	51008|54890|79068	ASCC1|ALKBH5|FTO	-2.4	24hr
Reactome Gene Sets	6	R-HSA-400206	Regulation of lipid metabolism by PPARalpha		-2.8	2.9	3.7	28162	119	913	11	1.2	0.36	3157|4800|4801|4899|6667|6837|8202|9443|10001|23179|79718	HMGCS1|NFYA|NFYB|NRF1|SP1|MED22|NCOA3|MED7|MED6|RGL1|TBL1XR1	-2.4	24hr
Reactome Gene Sets	6	R-HSA-168255	Influenza Infection		-2.8	2.6	3.6	28162	156	913	13	1.4	0.39	3841|3843|4927|5433|5435|6159|6209|8106|9972|11097|51121|55706|348995	KPNA5|IPO5|NUP88|POLR2D|POLR2F|RPL29|RPS15|PABPN1|NUP153|NUP42|RPL26L1|NDC1|NUP43	-2.3	24hr
Reactome Gene Sets	6	R-HSA-5693538	Homology Directed Repair		-2.7	2.7	3.6	28162	138	913	12	1.3	0.38	890|2067|3014|3364|5427|5531|5888|5981|51588|54962|63967|128312	CCNA2|ERCC1|H2AX|HUS1|POLE2|PPP4C|RAD51|RFC1|PIAS4|TIPIN|CLSPN|H2BU1	-2.3	24hr
Reactome Gene Sets	6	R-HSA-69239	Synthesis of DNA		-2.7	2.8	3.7	28162	120	913	11	1.2	0.36	890|996|4998|5427|5691|5721|5981|9978|10213|11065|27338	CCNA2|CDC27|ORC1|POLE2|PSMB3|PSME2|RFC1|RBX1|PSMD14|UBE2C|UBE2S	-2.3	24hr
Reactome Gene Sets	6	R-HSA-140534	Caspase activation via Death Receptors in the presence of ligand		-2.7	7.3	4.7	28162	17	913	4	0.44	0.22	841|8772|8795|8797	CASP8|FADD|TNFRSF10B|TNFRSF10A	-2.3	24hr
Reactome Gene Sets	6	R-HSA-611105	Respiratory electron transport		-2.7	3	3.7	28162	103	913	10	1.1	0.34	1353|4702|6341|7388|29796|51103|51300|55471|55967|374291	COX11|NDUFA8|SCO1|UQCRH|UQCR10|NDUFAF1|TIMMDC1|NDUFAF7|NDUFA12|NDUFS7	-2.3	24hr
Reactome Gene Sets	6	R-HSA-9006931	Signaling by Nuclear Receptors		-2.7	2.1	3.4	28162	299	913	20	2.2	0.48	347|801|2354|2787|3014|3727|4343|5433|5435|6667|7392|7528|7764|8202|8338|8350|9682|79718|94239|128312	APOD|CALM1|FOSB|GNG5|H2AX|JUND|MOV10|POLR2D|POLR2F|SP1|USF2|YY1|ZNF217|NCOA3|H2AC20|H3C1|KDM4A|TBL1XR1|H2AZ2|H2BU1	-2.3	24hr
Reactome Gene Sets	6	R-HSA-5696400	Dual Incision in GG-NER		-2.7	4.5	4.1	28162	41	913	6	0.66	0.27	2067|2965|5427|5981|9978|404672	ERCC1|GTF2H1|POLE2|RFC1|RBX1|GTF2H5	-2.3	24hr
Reactome Gene Sets	6	R-HSA-5619507	Activation of HOX genes during differentiation		-2.7	2.8	3.6	28162	121	913	11	1.2	0.36	2146|3014|3233|5433|5435|7528|8202|8338|8350|94239|128312	EZH2|H2AX|HOXD4|POLR2D|POLR2F|YY1|NCOA3|H2AC20|H3C1|H2AZ2|H2BU1	-2.3	24hr
Reactome Gene Sets	6	R-HSA-5617472	Activation of anterior HOX genes in hindbrain development during early embryogenesis		-2.7	2.8	3.6	28162	121	913	11	1.2	0.36	2146|3014|3233|5433|5435|7528|8202|8338|8350|94239|128312	EZH2|H2AX|HOXD4|POLR2D|POLR2F|YY1|NCOA3|H2AC20|H3C1|H2AZ2|H2BU1	-2.3	24hr
Reactome Gene Sets	6	R-HSA-73886	Chromosome Maintenance		-2.7	2.6	3.5	28162	141	913	12	1.3	0.38	890|3014|5433|5435|5981|8338|57082|64105|64946|79019|94239|128312	CCNA2|H2AX|POLR2D|POLR2F|RFC1|H2AC20|KNL1|CENPK|CENPH|CENPM|H2AZ2|H2BU1	-2.3	24hr
Reactome Gene Sets	6	R-HSA-6798695	Neutrophil degranulation		-2.7	1.8	3.2	28162	480	913	28	3.1	0.57	1|411|527|1460|1794|2760|3146|4332|4860|5328|5869|5879|5912|6515|7097|8560|8649|10092|10213|25852|29952|51125|53917|79888|84418|124583|196527|387921	A1BG|ARSB|ATP6V0C|CSNK2B|DOCK2|GM2A|HMGB1|MNDA|PNP|PLAU|RAB5B|RAC1|RAP2B|SLC2A3|TLR2|DEGS1|LAMTOR3|ARPC5|PSMD14|ARMC8|DPP7|GOLGA7|RAB24|LPCAT1|CYSTM1|CANT1|ANO6|NHLRC3	-2.3	24hr
Reactome Gene Sets	6	R-HSA-5675482	Regulation of necroptotic cell death		-2.7	5.3	4.3	28162	29	913	5	0.55	0.24	329|841|8772|8795|8797	BIRC2|CASP8|FADD|TNFRSF10B|TNFRSF10A	-2.3	24hr
Reactome Gene Sets	6	R-HSA-5213460	RIPK1-mediated regulated necrosis		-2.7	5.3	4.3	28162	29	913	5	0.55	0.24	329|841|8772|8795|8797	BIRC2|CASP8|FADD|TNFRSF10B|TNFRSF10A	-2.3	24hr
Reactome Gene Sets	6	R-HSA-1169408	ISG15 antiviral mechanism		-2.6	3.4	3.8	28162	72	913	8	0.88	0.31	3434|3841|4927|5335|9972|11097|55706|348995	IFIT1|KPNA5|NUP88|PLCG1|NUP153|NUP42|NDC1|NUP43	-2.3	24hr
Reactome Gene Sets	6	R-HSA-109581	Apoptosis		-2.6	2.4	3.4	28162	180	913	14	1.5	0.41	329|841|3006|3146|5691|5721|7529|8772|8795|8797|9500|10213|63967|100506658	BIRC2|CASP8|H1-2|HMGB1|PSMB3|PSME2|YWHAB|FADD|TNFRSF10B|TNFRSF10A|MAGED1|PSMD14|CLSPN|OCLN	-2.3	24hr
Reactome Gene Sets	6	R-HSA-5250913	Positive epigenetic regulation of rRNA expression		-2.6	2.9	3.6	28162	106	913	10	1.1	0.34	2932|3014|5435|8338|8350|9112|53615|94239|128312|221830	GSK3B|H2AX|POLR2F|H2AC20|H3C1|MTA1|MBD3|H2AZ2|H2BU1|POLR1F	-2.2	24hr
Reactome Gene Sets	6	R-HSA-5218859	Regulated Necrosis		-2.6	3.8	3.9	28162	57	913	7	0.77	0.29	329|841|3146|8772|8795|8797|51652	BIRC2|CASP8|HMGB1|FADD|TNFRSF10B|TNFRSF10A|CHMP3	-2.2	24hr
Reactome Gene Sets	6	R-HSA-9007101	Rab regulation of trafficking		-2.6	2.7	3.5	28162	124	913	11	1.2	0.36	3257|5868|5869|6399|7248|11345|22879|64786|84079|160518|201475	HPS1|RAB5A|RAB5B|TRAPPC2|TSC1|GABARAPL2|MON1B|TBC1D15|ANKRD27|DENND5B|RAB12	-2.2	24hr
Reactome Gene Sets	6	R-HSA-162592	Integration of provirus		-2.6	10	5.1	28162	9	913	3	0.33	0.19	3981|7518|8815	LIG4|XRCC4|BANF1	-2.2	24hr
Reactome Gene Sets	6	R-HSA-9619229	Activation of RAC1 downstream of NMDARs		-2.6	10	5.1	28162	9	913	3	0.33	0.19	801|5879|28964	CALM1|RAC1|GIT1	-2.2	24hr
Reactome Gene Sets	6	R-HSA-167172	Transcription of the HIV genome		-2.6	3.4	3.7	28162	73	913	8	0.88	0.31	1022|2965|5433|5435|6878|6880|22916|404672	CDK7|GTF2H1|POLR2D|POLR2F|TAF6|TAF9|NCBP2|GTF2H5	-2.2	24hr
Reactome Gene Sets	6	R-HSA-2559580	Oxidative Stress Induced Senescence		-2.6	2.7	3.5	28162	125	913	11	1.2	0.36	1030|2146|3014|4343|6015|8338|8350|23043|57332|94239|128312	CDKN2B|EZH2|H2AX|MOV10|RING1|H2AC20|H3C1|TNIK|CBX8|H2AZ2|H2BU1	-2.2	24hr
Reactome Gene Sets	6	R-HSA-9609507	Protein localization		-2.6	2.5	3.4	28162	163	913	13	1.4	0.39	351|2395|2671|5189|5191|8310|26515|26517|26521|84896|131474|401505|100188893	APP|FXN|GFER|PEX1|PEX7|ACOX3|TIMM10B|TIMM13|TIMM8B|ATAD1|CHCHD4|TOMM5|TOMM6	-2.2	24hr
Reactome Gene Sets	6	R-HSA-774815	Nucleosome assembly		-2.6	3.3	3.7	28162	74	913	8	0.88	0.31	3014|8338|57082|64105|64946|79019|94239|128312	H2AX|H2AC20|KNL1|CENPK|CENPH|CENPM|H2AZ2|H2BU1	-2.2	24hr
Reactome Gene Sets	6	R-HSA-606279	Deposition of new CENPA-containing nucleosomes at the centromere		-2.6	3.3	3.7	28162	74	913	8	0.88	0.31	3014|8338|57082|64105|64946|79019|94239|128312	H2AX|H2AC20|KNL1|CENPK|CENPH|CENPM|H2AZ2|H2BU1	-2.2	24hr
Reactome Gene Sets	6	R-HSA-69052	Switching of origins to a post-replicative state		-2.6	3.1	3.6	28162	91	913	9	0.99	0.33	890|996|4998|5691|5721|9978|10213|11065|27338	CCNA2|CDC27|ORC1|PSMB3|PSME2|RBX1|PSMD14|UBE2C|UBE2S	-2.2	24hr
Reactome Gene Sets	6	R-HSA-8856828	Clathrin-mediated endocytosis		-2.5	2.5	3.4	28162	146	913	12	1.3	0.38	338|409|1601|5286|5868|5869|9341|10092|10920|29978|85439|112574	APOB|ARRB2|DAB2|PIK3C2A|RAB5A|RAB5B|VAMP3|ARPC5|COPS8|UBQLN2|STON2|SNX18	-2.2	24hr
Reactome Gene Sets	6	R-HSA-2995410	Nuclear Envelope (NE) Reassembly		-2.5	3.3	3.6	28162	75	913	8	0.88	0.31	891|3842|6683|7443|8815|51652|55706|348995	CCNB1|TNPO1|SPAST|VRK1|BANF1|CHMP3|NDC1|NUP43	-2.2	24hr
Reactome Gene Sets	6	R-HSA-168333	NEP/NS2 Interacts with the Cellular Export Machinery		-2.5	5	4.1	28162	31	913	5	0.55	0.24	4927|9972|11097|55706|348995	NUP88|NUP153|NUP42|NDC1|NUP43	-2.2	24hr
Reactome Gene Sets	6	R-HSA-168271	Transport of Ribonucleoproteins into the Host Nucleus		-2.5	5	4.1	28162	31	913	5	0.55	0.24	4927|9972|11097|55706|348995	NUP88|NUP153|NUP42|NDC1|NUP43	-2.2	24hr
Reactome Gene Sets	6	R-HSA-170822	Regulation of Glucokinase by Glucokinase Regulatory Protein		-2.5	5	4.1	28162	31	913	5	0.55	0.24	4927|9972|11097|55706|348995	NUP88|NUP153|NUP42|NDC1|NUP43	-2.2	24hr
Reactome Gene Sets	6	R-HSA-5619107	Defective TPR may confer susceptibility towards thyroid papillary carcinoma (TPC)		-2.5	5	4.1	28162	31	913	5	0.55	0.24	4927|9972|11097|55706|348995	NUP88|NUP153|NUP42|NDC1|NUP43	-2.2	24hr
Reactome Gene Sets	6	R-HSA-69306	DNA Replication		-2.5	2.7	3.4	28162	128	913	11	1.2	0.36	890|996|4998|5427|5691|5721|5981|9978|10213|11065|27338	CCNA2|CDC27|ORC1|POLE2|PSMB3|PSME2|RFC1|RBX1|PSMD14|UBE2C|UBE2S	-2.2	24hr
Reactome Gene Sets	6	R-HSA-3000178	ECM proteoglycans		-2.5	3.2	3.6	28162	76	913	8	0.88	0.31	351|1292|1605|3693|3908|3911|5054|7448	APP|COL6A2|DAG1|ITGB5|LAMA2|LAMA5|SERPINE1|VTN	-2.1	24hr
Reactome Gene Sets	6	R-HSA-204998	Cell death signalling via NRAGE, NRIF and NADE		-2.5	3.2	3.6	28162	76	913	8	0.88	0.31	1894|2245|5879|6654|7189|9459|9500|51107	ECT2|FGD1|RAC1|SOS1|TRAF6|ARHGEF6|MAGED1|APH1A	-2.1	24hr
Reactome Gene Sets	6	R-HSA-2465910	MASTL Facilitates Mitotic Progression		-2.5	9.3	4.8	28162	10	913	3	0.33	0.19	891|55844|84930	CCNB1|PPP2R2D|MASTL	-2.1	24hr
Reactome Gene Sets	6	R-HSA-73863	RNA Polymerase I Transcription Termination		-2.5	4.8	4	28162	32	913	5	0.55	0.24	1022|2965|5435|221830|404672	CDK7|GTF2H1|POLR2F|POLR1F|GTF2H5	-2.1	24hr
Reactome Gene Sets	6	R-HSA-3214815	HDACs deacetylate histones		-2.5	3	3.5	28162	94	913	9	0.99	0.33	8338|8350|9112|53615|64426|79718|92815|128312|317772	H2AC20|H3C1|MTA1|MBD3|SUDS3|TBL1XR1|H2AW|H2BU1|H2AC21	-2.1	24hr
Reactome Gene Sets	6	R-HSA-75955	RNA Polymerase II Transcription Elongation		-2.5	3.5	3.6	28162	61	913	7	0.77	0.29	1022|2965|5433|5435|22916|80349|404672	CDK7|GTF2H1|POLR2D|POLR2F|NCBP2|WDR61|GTF2H5	-2.1	24hr
Reactome Gene Sets	6	R-HSA-112382	Formation of RNA Pol II elongation complex		-2.5	3.5	3.6	28162	61	913	7	0.77	0.29	1022|2965|5433|5435|22916|80349|404672	CDK7|GTF2H1|POLR2D|POLR2F|NCBP2|WDR61|GTF2H5	-2.1	24hr
Reactome Gene Sets	6	R-HSA-176407	Conversion from APC/C:Cdc20 to APC/C:Cdh1 in late anaphase		-2.5	6.2	4.2	28162	20	913	4	0.44	0.22	991|996|11065|27338	CDC20|CDC27|UBE2C|UBE2S	-2.1	24hr
Reactome Gene Sets	6	R-HSA-168927	TICAM1, RIP1-mediated IKK complex recruitment		-2.5	6.2	4.2	28162	20	913	4	0.44	0.22	329|1147|7189|7335	BIRC2|CHUK|TRAF6|UBE2V1	-2.1	24hr
Reactome Gene Sets	6	R-HSA-2559582	Senescence-Associated Secretory Phenotype (SASP)		-2.5	2.8	3.4	28162	112	913	10	1.1	0.34	890|996|1030|3014|8338|8350|11065|27338|94239|128312	CCNA2|CDC27|CDKN2B|H2AX|H2AC20|H3C1|UBE2C|UBE2S|H2AZ2|H2BU1	-2.1	24hr
Reactome Gene Sets	6	R-HSA-167200	Formation of HIV-1 elongation complex containing HIV-1 Tat		-2.5	4	3.8	28162	46	913	6	0.66	0.27	1022|2965|5433|5435|22916|404672	CDK7|GTF2H1|POLR2D|POLR2F|NCBP2|GTF2H5	-2.1	24hr
Reactome Gene Sets	6	R-HSA-167246	Tat-mediated elongation of the HIV-1 transcript		-2.5	4	3.8	28162	46	913	6	0.66	0.27	1022|2965|5433|5435|22916|404672	CDK7|GTF2H1|POLR2D|POLR2F|NCBP2|GTF2H5	-2.1	24hr
Reactome Gene Sets	6	R-HSA-167169	HIV Transcription Elongation		-2.5	4	3.8	28162	46	913	6	0.66	0.27	1022|2965|5433|5435|22916|404672	CDK7|GTF2H1|POLR2D|POLR2F|NCBP2|GTF2H5	-2.1	24hr
Reactome Gene Sets	6	R-HSA-5357801	Programmed Cell Death		-2.4	2.2	3.2	28162	210	913	15	1.6	0.42	329|841|3006|3146|5691|5721|7529|8772|8795|8797|9500|10213|51652|63967|100506658	BIRC2|CASP8|H1-2|HMGB1|PSMB3|PSME2|YWHAB|FADD|TNFRSF10B|TNFRSF10A|MAGED1|PSMD14|CHMP3|CLSPN|OCLN	-2.1	24hr
Reactome Gene Sets	6	R-HSA-71387	Metabolism of carbohydrates		-2.4	2	3.1	28162	295	913	19	2.1	0.47	411|801|2582|3161|4123|4927|5257|6120|6385|6652|9348|9942|9972|11097|23324|55454|55706|347734|348995	ARSB|CALM1|GALE|HMMR|MAN2C1|NUP88|PHKB|RPE|SDC4|SORD|NDST3|XYLB|NUP153|NUP42|MAN2B2|CSGALNACT2|NDC1|SLC35B2|NUP43	-2.1	24hr
Reactome Gene Sets	6	R-HSA-1852241	Organelle biogenesis and maintenance		-2.4	2	3.1	28162	296	913	19	2.1	0.47	801|3842|4209|4899|5347|9657|9738|23322|27241|51098|51106|51668|57539|79718|79809|83658|84747|84902|149371	CALM1|TNPO1|MEF2D|NRF1|PLK1|IQCB1|CCP110|RPGRIP1L|BBS9|IFT52|TFB1M|HSPB11|WDR35|TBL1XR1|TTC21B|DYNLRB1|UNC119B|CEP89|EXOC8	-2.1	24hr
Reactome Gene Sets	6	R-HSA-2871809	FCERI mediated Ca+2 mobilization		-2.4	4.7	3.9	28162	33	913	5	0.55	0.24	695|801|4772|5335|6654	BTK|CALM1|NFATC1|PLCG1|SOS1	-2.1	24hr
Reactome Gene Sets	6	R-HSA-168274	Export of Viral Ribonucleoproteins from Nucleus		-2.4	4.7	3.9	28162	33	913	5	0.55	0.24	4927|9972|11097|55706|348995	NUP88|NUP153|NUP42|NDC1|NUP43	-2.1	24hr
Reactome Gene Sets	6	R-HSA-180746	Nuclear import of Rev protein		-2.4	4.7	3.9	28162	33	913	5	0.55	0.24	4927|9972|11097|55706|348995	NUP88|NUP153|NUP42|NDC1|NUP43	-2.1	24hr
Reactome Gene Sets	6	R-HSA-9022692	Regulation of MECP2 expression and activity		-2.4	4.7	3.9	28162	33	913	5	0.55	0.24	801|818|3064|4343|79718	CALM1|CAMK2G|HTT|MOV10|TBL1XR1	-2.1	24hr
Reactome Gene Sets	6	R-HSA-167152	Formation of HIV elongation complex in the absence of HIV Tat		-2.4	3.9	3.6	28162	48	913	6	0.66	0.27	1022|2965|5433|5435|22916|404672	CDK7|GTF2H1|POLR2D|POLR2F|NCBP2|GTF2H5	-2	24hr
Reactome Gene Sets	6	R-HSA-165054	Rev-mediated nuclear export of HIV RNA		-2.3	4.5	3.8	28162	34	913	5	0.55	0.24	4927|9972|11097|55706|348995	NUP88|NUP153|NUP42|NDC1|NUP43	-2	24hr
Reactome Gene Sets	6	R-HSA-168273	Influenza Viral RNA Transcription and Replication		-2.3	2.5	3.2	28162	135	913	11	1.2	0.36	3843|4927|5433|5435|6159|6209|9972|11097|51121|55706|348995	IPO5|NUP88|POLR2D|POLR2F|RPL29|RPS15|NUP153|NUP42|RPL26L1|NDC1|NUP43	-2	24hr
Reactome Gene Sets	6	R-HSA-193692	Regulated proteolysis of p75NTR		-2.3	8.4	4.5	28162	11	913	3	0.33	0.19	6868|7189|51107	ADAM17|TRAF6|APH1A	-2	24hr
Reactome Gene Sets	6	R-HSA-73614	Pyrimidine salvage		-2.3	8.4	4.5	28162	11	913	3	0.33	0.19	1633|7083|7378	DCK|TK1|UPP1	-2	24hr
Reactome Gene Sets	6	R-HSA-168928	DDX58/IFIH1-mediated induction of interferon-alpha/beta		-2.3	3	3.4	28162	81	913	8	0.88	0.31	351|841|1147|3146|7189|8772|9140|10010	APP|CASP8|CHUK|HMGB1|TRAF6|FADD|ATG12|TANK	-2	24hr
Reactome Gene Sets	6	R-HSA-69275	G2/M Transition		-2.3	2.2	3.1	28162	196	913	14	1.5	0.41	890|891|1022|1063|3161|5347|5691|5721|9738|9978|10213|22974|63943|80097	CCNA2|CCNB1|CDK7|CENPF|HMMR|PLK1|PSMB3|PSME2|CCP110|RBX1|PSMD14|TPX2|FKBPL|MZT2B	-2	24hr
Reactome Gene Sets	6	R-HSA-8953750	Transcriptional Regulation by E2F6		-2.3	4.4	3.7	28162	35	913	5	0.55	0.24	2146|4149|5888|6015|6241	EZH2|MAX|RAD51|RING1|RRM2	-2	24hr
Reactome Gene Sets	6	R-HSA-15869	Metabolism of nucleotides		-2.3	2.8	3.3	28162	100	913	9	0.99	0.33	957|1633|1723|4860|6241|7083|7378|79077|131870	ENTPD5|DCK|DHODH|PNP|RRM2|TK1|UPP1|DCTPP1|NUDT16	-2	24hr
Reactome Gene Sets	6	R-HSA-453274	Mitotic G2-G2/M phases		-2.3	2.2	3.1	28162	198	913	14	1.5	0.41	890|891|1022|1063|3161|5347|5691|5721|9738|9978|10213|22974|63943|80097	CCNA2|CCNB1|CDK7|CENPF|HMMR|PLK1|PSMB3|PSME2|CCP110|RBX1|PSMD14|TPX2|FKBPL|MZT2B	-2	24hr
Reactome Gene Sets	6	R-HSA-195253	Degradation of beta-catenin by the destruction complex		-2.3	3	3.3	28162	83	913	8	0.88	0.31	166|1452|2932|5525|5691|5721|9978|10213	TLE5|CSNK1A1|GSK3B|PPP2R5A|PSMB3|PSME2|RBX1|PSMD14	-2	24hr
Reactome Gene Sets	6	R-HSA-166058	MyD88:MAL(TIRAP) cascade initiated on plasma membrane		-2.3	2.7	3.2	28162	101	913	9	0.99	0.33	351|695|1147|3146|3654|7097|7189|7335|10454	APP|BTK|CHUK|HMGB1|IRAK1|TLR2|TRAF6|UBE2V1|TAB1	-2	24hr
Reactome Gene Sets	6	R-HSA-168188	Toll Like Receptor TLR6:TLR2 Cascade		-2.3	2.7	3.2	28162	101	913	9	0.99	0.33	351|695|1147|3146|3654|7097|7189|7335|10454	APP|BTK|CHUK|HMGB1|IRAK1|TLR2|TRAF6|UBE2V1|TAB1	-2	24hr
Reactome Gene Sets	6	R-HSA-177243	Interactions of Rev with host cellular proteins		-2.2	4.3	3.6	28162	36	913	5	0.55	0.24	4927|9972|11097|55706|348995	NUP88|NUP153|NUP42|NDC1|NUP43	-1.9	24hr
Reactome Gene Sets	6	R-HSA-1650814	Collagen biosynthesis and modifying enzymes		-2.2	3.2	3.3	28162	67	913	7	0.77	0.29	1292|1294|1303|5351|5352|55214|80781	COL6A2|COL7A1|COL12A1|PLOD1|PLOD2|P3H2|COL18A1	-1.9	24hr
Reactome Gene Sets	6	R-HSA-9645723	Diseases of programmed cell death		-2.2	2.7	3.2	28162	102	913	9	0.99	0.33	351|841|2146|3014|8338|8350|8772|94239|128312	APP|CASP8|EZH2|H2AX|H2AC20|H3C1|FADD|H2AZ2|H2BU1	-1.9	24hr
Reactome Gene Sets	6	R-HSA-5689603	UCH proteinases		-2.2	2.7	3.2	28162	102	913	9	0.99	0.33	5691|5721|7528|8338|10213|10445|92815|123228|317772	PSMB3|PSME2|YY1|H2AC20|PSMD14|MCRS1|H2AW|SENP8|H2AC21	-1.9	24hr
Reactome Gene Sets	6	R-HSA-450321	JNK (c-Jun kinases) phosphorylation and activation mediated by activated human TAK1		-2.2	5.4	3.8	28162	23	913	4	0.44	0.22	3654|7189|7335|10454	IRAK1|TRAF6|UBE2V1|TAB1	-1.9	24hr
Reactome Gene Sets	6	R-HSA-8956321	Nucleotide salvage		-2.2	5.4	3.8	28162	23	913	4	0.44	0.22	1633|4860|7083|7378	DCK|PNP|TK1|UPP1	-1.9	24hr
Reactome Gene Sets	6	R-HSA-196108	Pregnenolone biosynthesis		-2.2	7.7	4.3	28162	12	913	3	0.33	0.19	706|2230|83930	TSPO|FDX1|STARD3NL	-1.9	24hr
Reactome Gene Sets	6	R-HSA-933543	NF-kB activation through FADD/RIP-1 pathway mediated by caspase-8 and -10		-2.2	7.7	4.3	28162	12	913	3	0.33	0.19	841|1147|8772	CASP8|CHUK|FADD	-1.9	24hr
Reactome Gene Sets	6	R-HSA-1474151	Tetrahydrobiopterin (BH4) synthesis, recycling, salvage and regulation		-2.2	7.7	4.3	28162	12	913	3	0.33	0.19	801|1719|2644	CALM1|DHFR|GCHFR	-1.9	24hr
Reactome Gene Sets	6	R-HSA-5617833	Cilium Assembly		-2.2	2.1	3	28162	201	913	14	1.5	0.41	3842|5347|9657|9738|23322|27241|51098|51668|57539|79809|83658|84747|84902|149371	TNPO1|PLK1|IQCB1|CCP110|RPGRIP1L|BBS9|IFT52|HSPB11|WDR35|TTC21B|DYNLRB1|UNC119B|CEP89|EXOC8	-1.9	24hr
Reactome Gene Sets	6	R-HSA-1280218	Adaptive Immune System		-2.2	1.5	2.7	28162	763	913	38	4.2	0.66	695|801|991|996|1147|3146|3693|3832|4772|4794|5058|5335|5525|5691|5721|5879|6654|7097|7189|7335|7529|9341|9604|9978|10213|10422|10425|11004|11065|11120|11146|23304|25847|27338|55905|64223|84676|89122	BTK|CALM1|CDC20|CDC27|CHUK|HMGB1|ITGB5|KIF11|NFATC1|NFKBIE|PAK1|PLCG1|PPP2R5A|PSMB3|PSME2|RAC1|SOS1|TLR2|TRAF6|UBE2V1|YWHAB|VAMP3|RNF14|RBX1|PSMD14|UBAC1|ARIH2|KIF2C|UBE2C|BTN2A1|GLMN|UBR2|ANAPC13|UBE2S|RNF114|MLST8|TRIM63|TRIM4	-1.9	24hr
Reactome Gene Sets	6	R-HSA-446652	Interleukin-1 family signaling		-2.2	2.4	3.1	28162	141	913	11	1.2	0.36	351|1147|3146|3654|5691|5721|7189|7335|9978|10213|10454	APP|CHUK|HMGB1|IRAK1|PSMB3|PSME2|TRAF6|UBE2V1|RBX1|PSMD14|TAB1	-1.9	24hr
Reactome Gene Sets	6	R-HSA-5689901	Metalloprotease DUBs		-2.2	4.2	3.5	28162	37	913	5	0.55	0.24	8338|10213|10617|92815|317772	H2AC20|PSMD14|STAMBP|H2AW|H2AC21	-1.9	24hr
Reactome Gene Sets	6	R-HSA-5668914	Diseases of metabolism		-2.2	2	2.9	28162	245	913	16	1.8	0.43	21|411|1594|1605|2230|2582|4351|6385|7172|9526|25974|27249|54344|56913|56922|79868	ABCA3|ARSB|CYP27B1|DAG1|FDX1|GALE|MPI|SDC4|TPMT|MPDU1|MMACHC|MMADHC|DPM3|C1GALT1|MCCC1|ALG13	-1.9	24hr
Reactome Gene Sets	6	R-HSA-75153	Apoptotic execution phase		-2.2	3.6	3.4	28162	52	913	6	0.66	0.27	329|841|3006|3146|63967|100506658	BIRC2|CASP8|H1-2|HMGB1|CLSPN|OCLN	-1.9	24hr
Reactome Gene Sets	6	R-HSA-5621481	C-type lectin receptors (CLRs)		-2.2	2.4	3	28162	142	913	11	1.2	0.36	801|841|1147|4772|5058|5691|5721|7189|7335|10213|10454	CALM1|CASP8|CHUK|NFATC1|PAK1|PSMB3|PSME2|TRAF6|UBE2V1|PSMD14|TAB1	-1.9	24hr
Reactome Gene Sets	6	R-HSA-181438	Toll Like Receptor 2 (TLR2) Cascade		-2.2	2.7	3.1	28162	104	913	9	0.99	0.33	351|695|1147|3146|3654|7097|7189|7335|10454	APP|BTK|CHUK|HMGB1|IRAK1|TLR2|TRAF6|UBE2V1|TAB1	-1.9	24hr
Reactome Gene Sets	6	R-HSA-168179	Toll Like Receptor TLR1:TLR2 Cascade		-2.2	2.7	3.1	28162	104	913	9	0.99	0.33	351|695|1147|3146|3654|7097|7189|7335|10454	APP|BTK|CHUK|HMGB1|IRAK1|TLR2|TRAF6|UBE2V1|TAB1	-1.9	24hr
Reactome Gene Sets	6	R-HSA-196849	Metabolism of water-soluble vitamins and cofactors		-2.2	2.5	3.1	28162	123	913	10	1.1	0.34	1719|6515|8884|9446|25974|27249|55739|56922|60490|79581	DHFR|SLC2A3|SLC5A6|GSTO1|MMACHC|MMADHC|NAXD|MCCC1|PPCDC|SLC52A2	-1.9	24hr
Reactome Gene Sets	6	R-HSA-450302	activated TAK1 mediates p38 MAPK activation		-2.2	5.1	3.7	28162	24	913	4	0.44	0.22	3654|7189|7335|10454	IRAK1|TRAF6|UBE2V1|TAB1	-1.9	24hr
Reactome Gene Sets	6	R-HSA-166208	mTORC1-mediated signalling		-2.2	5.1	3.7	28162	24	913	4	0.44	0.22	6198|7529|8649|64223	RPS6KB1|YWHAB|LAMTOR3|MLST8	-1.9	24hr
Reactome Gene Sets	6	R-HSA-933542	TRAF6 mediated NF-kB activation		-2.2	5.1	3.7	28162	24	913	4	0.44	0.22	351|1147|3146|7189	APP|CHUK|HMGB1|TRAF6	-1.9	24hr
Reactome Gene Sets	6	R-HSA-1236975	Antigen processing-Cross presentation		-2.1	2.6	3.1	28162	105	913	9	0.99	0.33	695|1147|3146|3693|5691|5721|7097|9341|10213	BTK|CHUK|HMGB1|ITGB5|PSMB3|PSME2|TLR2|VAMP3|PSMD14	-1.9	24hr
Reactome Gene Sets	6	R-HSA-9707564	Cytoprotection by HMOX1		-2.1	2.5	3	28162	124	913	10	1.1	0.34	213|571|1353|1460|5691|5721|6341|9978|10213|79718	ALB|BACH1|COX11|CSNK2B|PSMB3|PSME2|SCO1|RBX1|PSMD14|TBL1XR1	-1.9	24hr
Reactome Gene Sets	6	R-HSA-5419276	Mitochondrial translation termination		-2.1	2.8	3.1	28162	87	913	8	0.88	0.31	28998|51021|51642|54460|55052|64432|64951|64983	MRPL13|MRPS16|MRPL48|MRPS21|MRPL20|MRPS25|MRPS24|MRPL32	-1.9	24hr
Reactome Gene Sets	6	R-HSA-5368286	Mitochondrial translation initiation		-2.1	2.8	3.1	28162	87	913	8	0.88	0.31	28998|51021|51642|54460|55052|64432|64951|64983	MRPL13|MRPS16|MRPL48|MRPS21|MRPL20|MRPS25|MRPS24|MRPL32	-1.9	24hr
Reactome Gene Sets	6	R-HSA-9013407	RHOH GTPase cycle		-2.1	4.1	3.5	28162	38	913	5	0.55	0.24	2631|5058|9341|9528|55717	NIPSNAP2|PAK1|VAMP3|TMEM59|WDR11	-1.9	24hr
Reactome Gene Sets	6	R-HSA-209543	p75NTR recruits signalling complexes		-2.1	7.1	4	28162	13	913	3	0.33	0.19	3654|5584|7189	IRAK1|PRKCI|TRAF6	-1.9	24hr
Reactome Gene Sets	6	R-HSA-1362409	Mitochondrial iron-sulfur cluster biogenesis		-2.1	7.1	4	28162	13	913	3	0.33	0.19	2230|2395|57128	FDX1|FXN|LYRM4	-1.9	24hr
Reactome Gene Sets	6	R-HSA-5620924	Intraflagellar transport		-2.1	3.4	3.3	28162	54	913	6	0.66	0.27	3842|51098|51668|57539|79809|83658	TNPO1|IFT52|HSPB11|WDR35|TTC21B|DYNLRB1	-1.8	24hr
Reactome Gene Sets	6	R-HSA-69273	Cyclin A/B1/B2 associated events during G2/M transition		-2.1	4.9	3.6	28162	25	913	4	0.44	0.22	890|891|1022|5347	CCNA2|CCNB1|CDK7|PLK1	-1.8	24hr
Reactome Gene Sets	6	R-HSA-937041	IKK complex recruitment mediated by RIP1		-2.1	4.9	3.6	28162	25	913	4	0.44	0.22	329|1147|7189|7335	BIRC2|CHUK|TRAF6|UBE2V1	-1.8	24hr
Reactome Gene Sets	6	R-HSA-4551638	SUMOylation of chromatin organization proteins		-2.1	3	3.2	28162	71	913	7	0.77	0.29	4927|6015|9972|11097|55706|57332|348995	NUP88|RING1|NUP153|NUP42|NDC1|CBX8|NUP43	-1.8	24hr
Reactome Gene Sets	6	R-HSA-163200	Respiratory electron transport, ATP synthesis by chemiosmotic coupling, and heat production by uncoupling proteins.		-2.1	2.4	3	28162	127	913	10	1.1	0.34	1353|4702|6341|7388|29796|51103|51300|55471|55967|374291	COX11|NDUFA8|SCO1|UQCRH|UQCR10|NDUFAF1|TIMMDC1|NDUFAF7|NDUFA12|NDUFS7	-1.8	24hr
Reactome Gene Sets	6	R-HSA-9679506	SARS-CoV Infections		-2.1	2.3	2.9	28162	147	913	11	1.2	0.36	480|1603|2530|2932|9112|10280|11282|51185|51652|53615|64426	ATP1A4|DAD1|FUT8|GSK3B|MTA1|SIGMAR1|MGAT4B|CRBN|CHMP3|MBD3|SUDS3	-1.8	24hr
Reactome Gene Sets	6	R-HSA-8876198	RAB GEFs exchange GTP for GDP on RABs		-2.1	2.7	3	28162	90	913	8	0.88	0.31	3257|5868|5869|6399|22879|84079|160518|201475	HPS1|RAB5A|RAB5B|TRAPPC2|MON1B|ANKRD27|DENND5B|RAB12	-1.8	24hr
Reactome Gene Sets	6	R-HSA-1236974	ER-Phagosome pathway		-2.1	2.7	3	28162	90	913	8	0.88	0.31	695|1147|3146|5691|5721|7097|9341|10213	BTK|CHUK|HMGB1|PSMB3|PSME2|TLR2|VAMP3|PSMD14	-1.8	24hr
Reactome Gene Sets	6	R-HSA-1474290	Collagen formation		-2.1	2.7	3	28162	90	913	8	0.88	0.31	1292|1294|1303|4017|5351|5352|55214|80781	COL6A2|COL7A1|COL12A1|LOXL2|PLOD1|PLOD2|P3H2|COL18A1	-1.8	24hr
Reactome Gene Sets	6	R-HSA-1912422	Pre-NOTCH Expression and Processing		-2	2.5	3	28162	109	913	9	0.99	0.33	3014|4343|5584|8338|8350|10959|56983|94239|128312	H2AX|MOV10|PRKCI|H2AC20|H3C1|TMED2|POGLUT1|H2AZ2|H2BU1	-1.8	24hr
Reactome Gene Sets	6	R-HSA-69017	CDK-mediated phosphorylation and removal of Cdc6		-2	3	3.1	28162	73	913	7	0.77	0.29	890|996|5691|5721|10213|11065|27338	CCNA2|CDC27|PSMB3|PSME2|PSMD14|UBE2C|UBE2S	-1.8	24hr
Reactome Gene Sets	6	R-HSA-5250924	B-WICH complex positively regulates rRNA expression		-2	2.7	3	28162	91	913	8	0.88	0.31	2932|3014|5435|8338|8350|94239|128312|221830	GSK3B|H2AX|POLR2F|H2AC20|H3C1|H2AZ2|H2BU1|POLR1F	-1.8	24hr
Reactome Gene Sets	6	R-HSA-5467337	APC truncation mutants have impaired AXIN binding		-2	6.6	3.8	28162	14	913	3	0.33	0.19	1452|2932|5525	CSNK1A1|GSK3B|PPP2R5A	-1.8	24hr
Reactome Gene Sets	6	R-HSA-4839735	Signaling by AXIN mutants		-2	6.6	3.8	28162	14	913	3	0.33	0.19	1452|2932|5525	CSNK1A1|GSK3B|PPP2R5A	-1.8	24hr
Reactome Gene Sets	6	R-HSA-975110	TRAF6 mediated IRF7 activation in TLR7/8 or 9 signaling		-2	6.6	3.8	28162	14	913	3	0.33	0.19	3654|7189|7335	IRAK1|TRAF6|UBE2V1	-1.8	24hr
Reactome Gene Sets	6	R-HSA-4839744	Signaling by APC mutants		-2	6.6	3.8	28162	14	913	3	0.33	0.19	1452|2932|5525	CSNK1A1|GSK3B|PPP2R5A	-1.8	24hr
Reactome Gene Sets	6	R-HSA-4839748	Signaling by AMER1 mutants		-2	6.6	3.8	28162	14	913	3	0.33	0.19	1452|2932|5525	CSNK1A1|GSK3B|PPP2R5A	-1.8	24hr
Reactome Gene Sets	6	R-HSA-428540	Activation of RAC1		-2	6.6	3.8	28162	14	913	3	0.33	0.19	5058|5879|6654	PAK1|RAC1|SOS1	-1.8	24hr
Reactome Gene Sets	6	R-HSA-5467340	AXIN missense mutants destabilize the destruction complex		-2	6.6	3.8	28162	14	913	3	0.33	0.19	1452|2932|5525	CSNK1A1|GSK3B|PPP2R5A	-1.8	24hr
Reactome Gene Sets	6	R-HSA-5467348	Truncations of AMER1 destabilize the destruction complex		-2	6.6	3.8	28162	14	913	3	0.33	0.19	1452|2932|5525	CSNK1A1|GSK3B|PPP2R5A	-1.8	24hr
Reactome Gene Sets	6	R-HSA-162594	Early Phase of HIV Life Cycle		-2	6.6	3.8	28162	14	913	3	0.33	0.19	3981|7518|8815	LIG4|XRCC4|BANF1	-1.8	24hr
Reactome Gene Sets	6	R-HSA-1474244	Extracellular matrix organization		-2	1.8	2.7	28162	301	913	18	2	0.46	2|351|1292|1294|1303|1605|3693|3908|3911|4017|5054|5351|5352|6385|6868|7448|55214|80781	A2M|APP|COL6A2|COL7A1|COL12A1|DAG1|ITGB5|LAMA2|LAMA5|LOXL2|SERPINE1|PLOD1|PLOD2|SDC4|ADAM17|VTN|P3H2|COL18A1	-1.8	24hr
Reactome Gene Sets	6	R-HSA-73884	Base Excision Repair		-2	2.7	3	28162	92	913	8	0.88	0.31	328|3014|5427|5981|7374|8338|94239|128312	APEX1|H2AX|POLE2|RFC1|UNG|H2AC20|H2AZ2|H2BU1	-1.8	24hr
Reactome Gene Sets	6	R-HSA-165159	MTOR signalling		-2	3.8	3.2	28162	41	913	5	0.55	0.24	6198|7248|7529|8649|64223	RPS6KB1|TSC1|YWHAB|LAMTOR3|MLST8	-1.8	24hr
Reactome Gene Sets	6	R-HSA-6799198	Complex I biogenesis		-2	3.2	3.1	28162	57	913	6	0.66	0.27	4702|51103|51300|55471|55967|374291	NDUFA8|NDUFAF1|TIMMDC1|NDUFAF7|NDUFA12|NDUFS7	-1.8	24hr
Reactome Gene Sets	6	R-HSA-5683057	MAPK family signaling cascades		-2	1.8	2.7	28162	325	913	19	2.1	0.47	402|409|801|818|4343|5058|5525|5691|5721|5879|6654|7529|8202|8649|9978|10213|23179|51125|84292	ARL2|ARRB2|CALM1|CAMK2G|MOV10|PAK1|PPP2R5A|PSMB3|PSME2|RAC1|SOS1|YWHAB|NCOA3|LAMTOR3|RBX1|PSMD14|RGL1|GOLGA7|WDR83	-1.8	24hr
Reactome Gene Sets	6	R-HSA-9012999	RHO GTPase cycle		-2	1.7	2.6	28162	443	913	24	2.6	0.53	1794|1894|2245|2631|5058|5361|5879|6654|7171|9341|9459|9528|9710|9738|9928|23013|26092|28964|51479|54443|55717|85415|90627|116985	DOCK2|ECT2|FGD1|NIPSNAP2|PAK1|PLXNA1|RAC1|SOS1|TPM4|VAMP3|ARHGEF6|TMEM59|GARRE1|CCP110|KIF14|SPEN|TOR1AIP1|GIT1|ANKFY1|ANLN|WDR11|RHPN2|STARD13|ARAP1	-1.8	24hr
Reactome Gene Sets	6	R-HSA-983705	Signaling by the B Cell Receptor (BCR)		-2	2.5	2.9	28162	112	913	9	0.99	0.33	695|801|1147|4772|4794|5691|5721|6654|10213	BTK|CALM1|CHUK|NFATC1|NFKBIE|PSMB3|PSME2|SOS1|PSMD14	-1.7	24hr
Reactome Gene Sets	6	R-HSA-159236	Transport of Mature mRNA derived from an Intron-Containing Transcript		-2	2.9	3	28162	75	913	7	0.77	0.29	4927|8563|9972|11097|22916|55706|348995	NUP88|THOC5|NUP153|NUP42|NCBP2|NDC1|NUP43	-1.7	24hr
Reactome Gene Sets	6	R-HSA-163841	Gamma carboxylation, hypusine formation and arylsulfatase activation		-2	3.7	3.2	28162	42	913	5	0.55	0.24	411|1725|1801|1802|79672	ARSB|DHPS|DPH1|DPH2|FN3KRP	-1.7	24hr
Reactome Gene Sets	6	R-HSA-5358752	T41 mutants of beta-catenin aren't phosphorylated		-1.9	6.2	3.7	28162	15	913	3	0.33	0.19	1452|2932|5525	CSNK1A1|GSK3B|PPP2R5A	-1.7	24hr
Reactome Gene Sets	6	R-HSA-5358749	S37 mutants of beta-catenin aren't phosphorylated		-1.9	6.2	3.7	28162	15	913	3	0.33	0.19	1452|2932|5525	CSNK1A1|GSK3B|PPP2R5A	-1.7	24hr
Reactome Gene Sets	6	R-HSA-4839743	Signaling by CTNNB1 phospho-site mutants		-1.9	6.2	3.7	28162	15	913	3	0.33	0.19	1452|2932|5525	CSNK1A1|GSK3B|PPP2R5A	-1.7	24hr
Reactome Gene Sets	6	R-HSA-5358751	S45 mutants of beta-catenin aren't phosphorylated		-1.9	6.2	3.7	28162	15	913	3	0.33	0.19	1452|2932|5525	CSNK1A1|GSK3B|PPP2R5A	-1.7	24hr
Reactome Gene Sets	6	R-HSA-5358747	S33 mutants of beta-catenin aren't phosphorylated		-1.9	6.2	3.7	28162	15	913	3	0.33	0.19	1452|2932|5525	CSNK1A1|GSK3B|PPP2R5A	-1.7	24hr
Reactome Gene Sets	6	R-HSA-5339716	Signaling by GSK3beta mutants		-1.9	6.2	3.7	28162	15	913	3	0.33	0.19	1452|2932|5525	CSNK1A1|GSK3B|PPP2R5A	-1.7	24hr
Reactome Gene Sets	6	R-HSA-427389	ERCC6 (CSB) and EHMT2 (G9a) positively regulate rRNA expression		-1.9	2.8	2.9	28162	76	913	7	0.77	0.29	3014|8338|8350|9112|53615|94239|128312	H2AX|H2AC20|H3C1|MTA1|MBD3|H2AZ2|H2BU1	-1.7	24hr
Reactome Gene Sets	6	R-HSA-8878171	Transcriptional regulation by RUNX1		-1.9	1.9	2.7	28162	239	913	15	1.6	0.42	1022|1460|3014|4343|5691|5721|6015|8338|8350|10213|55904|57332|94239|128312|100506658	CDK7|CSNK2B|H2AX|MOV10|PSMB3|PSME2|RING1|H2AC20|H3C1|PSMD14|KMT2E|CBX8|H2AZ2|H2BU1|OCLN	-1.7	24hr
Reactome Gene Sets	6	R-HSA-193648	NRAGE signals death through JNK		-1.9	3.1	3	28162	59	913	6	0.66	0.27	1894|2245|5879|6654|9459|9500	ECT2|FGD1|RAC1|SOS1|ARHGEF6|MAGED1	-1.7	24hr
Reactome Gene Sets	6	R-HSA-3000171	Non-integrin membrane-ECM interactions		-1.9	3.1	3	28162	59	913	6	0.66	0.27	1605|3693|3908|3911|6385|7448	DAG1|ITGB5|LAMA2|LAMA5|SDC4|VTN	-1.7	24hr
Reactome Gene Sets	6	R-HSA-5619115	Disorders of transmembrane transporters		-1.9	2.1	2.7	28162	175	913	12	1.3	0.38	21|4891|4927|5691|5721|6566|7355|9972|10213|11097|55706|348995	ABCA3|SLC11A2|NUP88|PSMB3|PSME2|SLC16A1|SLC35A2|NUP153|PSMD14|NUP42|NDC1|NUP43	-1.7	24hr
Reactome Gene Sets	6	R-HSA-5625740	RHO GTPases activate PKNs		-1.9	2.6	2.9	28162	95	913	8	0.88	0.31	3014|5058|5879|7529|8338|8350|94239|128312	H2AX|PAK1|RAC1|YWHAB|H2AC20|H3C1|H2AZ2|H2BU1	-1.7	24hr
Reactome Gene Sets	6	R-HSA-75067	Processing of Capped Intronless Pre-mRNA		-1.9	4.4	3.3	28162	28	913	4	0.44	0.22	7884|8106|22916|81608	SLBP|PABPN1|NCBP2|FIP1L1	-1.7	24hr
Reactome Gene Sets	6	R-HSA-69205	G1/S-Specific Transcription		-1.9	4.4	3.3	28162	28	913	4	0.44	0.22	1719|4998|6241|7083	DHFR|ORC1|RRM2|TK1	-1.7	24hr
Reactome Gene Sets	6	R-HSA-6782315	tRNA modification in the nucleus and cytosol		-1.9	3.6	3.1	28162	43	913	5	0.55	0.24	54920|90353|91801|221078|348180	DUS2|CTU1|ALKBH8|NSUN6|CTU2	-1.7	24hr
Reactome Gene Sets	6	R-HSA-5696395	Formation of Incision Complex in GG-NER		-1.9	3.6	3.1	28162	43	913	5	0.55	0.24	1022|2067|2965|9978|404672	CDK7|ERCC1|GTF2H1|RBX1|GTF2H5	-1.7	24hr
Reactome Gene Sets	6	R-HSA-5655253	Signaling by FGFR2 in disease		-1.9	3.6	3.1	28162	43	913	5	0.55	0.24	5335|5433|5435|6654|22916	PLCG1|POLR2D|POLR2F|SOS1|NCBP2	-1.7	24hr
Reactome Gene Sets	6	R-HSA-983168	Antigen processing: Ubiquitination & Proteasome degradation		-1.9	1.8	2.6	28162	309	913	18	2	0.46	991|996|5691|5721|7335|9604|9978|10213|10422|10425|11065|11146|23304|25847|27338|55905|84676|89122	CDC20|CDC27|PSMB3|PSME2|UBE2V1|RNF14|RBX1|PSMD14|UBAC1|ARIH2|UBE2C|GLMN|UBR2|ANAPC13|UBE2S|RNF114|TRIM63|TRIM4	-1.7	24hr
Reactome Gene Sets	6	R-HSA-5610785	GLI3 is processed to GLI3R by the proteasome		-1.9	3.1	3	28162	60	913	6	0.66	0.27	1452|2932|5691|5721|9978|10213	CSNK1A1|GSK3B|PSMB3|PSME2|RBX1|PSMD14	-1.7	24hr
Reactome Gene Sets	6	R-HSA-5610783	Degradation of GLI2 by the proteasome		-1.9	3.1	3	28162	60	913	6	0.66	0.27	1452|2932|5691|5721|9978|10213	CSNK1A1|GSK3B|PSMB3|PSME2|RBX1|PSMD14	-1.7	24hr
Reactome Gene Sets	6	R-HSA-913531	Interferon Signaling		-1.9	2	2.6	28162	199	913	13	1.4	0.39	818|3433|3434|3437|3841|4927|4940|5335|9972|10346|11097|55706|348995	CAMK2G|IFIT2|IFIT1|IFIT3|KPNA5|NUP88|OAS3|PLCG1|NUP153|TRIM22|NUP42|NDC1|NUP43	-1.7	24hr
Reactome Gene Sets	6	R-HSA-5205647	Mitophagy		-1.9	4.3	3.2	28162	29	913	4	0.44	0.22	1460|9140|401505|100188893	CSNK2B|ATG12|TOMM5|TOMM6	-1.7	24hr
Reactome Gene Sets	6	R-HSA-5218920	VEGFR2 mediated vascular permeability		-1.9	4.3	3.2	28162	29	913	4	0.44	0.22	801|5058|5879|64223	CALM1|PAK1|RAC1|MLST8	-1.7	24hr
Reactome Gene Sets	6	R-HSA-399956	CRMPs in Sema3A signaling		-1.9	5.8	3.5	28162	16	913	3	0.33	0.19	2242|2932|5361	FES|GSK3B|PLXNA1	-1.7	24hr
Reactome Gene Sets	6	R-HSA-156711	Polo-like kinase mediated events		-1.9	5.8	3.5	28162	16	913	3	0.33	0.19	891|1063|5347	CCNB1|CENPF|PLK1	-1.7	24hr
Reactome Gene Sets	6	R-HSA-193639	p75NTR signals via NF-kB		-1.9	5.8	3.5	28162	16	913	3	0.33	0.19	3654|5584|7189	IRAK1|PRKCI|TRAF6	-1.7	24hr
Reactome Gene Sets	6	R-HSA-1660516	Synthesis of PIPs at the early endosome membrane		-1.9	5.8	3.5	28162	16	913	3	0.33	0.19	5286|22876|54893	PIK3C2A|INPP5F|MTMR10	-1.7	24hr
Reactome Gene Sets	6	R-HSA-3214858	RMTs methylate histone arginines		-1.8	2.7	2.8	28162	79	913	7	0.77	0.29	3014|8338|8350|10419|92815|94239|317772	H2AX|H2AC20|H3C1|PRMT5|H2AW|H2AZ2|H2AC21	-1.7	24hr
Reactome Gene Sets	6	R-HSA-5693607	Processing of DNA double-strand break ends		-1.8	2.5	2.8	28162	98	913	8	0.88	0.31	890|3014|3364|5531|51588|54962|63967|128312	CCNA2|H2AX|HUS1|PPP4C|PIAS4|TIPIN|CLSPN|H2BU1	-1.7	24hr
Reactome Gene Sets	6	R-HSA-5619102	SLC transporter disorders		-1.8	2.5	2.8	28162	98	913	8	0.88	0.31	4891|4927|6566|7355|9972|11097|55706|348995	SLC11A2|NUP88|SLC16A1|SLC35A2|NUP153|NUP42|NDC1|NUP43	-1.7	24hr
Reactome Gene Sets	6	R-HSA-3899300	SUMOylation of transcription cofactors		-1.8	3.4	3	28162	45	913	5	0.55	0.24	4152|6015|10521|51588|57332	MBD1|RING1|DDX17|PIAS4|CBX8	-1.6	24hr
Reactome Gene Sets	6	R-HSA-416482	G alpha (12/13) signalling events		-1.8	2.7	2.8	28162	80	913	7	0.77	0.29	695|1894|2245|2768|2787|6654|9459	BTK|ECT2|FGD1|GNA12|GNG5|SOS1|ARHGEF6	-1.6	24hr
Reactome Gene Sets	6	R-HSA-2559586	DNA Damage/Telomere Stress Induced Senescence		-1.8	2.7	2.8	28162	80	913	7	0.77	0.29	890|3006|3014|7290|8338|94239|128312	CCNA2|H1-2|H2AX|HIRA|H2AC20|H2AZ2|H2BU1	-1.6	24hr
Reactome Gene Sets	6	R-HSA-6811434	COPI-dependent Golgi-to-ER retrograde traffic		-1.8	2.5	2.7	28162	99	913	8	0.88	0.31	547|662|3832|3833|10959|11004|22818|23303	KIF1A|BNIP1|KIF11|KIFC1|TMED2|KIF2C|COPZ1|KIF13B	-1.6	24hr
Reactome Gene Sets	6	R-HSA-5357956	TNFR1-induced NFkappaB signaling pathway		-1.8	4.1	3.1	28162	30	913	4	0.44	0.22	329|1147|10454|55072	BIRC2|CHUK|TAB1|RNF31	-1.6	24hr
Reactome Gene Sets	6	R-HSA-2424491	DAP12 signaling		-1.8	4.1	3.1	28162	30	913	4	0.44	0.22	695|5335|5879|6654	BTK|PLCG1|RAC1|SOS1	-1.6	24hr
Reactome Gene Sets	6	R-HSA-3000157	Laminin interactions		-1.8	4.1	3.1	28162	30	913	4	0.44	0.22	1294|3908|3911|80781	COL7A1|LAMA2|LAMA5|COL18A1	-1.6	24hr
Reactome Gene Sets	6	R-HSA-73728	RNA Polymerase I Promoter Opening		-1.8	2.9	2.8	28162	63	913	6	0.66	0.27	3014|8338|8350|8932|94239|128312	H2AX|H2AC20|H3C1|MBD2|H2AZ2|H2BU1	-1.6	24hr
Reactome Gene Sets	6	R-HSA-8854214	TBC/RABGAPs		-1.8	3.4	2.9	28162	46	913	5	0.55	0.24	5868|5869|7248|11345|64786	RAB5A|RAB5B|TSC1|GABARAPL2|TBC1D15	-1.6	24hr
Reactome Gene Sets	6	R-HSA-196299	Beta-catenin phosphorylation cascade		-1.8	5.4	3.4	28162	17	913	3	0.33	0.19	1452|2932|5525	CSNK1A1|GSK3B|PPP2R5A	-1.6	24hr
Reactome Gene Sets	6	R-HSA-5602498	MyD88 deficiency (TLR2/4)		-1.8	5.4	3.4	28162	17	913	3	0.33	0.19	695|3146|7097	BTK|HMGB1|TLR2	-1.6	24hr
Reactome Gene Sets	6	R-HSA-450513	Tristetraprolin (TTP, ZFP36) binds and destabilizes mRNA		-1.8	5.4	3.4	28162	17	913	3	0.33	0.19	3842|7529|56915	TNPO1|YWHAB|EXOSC5	-1.6	24hr
Reactome Gene Sets	6	R-HSA-2871837	FCERI mediated NF-kB activation		-1.8	2.6	2.7	28162	82	913	7	0.77	0.29	1147|5691|5721|7189|7335|10213|10454	CHUK|PSMB3|PSME2|TRAF6|UBE2V1|PSMD14|TAB1	-1.6	24hr
Reactome Gene Sets	6	R-HSA-5260271	Diseases of Immune System		-1.8	4	3	28162	31	913	4	0.44	0.22	695|1147|3146|7097	BTK|CHUK|HMGB1|TLR2	-1.6	24hr
Reactome Gene Sets	6	R-HSA-5602358	Diseases associated with the TLR signaling cascade		-1.8	4	3	28162	31	913	4	0.44	0.22	695|1147|3146|7097	BTK|CHUK|HMGB1|TLR2	-1.6	24hr
Reactome Gene Sets	6	R-HSA-174084	Autodegradation of Cdh1 by Cdh1:APC/C		-1.8	2.9	2.8	28162	64	913	6	0.66	0.27	996|5691|5721|10213|11065|27338	CDC27|PSMB3|PSME2|PSMD14|UBE2C|UBE2S	-1.6	24hr
Reactome Gene Sets	6	R-HSA-425407	SLC-mediated transmembrane transport		-1.8	1.8	2.5	28162	251	913	15	1.6	0.42	213|347|402|801|4891|6515|6566|6567|6574|6582|7355|7779|8884|9123|347734	ALB|APOD|ARL2|CALM1|SLC11A2|SLC2A3|SLC16A1|SLC16A2|SLC20A1|SLC22A2|SLC35A2|SLC30A1|SLC5A6|SLC16A3|SLC35B2	-1.6	24hr
Reactome Gene Sets	6	R-HSA-1168372	Downstream signaling events of B Cell Receptor (BCR)		-1.7	2.6	2.7	28162	83	913	7	0.77	0.29	801|1147|4772|4794|5691|5721|10213	CALM1|CHUK|NFATC1|NFKBIE|PSMB3|PSME2|PSMD14	-1.6	24hr
Reactome Gene Sets	6	R-HSA-6796648	TP53 Regulates Transcription of DNA Repair Genes		-1.7	2.8	2.7	28162	65	913	6	0.66	0.27	1022|2965|5395|5433|5435|404672	CDK7|GTF2H1|PMS2|POLR2D|POLR2F|GTF2H5	-1.6	24hr
Reactome Gene Sets	6	R-HSA-373755	Semaphorin interactions		-1.7	2.8	2.7	28162	65	913	6	0.66	0.27	2242|2932|5058|5361|5879|6237	FES|GSK3B|PAK1|PLXNA1|RAC1|RRAS	-1.6	24hr
Reactome Gene Sets	6	R-HSA-9707587	Regulation of HMOX1 expression and activity		-1.7	2.8	2.7	28162	65	913	6	0.66	0.27	571|1460|5691|5721|9978|10213	BACH1|CSNK2B|PSMB3|PSME2|RBX1|PSMD14	-1.6	24hr
Reactome Gene Sets	6	R-HSA-2871796	FCERI mediated MAPK activation		-1.7	3.9	3	28162	32	913	4	0.44	0.22	5058|5335|5879|6654	PAK1|PLCG1|RAC1|SOS1	-1.6	24hr
Reactome Gene Sets	6	R-HSA-5656169	Termination of translesion DNA synthesis		-1.7	3.9	3	28162	32	913	4	0.44	0.22	5427|5981|9100|9768	POLE2|RFC1|USP10|PCLAF	-1.6	24hr
Reactome Gene Sets	6	R-HSA-456926	Thrombin signalling through proteinase activated receptors (PARs)		-1.7	3.9	3	28162	32	913	4	0.44	0.22	409|2767|2768|2787	ARRB2|GNA11|GNA12|GNG5	-1.6	24hr
Reactome Gene Sets	6	R-HSA-397795	G-protein beta:gamma signalling		-1.7	3.9	3	28162	32	913	4	0.44	0.22	695|2787|5058|9459	BTK|GNG5|PAK1|ARHGEF6	-1.6	24hr
Reactome Gene Sets	6	R-HSA-73893	DNA Damage Bypass		-1.7	3.2	2.8	28162	48	913	5	0.55	0.24	5427|5981|9100|9768|9978	POLE2|RFC1|USP10|PCLAF|RBX1	-1.6	24hr
Reactome Gene Sets	6	R-HSA-5603041	IRAK4 deficiency (TLR2/4)		-1.7	5.1	3.2	28162	18	913	3	0.33	0.19	695|3146|7097	BTK|HMGB1|TLR2	-1.6	24hr
Reactome Gene Sets	6	R-HSA-5609975	Diseases associated with glycosylation precursor biosynthesis		-1.7	5.1	3.2	28162	18	913	3	0.33	0.19	2582|4351|54344	GALE|MPI|DPM3	-1.6	24hr
Reactome Gene Sets	6	R-HSA-201681	TCF dependent signaling in response to WNT		-1.7	1.9	2.4	28162	233	913	14	1.5	0.41	1452|1460|2932|3014|5525|5691|5721|8295|8338|8350|9978|10213|94239|128312	CSNK1A1|CSNK2B|GSK3B|H2AX|PPP2R5A|PSMB3|PSME2|TRRAP|H2AC20|H3C1|RBX1|PSMD14|H2AZ2|H2BU1	-1.5	24hr
Reactome Gene Sets	6	R-HSA-168142	Toll Like Receptor 10 (TLR10) Cascade		-1.7	2.5	2.6	28162	85	913	7	0.77	0.29	351|1147|3146|3654|7189|7335|10454	APP|CHUK|HMGB1|IRAK1|TRAF6|UBE2V1|TAB1	-1.5	24hr
Reactome Gene Sets	6	R-HSA-168176	Toll Like Receptor 5 (TLR5) Cascade		-1.7	2.5	2.6	28162	85	913	7	0.77	0.29	351|1147|3146|3654|7189|7335|10454	APP|CHUK|HMGB1|IRAK1|TRAF6|UBE2V1|TAB1	-1.5	24hr
Reactome Gene Sets	6	R-HSA-975871	MyD88 cascade initiated on plasma membrane		-1.7	2.5	2.6	28162	85	913	7	0.77	0.29	351|1147|3146|3654|7189|7335|10454	APP|CHUK|HMGB1|IRAK1|TRAF6|UBE2V1|TAB1	-1.5	24hr
Reactome Gene Sets	6	R-HSA-71291	Metabolism of amino acids and derivatives		-1.7	1.6	2.3	28162	374	913	20	2.2	0.48	586|1491|1743|2639|4329|5092|5691|5721|5831|6159|6209|10213|10955|11112|22928|27034|29920|51121|56922|84890	BCAT1|CTH|DLST|GCDH|ALDH6A1|PCBD1|PSMB3|PSME2|PYCR1|RPL29|RPS15|PSMD14|SERINC3|HIBADH|SEPHS2|ACAD8|PYCR2|RPL26L1|MCCC1|ADO	-1.5	24hr
Reactome Gene Sets	6	R-HSA-2559585	Oncogene Induced Senescence		-1.7	3.7	2.9	28162	33	913	4	0.44	0.22	1030|2113|4343|6667	CDKN2B|ETS1|MOV10|SP1	-1.5	24hr
Reactome Gene Sets	6	R-HSA-69481	G2/M Checkpoints		-1.7	2	2.4	28162	168	913	11	1.2	0.36	891|3014|3364|4998|5691|5721|7529|10213|51588|63967|128312	CCNB1|H2AX|HUS1|ORC1|PSMB3|PSME2|YWHAB|PSMD14|PIAS4|CLSPN|H2BU1	-1.5	24hr
Reactome Gene Sets	6	R-HSA-983231	Factors involved in megakaryocyte development and platelet production		-1.7	2	2.4	28162	168	913	11	1.2	0.36	547|1794|3045|3832|3833|5868|5879|8350|11004|11311|23303	KIF1A|DOCK2|HBD|KIF11|KIFC1|RAB5A|RAC1|H3C1|KIF2C|VPS45|KIF13B	-1.5	24hr
Reactome Gene Sets	6	R-HSA-446203	Asparagine N-linked glycosylation		-1.7	1.7	2.3	28162	304	913	17	1.9	0.45	1294|1603|2530|4351|6399|9526|10113|10959|11282|22818|25839|29925|29926|54344|55768|64689|79868	COL7A1|DAD1|FUT8|MPI|TRAPPC2|MPDU1|PREB|TMED2|MGAT4B|COPZ1|COG4|GMPPB|GMPPA|DPM3|NGLY1|GORASP1|ALG13	-1.5	24hr
Reactome Gene Sets	6	R-HSA-8851708	Signaling by FGFR2 IIIa TM		-1.7	4.9	3.1	28162	19	913	3	0.33	0.19	5433|5435|22916	POLR2D|POLR2F|NCBP2	-1.5	24hr
Reactome Gene Sets	6	R-HSA-2995383	Initiation of Nuclear Envelope (NE) Reformation		-1.7	4.9	3.1	28162	19	913	3	0.33	0.19	891|7443|8815	CCNB1|VRK1|BANF1	-1.5	24hr
Reactome Gene Sets	6	R-HSA-77595	Processing of Intronless Pre-mRNAs		-1.7	4.9	3.1	28162	19	913	3	0.33	0.19	8106|22916|81608	PABPN1|NCBP2|FIP1L1	-1.5	24hr
Reactome Gene Sets	6	R-HSA-3928664	Ephrin signaling		-1.7	4.9	3.1	28162	19	913	3	0.33	0.19	5058|5879|28964	PAK1|RAC1|GIT1	-1.5	24hr
Reactome Gene Sets	6	R-HSA-382551	Transport of small molecules		-1.6	1.4	2.2	28162	729	913	34	3.7	0.63	2|21|22|213|338|347|402|480|527|801|818|1187|2787|4891|5691|5721|6515|6566|6567|6574|6582|6646|7355|7779|8884|9123|10213|10345|11194|26133|51761|196527|221154|347734	A2M|ABCA3|ABCB7|ALB|APOB|APOD|ARL2|ATP1A4|ATP6V0C|CALM1|CAMK2G|CLCNKA|GNG5|SLC11A2|PSMB3|PSME2|SLC2A3|SLC16A1|SLC16A2|SLC20A1|SLC22A2|SOAT1|SLC35A2|SLC30A1|SLC5A6|SLC16A3|PSMD14|TRDN|ABCB8|TRPC4AP|ATP8A2|ANO6|MICU2|SLC35B2	-1.5	24hr
Reactome Gene Sets	6	R-HSA-9670095	Inhibition of DNA recombination at telomere		-1.6	2.7	2.6	28162	68	913	6	0.66	0.27	3014|5433|5435|8338|94239|128312	H2AX|POLR2D|POLR2F|H2AC20|H2AZ2|H2BU1	-1.5	24hr
Reactome Gene Sets	6	R-HSA-5628897	TP53 Regulates Metabolic Genes		-1.6	2.5	2.5	28162	87	913	7	0.77	0.29	1353|4343|6341|7248|7529|8649|64223	COX11|MOV10|SCO1|TSC1|YWHAB|LAMTOR3|MLST8	-1.5	24hr
Reactome Gene Sets	6	R-HSA-9675108	Nervous system development		-1.6	1.5	2.2	28162	577	913	28	3.1	0.57	1292|1460|1605|2242|2932|3908|5058|5335|5361|5649|5691|5721|5879|6159|6209|6237|6585|6654|8986|9046|9978|10092|10213|11313|22916|28964|51107|51121	COL6A2|CSNK2B|DAG1|FES|GSK3B|LAMA2|PAK1|PLCG1|PLXNA1|RELN|PSMB3|PSME2|RAC1|RPL29|RPS15|RRAS|SLIT1|SOS1|RPS6KA4|DOK2|RBX1|ARPC5|PSMD14|LYPLA2|NCBP2|GIT1|APH1A|RPL26L1	-1.5	24hr
Reactome Gene Sets	6	R-HSA-422475	Axon guidance		-1.6	1.5	2.2	28162	552	913	27	3	0.56	1292|1460|1605|2242|2932|5058|5335|5361|5649|5691|5721|5879|6159|6209|6237|6585|6654|8986|9046|9978|10092|10213|11313|22916|28964|51107|51121	COL6A2|CSNK2B|DAG1|FES|GSK3B|PAK1|PLCG1|PLXNA1|RELN|PSMB3|PSME2|RAC1|RPL29|RPS15|RRAS|SLIT1|SOS1|RPS6KA4|DOK2|RBX1|ARPC5|PSMD14|LYPLA2|NCBP2|GIT1|APH1A|RPL26L1	-1.5	24hr
Reactome Gene Sets	6	R-HSA-9013424	RHOV GTPase cycle		-1.6	3.6	2.8	28162	34	913	4	0.44	0.22	5058|7171|9738|28964	PAK1|TPM4|CCP110|GIT1	-1.5	24hr
Reactome Gene Sets	6	R-HSA-114608	Platelet degranulation		-1.6	2.2	2.4	28162	129	913	9	0.99	0.33	1|2|213|351|801|5054|7873|23052|54863	A1BG|A2M|ALB|APP|CALM1|SERPINE1|MANF|ENDOD1|TOR4A	-1.5	24hr
Reactome Gene Sets	6	R-HSA-76002	Platelet activation, signaling and aggregation		-1.6	1.8	2.3	28162	263	913	15	1.6	0.42	1|2|213|351|409|801|2767|2768|2787|5054|5879|6654|7873|23052|54863	A1BG|A2M|ALB|APP|ARRB2|CALM1|GNA11|GNA12|GNG5|SERPINE1|RAC1|SOS1|MANF|ENDOD1|TOR4A	-1.5	24hr
Reactome Gene Sets	6	R-HSA-5687128	MAPK6/MAPK4 signaling		-1.6	2.4	2.5	28162	89	913	7	0.77	0.29	4343|5058|5691|5721|5879|8202|10213	MOV10|PAK1|PSMB3|PSME2|RAC1|NCOA3|PSMD14	-1.5	24hr
Reactome Gene Sets	6	R-HSA-9687136	Aberrant regulation of mitotic exit in cancer due to RB1 defects		-1.6	4.6	3	28162	20	913	3	0.33	0.19	996|11065|27338	CDC27|UBE2C|UBE2S	-1.5	24hr
Reactome Gene Sets	6	R-HSA-8964616	G beta:gamma signalling through CDC42		-1.6	4.6	3	28162	20	913	3	0.33	0.19	2787|5058|9459	GNG5|PAK1|ARHGEF6	-1.5	24hr
Reactome Gene Sets	6	R-HSA-2028269	Signaling by Hippo		-1.6	4.6	3	28162	20	913	3	0.33	0.19	7529|23286|51421	YWHAB|WWC1|AMOTL2	-1.5	24hr
Reactome Gene Sets	6	R-HSA-5625900	RHO GTPases activate CIT		-1.6	4.6	3	28162	20	913	3	0.33	0.19	5879|9055|9928	RAC1|PRC1|KIF14	-1.5	24hr
Reactome Gene Sets	6	R-HSA-196071	Metabolism of steroid hormones		-1.6	3.5	2.7	28162	35	913	4	0.44	0.22	706|2230|51170|83930	TSPO|FDX1|HSD17B11|STARD3NL	-1.5	24hr
Reactome Gene Sets	6	R-HSA-8939236	RUNX1 regulates transcription of genes involved in differentiation of HSCs		-1.6	2.1	2.4	28162	130	913	9	0.99	0.33	1022|3014|5691|5721|8338|8350|10213|94239|128312	CDK7|H2AX|PSMB3|PSME2|H2AC20|H3C1|PSMD14|H2AZ2|H2BU1	-1.5	24hr
Reactome Gene Sets	6	R-HSA-376176	Signaling by ROBO receptors		-1.6	1.8	2.3	28162	218	913	13	1.4	0.39	1605|5058|5691|5721|5879|6159|6209|6585|6654|9978|10213|22916|51121	DAG1|PAK1|PSMB3|PSME2|RAC1|RPL29|RPS15|SLIT1|SOS1|RBX1|PSMD14|NCBP2|RPL26L1	-1.5	24hr
Reactome Gene Sets	6	R-HSA-72165	mRNA Splicing - Minor Pathway		-1.6	3	2.6	28162	52	913	5	0.55	0.24	5433|5435|10262|22916|51639	POLR2D|POLR2F|SF3B4|NCBP2|SF3B6	-1.5	24hr
Reactome Gene Sets	6	R-HSA-68949	Orc1 removal from chromatin		-1.6	2.6	2.5	28162	71	913	6	0.66	0.27	890|4998|5691|5721|9978|10213	CCNA2|ORC1|PSMB3|PSME2|RBX1|PSMD14	-1.4	24hr
Reactome Gene Sets	6	R-HSA-5673000	RAF activation		-1.5	3.4	2.7	28162	36	913	4	0.44	0.22	801|818|5525|7529	CALM1|CAMK2G|PPP2R5A|YWHAB	-1.4	24hr
Reactome Gene Sets	6	R-HSA-5663213	RHO GTPases Activate WASPs and WAVEs		-1.5	3.4	2.7	28162	36	913	4	0.44	0.22	695|5879|10092|51517	BTK|RAC1|ARPC5|NCKIPSD	-1.4	24hr
Reactome Gene Sets	6	R-HSA-8956319	Nucleobase catabolism		-1.5	3.4	2.7	28162	36	913	4	0.44	0.22	957|4860|7378|131870	ENTPD5|PNP|UPP1|NUDT16	-1.4	24hr
Reactome Gene Sets	6	R-HSA-975138	TRAF6 mediated induction of NFkB and MAP kinases upon TLR7/8 or 9 activation		-1.5	2.4	2.4	28162	91	913	7	0.77	0.29	351|1147|3146|3654|7189|7335|10454	APP|CHUK|HMGB1|IRAK1|TRAF6|UBE2V1|TAB1	-1.4	24hr
Reactome Gene Sets	6	R-HSA-445144	Signal transduction by L1		-1.5	4.4	2.9	28162	21	913	3	0.33	0.19	1460|5058|5879	CSNK2B|PAK1|RAC1	-1.4	24hr
Reactome Gene Sets	6	R-HSA-5686938	Regulation of TLR by endogenous ligand		-1.5	4.4	2.9	28162	21	913	3	0.33	0.19	338|3146|7097	APOB|HMGB1|TLR2	-1.4	24hr
Reactome Gene Sets	6	R-HSA-5651801	PCNA-Dependent Long Patch Base Excision Repair		-1.5	4.4	2.9	28162	21	913	3	0.33	0.19	328|5427|5981	APEX1|POLE2|RFC1	-1.4	24hr
Reactome Gene Sets	6	R-HSA-975155	MyD88 dependent cascade initiated on endosome		-1.5	2.3	2.4	28162	92	913	7	0.77	0.29	351|1147|3146|3654|7189|7335|10454	APP|CHUK|HMGB1|IRAK1|TRAF6|UBE2V1|TAB1	-1.4	24hr
Reactome Gene Sets	6	R-HSA-9604323	Negative regulation of NOTCH4 signaling		-1.5	2.9	2.5	28162	54	913	5	0.55	0.24	5691|5721|9978|10213|10460	PSMB3|PSME2|RBX1|PSMD14|TACC3	-1.4	24hr
Reactome Gene Sets	6	R-HSA-76005	Response to elevated platelet cytosolic Ca2+		-1.5	2.1	2.3	28162	134	913	9	0.99	0.33	1|2|213|351|801|5054|7873|23052|54863	A1BG|A2M|ALB|APP|CALM1|SERPINE1|MANF|ENDOD1|TOR4A	-1.4	24hr
Reactome Gene Sets	6	R-HSA-157579	Telomere Maintenance		-1.5	2.2	2.3	28162	113	913	8	0.88	0.31	890|3014|5433|5435|5981|8338|94239|128312	CCNA2|H2AX|POLR2D|POLR2F|RFC1|H2AC20|H2AZ2|H2BU1	-1.4	24hr
Reactome Gene Sets	6	R-HSA-212300	PRC2 methylates histones and DNA		-1.5	2.5	2.4	28162	73	913	6	0.66	0.27	2146|3014|8338|8350|94239|128312	EZH2|H2AX|H2AC20|H3C1|H2AZ2|H2BU1	-1.4	24hr
Reactome Gene Sets	6	R-HSA-9710421	Defective pyroptosis		-1.5	2.5	2.4	28162	73	913	6	0.66	0.27	2146|3014|8338|8350|94239|128312	EZH2|H2AX|H2AC20|H3C1|H2AZ2|H2BU1	-1.4	24hr
Reactome Gene Sets	6	R-HSA-9029569	NR1H3 & NR1H2 regulate gene expression linked to cholesterol transport and efflux		-1.5	3.3	2.6	28162	37	913	4	0.44	0.22	347|4343|9682|79718	APOD|MOV10|KDM4A|TBL1XR1	-1.4	24hr
Reactome Gene Sets	6	R-HSA-1912408	Pre-NOTCH Transcription and Translation		-1.5	2.3	2.3	28162	93	913	7	0.77	0.29	3014|4343|5584|8338|8350|94239|128312	H2AX|MOV10|PRKCI|H2AC20|H3C1|H2AZ2|H2BU1	-1.4	24hr
Reactome Gene Sets	6	R-HSA-168181	Toll Like Receptor 7/8 (TLR7/8) Cascade		-1.5	2.3	2.3	28162	93	913	7	0.77	0.29	351|1147|3146|3654|7189|7335|10454	APP|CHUK|HMGB1|IRAK1|TRAF6|UBE2V1|TAB1	-1.4	24hr
Reactome Gene Sets	6	R-HSA-71406	Pyruvate metabolism and Citric Acid (TCA) cycle		-1.5	2.8	2.5	28162	55	913	5	0.55	0.24	1743|6566|9123|54704|79944	DLST|SLC16A1|SLC16A3|PDP1|L2HGDH	-1.4	24hr
Reactome Gene Sets	6	R-HSA-429914	Deadenylation-dependent mRNA decay		-1.5	2.8	2.5	28162	55	913	5	0.55	0.24	9337|25904|27257|56915|80349	CNOT8|CNOT10|LSM1|EXOSC5|WDR61	-1.4	24hr
Reactome Gene Sets	6	R-HSA-1980143	Signaling by NOTCH1		-1.5	2.5	2.4	28162	74	913	6	0.66	0.27	409|6868|9978|10014|51107|79718	ARRB2|ADAM17|RBX1|HDAC5|APH1A|TBL1XR1	-1.4	24hr
Reactome Gene Sets	6	R-HSA-3296482	Defects in vitamin and cofactor metabolism		-1.5	4.2	2.8	28162	22	913	3	0.33	0.19	25974|27249|56922	MMACHC|MMADHC|MCCC1	-1.4	24hr
Reactome Gene Sets	6	R-HSA-5205685	PINK1-PRKN Mediated Mitophagy		-1.5	4.2	2.8	28162	22	913	3	0.33	0.19	9140|401505|100188893	ATG12|TOMM5|TOMM6	-1.4	24hr
Reactome Gene Sets	6	R-HSA-5696394	DNA Damage Recognition in GG-NER		-1.5	3.2	2.5	28162	38	913	4	0.44	0.22	7528|9978|10445|10920	YY1|RBX1|MCRS1|COPS8	-1.4	24hr
Reactome Gene Sets	6	R-HSA-111465	Apoptotic cleavage of cellular proteins		-1.5	3.2	2.5	28162	38	913	4	0.44	0.22	329|841|63967|100506658	BIRC2|CASP8|CLSPN|OCLN	-1.4	24hr
Reactome Gene Sets	6	R-HSA-202733	Cell surface interactions at the vascular wall		-1.5	2	2.2	28162	137	913	9	0.99	0.33	338|5335|6385|6566|6654|8795|8797|9046|9123	APOB|PLCG1|SDC4|SLC16A1|SOS1|TNFRSF10B|TNFRSF10A|DOK2|SLC16A3	-1.4	24hr
Reactome Gene Sets	6	R-HSA-2151201	Transcriptional activation of mitochondrial biogenesis		-1.5	2.8	2.4	28162	56	913	5	0.55	0.24	801|4209|4899|51106|79718	CALM1|MEF2D|NRF1|TFB1M|TBL1XR1	-1.4	24hr
Reactome Gene Sets	6	R-HSA-9711123	Cellular response to chemical stress		-1.4	1.9	2.2	28162	160	913	10	1.1	0.34	213|571|1353|1460|5691|5721|6341|9978|10213|79718	ALB|BACH1|COX11|CSNK2B|PSMB3|PSME2|SCO1|RBX1|PSMD14|TBL1XR1	-1.3	24hr
Reactome Gene Sets	6	R-HSA-168138	Toll Like Receptor 9 (TLR9) Cascade		-1.4	2.2	2.2	28162	96	913	7	0.77	0.29	351|1147|3146|3654|7189|7335|10454	APP|CHUK|HMGB1|IRAK1|TRAF6|UBE2V1|TAB1	-1.3	24hr
Reactome Gene Sets	6	R-HSA-110313	Translesion synthesis by Y family DNA polymerases bypasses lesions on DNA template		-1.4	3.2	2.5	28162	39	913	4	0.44	0.22	5427|5981|9100|9768	POLE2|RFC1|USP10|PCLAF	-1.3	24hr
Reactome Gene Sets	6	R-HSA-8853884	Transcriptional Regulation by VENTX		-1.4	3.2	2.5	28162	39	913	4	0.44	0.22	996|4343|11065|27338	CDC27|MOV10|UBE2C|UBE2S	-1.3	24hr
Reactome Gene Sets	6	R-HSA-9031628	NGF-stimulated transcription		-1.4	3.2	2.5	28162	39	913	4	0.44	0.22	2354|3727|4209|8061	FOSB|JUND|MEF2D|FOSL1	-1.3	24hr
Reactome Gene Sets	6	R-HSA-73933	Resolution of Abasic Sites (AP sites)		-1.4	3.2	2.5	28162	39	913	4	0.44	0.22	328|5427|5981|7374	APEX1|POLE2|RFC1|UNG	-1.3	24hr
Reactome Gene Sets	6	R-HSA-8932339	ROS sensing by NFE2L2		-1.4	2.7	2.4	28162	57	913	5	0.55	0.24	1460|5691|5721|9978|10213	CSNK2B|PSMB3|PSME2|RBX1|PSMD14	-1.3	24hr
Reactome Gene Sets	6	R-HSA-167242	Abortive elongation of HIV-1 transcript in the absence of Tat		-1.4	4	2.7	28162	23	913	3	0.33	0.19	5433|5435|22916	POLR2D|POLR2F|NCBP2	-1.3	24hr
Reactome Gene Sets	6	R-HSA-8936459	RUNX1 regulates genes involved in megakaryocyte differentiation and platelet function		-1.4	2.2	2.2	28162	97	913	7	0.77	0.29	3014|4343|8338|8350|55904|94239|128312	H2AX|MOV10|H2AC20|H3C1|KMT2E|H2AZ2|H2BU1	-1.3	24hr
Reactome Gene Sets	6	R-HSA-1500620	Meiosis		-1.4	2.1	2.2	28162	118	913	8	0.88	0.31	3014|3306|5888|8338|8350|23345|94239|128312	H2AX|HSPA2|RAD51|H2AC20|H3C1|SYNE1|H2AZ2|H2BU1	-1.3	24hr
Reactome Gene Sets	6	R-HSA-8852276	The role of GTSE1 in G2/M progression after G2 checkpoint		-1.4	2.4	2.3	28162	77	913	6	0.66	0.27	891|5347|5691|5721|10213|63943	CCNB1|PLK1|PSMB3|PSME2|PSMD14|FKBPL	-1.3	24hr
Reactome Gene Sets	6	R-HSA-2644602	Signaling by NOTCH1 PEST Domain Mutants in Cancer		-1.4	2.7	2.3	28162	58	913	5	0.55	0.24	6868|9978|10014|51107|79718	ADAM17|RBX1|HDAC5|APH1A|TBL1XR1	-1.3	24hr
Reactome Gene Sets	6	R-HSA-2644603	Signaling by NOTCH1 in Cancer		-1.4	2.7	2.3	28162	58	913	5	0.55	0.24	6868|9978|10014|51107|79718	ADAM17|RBX1|HDAC5|APH1A|TBL1XR1	-1.3	24hr
Reactome Gene Sets	6	R-HSA-2894862	Constitutive Signaling by NOTCH1 HD+PEST Domain Mutants		-1.4	2.7	2.3	28162	58	913	5	0.55	0.24	6868|9978|10014|51107|79718	ADAM17|RBX1|HDAC5|APH1A|TBL1XR1	-1.3	24hr
Reactome Gene Sets	6	R-HSA-2644606	Constitutive Signaling by NOTCH1 PEST Domain Mutants		-1.4	2.7	2.3	28162	58	913	5	0.55	0.24	6868|9978|10014|51107|79718	ADAM17|RBX1|HDAC5|APH1A|TBL1XR1	-1.3	24hr
Reactome Gene Sets	6	R-HSA-2894858	Signaling by NOTCH1 HD+PEST Domain Mutants in Cancer		-1.4	2.7	2.3	28162	58	913	5	0.55	0.24	6868|9978|10014|51107|79718	ADAM17|RBX1|HDAC5|APH1A|TBL1XR1	-1.3	24hr
Reactome Gene Sets	6	R-HSA-445355	Smooth Muscle Contraction		-1.4	3.1	2.4	28162	40	913	4	0.44	0.22	801|3693|5058|7171	CALM1|ITGB5|PAK1|TPM4	-1.3	24hr
Reactome Gene Sets	6	R-HSA-5674135	MAP2K and MAPK activation		-1.4	3.1	2.4	28162	40	913	4	0.44	0.22	409|7529|8649|84292	ARRB2|YWHAB|LAMTOR3|WDR83	-1.3	24hr
Reactome Gene Sets	6	R-HSA-5673001	RAF/MAP kinase cascade		-1.4	1.7	2	28162	280	913	15	1.6	0.42	402|409|801|818|5525|5691|5721|6654|7529|8649|9978|10213|23179|51125|84292	ARL2|ARRB2|CALM1|CAMK2G|PPP2R5A|PSMB3|PSME2|SOS1|YWHAB|LAMTOR3|RBX1|PSMD14|RGL1|GOLGA7|WDR83	-1.3	24hr
Reactome Gene Sets	6	R-HSA-446193	Biosynthesis of the N-glycan precursor (dolichol lipid-linked oligosaccharide, LLO) and transfer to a nascent protein		-1.4	2.4	2.2	28162	78	913	6	0.66	0.27	4351|9526|29925|29926|54344|79868	MPI|MPDU1|GMPPB|GMPPA|DPM3|ALG13	-1.3	24hr
Reactome Gene Sets	6	R-HSA-3371571	HSF1-dependent transactivation		-1.4	3.9	2.6	28162	24	913	3	0.33	0.19	818|3306|64223	CAMK2G|HSPA2|MLST8	-1.3	24hr
Reactome Gene Sets	6	R-HSA-203927	MicroRNA (miRNA) biogenesis		-1.4	3.9	2.6	28162	24	913	3	0.33	0.19	5433|5435|54487	POLR2D|POLR2F|DGCR8	-1.3	24hr
Reactome Gene Sets	6	R-HSA-5627123	RHO GTPases activate PAKs		-1.4	3.9	2.6	28162	24	913	3	0.33	0.19	801|5058|5879	CALM1|PAK1|RAC1	-1.3	24hr
Reactome Gene Sets	6	R-HSA-202403	TCR signaling		-1.4	2.1	2.1	28162	120	913	8	0.88	0.31	1147|5058|5335|5691|5721|7189|7335|10213	CHUK|PAK1|PLCG1|PSMB3|PSME2|TRAF6|UBE2V1|PSMD14	-1.3	24hr
Reactome Gene Sets	6	R-HSA-983189	Kinesins		-1.4	2.6	2.3	28162	59	913	5	0.55	0.24	547|3832|3833|11004|23303	KIF1A|KIF11|KIFC1|KIF2C|KIF13B	-1.3	24hr
Reactome Gene Sets	6	R-HSA-1221632	Meiotic synapsis		-1.4	2.3	2.2	28162	79	913	6	0.66	0.27	3014|3306|8338|23345|94239|128312	H2AX|HSPA2|H2AC20|SYNE1|H2AZ2|H2BU1	-1.3	24hr
Reactome Gene Sets	6	R-HSA-9006115	Signaling by NTRK2 (TRKB)		-1.3	3.7	2.5	28162	25	913	3	0.33	0.19	5335|5879|6654	PLCG1|RAC1|SOS1	-1.3	24hr
Reactome Gene Sets	6	R-HSA-5674400	Constitutive Signaling by AKT1 E17K in Cancer		-1.3	3.7	2.5	28162	25	913	3	0.33	0.19	1147|2932|64223	CHUK|GSK3B|MLST8	-1.3	24hr
Reactome Gene Sets	6	R-HSA-5684996	MAPK1/MAPK3 signaling		-1.3	1.6	1.9	28162	286	913	15	1.6	0.42	402|409|801|818|5525|5691|5721|6654|7529|8649|9978|10213|23179|51125|84292	ARL2|ARRB2|CALM1|CAMK2G|PPP2R5A|PSMB3|PSME2|SOS1|YWHAB|LAMTOR3|RBX1|PSMD14|RGL1|GOLGA7|WDR83	-1.3	24hr
Reactome Gene Sets	6	R-HSA-110328	Recognition and association of DNA glycosylase with site containing an affected pyrimidine		-1.3	2.5	2.2	28162	61	913	5	0.55	0.24	3014|7374|8338|94239|128312	H2AX|UNG|H2AC20|H2AZ2|H2BU1	-1.3	24hr
Reactome Gene Sets	6	R-HSA-2022090	Assembly of collagen fibrils and other multimeric structures		-1.3	2.5	2.2	28162	61	913	5	0.55	0.24	1292|1294|1303|4017|80781	COL6A2|COL7A1|COL12A1|LOXL2|COL18A1	-1.3	24hr
Reactome Gene Sets	6	R-HSA-73928	Depyrimidination		-1.3	2.5	2.2	28162	61	913	5	0.55	0.24	3014|7374|8338|94239|128312	H2AX|UNG|H2AC20|H2AZ2|H2BU1	-1.3	24hr
Reactome Gene Sets	6	R-HSA-110329	Cleavage of the damaged pyrimidine		-1.3	2.5	2.2	28162	61	913	5	0.55	0.24	3014|7374|8338|94239|128312	H2AX|UNG|H2AC20|H2AZ2|H2BU1	-1.3	24hr
Reactome Gene Sets	6	R-HSA-2029482	Regulation of actin dynamics for phagocytic cup formation		-1.3	2.5	2.2	28162	61	913	5	0.55	0.24	695|5058|5879|10092|51517	BTK|PAK1|RAC1|ARPC5|NCKIPSD	-1.3	24hr
Reactome Gene Sets	6	R-HSA-9663891	Selective autophagy		-1.3	2.3	2.1	28162	81	913	6	0.66	0.27	1460|4077|7335|9140|401505|100188893	CSNK2B|NBR1|UBE2V1|ATG12|TOMM5|TOMM6	-1.3	24hr
Reactome Gene Sets	6	R-HSA-9679191	Potential therapeutics for SARS		-1.3	2.3	2.1	28162	81	913	6	0.66	0.27	480|9112|10280|51185|53615|64426	ATP1A4|MTA1|SIGMAR1|CRBN|MBD3|SUDS3	-1.3	24hr
Reactome Gene Sets	6	R-HSA-3858494	Beta-catenin independent WNT signaling		-1.3	1.9	2	28162	146	913	9	0.99	0.33	409|801|2787|4343|4772|5691|5721|5879|10213	ARRB2|CALM1|GNG5|MOV10|NFATC1|PSMB3|PSME2|RAC1|PSMD14	-1.3	24hr
Reactome Gene Sets	6	R-HSA-9656223	Signaling by RAF1 mutants		-1.3	2.9	2.2	28162	43	913	4	0.44	0.22	409|801|818|7529	ARRB2|CALM1|CAMK2G|YWHAB	-1.2	24hr
Reactome Gene Sets	6	R-HSA-1640170	Cell Cycle		-21	3.1	12	28162	692	1148	88	7.7	0.79	545|675|890|991|996|1022|1030|1069|1460|1719|1874|2932|3306|3364|3842|4957|4998|5424|5427|5433|5435|5436|5525|5529|5577|5691|5721|5981|6241|6683|7014|7341|7443|7529|8294|8338|8350|8467|8655|8815|9232|9738|9978|10213|10844|11004|11065|11097|22822|22974|22995|23047|23243|23310|23595|25909|26003|26271|29781|29922|29945|51588|54386|54908|55143|55706|55835|57082|57405|63943|63967|64105|64689|64946|790…	ATR|BRCA2|CCNA2|CDC20|CDC27|CDK7|CDKN2B|CETN2|CSNK2B|DHFR|E2F4|GSK3B|HSPA2|HUS1|TNPO1|ODF2|ORC1|POLD1|POLE2|POLR2D|POLR2F|POLR2G|PPP2R5A|PPP2R5E|PRKAR2B|PSMB3|PSME2|RFC1|RRM2|SPAST|TERF2|SUMO1|VRK1|YWHAB|H4C9|H2AC20|H3C1|SMARCA5|DYNLL1|BANF1|PTTG1|CCP110|RBX1|PSMD14|TUBGCP2|KIF2C|UBE2C|NUP42|PHLDA1|TPX2|CEP152|PDS5B|ANKRD28|NCAPD3|ORC3|AHCTF1|GORASP2|FBXO5|NCAPH2|NME7|ANAPC4|PIAS4|TERF2IP|SPDL1|C…	-18	4hr
Reactome Gene Sets	6	R-HSA-69278	Cell Cycle, Mitotic		-17	3.1	10	28162	561	1148	71	6.2	0.71	890|991|996|1022|1030|1069|1460|1719|1874|2932|3842|4957|4998|5424|5427|5525|5529|5577|5691|5721|5981|6241|6683|7341|7443|8294|8338|8350|8655|8815|9232|9738|9978|10213|10844|11004|11065|11097|22822|22974|22995|23047|23310|23595|25909|26003|26271|29781|29922|29945|54908|55143|55706|55835|57082|57405|63943|64105|64689|64946|79019|80097|84790|84930|91782|94239|128312|132660|246184|348235|102724334	CCNA2|CDC20|CDC27|CDK7|CDKN2B|CETN2|CSNK2B|DHFR|E2F4|GSK3B|TNPO1|ODF2|ORC1|POLD1|POLE2|PPP2R5A|PPP2R5E|PRKAR2B|PSMB3|PSME2|RFC1|RRM2|SPAST|SUMO1|VRK1|H4C9|H2AC20|H3C1|DYNLL1|BANF1|PTTG1|CCP110|RBX1|PSMD14|TUBGCP2|KIF2C|UBE2C|NUP42|PHLDA1|TPX2|CEP152|PDS5B|NCAPD3|ORC3|AHCTF1|GORASP2|FBXO5|NCAPH2|NME7|ANAPC4|SPDL1|CDCA8|NDC1|CENPJ|KNL1|SPC25|FKBPL|CENPK|GORASP1|CENPH|CENPM|MZT2B|TUBA1C|MASTL|CHMP7|…	-15	4hr
Reactome Gene Sets	6	R-HSA-73894	DNA Repair		-15	3.7	10	28162	335	1148	51	4.4	0.61	322|328|545|675|890|1022|1069|2067|2074|2966|3364|3981|5395|5423|5424|5427|5433|5435|5436|5980|5981|7014|7341|7374|7415|7518|8294|8338|8467|9100|9557|9682|9768|9978|10401|10920|22976|51008|51588|54386|54962|63967|79068|79184|79913|84126|94239|121642|128312|221120|102724334	APBB1|APEX1|ATR|BRCA2|CCNA2|CDK7|CETN2|ERCC1|ERCC6|GTF2H2|HUS1|LIG4|PMS2|POLB|POLD1|POLE2|POLR2D|POLR2F|POLR2G|REV3L|RFC1|TERF2|SUMO1|UNG|VCP|XRCC4|H4C9|H2AC20|SMARCA5|USP10|CHD1L|KDM4A|PCLAF|RBX1|PIAS3|COPS8|PAXIP1|ASCC1|PIAS4|TERF2IP|TIPIN|CLSPN|FTO|BRCC3|ACTR5|ATRIP|H2AZ2|ALKBH2|H2BU1|ALKBH3|LOC102724334	-13	4hr
Reactome Gene Sets	6	R-HSA-199991	Membrane Trafficking		-14	2.7	9.2	28162	634	1148	71	6.2	0.71	338|409|547|662|801|829|1294|1861|2153|2589|3832|3833|5868|5869|5879|6293|6399|6836|7164|7248|7529|8655|9265|9341|9554|9712|10092|10113|10802|10920|10959|11004|11267|11345|22818|22879|22905|23163|23243|23303|23557|25839|25977|26000|27147|29978|51014|51271|51552|53407|55014|55763|57465|60560|64689|64786|79058|79720|81562|81567|81631|84079|84790|90411|91782|112574|143187|149371|160518|201475|388552	APOB|ARRB2|KIF1A|BNIP1|CALM1|CAPZA1|COL7A1|TOR1A|F5|GALNT1|KIF11|KIFC1|RAB5A|RAB5B|RAC1|VPS52|TRAPPC2|SURF4|TPD52L1|TSC1|YWHAB|DYNLL1|CYTH3|VAMP3|SEC22B|USP6NL|ARPC5|PREB|SEC24A|COPS8|TMED2|KIF2C|SNF8|GABARAPL2|COPZ1|MON1B|EPN2|GGA3|ANKRD28|KIF13B|SNAPIN|COG4|NECAP1|TBC1D10B|DENND2A|UBQLN2|TMED7|UBAP1|RAB14|STX18|STX17|EXOC1|TBC1D24|NAA35|GORASP1|TBC1D15|ASPSCR1|VPS37B|LMAN2L|TXNDC5|MAP1LC3B|ANKR…	-12	4hr
Reactome Gene Sets	6	R-HSA-5653656	Vesicle-mediated transport		-13	2.7	9	28162	673	1148	73	6.4	0.72	213|338|409|547|662|801|829|1282|1294|1861|2153|2589|3832|3833|5868|5869|5879|6293|6399|6836|7164|7248|7529|8655|9265|9341|9554|9712|10092|10113|10802|10920|10959|11004|11267|11345|22818|22879|22905|23163|23243|23303|23557|25839|25977|26000|27147|29978|51014|51271|51552|53407|55014|55763|57465|60560|64689|64786|79058|79720|81562|81567|81631|84079|84790|90411|91782|112574|143187|149371|160518|2014…	ALB|APOB|ARRB2|KIF1A|BNIP1|CALM1|CAPZA1|COL4A1|COL7A1|TOR1A|F5|GALNT1|KIF11|KIFC1|RAB5A|RAB5B|RAC1|VPS52|TRAPPC2|SURF4|TPD52L1|TSC1|YWHAB|DYNLL1|CYTH3|VAMP3|SEC22B|USP6NL|ARPC5|PREB|SEC24A|COPS8|TMED2|KIF2C|SNF8|GABARAPL2|COPZ1|MON1B|EPN2|GGA3|ANKRD28|KIF13B|SNAPIN|COG4|NECAP1|TBC1D10B|DENND2A|UBQLN2|TMED7|UBAP1|RAB14|STX18|STX17|EXOC1|TBC1D24|NAA35|GORASP1|TBC1D15|ASPSCR1|VPS37B|LMAN2L|TXNDC5|MA…	-12	4hr
Reactome Gene Sets	6	R-HSA-8953854	Metabolism of RNA		-13	2.7	9	28162	673	1148	73	6.4	0.72	677|1022|2521|2733|2966|3842|4850|5433|5435|5436|5691|5721|6133|6159|6181|6209|6224|6628|6637|7529|7884|8106|9277|9337|10213|10262|10286|10419|10436|10594|10607|10775|10907|10969|11097|22916|23293|25873|25904|27257|27258|27341|27350|28987|29883|51095|51121|51202|51362|54464|54512|54920|55181|55696|55706|56339|56902|56915|57703|63892|65109|79159|80349|81608|81890|83443|84950|90353|91801|114049|134…	ZFP36L1|CDK7|FUS|GLE1|GTF2H2|TNPO1|CNOT4|POLR2D|POLR2F|POLR2G|PSMB3|PSME2|RPL9|RPL29|RPLP2|RPS15|RPS20|SNRPB|SNRPG|YWHAB|SLBP|PABPN1|WDR46|CNOT8|PSMD14|SF3B4|BCAS2|PRMT5|EMG1|PRPF8|TBL3|POP4|TXNL4A|EBNA1BP2|NUP42|NCBP2|SMG6|RPL36|CNOT10|LSM1|LSM3|RRP7A|APOBEC3C|NOB1|CNOT7|TRNT1|RPL26L1|DDX47|CDC40|XRN1|EXOSC4|DUS2|SMG8|RBM22|NDC1|METTL3|PNO1|EXOSC5|CWC22|THADA|UPF3B|NOL12|WDR61|FIP1L1|QTRT1|SF3B5…	-12	4hr
Reactome Gene Sets	6	R-HSA-68886	M Phase		-13	3.2	9.2	28162	418	1148	54	4.7	0.62	991|996|1069|1460|3842|4957|5525|5529|5577|5691|5721|6683|7341|7443|8294|8338|8350|8655|8815|9232|9738|10213|10844|11004|11065|11097|22995|23047|23310|25909|26003|26271|29781|29922|29945|54908|55143|55706|55835|57082|57405|64105|64689|64946|79019|80097|84790|84930|91782|94239|128312|246184|348235|102724334	CDC20|CDC27|CETN2|CSNK2B|TNPO1|ODF2|PPP2R5A|PPP2R5E|PRKAR2B|PSMB3|PSME2|SPAST|SUMO1|VRK1|H4C9|H2AC20|H3C1|DYNLL1|BANF1|PTTG1|CCP110|PSMD14|TUBGCP2|KIF2C|UBE2C|NUP42|CEP152|PDS5B|NCAPD3|AHCTF1|GORASP2|FBXO5|NCAPH2|NME7|ANAPC4|SPDL1|CDCA8|NDC1|CENPJ|KNL1|SPC25|CENPK|GORASP1|CENPH|CENPM|MZT2B|TUBA1C|MASTL|CHMP7|H2AZ2|H2BU1|CDC26|SKA2|LOC102724334	-11	4hr
Reactome Gene Sets	6	R-HSA-2262752	Cellular responses to stress		-11	2.4	7.8	28162	676	1148	67	5.8	0.69	213|338|475|527|545|571|573|818|829|890|996|1030|1340|1460|2113|2932|3006|3306|4209|4343|5691|5721|6015|6133|6159|6181|6209|6224|6341|6782|7014|7290|7415|8294|8338|8350|8655|9167|9978|9997|10213|11065|11097|23043|23112|23512|25873|28956|29945|51121|51241|51501|54386|54583|55706|64223|84219|84790|90639|91582|94239|128312|192669|200186|246184|729438|102724334	ALB|APOB|ATOX1|ATP6V0C|ATR|BACH1|BAG1|CAMK2G|CAPZA1|CCNA2|CDC27|CDKN2B|COX6B1|CSNK2B|ETS1|GSK3B|H1-2|HSPA2|MEF2D|MOV10|PSMB3|PSME2|RING1|RPL9|RPL29|RPLP2|RPS15|RPS20|SCO1|HSPA13|TERF2|HIRA|VCP|H4C9|H2AC20|H3C1|DYNLL1|COX7A2L|RBX1|SCO2|PSMD14|UBE2C|NUP42|TNIK|TNRC6B|SUZ12|RPL36|LAMTOR2|ANAPC4|RPL26L1|COX16|HIKESHI|TERF2IP|EGLN1|NDC1|MLST8|WDR24|TUBA1C|COX19|RPS19BP1|H2AZ2|H2BU1|AGO3|CRTC2|CDC26|CA…	-9.1	4hr
Reactome Gene Sets	6	R-HSA-8953897	Cellular responses to external stimuli		-10	2.4	7.6	28162	690	1148	67	5.8	0.69	213|338|475|527|545|571|573|818|829|890|996|1030|1340|1460|2113|2932|3006|3306|4209|4343|5691|5721|6015|6133|6159|6181|6209|6224|6341|6782|7014|7290|7415|8294|8338|8350|8655|9167|9978|9997|10213|11065|11097|23043|23112|23512|25873|28956|29945|51121|51241|51501|54386|54583|55706|64223|84219|84790|90639|91582|94239|128312|192669|200186|246184|729438|102724334	ALB|APOB|ATOX1|ATP6V0C|ATR|BACH1|BAG1|CAMK2G|CAPZA1|CCNA2|CDC27|CDKN2B|COX6B1|CSNK2B|ETS1|GSK3B|H1-2|HSPA2|MEF2D|MOV10|PSMB3|PSME2|RING1|RPL9|RPL29|RPLP2|RPS15|RPS20|SCO1|HSPA13|TERF2|HIRA|VCP|H4C9|H2AC20|H3C1|DYNLL1|COX7A2L|RBX1|SCO2|PSMD14|UBE2C|NUP42|TNIK|TNRC6B|SUZ12|RPL36|LAMTOR2|ANAPC4|RPL26L1|COX16|HIKESHI|TERF2IP|EGLN1|NDC1|MLST8|WDR24|TUBA1C|COX19|RPS19BP1|H2AZ2|H2BU1|AGO3|CRTC2|CDC26|CA…	-8.7	4hr
Reactome Gene Sets	6	R-HSA-2555396	Mitotic Metaphase and Anaphase		-8.5	3.3	7.4	28162	237	1148	32	2.8	0.49	991|996|3842|5525|5529|5691|5721|6683|7341|7443|8655|8815|9232|10213|11004|11065|23047|25909|26271|29945|54908|55143|55706|57082|57405|64105|64946|79019|84790|91782|246184|348235	CDC20|CDC27|TNPO1|PPP2R5A|PPP2R5E|PSMB3|PSME2|SPAST|SUMO1|VRK1|DYNLL1|BANF1|PTTG1|PSMD14|KIF2C|UBE2C|PDS5B|AHCTF1|FBXO5|ANAPC4|SPDL1|CDCA8|NDC1|KNL1|SPC25|CENPK|CENPH|CENPM|TUBA1C|CHMP7|CDC26|SKA2	-7.2	4hr
Reactome Gene Sets	6	R-HSA-68882	Mitotic Anaphase		-8	3.2	7.1	28162	236	1148	31	2.7	0.48	991|996|3842|5525|5529|5691|5721|6683|7341|7443|8655|8815|9232|10213|11004|11065|23047|25909|29945|54908|55143|55706|57082|57405|64105|64946|79019|84790|91782|246184|348235	CDC20|CDC27|TNPO1|PPP2R5A|PPP2R5E|PSMB3|PSME2|SPAST|SUMO1|VRK1|DYNLL1|BANF1|PTTG1|PSMD14|KIF2C|UBE2C|PDS5B|AHCTF1|ANAPC4|SPDL1|CDCA8|NDC1|KNL1|SPC25|CENPK|CENPH|CENPM|TUBA1C|CHMP7|CDC26|SKA2	-6.7	4hr
Reactome Gene Sets	6	R-HSA-69620	Cell Cycle Checkpoints		-7.8	2.9	6.8	28162	294	1148	35	3	0.51	545|890|991|996|3364|4998|5525|5529|5691|5721|7341|7529|8294|8655|10213|11004|11065|23595|25909|29945|51588|54908|55143|57082|57405|63967|64105|64946|79019|79184|84126|128312|246184|348235|102724334	ATR|CCNA2|CDC20|CDC27|HUS1|ORC1|PPP2R5A|PPP2R5E|PSMB3|PSME2|SUMO1|YWHAB|H4C9|DYNLL1|PSMD14|KIF2C|UBE2C|ORC3|AHCTF1|ANAPC4|PIAS4|SPDL1|CDCA8|KNL1|SPC25|CLSPN|CENPK|CENPH|CENPM|BRCC3|ATRIP|H2BU1|CDC26|SKA2|LOC102724334	-6.6	4hr
Reactome Gene Sets	6	R-HSA-3700989	Transcriptional Regulation by TP53		-7.8	2.7	6.7	28162	365	1148	40	3.5	0.54	545|890|1022|1340|1460|1874|2966|3364|4343|4850|5305|5395|5433|5435|5436|5728|6341|7248|7529|8793|8795|9167|9337|9997|10419|22974|23112|25904|28956|28996|29883|51241|51497|55835|57459|64223|64769|84126|90639|192669	ATR|CCNA2|CDK7|COX6B1|CSNK2B|E2F4|GTF2H2|HUS1|MOV10|CNOT4|PIP4K2A|PMS2|POLR2D|POLR2F|POLR2G|PTEN|SCO1|TSC1|YWHAB|TNFRSF10D|TNFRSF10B|COX7A2L|CNOT8|SCO2|PRMT5|TPX2|TNRC6B|CNOT10|LAMTOR2|HIPK2|CNOT7|COX16|NELFCD|CENPJ|GATAD2B|MLST8|MEAF6|ATRIP|COX19|AGO3	-6.6	4hr
Reactome Gene Sets	6	R-HSA-1428517	The citric acid (TCA) cycle and respiratory electron transport		-7.8	3.6	7.1	28162	178	1148	26	2.3	0.44	522|1340|1537|1743|2954|3421|4508|4704|4710|4725|6341|6566|7388|7416|9167|9997|10131|10632|51079|51103|51241|51300|54704|55967|79944|90639	ATP5PF|COX6B1|CYC1|DLST|GSTZ1|IDH3G|ATP6|NDUFA9|NDUFB4|NDUFS5|SCO1|SLC16A1|UQCRH|VDAC1|COX7A2L|SCO2|TRAP1|ATP5MG|NDUFA13|NDUFAF1|COX16|TIMMDC1|PDP1|NDUFA12|L2HGDH|COX19	-6.5	4hr
Reactome Gene Sets	6	R-HSA-1268020	Mitochondrial protein import		-6.6	5.4	7.2	28162	64	1148	14	1.2	0.32	1537|2395|2671|3421|7416|10440|26517|51142|90639|131474|134266|401505|100188893|100287932	CYC1|FXN|GFER|IDH3G|VDAC1|TIMM17A|TIMM13|CHCHD2|COX19|CHCHD4|GRPEL2|TOMM5|TOMM6|TIMM23	-5.5	4hr
Reactome Gene Sets	6	R-HSA-68877	Mitotic Prometaphase		-6.5	3.1	6.3	28162	204	1148	26	2.3	0.44	991|1069|1460|4957|5525|5529|5577|8655|9738|10844|11004|22995|23047|25909|29922|54908|55143|55835|57082|57405|64105|64946|79019|80097|84790|348235	CDC20|CETN2|CSNK2B|ODF2|PPP2R5A|PPP2R5E|PRKAR2B|DYNLL1|CCP110|TUBGCP2|KIF2C|CEP152|PDS5B|AHCTF1|NME7|SPDL1|CDCA8|CENPJ|KNL1|SPC25|CENPK|CENPH|CENPM|MZT2B|TUBA1C|SKA2	-5.4	4hr
Reactome Gene Sets	6	R-HSA-5693532	DNA Double-Strand Break Repair		-6.5	3.4	6.4	28162	167	1148	23	2	0.41	322|545|675|890|2067|3364|3981|5424|5427|5981|7341|7518|8294|8467|9682|22976|51588|54962|63967|79184|84126|128312|102724334	APBB1|ATR|BRCA2|CCNA2|ERCC1|HUS1|LIG4|POLD1|POLE2|RFC1|SUMO1|XRCC4|H4C9|SMARCA5|KDM4A|PAXIP1|PIAS4|TIPIN|CLSPN|BRCC3|ATRIP|H2BU1|LOC102724334	-5.4	4hr
Reactome Gene Sets	6	R-HSA-69618	Mitotic Spindle Checkpoint		-6.1	3.9	6.4	28162	113	1148	18	1.6	0.37	991|996|5525|5529|8655|11004|11065|25909|29945|54908|55143|57082|57405|64105|64946|79019|246184|348235	CDC20|CDC27|PPP2R5A|PPP2R5E|DYNLL1|KIF2C|UBE2C|AHCTF1|ANAPC4|SPDL1|CDCA8|KNL1|SPC25|CENPK|CENPH|CENPM|CDC26|SKA2	-5.1	4hr
Reactome Gene Sets	6	R-HSA-9609507	Protein localization		-6.1	3.3	6.1	28162	163	1148	22	1.9	0.4	1537|2395|2671|3421|5189|5191|5830|6449|7416|8799|9409|10440|26063|26517|51142|84896|90639|131474|134266|401505|100188893|100287932	CYC1|FXN|GFER|IDH3G|PEX1|PEX7|PEX5|SGTA|VDAC1|PEX11B|PEX16|TIMM17A|DECR2|TIMM13|CHCHD2|ATAD1|COX19|CHCHD4|GRPEL2|TOMM5|TOMM6|TIMM23	-5	4hr
Reactome Gene Sets	6	R-HSA-9612973	Autophagy		-6	3.4	6.1	28162	151	1148	21	1.8	0.4	1460|4077|5830|7248|7415|7416|8655|8878|10533|11345|28956|51271|60673|64223|79720|81631|84790|91782|139341|401505|100188893	CSNK2B|NBR1|PEX5|TSC1|VCP|VDAC1|DYNLL1|SQSTM1|ATG7|GABARAPL2|LAMTOR2|UBAP1|ATG101|MLST8|VPS37B|MAP1LC3B|TUBA1C|CHMP7|FUNDC1|TOMM5|TOMM6	-5	4hr
Reactome Gene Sets	6	R-HSA-163200	Respiratory electron transport, ATP synthesis by chemiosmotic coupling, and heat production by uncoupling proteins.		-6	3.7	6.2	28162	127	1148	19	1.7	0.38	522|1340|1537|4508|4704|4710|4725|6341|7388|9167|9997|10131|10632|51079|51103|51241|51300|55967|90639	ATP5PF|COX6B1|CYC1|ATP6|NDUFA9|NDUFB4|NDUFS5|SCO1|UQCRH|COX7A2L|SCO2|TRAP1|ATP5MG|NDUFA13|NDUFAF1|COX16|TIMMDC1|NDUFA12|COX19	-5	4hr
Reactome Gene Sets	6	R-HSA-2467813	Separation of Sister Chromatids		-6	3.1	6	28162	191	1148	24	2.1	0.42	991|996|5525|5529|5691|5721|8655|9232|10213|11004|11065|23047|25909|29945|54908|55143|57082|57405|64105|64946|79019|84790|246184|348235	CDC20|CDC27|PPP2R5A|PPP2R5E|PSMB3|PSME2|DYNLL1|PTTG1|PSMD14|KIF2C|UBE2C|PDS5B|AHCTF1|ANAPC4|SPDL1|CDCA8|KNL1|SPC25|CENPK|CENPH|CENPM|TUBA1C|CDC26|SKA2	-5	4hr
Reactome Gene Sets	6	R-HSA-73887	Death Receptor Signalling		-5.9	3.5	6.1	28162	141	1148	20	1.7	0.39	329|841|1894|2245|3654|5879|6654|6868|6885|7189|8772|8793|8795|8878|9459|10451|10454|55072|84888|90268	BIRC2|CASP8|ECT2|FGD1|IRAK1|RAC1|SOS1|ADAM17|MAP3K7|TRAF6|FADD|TNFRSF10D|TNFRSF10B|SQSTM1|ARHGEF6|VAV3|TAB1|RNF31|SPPL2A|OTULIN	-4.9	4hr
Reactome Gene Sets	6	R-HSA-73886	Chromosome Maintenance		-5.9	3.5	6.1	28162	141	1148	20	1.7	0.39	890|5424|5433|5435|5436|5981|7014|8294|8338|8467|23243|54386|57082|64105|64946|79019|80119|94239|128312|102724334	CCNA2|POLD1|POLR2D|POLR2F|POLR2G|RFC1|TERF2|H4C9|H2AC20|SMARCA5|ANKRD28|TERF2IP|KNL1|CENPK|CENPH|CENPM|PIF1|H2AZ2|H2BU1|LOC102724334	-4.9	4hr
Reactome Gene Sets	6	R-HSA-1852241	Organelle biogenesis and maintenance		-5.8	2.6	5.6	28162	296	1148	31	2.7	0.48	522|801|1069|2551|3842|4209|4508|4899|4957|5577|8655|9657|9738|10632|22995|23408|51098|55735|55763|55835|55902|57539|64216|64792|79809|84747|84790|84902|89891|149371|200186	ATP5PF|CALM1|CETN2|GABPA|TNPO1|MEF2D|ATP6|NRF1|ODF2|PRKAR2B|DYNLL1|IQCB1|CCP110|ATP5MG|CEP152|SIRT5|IFT52|DNAJC11|EXOC1|CENPJ|ACSS2|WDR35|TFB2M|IFT22|TTC21B|UNC119B|TUBA1C|CEP89|DYNC2I2|EXOC8|CRTC2	-4.8	4hr
Reactome Gene Sets	6	R-HSA-5688426	Deubiquitination		-5.7	2.6	5.6	28162	297	1148	31	2.7	0.48	329|409|890|991|5423|5691|5721|5728|6885|7189|7415|7416|8237|8338|9100|9738|10213|10454|10617|23032|23326|63967|79184|79913|80124|84196|91833|92815|123228|128312|317772	BIRC2|ARRB2|CCNA2|CDC20|POLB|PSMB3|PSME2|PTEN|MAP3K7|TRAF6|VCP|VDAC1|USP11|H2AC20|USP10|CCP110|PSMD14|TAB1|STAMBP|USP33|USP22|CLSPN|BRCC3|ACTR5|VCPIP1|USP48|WDR20|H2AW|SENP8|H2BU1|H2AC21	-4.8	4hr
Reactome Gene Sets	6	R-HSA-109582	Hemostasis		-5.7	2	5.3	28162	621	1148	51	4.4	0.61	213|338|409|493|547|710|801|829|960|1606|1607|1794|2153|2335|2767|2768|2773|2787|3045|3778|3832|3833|4282|5054|5328|5525|5529|5567|5577|5592|5868|5879|5894|6385|6566|6654|7076|7873|8350|8793|8795|9463|10411|10451|11004|23052|23303|23764|64805|83692|84790	ALB|APOB|ARRB2|ATP2B4|KIF1A|SERPING1|CALM1|CAPZA1|CD44|DGKA|DGKB|DOCK2|F5|FN1|GNA11|GNA12|GNAI3|GNG5|HBD|KCNMA1|KIF11|KIFC1|MIF|SERPINE1|PLAU|PPP2R5A|PPP2R5E|PRKACB|PRKAR2B|PRKG1|RAB5A|RAC1|RAF1|SDC4|SLC16A1|SOS1|TIMP1|MANF|H3C1|TNFRSF10D|TNFRSF10B|PICK1|RAPGEF3|VAV3|KIF2C|ENDOD1|KIF13B|MAFF|P2RY12|CD99L2|TUBA1C	-4.7	4hr
Reactome Gene Sets	6	R-HSA-5696398	Nucleotide Excision Repair		-5.6	3.8	6	28162	111	1148	17	1.5	0.36	1022|1069|2067|2074|2966|5424|5427|5433|5435|5436|5981|7341|9557|9978|10401|10920|79913	CDK7|CETN2|ERCC1|ERCC6|GTF2H2|POLD1|POLE2|POLR2D|POLR2F|POLR2G|RFC1|SUMO1|CHD1L|RBX1|PIAS3|COPS8|ACTR5	-4.6	4hr
Reactome Gene Sets	6	R-HSA-1632852	Macroautophagy		-5.6	3.4	5.8	28162	136	1148	19	1.7	0.38	1460|4077|5830|7248|7415|7416|8655|8878|10533|11345|28956|60673|64223|81631|84790|91782|139341|401505|100188893	CSNK2B|NBR1|PEX5|TSC1|VCP|VDAC1|DYNLL1|SQSTM1|ATG7|GABARAPL2|LAMTOR2|ATG101|MLST8|MAP1LC3B|TUBA1C|CHMP7|FUNDC1|TOMM5|TOMM6	-4.6	4hr
Reactome Gene Sets	6	R-HSA-6798695	Neutrophil degranulation		-5.5	2.1	5.2	28162	480	1148	42	3.7	0.55	411|527|960|1460|1471|1794|2171|3106|4282|4332|4758|5328|5869|5879|5912|6515|6836|7415|8560|8655|9522|10092|10213|10533|28956|29952|51071|51125|51552|53916|53917|54918|57020|79169|81567|83858|84061|84418|127829|196527|340061|387921	ARSB|ATP6V0C|CD44|CSNK2B|CST3|DOCK2|FABP5|HLA-B|MIF|MNDA|NEU1|PLAU|RAB5B|RAC1|RAP2B|SLC2A3|SURF4|VCP|DEGS1|DYNLL1|SCAMP1|ARPC5|PSMD14|ATG7|LAMTOR2|DPP7|DERA|GOLGA7|RAB14|RAB4B|RAB24|CMTM6|VPS35L|C1orf35|TXNDC5|ATAD3B|MAGT1|CYSTM1|ARL8A|ANO6|STING1|NHLRC3	-4.5	4hr
Reactome Gene Sets	6	R-HSA-5689880	Ub-specific processing proteases		-5.4	2.8	5.5	28162	220	1148	25	2.2	0.43	329|409|890|991|5423|5691|5721|5728|6885|7189|7416|8237|8338|9100|9738|10213|10454|23032|23326|63967|84196|91833|92815|128312|317772	BIRC2|ARRB2|CCNA2|CDC20|POLB|PSMB3|PSME2|PTEN|MAP3K7|TRAF6|VDAC1|USP11|H2AC20|USP10|CCP110|PSMD14|TAB1|USP33|USP22|CLSPN|USP48|WDR20|H2AW|H2BU1|H2AC21	-4.5	4hr
Reactome Gene Sets	6	R-HSA-611105	Respiratory electron transport		-5.4	3.8	5.9	28162	103	1148	16	1.4	0.35	1340|1537|4704|4710|4725|6341|7388|9167|9997|10131|51079|51103|51241|51300|55967|90639	COX6B1|CYC1|NDUFA9|NDUFB4|NDUFS5|SCO1|UQCRH|COX7A2L|SCO2|TRAP1|NDUFA13|NDUFAF1|COX16|TIMMDC1|NDUFA12|COX19	-4.4	4hr
Reactome Gene Sets	6	R-HSA-2559583	Cellular Senescence		-5.2	2.9	5.4	28162	197	1148	23	2	0.41	890|996|1030|2113|3006|4343|6015|7014|7290|8294|8338|8350|11065|23043|23112|23512|29945|54386|94239|128312|192669|246184|102724334	CCNA2|CDC27|CDKN2B|ETS1|H1-2|MOV10|RING1|TERF2|HIRA|H4C9|H2AC20|H3C1|UBE2C|TNIK|TNRC6B|SUZ12|ANAPC4|TERF2IP|H2AZ2|H2BU1|AGO3|CDC26|LOC102724334	-4.3	4hr
Reactome Gene Sets	6	R-HSA-8986944	Transcriptional Regulation by MECP2		-5.2	4.7	6.1	28162	62	1148	12	1	0.3	801|818|3064|3654|4343|5728|6515|23112|28996|54487|114787|192669	CALM1|CAMK2G|HTT|IRAK1|MOV10|PTEN|SLC2A3|TNRC6B|HIPK2|DGCR8|GPRIN1|AGO3	-4.3	4hr
Reactome Gene Sets	6	R-HSA-194315	Signaling by Rho GTPases		-5.1	1.9	4.9	28162	703	1148	54	4.7	0.62	801|991|1794|1894|2245|2631|5058|5361|5525|5529|5879|6654|7171|7415|7529|8294|8338|8350|8655|8776|9055|9341|9459|9738|10092|10395|10398|10451|11004|23013|25909|26030|26092|28964|30851|51479|54443|54908|55143|55717|57082|57405|64105|64946|65992|79019|84790|90627|92799|94239|116985|128312|348235|102724334	CALM1|CDC20|DOCK2|ECT2|FGD1|NIPSNAP2|PAK1|PLXNA1|PPP2R5A|PPP2R5E|RAC1|SOS1|TPM4|VCP|YWHAB|H4C9|H2AC20|H3C1|DYNLL1|MTMR1|PRC1|VAMP3|ARHGEF6|CCP110|ARPC5|DLC1|MYL9|VAV3|KIF2C|SPEN|AHCTF1|PLEKHG3|TOR1AIP1|GIT1|TAX1BP3|ANKFY1|ANLN|SPDL1|CDCA8|WDR11|KNL1|SPC25|CENPK|CENPH|DDRGK1|CENPM|TUBA1C|STARD13|SHKBP1|H2AZ2|ARAP1|H2BU1|SKA2|LOC102724334	-4.3	4hr
Reactome Gene Sets	6	R-HSA-6811442	Intra-Golgi and retrograde Golgi-to-ER traffic		-5	2.8	5.3	28162	202	1148	23	2	0.41	547|662|829|2589|3832|3833|6293|6836|8655|9265|9341|9554|9712|10959|11004|22818|23303|25839|51014|53407|60560|84790|143187	KIF1A|BNIP1|CAPZA1|GALNT1|KIF11|KIFC1|VPS52|SURF4|DYNLL1|CYTH3|VAMP3|SEC22B|USP6NL|TMED2|KIF2C|COPZ1|KIF13B|COG4|TMED7|STX18|NAA35|TUBA1C|VTI1A	-4.2	4hr
Reactome Gene Sets	6	R-HSA-5628897	TP53 Regulates Metabolic Genes		-5	3.9	5.7	28162	87	1148	14	1.2	0.32	1340|4343|5728|6341|7248|7529|9167|9997|23112|28956|51241|64223|90639|192669	COX6B1|MOV10|PTEN|SCO1|TSC1|YWHAB|COX7A2L|SCO2|TNRC6B|LAMTOR2|COX16|MLST8|COX19|AGO3	-4.1	4hr
Reactome Gene Sets	6	R-HSA-429914	Deadenylation-dependent mRNA decay		-4.9	4.9	6	28162	55	1148	11	0.96	0.29	4850|9337|25904|27257|27258|29883|54464|54512|56915|80349|255967	CNOT4|CNOT8|CNOT10|LSM1|LSM3|CNOT7|XRN1|EXOSC4|EXOSC5|WDR61|PAN3	-4.1	4hr
[truncated: 1,203 more rows]
